# Supplementary material for: Neocortical Rebound Depolarization Enhances Visual Perception
Source: PLoS Biol. 2015 Aug 14;13(8):e1002231. doi: 10.1371/journal.pbio.1002231 (PMC4537103; doi:10.1371/journal.pbio.1002231)
Supplement: S1 Data — Excel spreadsheet containing the underlying numerical data for Fig 1. Raw response traces of all stimulus trials used in Fig 1A and 1B as well as mean response traces of individual neurons used in Fig 1D are contained. (XLSX) [file pbio.1002231.s001.xlsx]

## Sheet: Sheet1
Figure 1
Fig. 1A																																				Fig. 1B			Fig.1C
Cell 24												Cell 24			Cell 24			Cell 41												Cell 41			Cell 24						raw membrane potential
cell -attached recording												Raster plot			Histogram			cell -attached recording												Raster plot			Histogram			Histogram
Time (s)	Trial 1	Trial 2	Trial 3	Trial 4	Trial 5	Trial 6	Trial 7	Trial 8	Trial 9	Trial 10		Trial	Time (s)		Time (s)	Rate (Hz)		Time (s)	Trial 1	Trial 2	Trial 3	Trial 4	Trial 5	Trial 6	Trial 7	Trial 8	Trial 9	Trial 10		Trial	Time (s)		Time (s)	Rate (Hz)		Time (s)	Rate (Hz)		Time	Trial 1	Trial 2	Trial 3	Trial 4	Trial 5	Trial 6	Trial 7	Trial 8	Trial 9	Trial 10
-2	-0.6629	-2.804	-2.8715	-2.2364	-2.9064	-0.7893	-1.5433	-1.3695	-3.2406	-1.1202		1	0.117		-1.985	0		-2	-10.6064	-9.744	-9.1101	-8.0017	-9.0026	-8.2461	-7.2786	-6.9021	-6.5946	-7.3563		2	0.7985		-1.985	0		-1.985	0.1165		-0.4955	-62.9822	-61.7065	-62.7838	-59.4331	-60.5622	-54.9012	-62.7685	-60.6872	-63.2477	-62.3352
-1.995	-0.3647	-0.991	-1.1064	-1.6525	-0.7909	-0.576	-0.7879	-0.6797	-1.3337	-1.0684		1	4.7835		-1.955	0		-1.995	-2.2446	-2.1782	-2.1812	-1.5027	-2.3107	-2.1475	-3.0058	-3.2453	-2.1449	-3.1154		5	1.0865		-1.955	0		-1.955	0.1165		-0.4905	-63.0951	-61.9049	-62.6251	-59.2103	-60.3791	-55.3132	-62.8082	-60.4645	-63.5529	-62.1643
-1.99	-1.1228	-1.0246	-0.5309	-0.3359	-1.0685	-0.9001	-1.0638	-1.6503	-1.0665	-1.411		2	0.3935		-1.925	0		-1.99	-1.524	-1.0123	-1.5654	-1.3063	-1.6912	-0.9233	-1.5399	-1.2429	-0.297	-1.512		6	1.2635		-1.925	0		-1.925	0.0744		-0.4855	-63.2141	-62.0788	-62.384	-59.134	-60.4004	-55.6305	-62.8265	-60.3515	-63.7329	-62.2254
-1.985	-1.8725	-1.6108	-0.9171	-1.2481	-0.9695	-0.8267	-0.5903	-0.493	-0.9595	-0.5592		3	0.9025		-1.895	0		-1.985	-1.4534	-0.6258	-1.0109	-1.5051	-0.6781	-0.8451	-1.0578	-1.1993	-1.7125	-0.9836		6	2.0275		-1.895	0		-1.895	0.0841		-0.4805	-63.2721	-61.8652	-62.4145	-59.3262	-60.8246	-55.7099	-62.8936	-59.8663	-63.6688	-62.4543
-1.98	-0.5735	-0.8365	-0.2571	-0.4221	-1.3819	-0.7496	-0.4711	-0.7622	-0.7611	-1.0836		4	0.155		-1.865	0		-1.98	-0.8808	-0.4624	-0.6856	-0.8444	-2.2033	-1.1693	-0.7421	-0.7448	-0.8712	-0.7979		7	0.571		-1.865	0		-1.865	0.055		-0.4755	-63.028	-61.6821	-62.5122	-59.5216	-60.4676	-55.4627	-63.1835	-59.8114	-63.6597	-62.8327
-1.975	-0.6284	-0.6701	-0.654	-1.5383	-0.7109	-0.5862	-0.955	-0.9054	-0.6702	-0.5863		5	0.1505		-1.835	0		-1.975	-1.0148	-1.2039	-1.4224	-1.1349	-0.8471	-0.9725	-1.7891	-0.9775	-1.7075	-1.1783		11	0.9785		-1.835	0		-1.835	0.11		-0.4705	-62.3413	-61.7126	-62.6434	-59.1218	-60.3302	-55.4017	-62.9974	-59.8999	-63.8275	-62.9059
-1.97	-0.9522	-0.8818	-0.5065	-0.5734	-0.6818	-0.7174	-0.7541	-0.965	-0.985	-0.9741		5	0.988		-1.805	0		-1.97	-1.4248	-0.5798	-1.7588	-1.2168	-1.1574	-0.9902	-1.9779	-1.4091	-0.6297	-1.8449		16	1.3645		-1.805	0		-1.805	0.0421		-0.4655	-61.6516	-61.7248	-62.6983	-58.9417	-60.2723	-54.889	-62.8051	-59.494	-64.0473	-62.7961
-1.965	-1.18	-0.6261	-1.1923	-0.9728	-0.487	-0.6086	-0.8853	-0.6293	-0.513	-0.4919		7	-1.5375		-1.775	0		-1.965	-0.7097	-0.3432	-0.8472	-0.7394	-1.8451	-0.3108	-1.0282	-1.2402	-0.8861	-1.3029		16	3.7195		-1.775	0		-1.775	0.1068		-0.4605	-61.8378	-61.9537	-62.561	-58.3558	-60.5622	-53.9521	-62.6922	-59.3841	-64.1388	-62.6374
-1.96	-0.4828	-0.9691	-0.8414	-0.5523	-0.8417	-0.6465	-0.6789	-0.7708	-0.3175	-0.5641		7	-1.5215		-1.745	0		-1.96	-0.7094	-0.6898	-0.7175	-0.5779	-1.4379	-0.8955	-0.6811	-1.3175	-0.6719	-0.5591		21	1.485		-1.745	0		-1.745	0.0874		-0.4555	-61.7127	-62.3535	-62.6861	-57.9499	-60.5408	-53.1403	-62.4664	-58.609	-64.1876	-62.555
-1.955	-0.7684	-0.5526	-0.7117	-0.6497	-0.5378	-0.5376	-0.925	-0.8118	-0.4094	-0.5406		7	-1.5005		-1.715	0		-1.955	-1.4688	-0.8297	-1.1949	-1.0646	-2.3922	-1.0641	-0.8085	-0.9523	-0.8047	-0.814		27	1.0695		-1.715	0		-1.715	0.1035		-0.4505	-62.0056	-61.9781	-62.677	-57.9438	-60.5256	-52.8657	-62.3535	-58.5266	-64.27	-62.6282
-1.95	-0.7604	-0.5802	-0.7592	-0.317	-0.8429	-0.7011	-0.7227	-0.6116	-0.8611	-0.7068		7	-1.463		-1.685	0		-1.95	-1.2676	-0.6729	-1.7776	-0.8461	-0.8661	-0.5999	-1.0433	-0.9998	-0.8154	-1.1321		28	0.9435		-1.685	0		-1.685	0.0744		-0.4455	-62.0392	-61.8072	-62.6922	-58.1605	-60.9559	-52.8046	-62.3474	-58.7707	-64.2792	-62.3963
-1.945	-0.9285	-0.7993	-0.8097	-0.7555	-0.355	-0.4747	-0.6545	-0.4363	-0.5393	-0.5275		7	-1.406		-1.655	0		-1.945	-0.6305	-0.3677	-0.595	-0.5812	-0.6018	-0.6959	-0.6896	-0.7556	-0.494	-0.4267		33	0.896		-1.655	0		-1.655	0.068		-0.4405	-62.0331	-61.8683	-62.97	-58.1269	-60.8613	-52.829	-62.622	-58.3862	-64.2639	-62.3291
-1.94	-0.2745	-0.5175	-0.5756	-0.5674	-0.7101	-0.4077	-0.231	-0.7692	-0.9963	-0.4267		8	5.907		-1.625	0		-1.94	-1.51	-0.4302	-0.7029	-0.782	-0.8436	-0.7639	-0.8661	-1.4734	-0.6129	-0.4851		33	1.042		-1.625	0		-1.625	0.1068		-0.4355	-61.6181	-62.5824	-63.0493	-58.2215	-60.6873	-53.1159	-62.8936	-58.1634	-64.0534	-61.9568
-1.935	-0.3005	-0.4156	-0.6438	-0.6505	-0.7392	-0.3625	-0.5283	-0.7986	-0.5639	-0.7472		8	5.939		-1.595	0		-1.935	-0.8312	-0.4774	-0.8604	-1.3834	-0.7852	-0.5931	-1.491	-0.8714	-0.9778	-0.524		36	1.129		-1.595	0		-1.595	0.0582		-0.4305	-61.6211	-63.1653	-63.385	-58.4565	-60.6476	-53.6042	-63.2202	-57.9437	-64.1449	-61.9233
-1.93	-0.6805	-0.2432	-0.4447	-0.4866	-0.4939	-0.5619	-0.7643	-0.4694	-0.5367	-0.4898		8	5.9815		-1.565	0		-1.93	-0.6494	-0.7349	-1.0033	-0.5018	-0.6116	-0.9357	-0.9115	-1.3467	-0.6817	-0.606		38	1.086		-1.565	0		-1.565	0.123		-0.4255	-61.9477	-62.9486	-63.4002	-58.7098	-60.9192	-54.2328	-63.15	-57.8705	-64.3646	-61.969
-1.925	-0.7223	-0.2498	-0.5992	-0.7755	-0.4367	-0.4578	-0.5389	-0.7164	-0.5828	-0.3982		9	-0.334		-1.535	0.8333		-1.925	-0.3886	-0.5938	-0.327	-0.4351	-0.4496	-0.6216	-0.6924	-0.998	-0.6142	-0.6175		41	1.5		-1.535	0		-1.535	0.0938		-0.4205	-62.0087	-62.558	-63.6078	-58.8197	-61.5021	-54.6998	-62.7777	-58.3191	-64.386	-62.204
-1.92	-0.7428	-0.3609	-0.3888	-0.6584	-0.2947	-0.5271	-0.5244	-0.3682	-0.4747	-0.6088		9	0.1365		-1.505	0.4167		-1.92	-0.6914	-0.8027	-0.8877	-0.5905	-0.5149	-0.5224	-0.5535	-0.6075	-0.4651	-0.5304		44	0.9295		-1.505	0		-1.505	0.0777		-0.4155	-62.2528	-62.6617	-63.4643	-58.5358	-61.673	-54.8188	-62.3413	-58.4198	-64.1327	-62.616
-1.915	-0.4454	-0.3831	-0.3043	-0.8696	-0.6522	-0.3182	-0.9046	-0.3245	-0.5301	-0.2745		10	1.109		-1.475	0.4167		-1.915	-0.5529	-0.4726	-0.4689	-0.5742	-0.5153	-0.7199	-1.3013	-0.6376	-0.4734	-0.4743		44	1.0105		-1.475	0		-1.475	0.0615		-0.4105	-62.6099	-63.0218	-62.7533	-58.3558	-62.024	-55.2064	-62.2161	-58.0963	-63.8214	-62.0057
-1.91	-0.5977	-0.6406	-0.5434	-0.3032	-0.6497	-0.2617	-0.4707	-0.3246	-0.4679	-0.5989		12	-1.447		-1.445	0.4167		-1.91	-1.2297	-0.5715	-0.4699	-0.5894	-0.9652	-0.5206	-0.5974	-0.6083	-0.969	-0.5852		44	1.0685		-1.445	0		-1.445	0.0712		-0.4055	-62.9608	-63.0401	-62.2345	-58.4748	-62.2162	-55.6977	-62.3351	-58.0414	-63.8672	-61.7066
-1.905	-0.4142	-0.3611	-0.3521	-0.6147	-0.9237	-0.6702	-0.339	-0.3534	-0.637	-0.5726		14	0.1495		-1.415	0.4167		-1.905	-0.3588	-0.4975	-0.5438	-0.3118	-1.1683	-0.8757	-0.8384	-0.7474	-0.6221	-0.9495		47	1.125		-1.415	0		-1.415	0.0777		-0.4005	-62.8449	-62.4511	-62.0483	-58.194	-62.0942	-55.9723	-61.7492	-57.2265	-64.2334	-61.2671
-1.9	-0.2732	-0.9174	-0.6887	-0.6728	-0.8727	-0.4522	-0.377	-0.3563	-0.5278	-0.4586		16	0.148		-1.385	0		-1.9	-0.5544	-0.3973	-0.7879	-0.9086	-0.6196	-0.7511	-0.544	-0.4824	-0.9241	-0.442		48	0.7545		-1.385	0		-1.385	0.0809		-0.3955	-62.5519	-62.2101	-62.0392	-58.2398	-61.6211	-56.0914	-61.4105	-57.2357	-64.4104	-60.5072
-1.895	-0.325	-0.5616	-0.2866	-0.4836	-0.5777	-0.6865	-0.2875	-0.5297	-0.2206	-0.3972		18	0.1285		-1.355	0		-1.895	-0.5838	-0.4531	-0.4978	-0.4877	-0.8471	-0.4689	-0.7232	-0.435	-0.6162	-0.9101		48	0.9295		-1.355	0		-1.355	0.0712		-0.3905	-62.3139	-62.3016	-62.0666	-58.4748	-61.4594	-56.363	-60.9893	-57.2021	-64.3524	-59.9732
-1.89	-0.238	-0.4681	-0.3416	-0.2718	-0.6947	-0.4489	-0.667	-0.4772	-0.621	-0.1992		19	0.1675		-1.325	0		-1.89	-0.6356	-0.6727	-0.6808	-0.3302	-1.3555	-0.6642	-0.431	-0.7068	-0.5335	-0.3162		48	0.985		-1.325	0		-1.325	0.0938		-0.3855	-61.7005	-62.4206	-62.3291	-58.9845	-61.4869	-56.5461	-61.0168	-56.9092	-64.3677	-59.253
-1.885	-0.2103	-0.4682	-0.5729	-0.3229	-0.4022	-0.3813	-0.4343	-0.5424	-0.4291	-0.5284		20	5.2885		-1.295	0		-1.885	-0.7305	-0.3843	-0.4193	-0.601	-1.0819	-0.4076	-0.6463	-0.8981	-0.3075	-0.4355		50	1.0015		-1.295	0		-1.295	0.0971		-0.3805	-61.6425	-62.5763	-62.1612	-59.1462	-61.8836	-56.8207	-61.2579	-57.3639	-64.5752	-59.3659
-1.88	-0.4619	-0.3827	-0.4904	-0.494	-0.5841	-0.5704	-0.372	-0.4619	-0.6203	-0.6715		21	5.316		-1.265	0		-1.88	-0.5706	-0.5721	-0.7129	-0.6216	-0.4049	-0.3119	-0.3963	-0.5362	-1.0813	-0.3986		53	0.9305		-1.265	0		-1.265	0.0712		-0.3755	-61.7798	-62.5793	-62.0971	-58.9387	-61.8653	-57.2205	-61.3891	-57.9284	-64.7644	-59.3781
-1.875	-0.5331	-0.6616	-0.921	-0.4705	-0.5648	-0.5063	-0.4477	-0.3123	-0.5932	-0.587		22	0.1345		-1.235	0.4167		-1.875	-0.4406	-0.5773	-0.4344	-0.4911	-1.0449	-0.3981	-0.469	-0.4807	-0.2957	-0.5738		53	1.0855		-1.235	0		-1.235	0.1003		-0.3705	-61.8317	-62.2864	-62.0148	-58.8227	-62.0606	-56.9947	-61.3708	-58.1024	-65.1154	-59.0058
-1.87	-0.4718	-0.4588	-0.3151	-0.3949	-0.2841	-0.1911	-0.4759	-0.6191	-0.4311	-0.2423		23	0.8385		-1.205	0		-1.87	-0.6115	-0.3891	-0.4398	-0.4798	-0.8547	-0.9262	-0.6292	-0.6339	-0.7295	-0.4997		58	1.109		-1.205	0		-1.205	0.0938		-0.3655	-61.4746	-62.1704	-61.6424	-58.8349	-62.027	-57.0313	-61.4471	-57.9834	-65.1581	-59.0119
-1.865	-0.2433	-0.2851	-0.2565	-0.4049	-0.7246	-0.4	-0.4432	-0.3937	-0.6715	-0.281		23	0.897		-1.175	0		-1.865	-0.4801	-0.2636	-0.6033	-0.4114	-0.6495	-0.3434	-0.4998	-0.6966	-0.5946	-0.3312		59	0.788		-1.175	0		-1.175	0.1035		-0.3605	-61.0474	-62.4115	-61.5021	-58.8593	-61.8683	-57.3639	-61.3494	-58.0383	-64.9231	-59.5704
-1.86	-0.3585	-0.2812	-0.5279	-0.3132	-0.3503	-0.3911	-0.6241	-0.4369	-0.5915	-0.4603		26	0.133		-1.145	0		-1.86	-0.6372	-0.3466	-0.4116	-0.7959	-0.3698	-0.3557	-1.0188	-0.6386	-0.6148	-0.4959		67	0.5775		-1.145	0		-1.145	0.0841		-0.3555	-61.2458	-62.9913	-61.6913	-58.8136	-61.7676	-57.9621	-61.5112	-58.8226	-64.3066	-60.0434
-1.855	-0.2541	-0.3138	-0.5119	-0.3214	-0.4494	-0.3718	-0.2139	-0.2324	-0.5803	-0.4865		27	0.8265		-1.115	0		-1.855	-0.5263	-0.3039	-0.4721	-0.2293	-0.699	-0.5815	-0.4475	-0.4912	-0.4475	-0.4543		67	0.868		-1.115	0		-1.115	0.1197		-0.3505	-61.7371	-62.9455	-62.207	-59.015	-61.8561	-57.9743	-61.9262	-58.7646	-63.7909	-60.3882
-1.85	-0.2917	-0.3261	-0.5421	-0.215	-0.3447	-0.5669	-0.5055	-0.3331	-0.3659	-0.4086		27	6.2635		-1.085	0		-1.85	-0.5783	-0.3914	-0.8272	-0.6137	-0.6278	-0.5579	-0.5101	-0.6452	-0.7836	-0.37		72	0.6515		-1.085	0		-1.085	0.0938		-0.3455	-61.9232	-62.2711	-62.445	-59.0485	-62.0942	-58.1635	-62.1093	-59.0271	-63.8489	-60.7453
-1.845	-0.4231	-0.4175	-0.8116	-0.9006	-0.4997	-0.5339	-0.3504	-0.2475	-0.6799	-0.2651		29	-1.2305		-1.055	0		-1.845	-0.639	-0.3491	-0.4525	-0.4312	-0.8164	-0.395	-0.1961	-0.6534	-0.613	-0.3504		74	1.169		-1.055	0		-1.055	0.0971		-0.3405	-62.1735	-62.091	-62.5458	-59.1431	-62.2071	-57.8919	-61.3311	-59.5245	-63.3637	-60.962
-1.84	-0.4285	-0.2276	-0.1444	-0.2374	-0.3332	-0.4186	-0.5737	-0.5864	-0.4056	-0.5075		29	-1.019		-1.025	0.4167		-1.84	-0.5453	-0.6749	-0.9008	-0.4137	-0.2522	-0.3924	-0.4303	-0.6369	-0.395	-0.3887		75	0.776		-1.025	0		-1.025	0.0615		-0.3355	-61.5479	-62.1612	-62.5397	-59.0272	-62.2406	-57.8644	-60.8215	-59.7595	-62.9181	-61.1084
-1.835	-0.69	-0.7867	-0.3902	-0.6839	-0.4279	-0.5096	-0.2472	-0.3353	-0.2209	-0.5333		29	-0.9835		-0.995	0.4167		-1.835	-0.3511	-0.4658	-0.7889	-0.4388	-0.8676	-0.4141	-0.6898	-0.4894	-0.7897	-0.5609					-0.995	0		-0.995	0.0971		-0.3305	-61.2244	-61.8255	-62.5793	-59.0516	-62.3963	-57.9285	-60.8795	-59.9396	-63.0188	-61.2824
-1.83	-0.2377	-0.5107	-0.4238	-0.4242	-0.3323	-0.4046	-0.2379	-0.4435	-0.695	-0.3706		29	-0.7295		-0.965	0		-1.83	-0.507	-0.322	-0.4372	-0.3208	-0.5568	-0.4472	-0.5968	-0.4959	-0.4474	-0.3802					-0.965	0		-0.965	0.0938		-0.3255	-61.6242	-61.5905	-62.6617	-59.2011	-62.3749	-58.0506	-60.9558	-59.8755	-62.8693	-61.6578
-1.825	-0.2581	-0.2991	-0.3874	-0.5758	-0.6866	-0.6305	-0.4768	-0.4516	-0.3384	-0.5114		29	-0.711		-0.935	0		-1.825	-0.4338	-0.3025	-0.2572	-0.5767	-0.4668	-0.2813	-0.5662	-0.7504	-0.5187	-0.6111					-0.935	0		-0.935	0.1035		-0.3205	-61.8531	-61.7462	-62.5732	-59.43	-62.5123	-58.2215	-61.1236	-59.7473	-62.9974	-62.2223
-1.82	-0.7811	-0.2828	-0.4723	-0.5424	-0.3269	-0.2755	-0.6249	-0.5788	-0.5363	-0.4071		29	-0.4505		-0.905	0		-1.82	-0.612	-0.3698	-0.7023	-0.4612	-0.409	-0.5597	-0.3617	-1.0017	-0.4383	-0.4362					-0.905	0		-0.905	0.123		-0.3155	-61.9232	-62.1521	-62.5458	-59.8908	-62.4176	-58.3527	-61.2853	-59.9457	-63.205	-62.8144
-1.815	-0.3256	-0.3316	-0.2616	-0.4178	-0.6279	-0.3601	-0.2488	-0.2006	-0.5887	-0.3181		29	-0.4185		-0.875	0		-1.815	-0.4352	-0.2104	-0.4356	-0.5459	-0.5244	-0.233	-0.463	-0.3836	-0.5234	-0.4182					-0.875	0		-0.875	0.1327		-0.3105	-62.2315	-62.2345	-62.793	-60.0251	-61.9599	-58.5908	-60.7147	-60.0891	-63.559	-62.5184
-1.81	-0.3518	-0.523	-0.3184	-0.4662	-0.6468	-0.3579	-0.3472	-0.492	-0.3605	-0.389		30	0.137		-0.845	0		-1.81	-0.4165	-0.372	-0.6704	-0.4394	-0.4386	-0.41	-0.5296	-0.2947	-1.0213	-0.7478					-0.845	0		-0.845	0.0906		-0.3055	-62.5824	-62.1856	-62.7167	-60.1899	-61.969	-58.6854	-60.4461	-60.3058	-63.5071	-62.4878
-1.805	-0.3224	-0.5265	-0.4681	-0.5715	-0.3706	-0.5194	-0.5854	-0.621	-0.4479	-0.5387		30	1.899		-0.815	0		-1.805	-0.6032	-0.5789	-0.388	-0.5987	-0.5154	-0.7175	-0.7016	-0.1635	-0.431	-0.8632					-0.815	0		-0.815	0.0938		-0.3005	-62.5641	-62.6068	-62.6739	-60.196	-61.8378	-58.4473	-60.4827	-60.2844	-63.4461	-62.7686
-1.8	-0.3324	-0.4475	-0.4664	-0.4713	-0.337	-0.3802	-0.6245	-0.6609	-0.3333	-0.4093		31	2.398		-0.785	0.4167		-1.8	-0.4632	-0.6543	-0.533	-0.2845	-0.7442	-0.7501	-0.3261	-0.4264	-0.4952	-0.4589					-0.785	0		-0.785	0.1165		-0.2955	-62.5305	-62.5488	-62.6007	-60.0922	-61.6882	-58.3282	-60.7849	-60.0586	-63.2355	-62.8326
-1.795	-0.2235	-0.3964	-0.6632	-0.4738	-0.4593	-0.4309	-0.411	-0.7942	-0.4893	-0.8603		32	4.8865		-0.755	0		-1.795	-0.5564	-0.2657	-0.3933	-0.506	-0.5589	-0.2631	-0.572	-0.599	-0.3479	-0.3953					-0.755	0		-0.755	0.1359		-0.2905	-62.6465	-62.3901	-62.1124	-60.1349	-61.6364	-58.0536	-60.7422	-60.3058	-63.2477	-63.0463
-1.79	-0.2055	-0.2975	-0.3871	-0.3556	-0.3178	-0.5366	-0.8731	-0.5718	-0.524	-0.3284		33	0.1235		-0.725	0.8333		-1.79	-0.5242	-0.354	-0.8534	-0.6389	-0.7548	-0.3918	-0.6697	-0.4805	-0.3238	-0.3979					-0.725	0		-0.725	0.1068		-0.2855	-63.0371	-62.4268	-62.1338	-60.0952	-61.4014	-58.3893	-60.5804	-60.4309	-63.2507	-63.031
-1.785	-0.2501	-0.5643	-0.5937	-0.4785	-0.1955	-0.3564	-0.4908	-0.4626	-0.7916	-0.2175		33	0.1705		-0.695	0		-1.785	-0.7902	-0.4536	-0.2819	-0.6142	-0.3177	-0.499	-0.5264	-0.8909	-0.3261	-0.4797					-0.695	0		-0.695	0.1068		-0.2805	-62.7838	-61.9995	-62.4359	-59.8938	-60.8948	-59.082	-60.2844	-59.8145	-63.3148	-62.9364
-1.78	-0.616	-0.3913	-0.5493	-0.3328	-0.8662	-0.2335	-0.8151	-0.5935	-0.6186	-0.3763		34	4.881		-0.665	0		-1.78	-0.9232	-0.3487	-0.595	-0.3547	-0.6846	-0.3827	-0.4465	-0.9392	-0.6707	-0.4049					-0.665	0		-0.665	0.1068		-0.2755	-61.618	-62.0361	-62.854	-59.9945	-60.8856	-59.7595	-59.964	-59.5398	-63.4491	-62.5427
-1.775	-0.3119	-0.6121	-0.3784	-0.6289	-0.6026	-0.2608	-0.2779	-0.5865	-0.6202	-0.5073		34	4.91		-0.635	0		-1.775	-0.6223	-0.4789	-0.1905	-0.3874	-0.3787	-0.3733	-0.342	-0.5239	-0.1916	-0.3352					-0.635	0		-0.635	0.0906		-0.2705	-60.5286	-61.9049	-62.9669	-59.4788	-61.2732	-59.8419	-59.7046	-59.1797	-63.4766	-61.7462
-1.77	-0.5005	-0.6176	-0.3948	-0.301	-0.3177	-0.6311	-0.1845	-0.7016	-0.4641	-0.3788		34	5.1065		-0.605	0		-1.77	-0.7413	-0.3909	-0.3078	-0.8518	-0.7274	-0.2831	-0.417	-0.6186	-0.4148	-0.2863					-0.605	0		-0.605	0.11		-0.2655	-60.2081	-61.9202	-62.9517	-59.5154	-61.1237	-60.5774	-59.8328	-58.9935	-63.8153	-61.7126
-1.765	-0.4283	-0.2692	-0.5076	-0.3113	-0.5698	-0.3243	-0.9915	-0.6255	-0.5413	-0.6577		34	5.451		-0.575	0		-1.765	-0.5854	-0.5387	-0.568	-0.7124	-0.3805	-0.3237	-0.563	-0.8255	-0.6451	-0.7251					-0.575	0		-0.575	0.0744		-0.2605	-58.1238	-62.2437	-63.1439	-60.083	-61.1237	-61.3312	-59.9518	-59.021	-64.1357	-61.3464
-1.76	-0.6542	-0.3216	-0.3845	-0.3296	-0.3316	-0.3897	-0.4352	-0.374	-0.3155	-0.3433		35	0.149		-0.545	0		-1.76	-0.4322	-0.4959	-0.6654	-0.5812	-0.4172	-0.6973	-0.631	-0.7188	-0.4893	-0.5305					-0.545	0		-0.545	0.0809		-0.2555	-57.1106	-62.0209	-62.9089	-60.5316	-61.4471	-61.8256	-59.729	-59.3903	-64.3707	-60.6049
-1.755	-0.6104	-0.3608	-0.4195	-0.6982	-0.5002	-0.2947	-0.5024	-0.2705	-0.3846	-0.4463		35	0.165		-0.515	0		-1.755	-0.3909	-0.2158	-0.6309	-0.5512	-0.5068	-0.5082	-0.6144	-0.5421	-0.3571	-0.4632					-0.515	0		-0.515	0.0841		-0.2505	-56.5979	-61.7645	-62.8418	-60.7391	-61.6974	-61.8469	-59.436	-59.5093	-64.4226	-60.5377
-1.75	-0.6467	-0.8013	-0.3444	-0.2871	-0.3763	-0.2398	-0.4733	-0.3499	-0.2903	-0.4314		35	0.78		-0.485	0		-1.75	-0.5887	-0.4641	-0.6072	-0.5093	-0.2988	-0.4361	-0.6977	-0.6226	-0.4433	-0.2803					-0.485	0		-0.485	0.1618		-0.2455	-56.8817	-60.8948	-62.9028	-61.0352	-61.8378	-62.1185	-59.2346	-59.5581	-64.0961	-60.5011
-1.745	-0.2945	-0.4795	-0.3157	-0.5143	-0.5441	-0.5631	-0.4037	-0.7024	-0.3694	-0.604		38	0.2355		-0.455	0.4167		-1.745	-0.6491	-0.388	-0.5122	-0.9526	-0.2804	-0.49	-0.8486	-0.6658	-0.5163	-0.6296					-0.455	0		-0.455	0.1197		-0.2405	-56.7169	-59.9152	-63.0005	-60.7117	-62.1368	-62.1277	-59.0881	-60.0372	-64.1907	-60.788
-1.74	-0.6065	-0.2793	-0.3542	-0.55	-0.3636	-0.2981	-0.6818	-0.4197	-0.38	-0.4915		38	2.5615		-0.425	0.4167		-1.74	-0.7319	-0.6464	-0.2702	-0.6703	-0.7043	-0.6427	-0.8014	-0.5763	-0.5643	-0.8089					-0.425	0		-0.425	0.0971		-0.2355	-56.2073	-59.8022	-63.1683	-60.3485	-62.2345	-61.7401	-58.6578	-60.0098	-64.328	-60.8734
-1.735	-0.2826	-0.4256	-0.2713	-0.6269	-0.5772	-0.2694	-0.4615	-0.5181	-0.6718	-0.349		39	1.613		-0.395	0		-1.735	-0.4597	-0.3263	-0.3729	-0.4665	-0.5882	-0.3359	-0.3467	-0.5638	-0.8152	-0.715					-0.395	0		-0.395	0.1068		-0.2305	-55.9387	-60.0555	-63.089	-60.3943	-62.6617	-61.8469	-58.5144	-59.9213	-64.3158	-60.675
-1.73	-0.3085	-0.6143	-0.294	-0.6436	-0.5286	-0.2976	-0.701	-0.514	-0.2961	-0.6247		39	6.1985		-0.365	0		-1.73	-0.448	-0.7554	-0.6009	-0.3814	-0.606	-0.5399	-0.4441	-0.43	-0.1642	-0.4881					-0.365	0		-0.365	0.1068		-0.2255	-55.6702	-60.3821	-62.6282	-60.5957	-62.6923	-61.9537	-58.1726	-59.848	-64.7827	-60.3119
-1.725	-0.5914	-0.5416	-0.7956	-0.351	-0.4279	-0.485	-0.5958	-0.526	-0.4995	-0.3577		41	5.372		-0.335	0.4167		-1.725	-0.603	-0.2775	-0.4823	-0.4317	-0.2665	-0.3924	-0.657	-0.3878	-0.2772	-0.4276					-0.335	0		-0.335	0.0874		-0.2205	-55.6885	-60.8917	-62.4786	-60.9253	-62.5031	-62.2101	-58.2458	-59.8022	-64.7644	-59.2285
-1.72	-0.4653	-0.5464	-0.5824	-0.3199	-0.5812	-0.3014	-0.4533	-0.5599	-0.4561	-0.5042		42	0.12		-0.305	0		-1.72	-0.4773	-0.7052	-0.5076	-0.5598	-0.7304	-0.7797	-0.515	-0.7188	-0.4289	-0.6223					-0.305	0		-0.305	0.1391		-0.2155	-55.2948	-61.145	-62.5031	-60.8429	-62.4878	-62.4451	-58.3313	-59.9304	-64.7583	-58.606
-1.715	-0.4411	-0.3832	-0.4046	-0.5852	-0.5855	-0.406	-0.3964	-0.2547	-0.468	-0.3245		42	0.2525		-0.275	0		-1.715	-0.6905	-0.3128	-0.5138	-0.4716	-0.4242	-0.3782	-0.2808	-0.3509	-0.7486	-0.4585					-0.275	0		-0.275	0.1359		-0.2105	-55.249	-61.6516	-62.4725	-61.0291	-62.5183	-62.6587	-58.5999	-60.0769	-64.8895	-58.7006
-1.71	-0.5129	-0.4511	-0.2389	-0.2967	-0.5577	-0.2204	-0.2294	-0.309	-0.3812	-0.3749		44	0.1245		-0.245	0		-1.71	-0.335	-0.7493	-0.4834	-0.8434	-0.5465	-0.3627	-0.297	-0.5806	-0.4102	-0.3844					-0.245	0		-0.245	0.1068		-0.2055	-55.2155	-62.1765	-62.4847	-61.4502	-62.323	-63.0066	-58.9569	-59.5978	-64.7583	-59.1125
-1.705	-0.5234	-0.6138	-0.2555	-0.5398	-0.4913	-0.338	-0.5601	-0.8433	-0.2952	-0.5722		44	0.145		-0.215	0		-1.705	-0.475	-0.8228	-1.1468	-0.6354	-0.4474	-0.6966	-0.5809	-0.8511	-0.339	-0.6631					-0.215	0		-0.215	0.1197		-0.2005	-55.4108	-62.6221	-62.5397	-62.0148	-62.3108	-63.3514	-59.0393	-59.7168	-64.2975	-59.2285
-1.7	-0.1965	-0.4554	-0.4145	-0.5531	-0.5346	-0.5574	-0.3891	-0.4252	-0.3285	-0.7801		44	1.215		-0.185	0		-1.7	-0.635	-0.5231	-0.4734	-0.3041	-0.8043	-0.4989	-0.4502	-0.8251	-0.4674	-0.4753					-0.185	0		-0.185	0.1197		-0.1955	-55.6122	-62.912	-62.5763	-61.8652	-62.323	-63.2599	-59.2041	-59.6039	-64.2242	-59.61
-1.695	-0.5038	-0.7076	-0.7008	-0.34	-0.2983	-0.3846	-0.5757	-0.6983	-0.2455	-0.3761		45	0.1375		-0.155	0		-1.695	-0.6535	-0.4385	-0.4607	-0.9897	-0.5939	-0.4712	-0.7574	-0.6477	-0.4983	-0.3121					-0.155	0		-0.155	0.1003		-0.1905	-55.6854	-62.7777	-62.1979	-61.3647	-62.2345	-63.3148	-58.5297	-59.6069	-64.3524	-60.0769
-1.69	-0.3302	-0.3345	-0.3597	-0.6069	-0.6285	-0.3029	-0.4695	-0.6715	-0.2707	-0.4522		45	1.1785		-0.125	0		-1.69	-0.5374	-0.3062	-0.303	-0.4875	-0.4823	-0.541	-0.4095	-0.4966	-0.871	-0.7953					-0.125	0		-0.125	0.1327		-0.1855	-55.9692	-62.2894	-61.8591	-59.848	-61.6547	-63.3484	-58.5571	-59.5795	-64.447	-60.1349
-1.685	-0.4664	-0.516	-0.262	-0.7682	-0.4543	-0.5069	-0.5183	-0.3951	-0.3335	-0.3366		46	2.0825		-0.095	0		-1.685	-0.4757	-0.3992	-0.703	-0.6708	-0.2773	-0.3377	-0.5325	-0.6392	-0.6478	-0.3998					-0.095	0		-0.095	0.1294		-0.1805	-56.2958	-62.0056	-61.8622	-59.4604	-61.4044	-63.5193	-58.905	-59.9152	-64.5538	-59.0454
-1.68	-0.2849	-0.17	-0.9037	-0.6615	-0.6597	-0.445	-0.6229	-0.4372	-0.5039	-0.5521		48	0.12		-0.065	0		-1.68	-0.3935	-0.6713	-0.5855	-0.3968	-0.4263	-0.4715	-0.3483	-0.4759	-0.2767	-0.7009					-0.065	0		-0.065	0.1133		-0.1755	-56.6559	-61.7065	-61.9354	-59.256	-61.1267	-63.7848	-59.1614	-60.4034	-64.7308	-58.4229
-1.675	-0.5237	-0.3688	-0.6396	-0.4741	-0.3893	-0.3956	-0.5443	-0.3577	-0.2179	-0.5122		48	5.4595		-0.035	0		-1.675	-0.6605	-0.1689	-0.6698	-0.2414	-0.5631	-0.4938	-0.3177	-0.4886	-0.4009	-0.5025					-0.035	0		-0.035	0.123		-0.1705	-56.9855	-61.2244	-62.3657	-59.3384	-61.2091	-63.9587	-59.3842	-60.6873	-65.0635	-58.1329
-1.67	-0.3909	-0.4458	-0.673	-0.4062	-0.6653	-0.3467	-0.4002	-0.2858	-0.3592	-0.8515		49	1.186		-0.005	0		-1.67	-0.5349	-0.7944	-0.4701	-0.7909	-0.3938	-0.3268	-0.5646	-0.3334	-0.2633	-0.2989					-0.005	0		-0.005	0.1035		-0.1655	-57.608	-61.2701	-62.6617	-59.6283	-61.0504	-64.1571	-59.9091	-60.9467	-65.3473	-57.9712
-1.665	-0.4253	-0.4388	-0.5566	-0.3309	-0.4518	-0.3891	-0.3761	-0.6545	-0.3082	-0.354		50	0.343		0.025	0		-1.665	-0.5636	-0.3049	-0.3486	-0.5587	-0.6189	-0.2886	-0.5769	-0.4321	-0.2841	-0.5147					0.025	0		0.025	0.1553		-0.1605	-57.7789	-60.8582	-63.0554	-59.6283	-61.0138	-64.0778	-60.4279	-61.0443	-65.0177	-58.3221
-1.66	-0.4411	-0.2902	-0.5572	-0.3873	-0.4689	-0.4593	-0.3918	-0.5592	-0.3798	-0.3692		50	0.3935		0.055	0		-1.66	-0.7022	-0.516	-0.6716	-0.4979	-0.6677	-0.5338	-0.6574	-0.6006	-0.4624	-0.8765					0.055	0		0.055	0.123		-0.1555	-57.9437	-60.8826	-63.0859	-59.5428	-61.026	-63.8336	-60.6689	-61.4441	-65.0665	-59.2072
-1.655	-0.6417	-0.5313	-0.4776	-0.5033	-0.3702	-0.2396	-0.2863	-0.2881	-0.4239	-0.6545		50	3.5915		0.085	0		-1.655	-0.3584	-0.5951	-0.3612	-0.5646	-0.335	-0.6167	-0.7961	-0.6155	-0.3123	-0.3689					0.085	0		0.085	0.1294		-0.1505	-58.3618	-61.1847	-62.6312	-59.6588	-61.3831	-63.2538	-60.8154	-61.5204	-65.3534	-59.9457
-1.65	-0.4261	-0.5283	-0.3837	-0.5613	-0.4454	-0.2462	-0.5248	-0.4973	-0.2971	-0.6597		50	3.656		0.115	3.75		-1.65	-0.5433	-0.7172	-0.5131	-1.3529	-0.5386	-0.7705	-1.0195	-0.4457	-0.4749	-0.7196					0.115	0		0.115	0.2524		-0.1455	-58.3954	-61.0077	-62.5519	-59.845	-61.1328	-62.8113	-61.0962	-61.264	-65.1794	-60.4736
-1.645	-0.1955	-0.4599	-0.3806	-0.3814	-0.4061	-0.2598	-0.4985	-0.2309	-0.4386	-0.5259		51	1.47		0.145	8.75		-1.645	-0.7442	-0.317	-0.2533	-0.5978	-0.4408	-0.2397	-0.6908	-0.4069	-0.6897	-0.2155					0.145	0		0.145	0.4465		-0.1405	-58.0963	-60.7025	-62.7747	-59.671	-60.9161	-62.4176	-60.9589	-60.9528	-64.9139	-60.8002
-1.64	-0.5638	-0.439	-0.2193	-0.3306	-0.4346	-0.4713	-0.7144	-0.4077	-0.4188	-0.4321		51	1.4995		0.175	1.25		-1.64	-0.3552	-0.388	-0.3805	-0.7132	-0.6598	-0.7136	-0.6008	-0.6616	-0.3831	-0.5104					0.175	0		0.175	0.4142		-0.1355	-58.2916	-60.7391	-62.8235	-59.6771	-60.7727	-61.8774	-60.849	-59.787	-64.9292	-60.9314
-1.635	-0.4851	-0.6817	-0.4586	-0.6007	-0.2771	-0.5598	-0.5208	-0.362	-0.2977	-0.3028		51	1.534		0.205	0		-1.635	-0.5297	-0.6963	-0.3339	-0.6502	-0.841	-0.5797	-0.2187	-0.4265	-0.8734	-0.7777					0.205	0		0.205	0.3915		-0.1305	-58.7036	-59.8877	-63.0432	-59.8969	-60.6018	-61.8103	-61.2152	-58.8928	-65.2008	-60.9924
-1.63	-0.3416	-0.2552	-0.2961	-0.3696	-0.5488	-0.5435	-0.7181	-0.2471	-0.2613	-0.728		51	6.468		0.235	0.8333		-1.63	-0.3786	-0.56	-0.1808	-0.6474	-0.2949	-0.4135	-0.5823	-0.6102	-0.6755	-0.4577					0.235	0		0.235	0.1877		-0.1255	-58.783	-59.8511	-63.2233	-60.1135	-60.6232	-61.5051	-61.6272	-58.2489	-65.4358	-61.4532
-1.625	-0.5175	-0.3064	-0.3831	-0.6301	-0.5	-0.3323	-0.3128	-0.6124	-0.2649	-0.5792		52	3.3095		0.265	0.8333		-1.625	-0.472	-0.2964	-0.4468	-0.5218	-0.4975	-0.4926	-0.5258	-0.9232	-0.6624	-0.3124					0.265	0		0.265	0.11		-0.1205	-59.1003	-60.376	-62.5977	-60.2661	-60.9161	-61.2854	-61.3129	-58.2611	-65.2466	-61.8744
-1.62	-0.4177	-0.3931	-0.673	-0.4014	-0.5079	-0.2682	-0.279	-0.3563	-0.1973	-0.337		53	0.1125		0.295	0.4167		-1.62	-0.3104	-0.5955	-0.2262	-0.7293	-0.5829	-0.82	-1.0621	-0.7703	-0.367	-0.8286					0.295	0		0.295	0.0938		-0.1155	-59.1431	-60.1257	-62.5366	-60.144	-61.1786	-61.4136	-61.1389	-58.6884	-65.0604	-61.2579
-1.615	-0.9156	-0.3552	-0.3502	-0.4811	-0.343	-0.5431	-0.5842	-0.5553	-0.4933	-0.4476		55	2.6085		0.325	0		-1.615	-0.4154	-0.587	-0.2749	-0.9797	-0.7865	-0.5892	-0.4464	-0.6059	-0.3515	-0.6172					0.325	0		0.325	0.0777		-0.1105	-59.6375	-59.9274	-62.5092	-59.8846	-61.496	-61.4929	-61.1542	-58.7524	-64.8071	-60.9955
-1.61	-0.3544	-0.2703	-0.4696	-0.1749	-0.3314	-0.4318	-0.611	-0.3607	-0.4356	-0.3167		58	1.308		0.355	0.8333		-1.61	-0.4729	-0.4322	-0.4101	-0.5431	-0.2495	-0.6407	-0.6543	-0.5488	-0.5373	-0.5808					0.355	0		0.355	0.068		-0.1055	-60.1288	-59.9609	-62.5854	-59.9976	-61.1847	-61.499	-61.3159	-58.8715	-64.4714	-61.0229
-1.605	-0.4437	-0.4638	-0.3601	-0.6014	-0.3234	-0.257	-0.5034	-0.3115	-0.5571	-0.5916		58	5.9725		0.385	1.25		-1.605	-0.3533	-0.903	-1.1116	-0.6676	-0.5063	-0.4056	-0.4694	-0.3327	-0.4068	-0.4295					0.385	0		0.385	0.1844		-0.1005	-59.5367	-60.4462	-62.851	-60.3149	-60.965	-61.734	-61.6791	-59.3323	-64.4867	-61.4258
-1.6	-0.421	-0.4424	-0.8033	-0.4039	-0.3602	-0.3211	-0.4425	-0.359	-0.697	-0.3924		59	4.182		0.415	0		-1.6	-0.7585	-0.4639	-0.6597	-0.7706	-0.5938	-0.8195	-0.6616	-0.5539	-0.5453	-0.5157					0.415	0		0.415	0.2265		-0.0955	-59.3933	-60.5835	-63.0676	-59.4452	-60.8368	-61.145	-61.6974	-59.7076	-64.7552	-61.8988
-1.595	-0.6553	-0.1815	-0.671	-0.394	-0.4862	-0.3667	-0.2845	-0.2842	-0.9987	-0.6058		59	5.535		0.445	0		-1.595	-0.6364	-0.1604	-0.3678	-1.0672	-0.9443	-0.2077	-0.7278	-0.5708	-0.6454	-0.5653					0.445	0		0.445	0.3042		-0.0905	-59.6649	-60.791	-63.2751	-59.4025	-61.026	-61.0962	-62.0972	-60.0739	-64.3402	-62.1155
-1.59	-0.2941	-0.5156	-0.3747	-0.4681	-0.7258	-0.3328	-0.4321	-0.267	-0.5992	-0.2425		60	0.134		0.475	0		-1.59	-0.3285	-0.5862	-0.7851	-1.283	-0.4315	-0.6774	-0.3414	-0.6142	-0.8079	-0.5375					0.475	0		0.475	0.3171		-0.0855	-59.8755	-61.2	-63.4918	-59.5703	-61.5906	-61.4655	-62.0239	-60.022	-64.447	-62.2681
-1.585	-0.4512	-0.4787	-0.5915	-0.6647	-0.3621	-0.5704	-0.5164	-0.3547	-0.3831	-0.2873		60	0.156		0.505	0		-1.585	-0.3299	-0.5837	-0.3633	-0.6117	-0.3086	-0.3789	-0.4187	-0.3441	-0.8498	-0.271					0.505	0		0.505	0.2912		-0.0805	-60.0525	-61.0291	-63.3972	-59.8633	-61.5082	-61.7645	-62.03	-59.1125	-64.4348	-62.4756
-1.58	-0.3901	-0.3083	-0.4528	-0.3379	-0.2023	-0.5952	-0.7757	-0.3988	-0.4	-0.6195		60	0.2405		0.535	0.4167		-1.58	-0.5462	-0.5435	-0.8753	-0.9136	-0.548	-0.4559	-0.2451	-0.4249	-0.4801	-0.5891					0.535	0		0.535	0.3592		-0.0755	-60.611	-60.9619	-62.4786	-60.1593	-61.438	-61.5662	-61.9568	-59.082	-64.1693	-62.6617
-1.575	-0.4315	-0.3388	-0.3203	-0.6174	-0.6154	-0.4385	-0.1916	-0.4271	-0.4891	-0.1765		60	0.2715		0.565	0		-1.575	-0.6669	-0.4494	-0.3622	-1.0261	-0.3663	-0.4087	-0.4447	-0.9693	-0.3029	-0.4278					0.565	0.8333		0.565	0.2945		-0.0705	-60.8154	-61.1725	-62.2498	-60.1166	-61.3342	-61.3403	-62.0789	-59.3567	-63.4949	-62.3993
-1.57	-0.3388	-0.3066	-0.3327	-0.4511	-0.7703	-0.445	-0.537	-0.8621	-0.4771	-0.3558		60	0.299		0.595	0		-1.57	-0.2419	-0.3708	-0.4199	-0.4896	-0.337	-0.3715	-0.5063	-0.6416	-0.728	-0.5443					0.595	0		0.595	0.4012		-0.0655	-60.6995	-61.6882	-62.0911	-59.9518	-61.261	-61.1542	-62.2101	-60.0067	-63.3789	-61.8988
-1.565	-0.7475	-0.2208	-0.3413	-0.6457	-0.5828	-0.5795	-0.3651	-0.6892	-0.2478	-0.6121		62	0.127		0.625	0		-1.565	-0.6866	-0.6191	-0.4886	-0.6918	-0.4874	-0.4688	-0.4095	-0.8689	-0.4332	-0.3867					0.625	0		0.625	0.288		-0.0605	-60.2386	-62.0972	-62.027	-60.2417	-61.2549	-60.7666	-61.7981	-59.8572	-63.5468	-61.1694
-1.56	-0.2457	-0.4635	-0.3272	-0.2404	-0.5643	-0.3816	-0.3933	-0.3023	-0.4185	-0.5436		62	0.1525		0.655	0		-1.56	-0.5879	-0.4363	-0.7361	-0.5744	-0.3466	-0.4733	-0.6608	-0.408	-0.1269	-0.4474					0.655	0.4167		0.655	0.3106		-0.0555	-59.8663	-62.088	-61.615	-60.5103	-61.4655	-59.4238	-61.2915	-59.9304	-63.9954	-61.2091
-1.555	-0.457	-0.399	-0.3104	-0.3249	-0.3104	-0.4211	-0.4825	-0.337	-0.6749	-0.2678		62	1.003		0.685	0		-1.555	-0.418	-0.464	-0.3036	-0.8576	-0.2851	-0.552	-0.4938	-0.4866	-0.399	-0.4329					0.685	0		0.685	0.2912		-0.0505	-59.3079	-61.969	-61.6302	-60.8154	-61.7981	-59.4635	-60.9802	-59.2987	-64.0839	-61.38
-1.55	-0.384	-0.4782	-0.4019	-0.3265	-0.6339	-0.2199	-0.5729	-0.2659	-0.3121	-0.3432		63	0.1265		0.715	0		-1.55	-0.4146	-0.3229	-0.4799	-1.3104	-0.4098	-0.6891	-0.355	-0.8534	-0.3255	-0.3714					0.715	0		0.715	0.275		-0.0455	-59.3445	-61.7828	-61.9781	-61.2488	-61.9385	-59.3628	-60.8337	-59.317	-64.2487	-61.853
-1.545	-0.4047	-0.4505	-0.7549	-0.3961	-0.4277	-0.5574	-0.4375	-0.4657	-0.5191	-0.2617		63	4.307		0.745	0		-1.545	-0.5782	-0.4576	-0.4567	-0.6149	-0.6527	-0.5647	-0.3039	-0.5176	-0.5024	-0.9259					0.745	0.4167		0.745	0.2686		-0.0405	-60.0861	-61.6455	-61.8225	-61.3617	-61.8286	-59.4269	-60.7086	-59.2041	-64.4714	-61.5814
-1.54	-0.4337	-0.3693	-0.4837	-0.4395	-0.4642	-0.3101	-0.5764	-0.413	-0.3938	-0.4626		64	4.896		0.775	0.4167		-1.54	-0.9818	-0.5552	-0.503	-0.1951	-0.3148	-0.4645	-0.369	-0.7224	-1.123	-0.4885					0.775	0.8333		0.775	0.343		-0.0355	-60.5469	-61.6241	-61.8103	-61.1328	-61.8042	-59.4055	-61.0596	-58.9691	-64.5172	-61.4227
-1.535	-0.3392	-0.8438	-0.6362	-0.5426	-0.2724	-0.1766	-0.5866	-0.3467	-0.3428	-0.7162		65	-0.781		0.805	0.4167		-1.535	-0.5801	-0.1637	-0.3836	-0.6744	-0.4905	-0.5014	-0.5636	-0.6804	-0.3128	-0.5744					0.805	0.4167		0.805	0.343		-0.0305	-60.7056	-61.4807	-62.1735	-61.1786	-62.1185	-59.2529	-60.5896	-58.8013	-64.4745	-61.5326
-1.53	-0.3215	-0.4795	-0.2159	-0.3616	-0.5091	-0.3624	-0.6169	-0.558	-0.4717	-0.463		65	0.349		0.835	0.8333		-1.53	-0.5555	-0.4986	-0.2469	-0.8676	-0.3907	-0.5799	-0.2159	-0.3867	-0.3678	-0.7155					0.835	0		0.835	0.3592		-0.0255	-60.614	-61.4014	-62.3535	-61.0016	-62.3444	-59.2743	-60.1532	-58.4839	-64.2334	-61.6058
-1.525	-0.3039	-0.4013	-0.5407	-0.5495	-0.5297	-0.4404	-0.3355	-0.4128	-0.6197	-0.2766		66	0.526		0.865	0		-1.525	-0.5583	-0.7892	-0.5244	-0.5091	-0.3504	-0.3603	-0.3575	-0.46	-0.4423	-0.5849					0.865	0.4167		0.865	0.3106		-0.0205	-60.022	-61.4105	-62.3779	-59.7443	-62.4359	-59.2255	-60.0311	-58.4564	-64.328	-61.7004
-1.52	-0.5077	-0.3162	-0.2861	-0.5589	-0.6532	-0.4305	-0.309	-0.4084	-0.462	-0.4335		66	0.802		0.895	0.8333		-1.52	-0.383	-0.8527	-0.4888	-0.4682	-0.6583	-0.4289	-0.5314	-0.1991	-0.4729	-0.5318					0.895	0.4167		0.895	0.3236		-0.0155	-59.967	-61.7859	-62.381	-59.5551	-62.323	-59.079	-59.9487	-58.8409	-64.3188	-60.6445
-1.515	-0.2825	-0.4896	-0.3432	-0.4791	-0.4901	-0.4498	-0.6301	-0.3666	-0.4775	-0.3072		67	0.135		0.925	0		-1.515	-0.5578	-0.6681	-0.4778	-1.1877	-0.5772	-0.4972	-0.2432	-0.6581	-0.35	-0.732					0.925	1.25		0.925	0.2815		-0.0105	-60.3668	-62.1582	-61.972	-59.6558	-62.3474	-59.5734	-60.3882	-59.1003	-64.6454	-60.5438
-1.51	-0.4052	-0.5477	-0.6643	-0.4598	-0.3744	-0.4227	-0.5678	-0.4609	-0.3567	-0.8448		68	0.1355		0.955	0		-1.51	-0.4026	-0.4098	-0.5027	-0.5347	-0.6098	-0.474	-0.3475	-0.4139	-0.8344	-0.3913					0.955	0.4167		0.955	0.3268		-0.0055	-60.3851	-62.265	-62.0636	-59.6619	-62.1429	-60.0098	-61.0046	-59.2743	-64.9872	-60.4919
-1.505	-0.3979	-0.4354	-0.3814	-0.6765	-0.8765	-0.3037	-0.9522	-0.3115	-0.5828	-0.4141		69	0.1305		0.985	0.4167		-1.505	-0.3772	-0.6542	-0.5326	-0.6816	-0.412	-0.3073	-0.4679	-0.5047	-0.5185	-0.534					0.985	0.8333		0.985	0.2912		-0.0005	-59.3872	-62.4878	-62.2894	-59.8114	-62.0026	-60.4675	-61.0901	-59.3842	-64.7339	-61.0382
-1.5	-0.4747	-0.444	-0.3499	-0.3445	-0.383	-0.4791	-0.2734	-0.2382	-0.2634	-0.2739		70	1.1765		1.015	0.4167		-1.5	-0.5129	-0.4724	-0.6922	-0.26	-0.496	-0.4906	-0.5165	-0.7293	-0.5779	-0.2763					1.015	0.8333		1.015	0.288		0.0045	-59.1248	-61.9354	-62.6007	-59.1461	-62.3657	-60.8673	-61.087	-59.8267	-64.4897	-61.441
-1.495	-0.4223	-0.4924	-0.5552	-0.4993	-0.5605	-0.5665	-0.5356	-0.5209	-0.4216	-0.4208		71	0.137		1.045	0		-1.495	-0.2807	-0.3921	-0.4516	-0.6594	-0.4985	-0.4768	-0.371	-0.6709	-0.4919	-0.3483					1.045	0.4167		1.045	0.2168		0.0095	-59.3079	-61.7157	-63.1348	-58.3862	-62.616	-60.8185	-61.5936	-60.083	-64.5142	-60.8063
-1.49	-0.4053	-0.3623	-0.205	-0.4347	-0.197	-0.3121	-0.2701	-0.4085	-0.442	-0.2507		72	5.092		1.075	0		-1.49	-0.5474	-0.7343	-0.4296	-0.7502	-0.3336	-0.5446	-0.6285	-0.659	-0.411	-0.4298					1.075	2.0833		1.075	0.2847		0.0145	-59.2163	-61.5784	-63.2355	-58.3527	-62.7808	-60.7178	-62.0422	-60.1349	-64.9841	-60.4614
-1.485	-0.3402	-0.5015	-0.3929	-0.2389	-0.4022	-0.4432	-0.2719	-0.6818	-0.7502	-0.4292		72	6.286		1.105	0.4167		-1.485	-0.3119	-0.488	-0.5408	-0.333	-0.4132	-0.3309	-0.4044	-0.3574	-0.7412	-0.4357					1.105	0.4167		1.105	0.2556		0.0195	-59.3597	-61.4349	-62.7197	-58.5602	-62.3413	-60.7666	-62.1063	-60.0677	-65.2405	-60.8124
-1.48	-0.2957	-0.3984	-0.2978	-0.767	-0.4612	-0.3349	-0.5196	-0.38	-0.2828	-0.4905		73	0.392		1.135	0		-1.48	-0.2347	-0.3982	-0.5167	-0.4409	-0.7261	-0.2067	-0.7855	-0.5748	-0.7269	-0.643					1.135	0.8333		1.135	0.2524		0.0245	-59.4818	-61.2946	-62.5946	-58.6548	-62.2894	-61.0474	-62.2864	-60.083	-65.1306	-61.0046
-1.475	-0.5853	-0.2112	-0.5366	-0.6148	-0.3436	-0.241	-0.3351	-0.2975	-0.5039	-0.4853		73	4.251		1.165	0.8333		-1.475	-0.4669	-0.6306	-0.6369	-0.6841	-0.7854	-0.3935	-0.3409	-0.4303	-0.3642	-0.8525					1.165	0.4167		1.165	0.2718		0.0295	-58.7311	-61.2946	-62.6801	-59.0729	-62.2742	-61.3159	-61.5265	-60.5225	-64.9963	-61.0382
-1.47	-0.3302	-0.2447	-0.5187	-0.68	-0.3374	-0.1841	-0.2821	-0.4335	-0.4823	-0.3698		73	4.9015		1.195	0.4167		-1.47	-0.3628	-0.3247	-0.2341	-0.3939	-0.3508	-0.6773	-0.6017	-0.5657	-1.0063	-0.6146					1.195	0		1.195	0.233		0.0345	-58.2672	-61.6638	-62.854	-59.6313	-62.4298	-61.322	-60.9528	-60.7452	-64.4958	-61.2366
-1.465	-0.6825	-0.868	-0.3156	-0.8732	-0.3713	-0.5344	-0.2202	-0.4051	-0.2404	-0.4303		75	0.1415		1.225	0.4167		-1.465	-0.5422	-0.6277	-0.3813	-0.4971	-0.4086	-0.3512	-0.3583	-0.703	-0.3762	-0.608					1.225	0		1.225	0.2686		0.0395	-58.3099	-62.1857	-62.4146	-60.2478	-62.5061	-61.5509	-60.965	-59.7198	-64.1663	-61.4838
-1.46	-0.3074	-0.6543	-0.5274	-0.5808	-0.2274	-0.4601	-0.2741	-0.5349	-0.5215	-0.2486		75	2.9245		1.255	0		-1.46	-0.6184	-0.5104	-0.4419	-0.46	-0.4775	-0.3573	-0.6005	-0.7263	-0.8133	-0.3352					1.255	0.4167		1.255	0.2362		0.0445	-58.7006	-62.5305	-62.1063	-60.3699	-62.5793	-61.8622	-61.2213	-58.1848	-64.1479	-61.7401
-1.455	-0.3153	-0.4471	-0.3856	-0.4873	-0.161	-0.4924	-0.3975	-0.4327	-0.309	-0.3918		76	0.1415		1.285	0		-1.455	-0.5954	-0.2894	-0.2356	-0.5619	-0.3	-0.3066	-0.3324	-0.7857	-0.7106	-0.6221					1.285	0		1.285	0.1812		0.0495	-58.9752	-62.6984	-62.1429	-60.611	-62.97	-62.1246	-61.4807	-57.1228	-64.2181	-61.9751
-1.45	-0.5052	-0.3373	-0.3215	-0.7261	-0.4402	-0.3907	-0.231	-0.7255	-0.5652	-0.3877		77	1.778		1.315	0.4167		-1.45	-0.6187	-0.5026	-0.5406	-0.4446	-0.2444	-0.314	-0.2934	-0.591	-0.406	-0.7155					1.315	0		1.315	0.1488		0.0545	-59.2102	-63.1561	-62.1124	-60.8368	-62.7899	-62.0026	-61.3007	-56.3934	-63.9282	-62.2955
-1.445	-0.205	-0.531	-0.153	-0.6609	-0.3352	-0.6157	-0.4129	-0.4899	-0.2236	-0.2274		77	1.7945		1.345	0		-1.445	-0.2004	-0.7391	-0.3236	-0.6326	-0.2806	-0.6061	-0.5284	-0.393	-0.3256	-0.5936					1.345	0		1.345	0.165		0.0595	-59.5276	-63.1866	-62.2284	-60.7391	-61.5143	-61.8134	-61.0107	-56.4758	-63.7329	-62.5763
-1.44	-0.392	-0.3486	-0.4343	-0.3125	-0.3765	-0.4341	-0.2833	-0.5331	-0.6793	-0.3381		78	0.147		1.375	0		-1.44	-0.4128	-0.3598	-0.4416	-0.4286	-0.4108	-0.6714	-0.5843	-0.8895	-0.359	-0.8663					1.375	0.4167		1.375	0.233		0.0645	-59.6344	-63.0188	-62.7472	-60.1929	-60.6567	-61.8164	-60.9863	-56.8787	-63.8947	-62.5
-1.435	-0.2602	-0.5562	-0.2933	-0.5245	-0.5861	-0.2878	-0.2327	-0.4277	-0.5277	-0.3327					1.405	0		-1.435	-0.4911	-0.3128	-1.0102	-0.437	-0.6757	-0.4197	-0.8031	-0.4542	-0.5736	-0.6063					1.405	0		1.405	0.1844		0.0695	-60.0647	-62.7167	-62.9089	-60.0708	-60.6934	-62.0941	-60.8795	-56.9672	-63.916	-62.2284
-1.43	-0.2978	-0.4051	-0.523	-0.4334	-0.3737	-0.3989	-0.4911	-0.5503	-0.574	-0.6942					1.435	0		-1.43	-0.3689	-0.8145	-0.4113	-0.5127	-0.3594	-0.2483	-0.5543	-0.2688	-0.5184	-0.4263					1.435	0		1.435	0.1909		0.0745	-59.7137	-62.6678	-63.0676	-60.2448	-61.2946	-62.2803	-61.087	-57.2998	-63.8611	-62.2894
-1.425	-0.2874	-0.4092	-0.2488	-0.4374	-0.4776	-0.2788	-0.8081	-0.4859	-0.259	-0.4352					1.465	0.4167		-1.425	-0.7574	-0.4611	-0.4043	-0.8943	-0.7238	-0.2111	-0.49	-0.6289	-0.294	-0.3903					1.465	0		1.465	0.2006		0.0795	-59.5947	-62.5916	-63.3362	-60.4187	-61.5692	-62.6099	-61.5204	-57.8522	-64.0503	-62.1124
-1.42	-0.3705	-0.4638	-0.6463	-0.4342	-0.3235	-0.643	-0.245	-0.4507	-0.3342	-0.2567					1.495	0.4167		-1.42	-0.5121	-0.3641	-0.4056	-1.1039	-0.4659	-0.4965	-0.2434	-0.447	-0.3962	-0.4541					1.495	0.8333		1.495	0.1715		0.0845	-57.9041	-62.3718	-62.8601	-60.321	-61.853	-62.7075	-61.8164	-58.5175	-64.2456	-62.0239
-1.415	-0.6226	-0.4181	-0.4693	-0.3312	-0.2492	-0.4387	-0.5448	-0.4775	-0.5063	-0.2683					1.525	0.4167		-1.415	-0.4326	-0.2323	-0.391	-0.6818	-0.3425	-0.3947	-0.4372	-0.6505	-0.5443	-0.4327					1.525	0		1.525	0.1553		0.0895	-56.9733	-62.2284	-62.8204	-60.4462	-62.3505	-62.5824	-61.8347	-58.7494	-64.6393	-62.2375
-1.41	-0.302	-0.3971	-0.3899	-0.4588	-0.433	-0.2755	-0.407	-0.3285	-0.6321	-0.3689					1.555	0		-1.41	-0.4596	-0.2959	-0.4125	-0.7837	-0.3174	-0.6572	-0.3661	-0.5911	-0.3385	-0.5756					1.555	0		1.555	0.178		0.0945	-57.0374	-62.0728	-63.1073	-60.7117	-62.5031	-62.4573	-61.7554	-58.667	-64.7644	-62.0392
-1.405	-0.1833	-0.3527	-0.5773	-0.5293	-0.4537	-0.4297	-0.7744	-0.6236	-0.6501	-0.3274					1.585	0		-1.405	-0.2425	-0.5392	-0.6653	-0.4003	-0.2156	-0.5081	-0.4883	-0.3242	-0.5515	-0.3341					1.585	0		1.585	0.1877		0.0995	-56.4941	-61.9781	-63.1683	-60.8795	-62.3505	-62.0941	-61.9385	-58.8409	-64.6973	-62.0392
-1.4	-0.4081	-0.4561	-0.5934	-0.2577	-0.4402	-0.3637	-0.7523	-0.3222	-0.4987	-0.6232					1.615	0.4167		-1.4	-0.4508	-0.4479	-0.4679	-0.7292	-0.4851	-0.5459	-0.5251	-0.3694	-0.5304	-0.3666					1.615	0		1.615	0.1715		0.1045	-56.3477	-62.1735	-62.8662	-60.8643	-62.3169	-61.9324	-61.734	-59.3994	-64.7217	-62.4634
-1.395	-0.4679	-0.5441	-0.4934	-0.7565	-0.201	-0.381	-0.5187	-0.7897	-0.9142	-0.3138					1.645	0		-1.395	-0.7127	-0.7083	-0.3769	-0.5102	-0.6574	-0.3947	-0.2879	-0.4378	-0.4412	-0.4622					1.645	0		1.645	0.1488		0.1095	-55.4688	-62.3108	-62.97	-61.1633	-62.3566	-62.0941	-61.9904	-58.9691	-64.8956	-62.7441
-1.39	-0.6601	-0.4545	-0.438	-0.9063	-0.2324	-0.1959	-0.5544	-0.3794	-0.3723	-0.5228					1.675	0		-1.39	-0.7991	-0.2388	-0.3145	-0.4574	-0.2833	-0.5018	-1.1321	-0.5744	-0.5486	-0.3217					1.675	0		1.675	0.1812		0.1145	-55.4718	-62.3688	-63.4186	-61.4441	-62.5732	-62.2345	-62.4512	-58.2306	-65.2405	-62.8754
-1.385	-0.6033	-0.4409	-0.4757	-0.5426	-0.4059	-0.3857	-0.3502	-0.1805	-0.4122	-0.4811					1.705	0		-1.385	-0.4668	-0.4055	-0.7357	-0.3869	-0.2836	-0.6434	-0.5655	-0.7617	-0.3536	-0.5885					1.705	0		1.705	0.1424		0.1195	-56.1737	-62.4817	-62.7411	-61.6302	-62.5458	-62.5244	-62.6465	-57.7393	-64.8834	-62.8784
-1.38	-0.4293	-0.4497	-0.5045	-0.8478	-0.5122	-0.3459	-0.3965	-0.5785	-0.2764	-0.1806					1.735	0		-1.38	-0.5403	-0.4564	-0.6634	-0.6207	-0.4187	-0.5992	-0.4187	-0.4365	-0.5654	-0.5041					1.735	0		1.735	0.1197		0.1245	-56.6589	-62.4023	-61.6425	-61.5356	-62.7625	-62.4908	-62.6312	-57.7301	-64.6759	-62.738
-1.375	-0.8214	-0.4414	-0.3086	-0.6333	-0.3434	-0.3343	-0.1236	-0.4935	-0.8979	-0.4714					1.765	0.4167		-1.375	-0.3361	-1.1055	-0.3917	-0.5841	-0.3242	-0.3197	-0.5647	-0.2675	-0.4864	-0.4823					1.765	0		1.765	0.1715		0.1295	-56.3477	-62.3871	-61.4594	-60.4156	-62.9272	-61.3708	-62.1735	-57.8522	-64.6942	-62.7686
-1.37	-0.3848	-0.3268	-0.3735	-0.3012	-0.6397	-0.356	-0.4961	-0.1734	-0.4493	-0.4263					1.795	0.4167		-1.37	-0.4732	-0.7671	-0.5346	-0.5702	-0.6172	-0.5022	-0.5497	-0.2463	-0.5616	-0.3849					1.795	0		1.795	0.1391		0.1345	-55.1086	-62.735	-61.0809	-59.6619	-63.1317	-58.786	-61.969	-57.431	-64.743	-62.9486
-1.365	-0.3568	-0.6072	-0.2235	-0.4304	-0.4899	-0.3342	-0.4709	-0.4139	-0.6212	-0.5749					1.825	0		-1.365	-0.4524	-0.8331	-0.5879	-0.412	-0.5647	-0.5372	-0.2769	-0.1318	-0.3203	-0.4088					1.825	0		1.825	0.2103		0.1395	-55.0507	-62.3871	-60.5774	-58.4229	-63.2202	-57.1716	-61.9507	-56.4728	-64.9536	-63.446
-1.36	-0.3769	-0.1682	-1.0223	-0.5105	-0.2971	-0.2872	-0.2729	-0.7008	-0.3695	-0.5363					1.855	0		-1.36	-0.4777	-0.5325	-0.8746	-0.5117	-0.3094	-0.7382	-0.5745	-0.3701	-0.5134	-0.5896					1.855	0		1.855	0.1553		0.1445	-55.1361	-61.6791	-59.9213	-57.431	-63.1989	-56.366	-61.9354	-55.9875	-65.094	-63.4888
-1.355	-0.3113	-0.6146	-0.409	-0.6006	-0.8192	-0.5559	-0.3126	-0.4916	-0.5443	-0.4707					1.885	0.4167		-1.355	-0.4699	-0.2232	-0.441	-0.7282	-0.7596	-0.5259	-0.5953	-0.5779	-0.4843	-0.683					1.885	0		1.885	0.1586		0.1495	-54.3152	-61.6364	-59.8999	-55.2094	-63.1714	-56.1096	-61.5417	-55.3711	-64.2212	-63.0707
-1.35	-0.3347	-0.3754	-0.3079	-0.2688	-0.8869	-0.3992	-0.4011	-0.5673	-0.5016	-0.3823					1.915	0		-1.35	-0.464	-0.5404	-0.3982	-0.7756	-0.3669	-0.4547	-0.3143	-0.1789	-0.4904	-0.6159					1.915	0		1.915	0.1715		0.1545	-54.3671	-61.1359	-59.1339	-52.4445	-63.208	-55.8716	-61.0809	-54.6051	-62.4329	-62.0972
-1.345	-0.3745	-0.2764	-0.4072	-0.5649	-0.5581	-0.2416	-0.6103	-0.2848	-0.4155	-0.6732					1.945	0		-1.345	-0.5897	-0.6863	-0.4547	-0.5363	-0.3815	-0.4553	-0.4287	-0.2135	-0.3077	-0.4635					1.945	0		1.945	0.2168		0.1595	-53.2471	-60.3607	-57.8125	-51.1749	-62.6251	-55.4504	-59.4086	-53.3813	-61.7615	-61.1267
-1.34	-0.4256	-0.3949	-0.361	-0.2928	-0.5179	-0.3183	-0.6291	-0.4119	-0.6444	-0.3731					1.975	0		-1.34	-0.7436	-0.5354	-0.5098	-0.7398	-1.1646	-0.3072	-0.4182	-0.5931	-0.3521	-0.3077					1.975	0		1.975	0.1812		0.1645	-52.4841	-59.6497	-56.4819	-49.2371	-60.9894	-55.0232	-57.1289	-53.4576	-59.5062	-60.0494
-1.335	-0.455	-0.3652	-0.4367	-0.3464	-0.5487	-0.4679	-0.5789	-0.5593	-0.419	-0.341					2.005	0		-1.335	-0.4583	-0.5561	-0.3643	-0.736	-0.3957	-0.2635	-0.2005	-0.8339	-0.2895	-0.4716					2.005	0		2.005	0.1359		0.1695	-52.1759	-58.6334	-55.2124	-47.8882	-60.5774	-54.9683	-55.5542	-54.3732	-57.9193	-59.4025
-1.33	-0.6128	-0.2774	-0.4629	-0.4967	-0.3989	-0.3974	-0.5559	-0.3526	-0.5369	-0.4392					2.035	0		-1.33	-0.5887	-0.2745	-0.6264	-0.5324	-0.372	-0.4217	-0.6403	-0.5851	-0.6593	-0.1928					2.035	0.4167		2.035	0.1683		0.1745	-51.6205	-58.1177	-52.9022	-47.6685	-59.9854	-55.1331	-55.4108	-53.7231	-56.9153	-58.5419
-1.325	-0.3902	-0.4439	-0.632	-0.304	-0.721	-0.1399	-0.5683	-0.4083	-0.6842	-0.5941					2.065	0		-1.325	-0.5543	-0.4726	-0.3453	-0.2981	-0.5701	-0.4192	-0.6064	-0.4587	-0.3102	-0.5209					2.065	0		2.065	0.1683		0.1795	-51.535	-57.9865	-52.2827	-47.6257	-59.4116	-55.3192	-55.5817	-52.6123	-56.8481	-57.9163
-1.32	-0.4034	-0.3398	-0.3238	-0.4019	-0.3635	-0.3548	-0.3861	-0.4699	-0.5526	-0.3869					2.095	0.4167		-1.32	-0.3209	-0.3579	-0.6854	-0.64	-0.9929	-0.4577	-0.5813	-0.4345	-0.3776	-0.3328					2.095	0		2.095	0.1391		0.1845	-51.3794	-57.9895	-52.3285	-46.0754	-58.4259	-55.8777	-54.2938	-51.1047	-57.2845	-57.3303
-1.315	-0.6737	-0.5826	-0.5557	-0.7165	-0.796	-0.4322	-0.1973	-0.3419	-0.785	-0.276					2.125	0		-1.315	-0.4924	-0.3121	-0.4429	-0.2625	-0.4998	-0.4323	-0.3519	-0.5045	-0.5601	-0.4974					2.125	0		2.125	0.1391		0.1895	-51.0529	-58.0536	-52.89	-45.8832	-56.9733	-56.4941	-53.1189	-49.9603	-57.8156	-57.2906
-1.31	-0.5021	-0.4744	-0.565	-0.2716	-0.4937	-0.6674	-0.4393	-0.6843	-0.2406	-0.3117					2.155	0		-1.31	-0.5785	-0.2822	-0.2386	-0.3547	-0.167	-0.5137	-0.6704	-0.7314	-0.4045	-0.753					2.155	0		2.155	0.1424		0.1945	-50.9796	-57.9681	-52.8076	-46.7865	-55.2765	-57.3242	-52.9053	-49.762	-57.6508	-56.5643
-1.305	-0.2857	-0.6988	-0.4427	-0.4994	-0.6144	-0.5864	-0.2469	-0.3495	-0.9379	-0.4588					2.185	0		-1.305	-0.3653	-0.3702	-0.8076	-0.4247	-0.3477	-0.5337	-0.3328	-0.5161	-0.4017	-0.1946					2.185	0		2.185	0.1197		0.1995	-51.0986	-56.8787	-52.2583	-47.9309	-52.0966	-58.1635	-52.6947	-48.9655	-57.5897	-56.0181
-1.3	-0.3448	-0.2785	-0.2915	-0.2112	-0.3507	-0.6397	-0.3989	-0.4065	-0.2977	-0.4494					2.215	0		-1.3	-0.2951	-0.5728	-0.9231	-0.4978	-0.4644	-0.3107	-0.7577	-0.5859	-0.2856	-0.3591					2.215	0		2.215	0.1294		0.2045	-51.3702	-56.6467	-50.7538	-49.3683	-51.1841	-58.4564	-52.478	-48.8342	-57.782	-54.6509
-1.295	-0.7057	-0.3454	-0.5563	-0.3755	-0.403	-0.3281	-0.6701	-0.2529	-0.3901	-0.5937					2.245	0		-1.295	-0.499	-0.3044	-0.7607	-0.3475	-0.3298	-0.2957	-0.3396	-0.5756	-0.5679	-0.6088					2.245	0		2.245	0.1294		0.2095	-50.7751	-55.6152	-50.6073	-50.2411	-51.1749	-58.1848	-52.4139	-48.6176	-57.9254	-53.6865
-1.29	-0.2324	-0.372	-0.9398	-0.8563	-0.5141	-0.7348	-0.5673	-0.5724	-0.3366	-0.4401					2.275	0		-1.29	-0.3059	-0.6535	-0.3201	-0.454	-0.2968	-0.3079	-0.262	-0.6693	-0.8072	-0.4787					2.275	0		2.275	0.11		0.2145	-51.001	-52.6398	-51.3092	-50.9857	-49.527	-57.7087	-52.8229	-48.5962	-57.6599	-53.1616
-1.285	-0.3509	-0.2696	-0.5334	-0.6182	-0.8482	-0.5181	-0.4854	-0.3847	-0.3651	-0.4104					2.305	0		-1.285	-0.5767	-0.5971	-0.7276	-0.6164	-0.3824	-0.4538	-0.3895	-0.6329	-0.4909	-0.2611					2.305	0		2.305	0.1133		0.2195	-51.8677	-51.2604	-51.5259	-51.6968	-47.757	-57.7087	-52.7649	-48.1659	-57.6599	-53.3386
-1.28	-0.4148	-0.3781	-0.0719	-0.2117	-0.3667	-0.2337	-0.2857	-0.5893	-0.36	-0.4877					2.335	0		-1.28	-0.6147	-0.7245	-0.4013	-0.481	-0.6735	-0.3349	-0.4986	-0.3853	-0.5653	-0.3713					2.335	0		2.335	0.0841		0.2245	-52.774	-51.123	-51.6846	-52.5635	-46.6644	-56.7841	-52.3529	-48.0011	-56.7749	-54.2236
-1.275	-0.3752	-0.7671	-0.5602	-0.3295	-0.2842	-0.2807	-0.4433	-0.2496	-0.4892	-0.4259					2.365	0		-1.275	-0.3239	-0.4323	-0.5082	-0.3488	-0.6362	-0.4109	-0.3696	-0.3097	-0.6132	-0.4293					2.365	0		2.365	0.1003		0.2295	-53.6316	-51.1688	-51.6937	-51.9257	-46.2952	-56.6925	-52.4872	-48.587	-56.8237	-53.299
-1.27	-0.4941	-0.3872	-0.1544	-0.7677	-0.4649	-0.3864	-0.6174	-0.6572	-0.2951	-0.6843					2.395	0.4167		-1.27	-0.4323	-0.4922	-0.2619	-0.227	-0.3819	-0.5731	-0.4171	-0.4773	-0.4469	-0.6349					2.395	0		2.395	0.11		0.2345	-53.7537	-50.2106	-51.6449	-52.1118	-46.4355	-56.5643	-52.24	-49.3774	-57.5836	-51.9318
-1.265	-0.3771	-0.2638	-0.3322	-0.4935	-0.5631	-0.2201	-0.4534	-0.443	-0.6646	-0.3449					2.425	0		-1.265	-0.5635	-0.4278	-0.7728	-0.6137	-0.4198	-0.609	-0.4709	-0.5354	-0.518	-0.5993					2.425	0		2.425	0.123		0.2395	-53.7567	-49.0265	-51.1719	-53.421	-47.4091	-55.8929	-52.1057	-50.1953	-58.0444	-51.4526
-1.26	-0.3602	-0.6884	-0.5951	-0.4056	-0.6144	-0.3217	-0.5134	-0.3483	-0.3182	-0.4173					2.455	0		-1.26	-0.3163	-0.5471	-0.2811	-0.2776	-0.2927	-0.5779	-0.5673	-0.406	-0.5639	-0.872					2.455	0		2.455	0.0938		0.2445	-53.4882	-48.7915	-51.3794	-54.1382	-48.6145	-55.7831	-51.9135	-51.1627	-58.1421	-51.4893
-1.255	-0.4454	-0.3558	-0.2697	-0.3507	-0.6215	-0.484	-0.5301	-0.6264	-0.4723	-0.7048					2.485	0		-1.255	-0.517	-0.5163	-0.2222	-0.285	-0.4668	-0.341	-0.3694	-0.3794	-0.3618	-0.4718					2.485	0		2.485	0.0971		0.2495	-53.3203	-49.1211	-50.8667	-53.7964	-49.3439	-55.8105	-52.1332	-50.7172	-58.1085	-51.8219
-1.25	-0.2733	-0.4054	-0.4028	-0.5179	-0.5507	-0.1564	-0.5479	-0.4233	-0.2017	-0.417					2.515	0		-1.25	-0.3851	-0.4034	-0.6595	-0.433	-0.4639	-0.4411	-0.5106	-0.3765	-0.5424	-0.4623					2.515	0		2.515	0.1133		0.2545	-52.3773	-49.6063	-50.9796	-53.3295	-50.1831	-56.4117	-52.1576	-49.1577	-58.1726	-51.4343
-1.245	-0.351	-0.6526	-0.3978	-0.3577	-0.7997	-0.4403	-0.7996	-0.6275	-0.2976	-0.7095					2.545	0		-1.245	-0.5085	-0.5928	-0.175	-0.4742	-0.6557	-0.3125	-0.2229	-0.6932	-0.3589	-0.4581					2.545	0		2.545	0.0938		0.2595	-51.0834	-49.4354	-51.5381	-52.5909	-50.7294	-55.6946	-52.0905	-48.645	-57.8766	-51.7365
-1.24	-0.5173	-0.25	-0.3039	-0.247	-0.6115	-0.3651	-0.5581	-0.4611	-0.3351	-0.6547					2.575	0.4167		-1.24	-0.4549	-0.7013	-0.637	-0.6004	-0.7317	-0.4379	-0.8342	-0.9325	-0.3663	-0.5643					2.575	0		2.575	0.1035		0.2645	-50.4181	-48.7427	-51.7456	-52.0477	-50.8759	-55.2185	-52.1484	-49.176	-57.8613	-52.951
-1.235	-0.3561	-0.21	-0.3749	-0.2439	-0.7299	-0.8881	-0.479	-0.5177	-0.3813	-0.5681					2.605	0.4167		-1.235	-0.6603	-0.4697	-0.6155	-0.3547	-0.4588	-0.5445	-0.7202	-0.5978	-0.4533	-0.6873					2.605	0		2.605	0.1003		0.2695	-48.0133	-48.3917	-51.8005	-51.5045	-50.5981	-55.3497	-52.9968	-50.116	-57.901	-54.0222
-1.23	-0.3051	-0.3548	-0.3169	-0.3404	-0.6365	-0.5811	-0.5818	-0.3683	-0.4332	-0.2739					2.635	0		-1.23	-0.5206	-1.4995	-0.5433	-0.5411	-0.4655	-0.3995	-0.2879	-0.7215	-0.7282	-0.7596					2.635	0		2.635	0.1197		0.2745	-48.0316	-48.4924	-52.1393	-51.8555	-50.1892	-55.5969	-53.8483	-50.5188	-58.4717	-54.5197
-1.225	-0.4901	-0.3459	-0.3907	-0.541	-0.3508	-0.5041	-0.2952	-0.5071	-0.5291	-0.3879					2.665	0		-1.225	-0.487	-0.4108	-0.472	-0.4917	-0.1628	-0.7813	-0.4459	-0.4609	-0.6312	-0.239					2.665	0		2.665	0.1165		0.2795	-48.526	-49.0143	-52.8412	-52.2064	-50.2716	-55.6244	-54.2847	-50.7538	-58.2458	-55.0171
-1.22	-0.3934	-0.4523	-0.3259	-0.4307	-0.3796	-0.7267	-0.5207	-0.518	-0.4117	-0.3266					2.695	0		-1.22	-0.4223	-0.7952	-0.7879	-0.3427	-0.6192	-0.4233	-0.6052	-0.8804	-0.407	-0.3729					2.695	0		2.695	0.1391		0.2845	-48.1995	-49.5331	-53.363	-52.829	-50.7294	-55.426	-53.6743	-51.7883	-58.1268	-54.9561
-1.215	-0.4876	-0.4272	-0.2663	-0.3394	-0.4204	-0.4553	-0.5145	-0.3436	-0.3116	-0.3					2.725	0		-1.215	-0.5209	-0.4672	-0.4727	-0.529	-0.315	-0.6328	-0.5936	-0.8555	-0.685	-0.2926					2.725	0		2.725	0.0841		0.2895	-46.5729	-50.1068	-54.0985	-53.4576	-51.0895	-54.9316	-53.7354	-52.6733	-58.7128	-54.8889
-1.21	-0.5214	-0.4992	-0.4398	-0.6574	-0.275	-0.3786	-0.3343	-0.3284	-0.374	-0.4807					2.755	0		-1.21	-0.2515	-0.566	-0.8076	-0.2677	-0.4309	-0.4594	-0.5146	-0.3286	-0.3976	-0.2127					2.755	0		2.755	0.0971		0.2945	-46.0571	-51.2024	-54.5471	-54.0161	-49.3744	-55.2246	-54.5471	-53.4668	-59.1187	-54.9988
-1.205	-0.4838	-0.4302	-0.4969	-0.2573	-0.3528	-0.2892	-0.3508	-0.5704	-0.5627	-0.5049					2.785	0		-1.205	-0.2692	-0.5222	-0.3932	-0.4182	-0.5612	-0.5979	-0.4014	-0.5271	-0.405	-0.5679					2.785	0		2.785	0.0938		0.2995	-47.3022	-51.8036	-54.8676	-53.6621	-48.9258	-56.1462	-55.2277	-54.0039	-58.0109	-54.8157
-1.2	-0.4277	-0.3296	-0.6036	-0.5771	-0.5576	-0.6652	-0.3861	-0.4967	-0.5108	-0.5613					2.815	0		-1.2	-0.4869	-0.4017	-0.3159	-0.4647	-0.2274	-0.8048	-0.4291	-0.3061	-0.6239	-0.3137					2.815	0		2.815	0.1197		0.3045	-48.7915	-52.7374	-55.3589	-53.6835	-48.9105	-56.1401	-55.5939	-54.0222	-57.8369	-54.9683
-1.195	-0.3821	-0.2653	-0.8132	-0.3595	-0.42	-0.486	-0.5461	-0.4248	-0.2763	-0.5776					2.845	0		-1.195	-0.5452	-0.354	-0.382	-0.6137	-0.4387	-0.5823	-0.4535	-0.5823	-0.3342	-0.4065					2.845	0		2.845	0.1165		0.3095	-49.1455	-53.3264	-55.8441	-54.187	-49.9115	-56.9122	-55.7922	-54.2877	-57.6416	-55.365
-1.19	-0.4512	-0.4903	-0.5676	-0.4505	-0.2993	-0.5292	-0.4423	-0.3666	-0.4125	-0.7263					2.875	0		-1.19	-0.3439	-0.6815	-0.5254	-0.5564	-0.5119	-0.9113	-0.4871	-0.3864	-0.9111	-0.3865					2.875	0		2.875	0.0841		0.3145	-49.0692	-53.6102	-56.073	-53.8788	-51.3794	-57.8247	-56.2653	-54.3365	-57.3853	-55.9021
-1.185	-0.6401	-0.1593	-0.4262	-0.5259	-0.697	-0.2524	-0.3804	-0.2989	-0.4777	-0.3965					2.905	0		-1.185	-0.7225	-0.4766	-0.2584	-0.5436	-0.6176	-0.4749	-0.3406	-0.6414	-0.5481	-0.5445					2.905	0		2.905	0.0615		0.3195	-49.0997	-53.8147	-56.4606	-54.0314	-52.2186	-58.7189	-56.8481	-54.3488	-57.8125	-56.2317
-1.18	-0.4552	-0.3195	-0.6051	-0.2867	-0.3197	-0.3063	-0.5249	-0.4104	-0.4091	-0.5627					2.935	0.4167		-1.18	-0.5322	-0.1638	-0.4512	-0.3313	-0.5633	-0.4678	-0.4252	-0.5594	-0.8177	-0.2479					2.935	0		2.935	0.123		0.3245	-49.4507	-54.1931	-56.601	-54.3488	-52.3956	-59.3201	-57.0129	-54.9713	-58.548	-56.5826
-1.175	-0.5164	-0.2831	-0.2194	-0.3679	-0.6646	-0.3729	-0.3922	-0.4466	-0.2118	-0.4602					2.965	0		-1.175	-0.3037	-0.6463	-0.472	-0.5468	-0.5045	-0.4636	-0.4356	-0.4251	-0.4143	-0.4755					2.965	0		2.965	0.1068		0.3295	-51.0834	-54.5074	-56.5125	-54.4495	-52.9572	-60.0494	-57.1808	-55.2582	-59.2072	-56.6925
-1.17	-0.1927	-0.7773	-0.4581	-0.4162	-0.5878	-0.651	-0.5313	-0.7235	-0.5189	-0.4099					2.995	0		-1.17	-0.4282	-0.491	-0.3863	-0.4146	-0.1262	-0.3916	-0.2988	-0.4615	-0.4945	-0.647					2.995	0		2.995	0.1197		0.3345	-52.1332	-55.2521	-56.9	-54.8492	-53.2928	-60.3363	-56.0272	-55.4443	-59.4757	-56.9763
-1.165	-0.2828	-0.3629	-0.2896	-0.5549	-0.5882	-0.3341	-0.514	-0.4754	-0.3838	-0.2229					3.025	0		-1.165	-0.3593	-0.3439	-0.6728	-0.8417	-0.5371	-0.4103	-0.595	-0.7611	-0.2277	-0.531					3.025	0		3.025	0.0841		0.3395	-53.3844	-55.8807	-57.1686	-55.2826	-53.9795	-59.6893	-55.6274	-55.5084	-59.6588	-57.1991
-1.16	-0.3459	-0.3252	-0.3718	-0.3062	-0.3718	-0.3723	-0.2669	-0.3404	-0.4572	-0.4025					3.055	0		-1.16	-0.3679	-0.5117	-0.4106	-0.4288	-0.3037	-0.3382	-0.5161	-0.3655	-0.3594	-0.3422					3.055	0		3.055	0.1197		0.3445	-53.3539	-56.5338	-57.4249	-56.0455	-54.8889	-59.5062	-55.7526	-55.5359	-59.5764	-57.0557
-1.155	-0.3221	-0.3852	-0.2733	-0.3775	-0.2113	-0.6138	-0.4723	-0.474	-0.278	-0.6303					3.085	0		-1.155	-0.4063	-0.4039	-0.9566	-0.4422	-0.2661	-0.3657	-0.2299	-0.9036	-0.5188	-0.1753					3.085	0		3.085	0.0938		0.3495	-53.7537	-56.7627	-57.7667	-56.839	-55.2856	-59.5184	-56.2012	-55.8807	-59.6069	-57.1869
-1.15	-0.4446	-0.33	-0.2266	-0.3285	-0.5504	-0.6846	-0.9621	-0.2928	-0.8603	-0.4702					3.115	0		-1.15	-0.4648	-0.3532	-0.5601	-0.5092	-0.5036	-0.4713	-0.5471	-0.4778	-0.4176	-0.7935					3.115	0		3.115	0.1165		0.3545	-54.8157	-56.7871	-58.2611	-57.4219	-55.3375	-59.5367	-56.5796	-56.2592	-59.5276	-57.605
-1.145	-0.4931	-0.5378	-0.4084	-0.3106	-0.2273	-0.3962	-0.4879	-0.6171	-0.522	-0.3758					3.145	0		-1.145	-0.3812	-0.6416	-0.5523	-0.3441	-0.4922	-0.4285	-0.42	-0.2566	-0.3291	-0.4543					3.145	0		3.145	0.1294		0.3595	-55.2368	-56.7841	-58.6151	-58.0139	-55.2521	-59.668	-56.5887	-56.5186	-59.5428	-57.9773
-1.14	-0.3257	-0.5258	-0.5182	-0.619	-0.6373	-0.3792	-0.2635	-0.3861	-0.6514	-0.3275					3.175	0		-1.14	-0.3754	-0.2031	-0.7765	-0.5381	-0.41	-0.4676	-0.7925	-0.3026	-0.2444	-0.423					3.175	0		3.175	0.1327		0.3645	-55.2917	-57.0923	-58.7128	-58.847	-55.3772	-59.9396	-56.5857	-57.0587	-59.9487	-57.7545
-1.135	-0.4046	-0.3324	-0.443	-0.3778	-0.3033	-0.2044	-0.2747	-0.4589	-0.2099	-0.586					3.205	0		-1.135	-0.3716	-0.5048	-0.5787	-0.467	-0.4977	-0.3407	-0.4357	-0.7151	-0.5591	-0.3031					3.205	0		3.205	0.0938		0.3695	-55.5847	-57.5409	-58.9752	-58.9691	-55.5908	-60.495	-57.3669	-57.4829	-59.7656	-57.5104
-1.13	-0.2974	-0.4511	-0.4515	-0.3764	-0.4727	-0.2128	-0.2166	-0.3876	-0.3856	-0.4011					3.235	0		-1.13	-0.2281	-0.5884	-0.3582	-0.1444	-0.3851	-0.4641	-0.2773	-0.6294	-0.6163	-0.6831					3.235	0		3.235	0.11		0.3745	-56.1371	-57.7026	-58.8135	-58.9233	-55.6427	-60.437	-56.9366	-56.6498	-59.5825	-57.4829
-1.125	-0.4607	-0.7121	-0.5453	-0.4271	-0.336	-0.3667	-0.3489	-0.4305	-0.361	-0.4862					3.265	0		-1.125	-0.1698	-0.3906	-0.355	-0.2976	-0.4033	-0.4845	-0.3296	-0.5	-0.4788	-0.4093					3.265	0		3.265	0.1068		0.3795	-56.1188	-57.7576	-58.9081	-58.3588	-55.7892	-60.6293	-56.0699	-56.3782	-59.3964	-57.7118
-1.12	-0.4555	-0.349	-0.5953	-0.8948	-0.5144	-0.4359	-0.2376	-0.1903	-0.3603	-0.7531					3.295	0.4167		-1.12	-0.4	-0.5178	-0.927	-0.5337	-0.532	-0.3193	-0.3585	-0.5576	-0.3407	-0.6845					3.295	0		3.295	0.1035		0.3845	-55.8594	-58.3344	-58.9539	-57.6721	-55.9631	-60.376	-55.4932	-56.2714	-59.3079	-57.6447
-1.115	-0.2629	-0.379	-0.3055	-0.4054	-0.4381	-0.3834	-0.3508	-0.6757	-0.4747	-0.2073					3.325	0		-1.115	-0.232	-0.598	-0.519	-0.6258	-0.4314	-0.7089	-0.472	-0.4185	-0.3954	-0.3221					3.325	0		3.325	0.1068		0.3895	-55.3772	-58.9966	-59.2041	-57.6324	-56.3599	-60.2264	-54.3243	-56.1951	-59.5306	-57.3486
-1.11	-0.2278	-0.4966	-0.2689	-0.5577	-0.56	-0.2832	-0.4628	-0.3544	-0.559	-0.2342					3.355	0		-1.11	-0.3693	-0.4739	-0.6279	-0.4188	-0.6398	-0.2156	-0.6993	-0.2954	-0.327	-0.392					3.355	0		3.355	0.11		0.3945	-55.3528	-59.5978	-59.1644	-57.7667	-55.7465	-60.2966	-53.1433	-55.8136	-58.548	-56.4453
-1.105	-0.5647	-0.4045	-0.7189	-0.8078	-0.7271	-0.2616	-0.265	-0.3833	-0.4409	-0.3307					3.385	0		-1.105	-0.7785	-0.6221	-0.2973	-0.4456	-0.6432	-0.594	-0.4158	-0.4472	-0.5285	-0.4986					3.385	0		3.385	0.1521		0.3995	-55.9265	-59.4818	-59.3811	-57.2174	-55.5511	-59.8175	-52.6703	-55.5054	-56.3904	-56.192
-1.1	-0.4084	-0.2188	-0.3941	-0.383	-0.9641	-0.3766	-0.3871	-0.7979	-0.4455	-0.4779					3.415	0		-1.1	-0.6864	-0.4219	-0.564	-0.4291	-0.4518	-0.4763	-0.2699	-0.327	-0.2836	-0.6724					3.415	0		3.415	0.1003		0.4045	-56.8604	-59.0942	-59.9182	-54.2206	-54.7882	-58.7524	-52.8351	-55.5511	-55.6488	-56.2866
-1.095	-0.421	-0.6271	-0.3271	-0.4828	-0.3602	-0.5465	-0.4353	-0.3287	-0.3305	-0.2307					3.445	0		-1.095	-0.3988	-0.372	-0.5264	-0.2968	-0.3027	-0.7483	-0.2827	-0.471	-0.8748	-0.2963					3.445	0		3.445	0.1133		0.4095	-57.7454	-59.0851	-59.9548	-53.1494	-54.2694	-58.7097	-53.7506	-55.9753	-55.4657	-56.2225
-1.09	-0.39	-0.4578	-0.5134	-0.3553	-0.6435	-0.4535	-0.5986	-0.5941	-0.6597	-0.5803					3.475	0		-1.09	-0.3415	-0.4422	-0.3268	-0.2193	-0.2331	-0.6479	-0.6098	-0.4809	-0.4205	-0.5626					3.475	0		3.475	0.0809		0.4145	-57.6813	-59.0302	-59.8694	-53.0853	-54.1168	-58.2031	-54.4464	-56.0974	-54.5654	-55.4901
-1.085	-0.3315	-0.3043	-0.3725	-0.6059	-0.4633	-0.4247	-0.4644	-0.792	-0.2621	-0.3662					3.505	0		-1.085	-0.3837	-0.423	-0.3385	-0.7131	-0.5377	-0.5174	-0.3476	-0.4365	-0.3643	-0.2625					3.505	0		3.505	0.1359		0.4195	-57.4341	-58.8684	-59.845	-53.9978	-53.9215	-57.428	-54.48	-55.9662	-54.0192	-55.4413
-1.08	-0.2526	-0.3662	-0.3968	-0.41	-0.9128	-0.4596	-0.3719	-0.7673	-0.4791	-0.4397					3.535	0		-1.08	-0.3959	-0.5622	-0.9382	-0.4652	-0.3384	-0.5732	-0.7553	-0.3604	-0.4311	-0.5177					3.535	0		3.535	0.0971		0.4245	-57.0709	-58.2062	-59.7443	-54.7668	-53.5645	-56.8024	-53.5858	-54.0192	-53.2135	-55.246
-1.075	-0.486	-0.407	-0.4502	-0.4276	-0.5318	-0.3664	-0.9419	-0.3957	-0.2098	-0.4564					3.565	0		-1.075	-0.6063	-0.6629	-0.727	-0.6904	-0.2704	-0.4965	-0.5117	-0.2402	-0.4069	-0.5631					3.565	0		3.565	0.1165		0.4295	-56.6498	-57.5867	-58.7708	-54.7394	-53.1403	-56.3049	-52.7679	-51.8951	-53.0151	-54.1321
-1.07	-0.326	-0.5125	-0.4001	-0.455	-0.8475	-0.3476	-0.1757	-0.6382	-0.3349	-0.4966					3.595	0.4167		-1.07	-0.6082	-0.3249	-0.7467	-0.3077	-0.4425	-0.324	-0.3138	-0.5834	-0.3442	-0.6819					3.595	0		3.595	0.0874		0.4345	-56.6193	-57.019	-58.4381	-54.248	-51.8707	-55.9723	-52.8931	-51.3641	-52.9541	-53.83
-1.065	-0.485	-0.8432	-0.2844	-0.5569	-0.9836	-0.3453	-0.4524	-0.4089	-0.7964	-0.3603					3.625	0		-1.065	-0.4512	-0.2505	-0.6285	-0.4241	-0.7013	-0.3456	-0.4252	-0.4242	-0.5307	-0.6193					3.625	0		3.625	0.0906		0.4395	-56.7749	-56.1584	-58.5266	-54.303	-51.4526	-55.1971	-52.8992	-51.355	-52.475	-53.7811
-1.06	-0.4419	-0.4479	-0.8034	-0.2812	-0.6584	-0.7388	-0.5182	-0.6009	-0.3807	-0.1824					3.655	0.4167		-1.06	-0.4903	-0.4194	-0.5378	-0.6423	-0.2669	-0.4187	-0.5434	-0.4158	-0.4419	-0.4637					3.655	0		3.655	0.1068		0.4445	-54.9103	-54.8401	-57.2388	-54.6234	-51.3611	-55.3528	-53.0609	-49.1425	-52.4445	-53.0212
-1.055	-0.5187	-0.5023	-0.6462	-0.4863	-0.2353	-0.4224	-0.1828	-0.4505	-0.6399	-0.5333					3.685	0		-1.055	-0.2886	-0.4445	-0.396	-0.4881	-0.335	-0.1727	-0.642	-0.5013	-0.8763	-0.5796					3.685	0		3.685	0.0809		0.4495	-52.7069	-53.9368	-56.5887	-53.6316	-51.181	-56.1615	-53.5614	-49.1394	-52.7496	-52.594
-1.05	-0.3012	-0.3182	-0.3927	-0.5779	-0.7794	-0.2138	-0.4178	-0.4511	-0.4648	-0.5073					3.715	0		-1.05	-0.3174	-0.5598	-0.5499	-0.7952	-0.6045	-0.2739	-0.4151	-0.4111	-1.0362	-0.4031					3.715	0.4167		3.715	0.0841		0.4545	-50.9613	-53.598	-55.0598	-52.2766	-49.8871	-56.72	-51.7578	-50	-52.9724	-52.0172
-1.045	-0.5036	-0.4081	-0.4121	-0.3216	-0.5401	-0.4504	-0.1589	-0.4411	-0.4088	-0.6064					3.745	0		-1.045	-0.2725	-0.4751	-0.8294	-0.388	-0.3565	-0.2589	-0.4466	-0.8818	-0.8034	-0.8636					3.745	0		3.745	0.11		0.4595	-51.1047	-53.8361	-54.4373	-50.5829	-49.7742	-56.9702	-50.9186	-48.9868	-53.9154	-53.2867
-1.04	-0.3314	-0.4882	-0.4788	-0.3818	-0.5602	-0.5019	-0.4562	-0.3754	-0.4077	-0.3168					3.775	0		-1.04	-0.3296	-0.4912	-0.4177	-0.5176	-0.2314	-0.2225	-0.6199	-0.2956	-0.4978	-0.4482					3.775	0		3.775	0.0906		0.4645	-51.4709	-54.2053	-53.9154	-49.9054	-49.1699	-56.1005	-50.946	-49.2035	-54.1321	-53.6926
-1.035	-0.406	-0.216	-0.4366	-0.3493	-0.7299	-0.5402	-0.6019	-0.553	-0.424	-0.4213					3.805	0		-1.035	-0.3457	-0.3445	-0.4039	-0.4489	-0.2976	-0.5435	-0.4129	-0.3884	-0.5255	-0.4434					3.805	0		3.805	0.0453		0.4695	-50.8789	-52.4445	-53.2349	-49.0143	-48.8708	-55.0903	-52.2766	-50.0183	-54.2511	-53.6194
-1.03	-0.5717	-0.2831	-0.359	-0.6318	-0.4663	-0.2913	-0.3	-0.2489	-0.2821	-0.6192					3.835	0		-1.03	-0.4491	-0.5964	-0.1968	-0.5995	-0.2328	-0.4818	-0.5795	-0.4112	-0.3882	-0.5971					3.835	0		3.835	0.0906		0.4745	-50.8057	-51.6754	-53.4454	-47.821	-49.353	-55.2429	-53.5797	-51.5045	-53.5065	-53.6133
-1.025	-0.4907	-0.6288	-0.5611	-0.4622	-0.4704	-0.347	-0.5188	-0.3948	-0.541	-0.3025					3.865	0		-1.025	-0.4131	-0.2839	-0.4159	-1.2328	-0.3985	-0.3511	-0.3695	-0.3759	-0.7957	-0.4298					3.865	0		3.865	0.1035		0.4795	-50.4883	-51.3428	-54.8126	-46.5668	-49.0753	-56.0028	-54.2938	-51.6724	-52.4139	-52.8412
-1.02	-0.3691	-0.3925	-0.3166	-0.3906	-0.4181	-0.716	-0.3015	-0.6245	-0.854	-0.5617					3.895	0		-1.02	-0.3244	-0.2857	-0.6729	-0.4694	-0.4044	-0.5592	-0.6216	-0.7029	-0.8588	-0.7666					3.895	0		3.895	0.1068		0.4845	-49.6307	-51.4526	-55.7465	-46.3898	-48.7366	-56.0547	-53.3264	-51.6144	-51.8127	-52.2949
-1.015	-0.4831	-0.3202	-0.2825	-0.2661	-0.2911	-0.2479	-0.5262	-0.6293	-0.3554	-0.6811					3.925	0		-1.015	-0.5039	-0.4557	-0.4635	-0.2222	-0.3552	-0.4996	-0.5754	-0.6475	-0.5826	-0.261					3.925	0		3.925	0.11		0.4895	-49.118	-51.8433	-55.4504	-47.5311	-48.7518	-56.0455	-51.1688	-51.9867	-51.4648	-51.9287
-1.01	-0.3085	-0.4717	-0.5006	-0.5414	-0.6925	-0.2196	-0.3367	-0.4274	-0.5072	-0.3212					3.955	0		-1.01	-0.5565	-0.5353	-0.2184	-0.5559	-0.2992	-0.2735	-0.4596	-0.6495	-0.4973	-0.1685					3.955	0		3.955	0.0777		0.4945	-49.1486	-51.5625	-54.6448	-47.1985	-48.5596	-56.7078	-50.1678	-51.6663	-49.881	-52.3132
-1.005	-0.2825	-1.0309	-0.4587	-0.549	-0.4567	-0.2466	-0.8483	-0.3824	-0.3485	-0.6617					3.985	0		-1.005	-0.2791	-0.4327	-0.5186	-0.3733	-0.4903	-0.5577	-0.4176	-0.362	-0.3829	-0.4861					3.985	0		3.985	0.1424		0.4995	-48.9166	-50.7294	-52.9449	-45.0073	-48.5291	-57.3669	-49.6918	-51.651	-50.058	-52.8748
-1	-0.5077	-0.2587	-0.3417	-0.233	-0.4959	-0.3491	-0.6003	-0.343	-0.5554	-0.3787					4.015	0		-1	-0.2984	-0.3723	-1.0525	-0.6035	-0.7826	-0.4952	-0.5971	-0.4312	-0.227	-0.6804					4.015	0		4.015	0.0938		0.5045	-49.2584	-50.4791	-52.6642	-43.9484	-48.4344	-57.3822	-49.8169	-51.5259	-51.889	-52.3804
-0.995	-0.4584	-0.3397	-0.4678	-0.2151	-0.3842	-0.4748	-0.3939	-0.3708	-0.3431	-0.5939					4.045	0		-0.995	-0.7303	-0.562	-0.2903	-0.4868	-0.4041	-0.4119	-0.5777	-0.5661	-0.5544	-0.5312					4.045	0		4.045	0.1068		0.5095	-48.1415	-50.4822	-52.594	-44.2932	-49.0234	-57.2784	-50.7111	-51.2787	-53.598	-52.6367
-0.99	-0.2202	-0.3874	-0.4356	-0.3223	-0.7572	-0.4538	-0.2183	-0.4984	-0.597	-0.453					4.075	0		-0.99	-0.341	-0.5733	-0.7077	-0.7447	-0.631	-0.9648	-0.4845	-0.7662	-0.3299	-0.7842					4.075	0		4.075	0.0647		0.5145	-47.0215	-51.0101	-52.6733	-46.2952	-49.9023	-56.8573	-51.2848	-50.5157	-54.4647	-53.6133
-0.985	-0.4564	-0.2432	-0.3928	-0.4192	-0.5753	-0.3376	-0.2691	-0.6617	-0.1802	-0.5047					4.105	0		-0.985	-0.5865	-0.461	-0.1609	-0.387	-0.4438	-0.2777	-0.5799	-0.2898	-0.6354	-0.5028					4.105	0		4.105	0.1068		0.5195	-47.0428	-51.1932	-52.9266	-48.642	-49.881	-56.4606	-50.4974	-50.4456	-55.6519	-54.8645
-0.98	-0.3336	-0.176	-0.3986	-0.526	-0.4262	-0.2846	-0.7187	-0.3534	-0.3534	-0.3604					4.135	0		-0.98	-0.3638	-0.1491	-0.5076	-0.5295	-0.3496	-0.1757	-0.5774	-0.3844	-0.3061	-0.3873					4.135	0		4.135	0.0809		0.5245	-47.0825	-51.1688	-53.4698	-49.057	-49.9969	-55.7617	-48.8129	-50.8301	-55.9662	-55.0323
-0.975	-0.4641	-0.8604	-0.4142	-0.4357	-0.3354	-0.2909	-0.7298	-0.3992	-0.4613	-0.3961					4.165	0		-0.975	-0.3714	-0.47	-0.7181	-0.4823	-0.3869	-0.532	-0.325	-0.3593	-0.433	-0.7217					4.165	0		4.165	0.0744		0.5295	-47.2809	-50.6042	-53.8696	-49.3164	-50.1465	-55.6488	-48.8251	-50.1373	-56.3568	-54.7272
-0.97	-0.4835	-0.3087	-0.6406	-0.6381	-0.2481	-0.2535	-0.3558	-0.6664	-0.4276	-0.6024					4.195	0.4167		-0.97	-0.4855	-0.2991	-0.3781	-0.5218	-0.5381	-0.5663	-0.4847	-0.9761	-1.0444	-0.5003					4.195	0.2778		4.195	0.0938		0.5345	-47.8546	-50.1007	-54.5563	-49.4324	-50.3845	-55.6976	-49.6002	-50.061	-56.076	-55.1453
-0.965	-0.2497	-0.4547	-0.3988	-0.1803	-0.3256	-0.3825	-0.5868	-0.367	-0.6563	-0.6264					4.225	0		-0.965	-0.3157	-0.268	-0.3033	-0.6435	-0.365	-0.2273	-0.4386	-0.4589	-0.5362	-0.5642					4.225	0		4.225	0.0971		0.5395	-47.0612	-49.4354	-54.9469	-49.8901	-50.6897	-55.7587	-51.0254	-50.3387	-55.5786	-55.1392
-0.96	-0.4599	-0.5024	-0.4418	-0.3867	-0.7608	-0.2757	-0.3241	-0.478	-0.3368	-0.2233					4.255	0.4167		-0.96	-0.3602	-0.3938	-0.4388	-0.5526	-0.2811	-0.7189	-0.4039	-0.7693	-0.6178	-0.591					4.255	0		4.255	0.0971		0.5445	-45.8801	-49.6277	-55.4321	-49.7864	-50.3235	-56.2042	-51.828	-51.2634	-55.5603	-54.2389
-0.955	-0.3442	-0.5792	-0.5372	-0.4455	-0.8582	-0.6027	-0.5028	-0.4408	-0.2874	-0.3					4.285	0		-0.955	-0.7406	-0.4875	-0.4401	-0.4508	-0.4001	-0.7526	-0.4272	-0.44	-0.3602	-0.4049					4.285	0		4.285	0.1068		0.5495	-45.9229	-50.2686	-54.9957	-50.0061	-50.4333	-56.7596	-51.8524	-51.9318	-55.7343	-54.2114
-0.95	-0.5656	-0.3625	-0.4872	-0.6597	-0.4171	-0.4051	-0.385	-0.837	-0.3257	-0.5753					4.315	0.4167		-0.95	-0.3047	-0.4296	-0.4111	-0.6467	-0.4192	-0.5567	-0.4125	-0.6207	-0.4408	-0.8067					4.315	0		4.315	0.0874		0.5545	-46.1212	-50.9644	-55.2399	-50.7324	-50.9186	-57.2418	-51.8799	-52.8687	-55.8044	-54.7089
-0.945	-0.3418	-0.4834	-0.4971	-0.6053	-0.3802	-0.3438	-0.3522	-0.2889	-0.3023	-0.4509					4.345	0		-0.945	-0.4469	-0.6266	-0.3698	-0.4251	-0.5488	-0.2743	-0.6942	-0.1925	-0.1936	-0.622					4.345	0		4.345	0.0906		0.5595	-46.3043	-51.5503	-56.2561	-50.9857	-51.2604	-57.7881	-52.3499	-53.0762	-55.8594	-55.1544
-0.94	-0.8101	-0.2085	-0.5124	-0.3486	-0.3835	-0.2822	-0.4543	-0.696	-0.6469	-0.1915					4.375	0		-0.94	-0.3922	-0.2635	-0.5266	-0.5113	-0.2378	-0.4708	-0.7945	-0.5078	-0.4026	-0.568					4.375	0		4.375	0.1262		0.5645	-46.6919	-52.4445	-57.4921	-51.6846	-51.7639	-58.432	-53.244	-53.5492	-56.192	-55.6274
-0.935	-0.7994	-0.3347	-0.5288	-0.6157	-0.5681	-0.4105	-0.5775	-0.3258	-0.5198	-0.3412					4.405	0		-0.935	-0.6618	-0.336	-0.278	-0.6501	-0.4151	-0.4978	-0.3664	-0.9577	-0.5284	-0.4657					4.405	0		4.405	0.0809		0.5695	-46.5912	-52.4933	-58.2092	-52.5818	-52.1576	-58.8287	-53.7567	-53.8116	-56.4301	-56.5674
-0.93	-0.3689	-0.5498	-0.2678	-0.4078	-0.8795	-0.352	-0.3367	-0.9219	-0.5979	-0.2654					4.435	0		-0.93	-0.6373	-0.2001	-0.2133	-0.5796	-0.4621	-0.4128	-0.4809	-0.3824	-0.5382	-0.7054					4.435	0		4.435	0.11		0.5745	-46.3379	-52.8717	-58.7311	-53.4973	-52.6978	-59.4086	-54.3182	-54.4373	-55.3589	-56.8634
-0.925	-0.401	-0.4734	-0.2635	-0.6379	-0.808	-0.3664	-0.8523	-0.2557	-0.2642	-0.2534					4.465	0		-0.925	-0.835	-0.6647	-0.6757	-0.2647	-0.3339	-1.3291	-0.7715	-0.6672	-0.5055	-0.2189					4.465	0		4.465	0.0906		0.5795	-45.0134	-52.5238	-58.7585	-54.5227	-53.2043	-59.8114	-54.4434	-54.6265	-55.0201	-57.135
-0.92	-0.4179	-0.4288	-0.4204	-0.3101	-0.2568	-0.4843	-0.5088	-0.5382	-0.2684	-0.3273					4.495	0		-0.92	-0.5475	-0.4536	-0.7695	-0.3203	-0.702	-0.3748	-0.6947	-0.3307	-0.7008	-0.3642					4.495	0		4.495	0.1294		0.5845	-44.0979	-52.5635	-59.3414	-54.715	-53.9307	-60.321	-54.8279	-54.6204	-55.0751	-57.3822
-0.915	-0.3961	-0.6264	-0.4262	-0.398	-0.5031	-0.5203	-0.3032	-0.5474	-0.4199	-0.368					4.525	0		-0.915	-0.2915	-0.7885	-0.1948	-0.4122	-0.5785	-0.1649	-0.1853	-0.3243	-0.6505	-1.1079					4.525	0		4.525	0.1068		0.5895	-43.7225	-52.9144	-59.9365	-54.9927	-54.7058	-60.5103	-54.3762	-54.1382	-55.6732	-57.5317
-0.91	-0.3961	-0.4205	-0.3025	-0.7245	-0.4988	-0.609	-0.2789	-0.487	-0.5724	-0.5187					4.555	0		-0.91	-0.8405	-0.5657	-0.4029	-0.5177	-0.9293	-0.6149	-0.3756	-0.3644	-0.4092	-0.4021					4.555	0		4.555	0.0582		0.5945	-43.7958	-53.8055	-60.5469	-55.426	-54.7424	-60.9222	-52.7283	-54.2175	-55.7922	-57.5287
-0.905	-0.4882	-0.2804	-0.7724	-0.2778	-0.5272	-0.2114	-0.7315	-0.6708	-0.4182	-0.4908					4.585	0		-0.905	-0.5391	-0.2482	-0.5161	-0.3415	-0.5757	-0.2719	-0.4732	-0.2988	-0.336	-0.4777					4.585	0		4.585	0.1197		0.5995	-44.0674	-54.7424	-60.7269	-54.184	-54.3488	-61.0291	-52.5818	-54.4739	-56.4301	-57.2418
-0.9	-0.5352	-0.4079	-0.4356	-0.5672	-0.5832	-0.4632	-0.6104	-0.4289	-0.4085	-0.6406					4.615	0		-0.9	-0.3632	-0.6804	-0.7264	-0.6058	-0.3719	-0.5945	-0.3255	-0.3611	-0.5338	-0.2797					4.615	0.2778		4.615	0.11		0.6045	-43.7195	-54.9347	-61.3464	-53.9063	-54.3243	-60.9711	-52.3895	-55.3619	-56.7719	-56.8268
-0.895	-0.3131	-0.4148	-0.599	-0.3877	-0.8356	-0.2751	-0.4527	-0.5965	-0.2407	-0.1645					4.645	0		-0.895	-0.2903	-0.4561	-0.3068	-0.2653	-0.5506	-0.2825	-0.3828	-0.3973	-0.5546	-0.4149					4.645	0.2778		4.645	0.1003		0.6095	-43.1335	-55.2704	-61.4258	-54.6021	-54.7821	-61.1298	-51.6876	-56.012	-57.0129	-56.9794
-0.89	-0.2443	-0.4062	-0.3012	-0.2964	-0.441	-0.1933	-0.2935	-0.2704	-0.2914	-0.4147					4.675	0		-0.89	-0.4514	-0.4835	-0.7977	-0.5937	-0.7031	-0.3858	-0.4473	-0.3453	-0.7214	-0.9874					4.675	0		4.675	0.1197		0.6145	-41.4764	-55.5359	-61.0321	-55.5054	-55.2734	-61.676	-52.0813	-56.0852	-58.0933	-56.842
-0.885	-0.2765	-0.4975	-0.2001	-0.2338	-0.5413	-0.3747	-0.3929	-0.7184	-0.3348	-0.3531					4.705	0		-0.885	-0.3058	-0.7529	-0.553	-0.7588	-0.2649	-0.2743	-0.3837	-0.6199	-0.4139	-0.2133					4.705	0		4.705	0.1424		0.6195	-1.7029	-55.7617	-61.0107	-56.0638	-55.6549	-61.8652	-53.2227	-56.0913	-58.4808	-56.9427
-0.88	-0.3937	-0.232	-0.4212	-0.3418	-0.1767	-0.4599	-0.6218	-0.3912	-0.5916	-0.2738					4.735	0		-0.88	-0.2726	-0.3564	-0.4243	-0.4817	-0.6032	-0.4322	-0.4363	-0.3854	-0.68	-0.3527					4.735	0		4.735	0.0874		0.6245	-29.1351	-56.0608	-61.1877	-56.1615	-56.3782	-61.9202	-54.0253	-56.6986	-58.4503	-57.5714
-0.875	-0.4568	-0.4069	-0.5816	-0.3402	-0.4705	-0.3181	-0.5242	-0.4412	-0.7504	-0.3215					4.765	0		-0.875	-0.3662	-0.4313	-0.3663	-0.7374	-0.2846	-0.6939	-0.4803	-0.6017	-0.702	-0.628					4.765	0		4.765	0.0744		0.6295	-36.3403	-56.4789	-61.1176	-55.8746	-56.72	-61.8896	-53.5736	-56.7596	-58.8898	-58.3405
-0.87	-0.2849	-0.3818	-0.612	-0.4522	-0.5515	-0.3822	-0.2768	-0.3319	-0.357	-0.4883					4.795	0.4167		-0.87	-0.5744	-0.6838	-0.4553	-0.633	-0.6203	-0.7716	-0.4279	-0.3284	-0.4278	-0.5236					4.795	0		4.795	0.123		0.6345	-37.8754	-56.6589	-61.2915	-55.8838	-56.6895	-61.8134	-53.5919	-56.424	-58.3282	-59.0973
-0.865	-0.5043	-0.549	-0.5503	-0.3581	-0.512	-0.2011	-0.6887	-0.3142	-0.4971	-0.5481					4.825	0		-0.865	-0.5747	-0.4241	-0.4167	-0.5573	-0.4301	-0.9473	-0.4559	-0.3544	-0.8757	-0.2622					4.825	0		4.825	0.0809		0.6395	-39.4989	-56.8817	-61.6516	-56.1737	-55.7312	-62.0636	-53.8208	-56.0242	-57.9346	-59.7015
-0.86	-0.4258	-0.56	-0.2938	-0.5313	-0.3262	-0.5109	-0.7085	-0.5668	-0.5399	-0.4889					4.855	0		-0.86	-0.6267	-0.3822	-0.2632	-0.3775	-0.6633	-0.4408	-0.7507	-0.4825	-0.6602	-0.4958					4.855	0		4.855	0.0874		0.6445	-42.9504	-56.1249	-61.8805	-56.6162	-55.6793	-62.4512	-54.248	-55.7434	-57.7423	-60.321
-0.855	-0.4215	-0.3006	-0.5558	-0.4987	-0.4032	-0.6277	-0.4005	-0.4284	-0.403	-0.3764					4.885	1.25		-0.855	-0.5072	-0.3139	-0.3808	-0.161	-0.706	-0.5588	-0.3934	-0.806	-0.4156	-0.3702					4.885	0		4.885	0.1165		0.6495	-45.4407	-56.0608	-61.3007	-57.1289	-55.8105	-62.2559	-54.3091	-55.78	-58.1665	-60.6903
-0.85	-0.4467	-0.4581	-0.4303	-0.861	-0.7313	-0.6925	-0.2131	-0.2363	-0.2732	-0.5134					4.915	0.8333		-0.85	-0.4424	-0.475	-1.0948	-0.5776	-0.8774	-0.7316	-0.355	-0.7592	-0.1806	-0.288					4.915	0		4.915	0.1035		0.6545	-47.1344	-56.2592	-61.1176	-57.431	-56.0516	-62.0941	-54.715	-56.1554	-59.0485	-61.3556
-0.845	-0.2239	-0.5016	-0.3546	-0.3833	-0.2789	-0.625	-0.559	-0.6784	-0.7369	-0.461					4.945	0		-0.845	-0.3791	-0.3315	-0.2065	-0.2398	-0.3326	-0.2714	-0.6556	-0.3911	-0.2887	-0.422					4.945	0		4.945	0.0874		0.6595	-48.3978	-56.4209	-61.1237	-57.5745	-56.1737	-61.731	-54.6661	-56.7719	-59.4818	-61.7676
-0.84	-0.1914	-0.3248	-0.6195	-0.6412	-0.4417	-0.5217	-0.3316	-0.095	-0.378	-0.2703					4.975	0		-0.84	-0.3438	-0.5967	-0.7399	-0.5607	-0.471	-0.5139	-0.5156	-0.3577	-0.349	-0.3243					4.975	0		4.975	0.0906		0.6645	-49.3805	-56.131	-61.2244	-57.6233	-55.957	-61.5387	-55.3253	-56.7413	-59.8755	-62.0056
-0.835	-0.2677	-0.333	-0.305	-0.5131	-0.9491	-0.5668	-0.4838	-0.5529	-0.2036	-0.2652					5.005	0		-0.835	-0.3244	-0.5157	-0.7595	-0.5941	-0.2593	-0.4215	-0.3204	-0.6504	-0.5521	-0.5383					5.005	0		5.005	0.1035		0.6695	-50.1892	-56.0699	-60.7971	-57.7454	-55.8716	-61.0779	-56.1279	-56.778	-60.1807	-62.561
-0.83	-0.4953	-0.4724	-0.2998	-0.5852	-0.5126	-0.6174	-0.4728	-0.3727	-0.3001	-0.4693					5.035	0		-0.83	-0.4284	-0.4662	-0.3727	-0.453	-0.2608	-0.5876	-0.5938	-0.4588	-0.8779	-0.8563					5.035	0		5.035	0.0971		0.6745	-49.7711	-56.1584	-60.7513	-57.7728	-55.9937	-61.1969	-56.9855	-57.5439	-60.1532	-62.8357
-0.825	-0.6343	-0.5733	-0.3885	-0.3363	-0.5863	-0.302	-0.6953	-0.5894	-0.4926	-0.5656					5.065	0		-0.825	-0.2275	-0.5588	-0.539	-0.4945	-0.3259	-0.3273	-0.5093	-0.1903	-0.7178	-0.2068					5.065	0.2778		5.065	0.0971		0.6795	-49.1058	-56.4026	-61.026	-58.1116	-56.5002	-61.5448	-57.605	-58.1726	-59.2133	-62.9333
-0.82	-0.5406	-0.3057	-0.2139	-0.6643	-0.4833	-0.6038	-0.2309	-0.4979	-0.4618	-0.6431					5.095	0.8333		-0.82	-0.7748	-0.6995	-0.3924	-0.348	-0.5092	-0.5313	-0.5421	-0.5376	-0.9297	-0.4324					5.095	0		5.095	0.11		0.6845	-49.884	-56.4087	-61.2854	-58.4747	-57.0465	-61.3739	-58.3893	-57.9376	-59.2499	-63.1287
-0.815	-0.3261	-0.2406	-0.5881	-0.2239	-0.9196	-0.7369	-0.4237	-0.2283	-0.3735	-0.6092					5.125	0		-0.815	-0.8606	-0.9868	-0.2487	-0.3563	-0.4409	-0.3686	-0.3568	-0.6039	-0.6155	-0.2493					5.125	0		5.125	0.0938		0.6895	-51.0162	-56.4148	-61.2518	-58.3252	-57.3547	-61.3861	-59.021	-57.37	-59.6008	-63.3545
-0.81	-0.5119	-0.3454	-0.2156	-0.4958	-0.5731	-0.3395	-0.6831	-0.3656	-0.3548	-0.3179					5.155	0		-0.81	-0.4551	-0.4712	-0.2578	-0.2577	-0.4101	-0.4164	-0.4194	-0.3338	-0.5598	-0.4483					5.155	0		5.155	0.1197		0.6945	-51.3885	-56.6589	-61.2061	-58.6365	-57.5073	-60.9009	-58.7219	-57.074	-60.1166	-63.5712
-0.805	-0.4393	-0.4472	-0.3099	-0.4302	-0.4581	-0.4366	-0.921	-0.4974	-0.6039	-0.2799					5.185	0		-0.805	-0.3776	-0.386	-0.9978	-0.5459	-0.4738	-0.3971	-0.2465	-0.3839	-0.4094	-0.3893					5.185	0		5.185	0.0971		0.6995	-51.9897	-57.0526	-61.1603	-58.2733	-57.6904	-60.8612	-58.5907	-57.1564	-60.556	-63.5468
-0.8	-0.4381	-0.4679	-0.3467	-0.5636	-0.4657	-0.2713	-0.6933	-0.3371	-0.443	-0.3409					5.215	0		-0.8	-0.4495	-0.3022	-0.3016	-0.3735	-0.3517	-0.4721	-0.3297	-0.4729	-0.5332	-0.2633					5.215	0		5.215	0.1035		0.7045	-51.9623	-57.1014	-61.3373	-57.4005	-57.6843	-61.0962	-59.0698	-57.373	-60.6659	-63.3362
-0.795	-0.497	-0.6536	-0.5315	-0.4732	-0.3552	-0.4118	-0.3365	-0.3303	-0.6163	-0.5191					5.245	0		-0.795	-0.4374	-0.3437	-0.4011	-0.7272	-0.421	-0.6847	-0.1689	-0.3851	-0.2116	-0.4252					5.245	0		5.245	0.0874		0.7095	-52.6947	-57.373	-60.5316	-56.7413	-56.4728	-61.3403	-59.7626	-57.1716	-60.5652	-62.4878
-0.79	-0.5563	-0.2949	-0.3957	-0.6425	-0.4304	-0.2375	-0.2168	-0.3919	-0.3135	-0.4356					5.275	0.4167		-0.79	-0.5332	-0.6958	-0.6575	-0.3017	-0.6895	-0.4846	-0.4205	-0.4569	-0.253	-0.4386					5.275	0		5.275	0.1327		0.7145	-53.833	-57.7026	-59.5703	-56.2744	-56.1523	-61.1389	-60.3516	-56.7993	-60.6049	-61.7218
-0.785	-0.3063	-0.3632	-0.3887	-0.3633	-0.3776	-0.3172	-0.5498	-0.4276	-0.6736	-0.321					5.305	0.4167		-0.785	-0.5436	-0.7829	-0.4034	-0.4219	-0.6309	-0.4875	-0.5385	-0.5319	-0.495	-0.179					5.305	0		5.305	0.1165		0.7195	-54.0497	-57.7484	-59.4849	-56.3812	-55.9143	-61.1877	-60.3455	-56.366	-60.9192	-60.6293
-0.78	-0.5776	-0.4461	-0.4163	-0.3792	-0.3671	-0.4647	-0.2282	-0.3751	-0.6439	-0.2839					5.335	0		-0.78	-0.367	-0.2855	-0.5498	-0.7618	-0.3737	-0.6081	-0.6754	-0.1805	-0.7575	-0.5792					5.335	0.2778		5.335	0.1197		0.7245	-54.2084	-57.7576	-59.5764	-56.3324	-55.3619	-61.4319	-60.5896	-56.4392	-61.4685	-60.1715
-0.775	-0.6477	-0.2404	-0.2203	-0.4753	-0.7672	-0.4768	-0.6945	-0.2469	-0.1914	-0.4604					5.365	0.4167		-0.775	-0.801	-1.1925	-0.3676	-0.5347	-0.3459	-0.6549	-0.5047	-0.5177	-0.5892	-0.4189					5.365	0		5.365	0.1003		0.7295	-54.0222	-57.4341	-59.6985	-56.3873	-55.2216	-61.7554	-60.9741	-56.5186	-61.6241	-59.5245
-0.77	-0.3644	-0.4068	-0.4768	-0.4401	-0.3751	-0.3055	-0.5346	-0.6742	-0.3361	-0.3716					5.395	0		-0.77	-0.5572	-0.6078	-0.6089	-0.4864	-0.6012	-0.3859	-0.5321	-0.3861	-0.4808	-0.3199					5.395	0		5.395	0.165		0.7345	-53.9886	-57.2662	-59.8053	-56.546	-55.5511	-61.087	-60.8124	-56.3995	-62.0667	-59.4879
-0.765	-0.4035	-0.2234	-0.313	-0.8906	-0.4225	-0.4754	-0.4326	-0.6019	-0.3851	-0.5883					5.425	0		-0.765	-0.2709	-0.4727	-0.3608	-0.4813	-0.5778	-0.6929	-0.4536	-0.3444	-0.382	-0.4014					5.425	0		5.425	0.1424		0.7395	-53.2593	-57.196	-59.9762	-56.5826	-55.603	-60.0067	-60.5438	-56.8695	-62.323	-59.3597
-0.76	-0.2922	-0.2433	-0.2919	-0.3464	-0.467	-0.333	-0.6357	-0.4717	-0.4425	-0.3568					5.455	0.8333		-0.76	-0.1912	-0.5099	-0.6467	-0.2585	-0.4804	-0.735	-0.8511	-0.2621	-0.3726	-0.421					5.455	0		5.455	0.0841		0.7445	-52.9022	-57.3914	-60.3333	-56.0272	-55.7007	-59.3872	-60.4614	-57.7332	-62.5641	-58.7494
-0.755	-0.6276	-0.2452	-0.2894	-0.2431	-0.4039	-0.3255	-0.3993	-0.5018	-0.3754	-0.4543					5.485	0		-0.755	-0.7317	-0.3923	-0.3584	-0.1788	-0.4735	-0.6445	-0.2603	-0.7406	-0.5379	-0.4217					5.485	0		5.485	0.1424		0.7495	-52.8625	-57.8247	-59.8938	-56.0944	-56.0638	-59.0851	-60.5865	-58.3557	-63.0371	-57.5348
-0.75	-0.6437	-0.4595	-0.3221	-0.4692	-0.6709	-0.4291	-0.4398	-0.3729	-0.2475	-0.4075					5.515	0		-0.75	-0.6271	-0.5538	-0.6333	-0.4358	-0.6606	-0.5338	-0.4086	-0.2645	-0.5395	-0.5567					5.515	0		5.515	0.1391		0.7545	-53.949	-58.8104	-59.79	-57.0496	-56.0425	-59.1217	-60.7758	-58.7097	-62.7014	-57.4768
-0.745	-1.0085	-0.2618	-0.2012	-0.4068	-0.5954	-0.5091	-0.2562	-0.5423	-0.3324	-0.583					5.545	0.4167		-0.745	-0.6974	-0.2148	-0.7095	-0.5759	-0.9404	-0.3138	-0.3138	-0.4881	-0.4999	-0.4212					5.545	0		5.545	0.1262		0.7595	-54.4128	-59.5886	-59.9396	-57.7911	-56.1127	-59.0637	-60.8917	-58.551	-62.207	-57.6691
-0.74	-0.5504	-0.3705	-0.5476	-0.7272	-0.5258	-0.3547	-0.3658	-1.0075	-0.3682	-0.4424					5.575	0		-0.74	-0.5955	-0.3905	-0.5571	-0.3614	-0.253	-0.4908	-0.2953	-0.5312	-0.7644	-0.3725					5.575	0		5.575	0.123		0.7645	-53.8574	-59.7717	-60.1318	-57.9956	-55.0995	-58.902	-61.1572	-58.6884	-62.085	-58.0322
-0.735	-0.5223	-0.4747	-0.2999	-0.4229	-0.4951	-0.5604	-0.5395	-0.3617	-0.2849	-0.3476					5.605	0		-0.735	-0.3678	-0.8764	-0.447	-0.6061	-0.3668	-0.2919	-0.4586	-0.2232	-0.6252	-0.7004					5.605	0		5.605	0.11		0.7695	-54.007	-60.0128	-60.3088	-58.2245	-54.7699	-58.8165	-61.496	-59.1888	-62.4023	-58.2855
-0.73	-0.3662	-0.6295	-0.3938	-0.491	-0.5953	-0.3801	-0.2442	-0.2543	-0.4825	-0.3905					5.635	0		-0.73	-0.5474	-0.5868	-0.3935	-0.5001	-0.1853	-0.5104	-0.2468	-0.778	-0.6084	-0.5656					5.635	0.2778		5.635	0.1521		0.7745	-53.9856	-59.8969	-60.7208	-57.0801	-54.9133	-59.2926	-61.4777	-59.8022	-62.5946	-58.5236
-0.725	-0.7017	-0.3124	-0.7793	-0.3805	-0.5392	-0.6598	-0.2735	-0.42	-0.2704	-0.3164					5.665	0		-0.725	-0.5457	-0.4631	-0.7939	-0.5018	-0.4852	-0.3361	-0.5539	-0.2075	-0.7634	-0.5662					5.665	0		5.665	0.1133		0.7795	-54.5624	-59.3781	-60.6476	-56.7169	-54.9805	-59.2804	-61.0931	-59.5306	-62.5793	-59.0149
-0.72	-0.4258	-0.3633	-0.2906	-0.4373	-0.4651	-0.5593	-0.4989	-0.2223	-0.5838	-0.2714					5.695	0		-0.72	-0.377	-0.4391	-0.4237	-0.6493	-0.2805	-0.4008	-0.117	-0.7	-0.4861	-0.3851					5.695	0		5.695	0.1035		0.7845	-53.6316	-59.2743	-59.6741	-56.3324	-55.4199	-59.3445	-60.9619	-59.4299	-62.6282	-58.6823
-0.715	-0.5385	-0.5406	-0.5425	-0.5941	-0.6968	-0.4056	-0.2956	-0.3606	-0.5878	-0.5765					5.725	0		-0.715	-0.584	-0.4043	-0.1864	-0.5369	-0.6309	-0.2518	-0.6768	-0.2289	-0.4437	-0.5858					5.725	0		5.725	0.1327		0.7895	-53.1281	-59.2773	-59.3628	-56.3416	-55.4993	-59.4757	-60.1257	-59.5398	-63.1378	-58.2153
-0.71	-0.4423	-0.6201	-0.27	-0.3535	-0.398	-0.3799	-0.6935	-0.8399	-0.5556	-0.551					5.755	0		-0.71	-0.5347	-0.5362	-0.7677	-0.6466	-0.5587	-0.5883	-0.3569	-0.4802	-0.232	-0.1977					5.755	0		5.755	0.1262		0.7945	-52.6855	-58.3069	-59.7504	-56.8512	-55.6854	-60.2112	-60.1379	-59.6344	-63.6658	-58.1482
-0.705	-0.5083	-0.7066	-0.5632	-0.6178	-0.4284	-0.2549	-0.5888	-0.2954	-0.7966	-0.6844					5.785	0		-0.705	-1.0022	-0.3317	-0.3994	-0.5622	-0.2925	-0.8715	-0.3775	-0.336	-0.2306	-0.5028					5.785	0		5.785	0.123		0.7995	-52.1942	-57.8156	-59.5062	-57.5256	-55.7434	-60.9528	-60.4553	-59.0607	-63.3514	-57.4585
-0.7	-0.4832	-0.3034	-0.5026	-0.5671	-0.4191	-0.4279	-0.4002	-0.5519	-0.4462	-0.2982					5.815	0		-0.7	-0.3233	-0.2923	-0.547	-0.5594	-0.3451	-0.4286	-0.2841	-0.6948	-0.3556	-0.3853					5.815	0		5.815	0.1327		0.8045	-52.5055	-57.3334	-59.4574	-57.9102	-56.2042	-61.6455	-60.3699	-58.5236	-63.1958	-57.2815
-0.695	-0.3662	-0.4567	-0.6485	-0.5531	-0.382	-0.3779	-0.601	-0.3785	-0.5811	-0.4825					5.845	0		-0.695	-0.4684	-0.2362	-0.8826	-0.6275	-0.5719	-0.436	-0.3997	-0.2589	-0.233	-0.3272					5.845	0		5.845	0.0938		0.8095	-53.7506	-57.2845	-59.3109	-57.7942	-56.3507	-61.8011	-60.2386	-58.6761	-63.208	-57.0496
-0.69	-0.2606	-0.3415	-0.3501	-0.1836	-0.7408	-0.3135	-0.3027	-0.5129	-0.3509	-0.441					5.875	0		-0.69	-0.4524	-0.4144	-0.4585	-0.5322	-0.653	-0.5119	-0.4889	-0.5641	-0.4858	-0.5702					5.875	0		5.875	0.0971		0.8145	-53.7354	-57.4554	-59.2682	-58.1207	-56.842	-62.439	-59.7931	-59.3536	-63.3179	-56.6223
-0.685	-0.4747	-0.5733	-0.3802	-0.5598	-1.0893	-0.3487	-0.6386	-0.1858	-0.2839	-0.3805					5.905	0.4167		-0.685	-0.369	-0.3916	-0.5601	-0.3987	-0.5127	-0.3723	-0.2551	-0.4821	-0.4704	-0.229					5.905	0		5.905	0.0971		0.8195	-51.0742	-57.9437	-59.1797	-58.2214	-57.1869	-62.0056	-59.8694	-59.7412	-63.3514	-56.7719
-0.68	-0.5264	-0.6543	-0.3677	-0.6441	-0.328	-0.4208	-0.3929	-0.164	-0.6671	-0.4356					5.935	0.4167		-0.68	-0.2668	-0.6322	-0.4208	-0.3735	-0.5138	-0.1701	-0.3153	-0.6081	-0.3961	-0.4259					5.935	0.5556		5.935	0.1262		0.8245	-50.116	-58.4808	-58.8867	-58.2642	-57.5317	-62.0911	-59.9945	-59.8602	-63.2233	-56.7749
-0.675	-0.4602	-0.6737	-0.5125	-0.7753	-0.5046	-0.4309	-0.3694	-0.7007	-0.3096	-0.4312					5.965	0.4167		-0.675	-0.3391	-0.4542	-0.6083	-0.4016	-0.287	-0.5705	-0.3975	-0.3068	-0.3434	-0.5705					5.965	0		5.965	0.0712		0.8295	-50.5615	-58.847	-58.2092	-57.7057	-57.6691	-61.8896	-60.2173	-60.1563	-62.7289	-56.2378
-0.67	-0.3585	-0.5023	-0.2814	-0.589	-0.6191	-0.5878	-0.3562	-0.2134	-0.5032	-0.4425					5.995	0.4167		-0.67	-0.3745	-0.5158	-0.3213	-0.7027	-0.6552	-0.2529	-0.6265	-0.8115	-0.3447	-0.5769					5.995	0		5.995	0.1068		0.8345	-50.9583	-59.3475	-58.2123	-57.6233	-57.5745	-61.9171	-60.8734	-60.0891	-62.3779	-56.2592
-0.665	-0.2944	-0.2981	-0.1895	-0.4887	-0.3423	-0.7118	-0.6435	-0.4411	-0.5706	-0.5507					6.025	0		-0.665	-0.5419	-0.4465	-0.4336	-0.3969	-0.5227	-0.3563	-0.6783	-0.2731	-0.3849	-0.4815					6.025	0		6.025	0.1068		0.8395	-50.9644	-59.4147	-58.8135	-57.0953	-57.6904	-61.7401	-61.1084	-60.1746	-62.0422	-56.6681
-0.66	-0.4373	-0.2662	-0.4095	-0.2841	-0.602	-0.7141	-0.2031	-0.5402	-0.575	-0.6916					6.055	0		-0.66	-0.5204	-0.5607	-0.449	-0.3362	-0.4824	-0.6594	-0.4726	-0.2503	-0.3785	-0.3407					6.055	0		6.055	0.068		0.8445	-51.0132	-59.0424	-59.6039	-56.4148	-57.9651	-61.5448	-61.1359	-59.3689	-62.0087	-56.6437
-0.655	-0.4397	-0.2924	-0.5729	-0.9023	-0.5564	-0.5472	-0.2695	-0.3362	-0.6004	-0.5402					6.085	0		-0.655	-0.3778	-0.4054	-0.4263	-0.6743	-0.5035	-0.6773	-0.3118	-0.6041	-0.7789	-0.8605					6.085	0		6.085	0.0906		0.8495	-51.8311	-59.024	-60.2783	-56.3416	-58.1177	-61.6394	-60.2814	-58.9386	-62.2406	-57.0282
-0.65	-0.2667	-0.3612	-0.2705	-0.473	-0.5041	-0.4511	-0.3266	-0.5243	-0.5977	-0.5027					6.115	0		-0.65	-0.5747	-0.2997	-0.3645	-0.7336	-0.4305	-0.4062	-0.7004	-0.5554	-0.2961	-0.5898					6.115	0		6.115	0.0906		0.8545	-52.3926	-59.1156	-60.5194	-56.3141	-58.4473	-61.9629	-59.8755	-58.3344	-62.4969	-57.9041
-0.645	-0.3406	-0.2836	-0.677	-0.2906	-0.5617	-0.3952	-0.4262	-0.6217	-0.5153	-0.4338					6.145	0		-0.645	-0.502	-0.2733	-0.3361	-0.1997	-0.435	-0.5351	-0.4441	-0.3701	-0.8166	-0.3515					6.145	0.2778		6.145	0.0906		0.8595	-53.1006	-59.4299	-60.9283	-56.3385	-58.5632	-62.3627	-58.6212	-57.9376	-62.8296	-58.5266
-0.64	-0.6183	-0.2401	-0.5171	-0.3337	-0.4994	-0.5423	-0.3786	-0.5737	-0.3475	-0.3569					6.175	0		-0.64	-0.7041	-0.2474	-0.6095	-0.3544	-0.523	-0.5672	-0.2216	-0.2857	-0.4518	-0.6443					6.175	0		6.175	0.055		0.8645	-53.3508	-59.9304	-61.0443	-56.3416	-58.8776	-62.6678	-58.0658	-57.9712	-63.1104	-58.7738
-0.635	-0.4359	-0.4963	-0.4486	-0.6975	-0.3337	-0.4246	-0.8851	-0.4309	-0.407	-0.3127					6.205	0.4167		-0.635	-0.8135	-0.2969	-0.3826	-0.3569	-0.4512	-0.4092	-0.5623	-0.3727	-0.4207	-0.3655					6.205	0		6.205	0.1003		0.8695	-54.0009	-60.1654	-61.5143	-56.5918	-58.8226	-62.6282	-57.5256	-58.078	-63.2202	-59.0088
-0.63	-0.5438	-0.2067	-0.3568	-0.1871	-0.3427	-0.423	-0.4651	-0.7252	-1.2407	-0.3239					6.235	0		-0.63	-0.6339	-0.8011	-0.2824	-0.5728	-0.3796	-0.2358	-0.599	-0.362	-0.5073	-0.4154					6.235	0		6.235	0.0874		0.8745	-53.9612	-60.0464	-61.0016	-56.7902	-59.2743	-62.8845	-57.4738	-58.5205	-62.2986	-58.8593
-0.625	-0.6684	-0.3658	-0.6258	-0.4961	-0.6433	-0.3054	-0.4521	-0.4168	-0.4586	-0.2893					6.265	0.4167		-0.625	-0.7121	-0.3653	-0.4318	-0.3694	-0.8033	-0.238	-0.2131	-0.4109	-0.5742	-0.5124					6.265	0		6.265	0.0906		0.8795	-54.5563	-59.8999	-60.318	-57.2754	-59.1431	-62.9791	-57.9224	-58.7677	-61.8469	-58.4839
-0.62	-0.5524	-0.5099	-0.2363	-0.4956	-0.336	-0.3682	-0.5253	-0.7608	-0.3724	-0.6969					6.295	0.4167		-0.62	-0.279	-0.5755	-0.6649	-0.411	-0.691	-0.4677	-0.525	-1.054	-0.3399	-0.888					6.295	0.2778		6.295	0.1068		0.8845	-55.4138	-59.8541	-60.3607	-57.7911	-59.2346	-62.8723	-58.078	-58.8593	-61.853	-57.2723
-0.615	-0.5092	-0.441	-0.6695	-0.4875	-0.4562	-0.4398	-0.3832	-0.6671	-0.595	-0.5443					6.325	0		-0.615	-0.4811	-0.8642	-0.5224	-0.3702	-0.1999	-0.1188	-0.3574	-0.4005	-0.4328	-0.4402								6.325	0.1165		0.8895	-55.2734	-59.7717	-60.553	-58.3038	-59.4238	-62.8326	-58.0994	-58.8989	-61.4868	-57.2296
-0.61	-0.303	-0.4483	-0.5931	-0.5861	-0.4685	-0.3241	-0.3111	-0.4392	-0.5494	-0.5605					6.355	0		-0.61	-0.3982	-0.6448	-0.4217	-0.6463	-0.5565	-0.7195	-0.7078	-0.351	-0.246	-0.3922								6.355	0.1165		0.8945	-55.1941	-60.0037	-60.6567	-58.5999	-58.4808	-62.5366	-58.2275	-59.3567	-61.1481	-57.2296
-0.605	-0.4555	-0.3647	-0.4867	-0.5944	-0.5198	-0.4899	-0.449	-0.3577	-0.4368	-0.3841					6.385	0		-0.605	-0.5216	-0.3854	-0.3028	-0.4291	-0.5001	-0.2468	-0.4207	-0.5804	-0.5015	-0.3667								6.385	0.0874		0.8995	-54.0649	-60.2966	-60.6659	-58.7799	-58.2733	-62.5061	-57.8735	-59.787	-61.0321	-57.5897
-0.6	-0.5314	-0.3841	-0.1836	-0.2612	-0.5881	-0.4244	-0.3053	-0.6285	-0.6152	-0.3864					6.415	0		-0.6	-0.2752	-0.9511	-0.6565	-0.4875	-0.5476	-0.5632	-0.4293	-0.46	-0.2774	-0.6952								6.415	0.0809		0.9045	-53.9551	-60.3882	-60.8978	-58.6395	-58.3618	-62.619	-57.9376	-60.0861	-61.1206	-57.8949
-0.595	-0.4631	-0.4853	-0.2221	-0.373	-0.5999	-0.3494	-0.3692	-0.2625	-0.4904	-0.2476					6.445	0		-0.595	-0.528	-0.4349	-0.4736	-0.6097	-0.5446	-0.6369	-0.587	-0.5537	-0.466	-0.4639								6.445	0.1197		0.9095	-54.2755	-59.903	-60.8582	-58.5938	-58.2458	-62.97	-58.2794	-60.5499	-61.5326	-57.9742
-0.59	-0.5262	-0.3479	-0.4441	-0.4335	-0.4298	-0.3466	-0.4895	-0.7153	-0.4029	-0.4868					6.475	0.4167		-0.59	-0.6888	-0.5707	-0.4432	-0.3727	-0.536	-0.5202	-0.627	-0.2557	-0.4839	-0.332								6.475	0.11		0.9145	-54.3579	-59.2163	-61.0687	-58.8898	-58.2855	-63.2141	-58.4808	-61.1694	-61.7615	-58.4656
-0.585	-0.444	-0.2605	-0.4369	-0.3899	-0.2011	-0.3109	-0.6257	-0.44	-0.5498	-0.7538					6.505			-0.585	-0.5199	-0.8093	-0.338	-0.5267	-0.4896	-0.5007	-0.6919	-0.545	-0.2181	-0.257								6.505	0.068		0.9195	-54.1534	-59.0515	-61.2885	-59.024	-58.313	-63.3942	-58.8837	-61.4258	-62.0575	-59.1614
-0.58	-0.4446	-0.2757	-0.3477	-0.3337	-0.3879	-0.4488	-0.2831	-0.2656	-0.3683	-0.5013								-0.58	-0.3073	-0.3218	-0.9588	-0.3063	-0.8079	-0.6433	-0.7211	-0.788	-0.2655	-0.4947								4.5758	0.0064714		0.9245	-54.0283	-58.96	-61.5601	-58.9508	-57.7972	-63.1104	-59.256	-61.7493	-61.9934	-60.0006
-0.575	-0.5242	-0.309	-0.4537	-0.1896	-1.0111	-0.5605	-0.3376	-0.6056	-0.4329	-0.3749								-0.575	-0.4011	-0.759	-0.2617	-0.1867	-0.6994	-0.3308	-0.3533	-0.4664	-0.3663	-0.3715								4.6058	0.0194		0.9295	-54.1168	-59.0576	-61.8988	-58.9417	-57.5714	-63.0676	-59.7992	-61.911	-62.1094	-58.9539
-0.57	-0.5028	-0.4404	-0.3032	-0.5961	-0.6879	-0.4805	-0.5159	-0.4302	-0.3948	-0.3754								-0.57	-0.4744	-0.5411	-0.6617	-0.4466	-0.3576	-0.5448	-0.6482	-0.1904	-0.2031	-0.419								4.6358	0.0162		0.9345	-53.9185	-59.0424	-62.0483	-58.8501	-57.4951	-63.2172	-59.6893	-62.1582	-62.146	-58.8074
-0.565	-0.507	-0.3684	-0.4656	-0.5077	-0.5334	-0.4529	-0.75	-0.759	-0.2621	-0.9194								-0.565	-0.5074	-0.4043	-0.5681	-0.6614	-0.4723	-0.4402	-0.3238	-0.523	-0.7061	-0.5211								4.6658	0.0032357		0.9395	-53.9398	-58.4808	-62.1918	-59.0881	-56.8176	-63.2233	-59.6222	-61.673	-62.5427	-59.3353
-0.56	-0.5045	-0.491	-0.2856	-0.5768	-0.6148	-0.358	-0.7621	-0.3568	-0.3524	-0.402								-0.56	-0.5723	-0.3952	-0.3726	-0.4755	-0.3623	-0.255	-0.7835	-0.9212	-0.7032	-0.6679								4.6958	0.0194		0.9445	-54.3549	-58.5083	-62.1643	-59.4849	-56.427	-63.2111	-59.7382	-61.0077	-62.8479	-59.7809
-0.555	-0.3279	-0.5467	-0.2182	-0.5928	-0.6064	-0.569	-0.3071	-0.8066	-0.8802	-0.3277								-0.555	-0.3994	-0.3756	-0.6269	-0.2431	-0.4522	-0.6703	-0.5061	-0.2441	-0.2522	-0.3195								4.7258	0.0129		0.9495	-54.1809	-58.8196	-62.1521	-59.7229	-56.0699	-63.1348	-59.6924	-61.0535	-62.9974	-60.1379
-0.55	-0.3752	-0.5039	-0.2546	-0.6029	-0.9794	-0.5242	-0.4189	-0.4998	-0.7822	-0.4184								-0.55	-0.6592	-0.4677	-0.4527	-0.4869	-0.2806	-0.4325	-0.3368	-0.4985	-0.2693	-1.3737								4.7558	0.0162		0.9545	-54.1046	-58.783	-62.2528	-60.3455	-55.5664	-63.1622	-59.8236	-61.0382	-63.1165	-60.4156
-0.545	-0.2275	-0.4535	-0.395	-0.6661	-0.5526	-0.7012	-0.662	-0.3414	-0.5343	-0.3711								-0.545	-0.3135	-0.4652	-0.5011	-0.4152	-0.3991	-0.3695	-0.9168	-0.4774	-0.5634	-0.3841								4.7858	0.0032357		0.9595	-54.2053	-59.2285	-62.5641	-60.6445	-55.4993	-63.2874	-60.0708	-60.7849	-62.5763	-60.8337
-0.54	-0.4977	-0.4329	-0.4161	-0.336	-0.3975	-0.3439	-0.3336	-0.528	-0.5091	-0.3881								-0.54	-0.5274	-0.289	-1.101	-0.3212	-0.4578	-0.3763	-0.4802	-0.3227	-0.2607	-0.4968								4.8158	0.0259		0.9645	-54.0863	-59.3262	-62.2681	-60.6934	-55.7373	-63.4644	-60.2905	-60.6812	-62.3657	-61.2274
-0.535	-0.3457	-0.5424	-0.5161	-0.382	-0.4515	-0.2875	-0.3739	-0.6318	-0.6454	-0.4799								-0.535	-0.5345	-0.5215	-0.2911	-0.456	-0.3515	-0.591	-0.3142	-0.3465	-0.271	-0.8626								4.8458	0.0227		0.9695	-53.9551	-59.3719	-62.3413	-60.9406	-56.6223	-63.2355	-60.849	-59.8175	-61.6364	-61.7981
-0.53	-0.3844	-0.3953	-0.6225	-0.4008	-0.3488	-0.5053	-0.3551	-0.4075	-0.6551	-0.5392								-0.53	-0.4511	-0.4161	-1.7042	-0.4457	-0.7647	-0.7573	-0.1905	-0.4555	-0.6229	-0.3632								4.8758	0.0194		0.9745	-54.0833	-59.5459	-62.7014	-61.2793	-56.9916	-63.2813	-60.5743	-59.7137	-61.4471	-61.85
-0.525	-0.7058	-0.3124	-0.4785	-0.334	-0.9111	-0.3673	-0.5864	-0.3672	-0.5931	-0.4242								-0.525	-0.2308	-0.331	-1.0073	-0.3085	-0.3991	-0.4903	-0.3632	-0.3887	-0.7324	-0.5365								4.9058	0.0097072		0.9795	-54.718	-59.7656	-62.8632	-61.5265	-57.4829	-63.3942	-59.7595	-59.906	-61.6211	-62.03
-0.52	-0.3076	-0.5763	-0.4012	-0.6417	-0.4292	-0.4502	-0.4131	-0.7259	-0.3069	-0.3781								-0.52	-0.5123	-0.3831	-0.5239	-0.3454	-0.2217	-0.5471	-0.3228	-0.7809	-0.2817	-0.4348								4.9358	0.0129		0.9845	-54.1626	-59.3811	-62.9913	-61.5936	-57.5287	-63.5437	-59.5062	-59.14	-61.8774	-61.972
-0.515	-0.4098	-0.4111	-0.3437	-0.248	-0.276	-0.2499	-0.5895	-0.5421	-0.6162	-0.3985								-0.515	-0.4184	-0.5602	-0.2695	-0.5683	-0.5656	-0.4207	-0.4763	-0.5619	-0.6323	-0.4314								4.9658	0.0194		0.9895	-53.0914	-59.4208	-63.089	-61.4777	-57.8644	-63.7787	-58.7097	-59.0576	-62.2131	-61.7981
-0.51	-0.3715	-0.5312	-0.5776	-0.1996	-0.6464	-0.3371	-0.3998	-0.4006	-0.385	-0.5393								-0.51	-0.4296	-0.5847	-0.2568	-0.5772	-0.5347	-0.7178	-0.6902	-0.3261	-0.5784	-1.1626								4.9958	0.0194		0.9945	-52.7802	-59.7626	-63.1897	-61.5265	-58.3984	-63.8275	-58.7433	-58.9478	-62.677	-61.4258
-0.505	-0.3694	-0.7874	-0.184	-0.4655	-0.8016	-0.3658	-0.4817	-0.8051	-0.9181	-0.3683								-0.505	-0.9184	-0.4078	-0.3783	-0.5576	-0.4489	-0.4633	-0.5245	-0.4354	-0.3784	-0.447								5.0258	0.0162		0.9995	-52.2736	-60.0586	-63.266	-60.6781	-58.8501	-63.8184	-59.1431	-59.1248	-62.677	-61.0565
-0.5	-0.6154	-0.4296	-0.3972	-0.3413	-0.2455	-0.2635	-0.3616	-0.4153	-0.3156	-0.543								-0.5	-0.8378	-0.4041	-0.35	-0.5543	-0.6022	-0.4669	-0.6315	-0.4425	-0.3783	-0.1819											1.0045	-51.4221	-60.5011	-62.8265	-60.0494	-59.3323	-64.1113	-58.667	-59.5154	-62.8662	-60.968
-0.495	-0.5733	-0.2901	-0.5306	-0.4815	-0.5541	-0.5993	-0.2237	-0.4894	-0.3565	-0.4339								-0.495	-0.5231	-0.9398	-0.6798	-0.329	-0.4594	-0.4234	-0.291	-0.4835	-0.4041	-0.4945											1.0095	-50.5859	-60.8124	-62.3779	-59.5764	-59.1675	-63.855	-58.432	-58.902	-62.5427	-61.4105
-0.49	-0.5266	-0.3328	-0.4384	-0.3696	-0.372	-0.4714	-0.4502	-0.6327	-0.5154	-0.5148								-0.49	-0.252	-0.6906	-0.4102	-0.2816	-0.5221	-0.4312	-0.5412	-1.2033	-0.6611	-0.6273											1.0145	-50.1343	-60.7086	-62.0148	-59.4299	-58.8013	-63.6749	-58.6304	-58.786	-62.4756	-61.8073
-0.485	-0.6392	-0.369	-0.5397	-0.3788	-0.2878	-0.6217	-0.433	-0.3848	-0.5222	-0.3614								-0.485	-0.3007	-0.5856	-0.5314	-0.3441	-0.3367	-0.4326	-0.2258	-0.3625	-0.3665	-0.6271											1.0195	-50.3967	-60.1654	-61.5356	-59.6771	-58.9844	-63.8306	-58.8562	-58.725	-62.793	-61.9965
-0.48	-0.399	-0.3589	-0.634	-0.1849	-0.6682	-0.3798	-0.5477	-0.3161	-0.6785	-0.3406								-0.48	-0.3925	-0.7112	-0.3842	-0.3822	-0.5354	-0.611	-0.7563	-0.6233	-0.6741	-0.4059											1.0245	-51.123	-59.6527	-61.3556	-59.6527	-59.3201	-63.9435	-58.8165	-58.5297	-63.0219	-62.0239
-0.475	-0.4201	-0.5368	-0.4353	-0.2493	-0.499	-0.321	-0.6033	-0.751	-0.3619	-0.4287								-0.475	-0.4247	-0.9107	-0.4406	-0.6745	-0.2943	-0.7335	-0.7811	-0.1676	-0.479	-0.7682											1.0295	-51.2909	-59.4849	-61.38	-59.7168	-60.0708	-63.8123	-58.6548	-58.6304	-63.2446	-62.2009
-0.47	-0.4297	-0.3856	-0.3868	-0.5229	-0.614	-0.5509	-0.2387	-0.1907	-0.283	-0.5563								-0.47	-0.385	-0.3475	-0.6316	-0.4388	-0.4899	-0.7641	-0.2858	-0.282	-0.3057	-0.5767											1.0345	-52.0477	-59.3414	-61.6028	-59.7656	-60.556	-63.7848	-58.7738	-58.1055	-63.3514	-62.2864
-0.465	-0.6951	-0.2958	-0.5072	-0.5273	-0.4361	-0.2332	-0.35	-0.5211	-0.7994	-0.4426								-0.465	-0.1479	-0.7249	-0.3799	-0.3949	-0.5174	-0.4902	-0.4128	-0.5155	-0.2838	-0.5587											1.0395	-52.8137	-59.7443	-61.6302	-59.1125	-60.9344	-63.7726	-59.14	-57.7759	-63.2477	-61.972
-0.46	-0.432	-0.3286	-0.4386	-0.4688	-0.6021	-0.435	-0.4889	-0.7356	-0.9491	-0.4311								-0.46	-0.7161	-0.3324	-0.5558	-0.3551	-0.528	-0.7177	-0.3902	-0.3371	-0.708	-0.3678											1.0445	-53.36	-60.022	-61.8225	-58.8501	-61.438	-63.8702	-59.2926	-57.7911	-63.4003	-61.2152
-0.455	-0.2081	-0.2117	-0.2817	-0.4301	-0.5117	-0.5488	-0.4601	-0.4252	-0.7855	-0.3821								-0.455	-0.639	-0.4965	-0.7022	-0.4924	-0.2919	-0.3838	-0.3141	-0.1242	-0.6275	-0.275											1.0495	-53.0731	-59.8999	-61.6943	-58.8898	-62.0056	-63.8428	-59.4055	-58.1268	-63.559	-60.6323
-0.45	-0.4804	-0.8889	-0.5301	-0.533	-0.9101	-0.397	-0.3239	-0.2938	-0.4926	-0.6								-0.45	-0.3451	-0.7108	-0.5634	-0.5063	-0.4646	-0.1892	-0.3308	-0.3872	-0.4254	-0.4796											1.0545	-52.3956	-59.8328	-61.4014	-59.1125	-62.3169	-63.736	-58.96	-58.5388	-63.2507	-60.7697
-0.445	-0.4991	-0.4777	-0.3803	-0.1539	-0.3067	-0.1823	-0.2381	-0.6311	-0.4952	-0.6577								-0.445	-0.5508	-0.4005	-0.6804	-0.4012	-0.5016	-0.516	-0.269	-0.429	-0.5838	-0.7394											1.0595	-52.1057	-60.0281	-61.4288	-59.2194	-62.3169	-63.8428	-58.7463	-59.1614	-63.2263	-61.2457
-0.44	-0.4053	-0.2522	-0.4127	-0.3832	-0.9359	-0.7417	-0.4728	-0.5911	-1.1885	-0.4773								-0.44	-0.4147	-0.5593	-0.4869	-0.6013	-0.2842	-0.4939	-0.5366	-0.7517	-0.7837	-0.6612											1.0645	-52.063	-60.3394	-61.6425	-59.1675	-62.5824	-63.7665	-58.8837	-58.9081	-63.0859	-61.4563
-0.435	-0.2711	-0.669	-0.3377	-0.487	-0.609	-0.2106	-0.4022	-0.3737	-0.3198	-0.3164								-0.435	-0.2165	-0.3835	-0.325	-0.6979	-0.244	-0.5035	-0.446	-0.5808	-0.3299	-0.6879											1.0695	-52.7008	-60.7452	-61.8164	-59.4086	-62.8113	-63.8977	-58.728	-58.96	-63.0829	-61.377
-0.43	-0.4372	-0.6143	-0.4809	-0.3656	-0.8693	-0.3459	-0.2545	-0.3677	-0.8054	-0.6371								-0.43	-0.6749	-0.5711	-0.5655	-0.846	-0.5097	-0.464	-0.5666	-0.5146	-0.7218	-0.2507											1.0745	-52.6154	-61.203	-61.7035	-60.0189	-62.9913	-64.0747	-58.7555	-59.3536	-62.9913	-60.1593
-0.425	-0.3935	-0.4039	-0.3971	-0.2349	-0.5104	-0.4263	-0.4488	-0.5893	-0.6471	-0.2933								-0.425	-0.888	-0.5035	-0.4733	-0.6164	-0.3603	-0.6901	-0.3549	-0.5933	-0.3304	-0.428											1.0795	-53.3813	-61.5112	-61.7096	-59.5367	-63.0829	-64.386	-59.1003	-59.4849	-62.7319	-59.7748
-0.42	-0.2729	-0.3776	-0.2991	-0.5472	-0.4823	-0.4412	-0.1994	-0.2866	-0.9179	-0.4134								-0.42	-0.4344	-0.4886	-0.3622	-0.3142	-0.2592	-0.4213	-0.2759	-0.4652	-0.3596	-0.415											1.0845	-53.7292	-61.7126	-62.0972	-58.783	-62.9456	-64.5233	-59.671	-59.7534	-62.6831	-59.7809
-0.415	-0.38	-0.5362	-0.4291	-0.3563	-0.7074	-0.4388	-0.58	-0.416	-0.6614	-0.2797								-0.415	-0.2532	-0.4505	-0.3982	-0.4615	-0.4962	-0.6692	-0.2473	-0.5199	-1.0184	-0.5352											1.0895	-53.9063	-62.0239	-61.9354	-58.7677	-62.8235	-64.7186	-59.7351	-60.0983	-62.6373	-59.8053
-0.41	-0.5942	-0.5265	-0.3814	-0.5798	-0.3537	-0.4839	-0.8429	-0.2708	-0.7845	-0.3648								-0.41	-0.3995	-0.4951	-0.35	-0.296	-0.5811	-0.5914	-0.5372	-0.6317	-0.5373	-0.4954											1.0945	-53.4149	-62.0087	-61.8774	-59.1583	-62.3535	-65.1123	-59.2804	-59.8602	-62.7655	-59.8938
-0.405	-0.2576	-0.4442	-0.7061	-0.3246	-0.5657	-0.3886	-0.8064	-0.4561	-0.7773	-0.3408								-0.405	-0.8872	-0.889	-0.5488	-0.7061	-0.3844	-0.4817	-0.2678	-0.4396	-0.3044	-0.2835											1.0995	-52.9968	-61.9598	-61.908	-59.6252	-62.2559	-65.4694	-58.8806	-59.7565	-63.1134	-59.6252
-0.4	-0.2363	-0.4471	-0.5664	-0.5145	-0.4539	-0.2882	-0.2739	-0.4059	-0.6999	-0.2719								-0.4	-1.0505	-0.8627	-0.5566	-0.3956	-0.6477	-0.3793	-0.4114	-0.4044	-0.3476	-0.6079											1.1045	-52.9724	-61.377	-61.6821	-59.4635	-62.1338	-65.4205	-58.9142	-59.6588	-63.2294	-59.4116
-0.395	-0.5326	-0.5573	-0.474	-0.5925	-0.5918	-0.2358	-0.7408	-0.177	-0.9126	-0.3777								-0.395	-0.5815	-0.3518	-0.6337	-0.1294	-0.3223	-0.7483	-0.3999	-0.4748	-0.4241	-0.3651											1.1095	-53.4149	-61.0504	-61.0474	-59.3475	-61.9446	-65.5121	-58.8867	-59.5306	-63.2263	-59.5032
-0.39	-0.4357	-0.3068	-0.5377	-0.4092	-0.5247	-0.3231	-0.5074	-0.4325	-0.833	-0.4288								-0.39	-0.5803	-0.7818	-0.5314	-0.6561	-0.4251	-0.2843	-0.5965	-0.4046	-0.2607	-0.4456											1.1145	-54.7241	-60.965	-60.7697	-59.4604	-61.7676	-65.5914	-58.9813	-59.3323	-63.4033	-59.8785
-0.385	-0.5655	-0.4983	-0.6305	-0.2633	-0.3366	-0.5735	-0.2896	-0.5115	-0.8051	-0.3319								-0.385	-0.5434	-0.8572	-0.3284	-0.5085	-0.677	-0.3413	-0.3298	-0.2954	-0.4097	-0.6659											1.1195	-54.8126	-60.8704	-60.7544	-59.6313	-61.6577	-65.86	-59.1095	-59.3536	-63.501	-60.0159
-0.38	-0.4145	-0.4764	-0.5129	-0.8312	-0.6874	-0.4723	-0.4942	-0.261	-0.9102	-0.3599								-0.38	-0.6099	-0.2743	-0.5923	-0.5262	-0.2224	-0.356	-0.2535	-0.3319	-0.4892	-0.5761											1.1245	-54.2175	-60.8856	-60.849	-59.7107	-61.7493	-66.1072	-58.9264	-59.8755	-63.504	-60.1318
-0.375	-0.4217	-0.4124	-0.3443	-0.4312	-0.6388	-0.6332	-0.2642	-0.3758	-0.5893	-0.3624								-0.375	-0.7892	-0.7973	-0.5372	-0.2666	-0.4995	-0.3638	-0.5648	-0.2163	-0.5553	-0.4739											1.1295	-54.1687	-61.1267	-60.6079	-59.549	-61.8195	-65.9058	-58.8379	-59.7992	-63.6627	-59.8969
-0.37	-0.124	-0.4834	-0.459	-0.3263	-0.7004	-0.3549	-0.6542	-0.4532	-0.438	-0.6603								-0.37	-0.8824	-0.3199	-0.3141	-0.6941	-0.3603	-0.4283	-0.4537	-0.2612	-0.6271	-0.3506											1.1345	-54.7089	-61.3556	-60.2631	-59.7656	-62.1857	-65.8386	-58.8776	-59.7839	-63.9984	-59.5856
-0.365	-0.4875	-0.6169	-0.5056	-0.9311	-0.5008	-0.5359	-0.4531	-0.309	-0.7451	-0.3262								-0.365	-0.4868	-1.0287	-0.3892	-0.4132	-0.1481	-0.6779	-0.4219	-0.6771	-0.4727	-0.2397											1.1395	-55.4443	-61.5356	-60.3943	-59.8969	-62.6129	-65.5914	-59.3384	-59.906	-64.0137	-59.4727
-0.36	-0.373	-0.4258	-0.4063	-0.2401	-0.6275	-0.3928	-0.6262	-0.2959	-0.586	-0.4012								-0.36	-0.4765	-0.4156	-0.2772	-0.6173	-0.4934	-0.6805	-0.5253	-0.4432	-0.3689	-0.4237											1.1445	-55.8319	-61.8591	-60.495	-59.8755	-62.7228	-65.5975	-59.4818	-59.8572	-63.559	-59.1248
-0.355	-0.3954	-0.2511	-0.4824	-0.3897	-0.5564	-0.2947	-0.4727	-0.6035	-0.3727	-0.3209								-0.355	-0.4285	-0.5219	-0.3377	-0.4472	-0.3105	-0.4177	-0.3773	-0.5189	-0.5578	-0.4445											1.1495	-56.0608	-62.1826	-60.0067	-59.9152	-62.5092	-65.5884	-59.549	-59.9182	-63.4277	-58.432
-0.35	-0.4746	-0.571	-0.4342	-0.611	-0.8149	-0.2813	-0.1764	-0.3216	-1.4423	-0.3484								-0.35	-0.3626	-0.4679	-0.5698	-0.48	-0.4558	-0.5087	-0.5057	-0.2397	-0.6748	-0.3397											1.1545	-55.2734	-61.8896	-59.8938	-59.8267	-62.4878	-65.8264	-59.5215	-59.9335	-63.3423	-57.7393
-0.345	-0.5269	-0.3116	-0.2513	-0.1604	-0.5171	-0.2055	-0.5737	-0.4878	-0.6775	-0.3287								-0.345	-0.271	-0.3996	-0.4401	-0.221	-0.9193	-0.3472	-0.6146	-0.6866	-0.4827	-0.4476											1.1595	-55.2246	-61.9354	-60.0403	-59.7015	-62.4054	-66.098	-59.5581	-60.1013	-63.4216	-57.5287
-0.34	-0.3651	-0.5586	-0.3466	-0.3096	-0.3931	-0.432	-0.3509	-0.4277	-10.2531	-0.1767								-0.34	-0.2331	-0.7239	-0.5731	-0.4167	-0.4058	-0.4273	-0.3303	-0.5608	-0.6562	-0.4853											1.1645	-55.5084	-61.8469	-60.4279	-59.3628	-62.4084	-66.3361	-59.5795	-60.4767	-63.0859	-57.666
-0.335	-0.1954	-0.4459	-0.5598	-0.4916	-0.4343	-0.372	-0.3927	-0.4983	-11.713	-0.3003								-0.335	-0.1915	-0.5409	-0.4938	-0.342	-0.7544	-0.3124	-0.4542	-0.5442	-0.5557	-0.3814											1.1695	-54.9591	-61.2122	-60.965	-59.3689	-61.8103	-66.6504	-59.8999	-61.0779	-63.1439	-57.9224
-0.33	-0.4443	-0.2216	-0.2149	-0.4103	-0.435	-0.3409	-0.6643	-0.9819	-2.6007	-0.5055								-0.33	-0.6176	-0.2046	-0.5067	-0.3314	-0.3767	-0.216	-0.3214	-0.6686	-0.1836	-0.535											1.1745	-54.361	-60.8093	-61.5845	-59.1278	-61.0016	-66.745	-60.5927	-61.4197	-63.2568	-58.5266
-0.325	-0.7029	-0.685	-0.3616	-0.3979	-0.5345	-0.5295	-0.5055	-0.3512	-0.6757	-0.2369								-0.325	-0.2297	-0.6947	-0.3668	-0.3929	-0.3196	-0.3442	-0.4213	-0.8058	-0.4123	-0.3616											1.1795	-54.2053	-60.7605	-61.5662	-59.2072	-60.3821	-66.9098	-61.2061	-60.8215	-63.3148	-58.7433
-0.32	-0.3246	-0.5055	-0.5168	-0.3814	-0.6532	-0.5692	-0.303	-0.3445	-0.8625	-0.5063								-0.32	-0.3408	-0.8646	-0.7252	-0.6995	-0.2652	-1.0359	-0.3639	-0.5556	-0.2699	-0.3736											1.1845	-54.3274	-60.7971	-61.3434	-59.2682	-60.437	-65.976	-61.5448	-60.553	-63.1836	-59.0332
-0.315	-0.7378	-0.2922	-0.5815	-0.3459	-0.7064	-0.3259	-0.5707	-0.2846	-0.7291	-0.2589								-0.315	-0.2984	-1.0896	-0.4866	-0.7403	-0.5617	-0.3985	-0.4965	-0.7094	-0.4426	-0.6846											1.1895	-55.0079	-60.8276	-61.0748	-59.5154	-60.672	-65.2649	-61.8011	-60.4797	-63.0096	-59.317
-0.31	-0.517	-0.441	-0.4828	-0.3767	-0.5286	-0.4451	-0.5512	-0.3574	-0.4746	-0.28								-0.31	-0.4303	-0.3781	-0.3221	-0.3208	-0.1872	-0.359	-0.5382	-0.3841	-0.5742	-0.4136											1.1945	-55.4993	-60.5225	-61.0474	-59.5734	-60.4858	-65.2618	-61.499	-60.5591	-62.5	-59.9854
-0.305	-0.4118	-0.6636	-0.6319	-0.4915	-0.8089	-0.4205	-0.4433	-0.6004	-0.6702	-0.3362								-0.305	-0.386	-0.4777	-0.3736	-0.4578	-0.542	-0.4491	-0.387	-0.4314	-0.5513	-0.6568											1.1995	-55.9418	-60.1257	-60.8826	-59.5337	-60.4431	-64.7308	-61.145	-60.9985	-62.5183	-60.4248
-0.3	-0.471	-0.6373	-0.5639	-0.6788	-0.3448	-0.5657	-0.2675	-0.3272	-0.6174	-0.5418								-0.3	-0.5444	-0.4996	-0.6186	-0.4661	-0.4811	-0.2133	-0.5968	-0.6177	-0.5105	-0.5111											1.2045	-56.1707	-60.1654	-60.9009	-58.7799	-60.8246	-64.5721	-61.1267	-60.5713	-62.7808	-60.5743
-0.295	-0.4662	-0.4233	-0.4449	-0.4258	-0.6293	-0.4066	-0.4068	-0.4047	-0.9554	-0.2934								-0.295	-0.4372	-0.5487	-0.5948	-0.5511	-0.7004	-0.459	-0.2927	-0.5429	-0.4666	-0.4384											1.2095	-56.5948	-60.5438	-61.0565	-58.255	-61.2213	-64.566	-61.1511	-60.5499	-62.5214	-60.8398
-0.29	-0.6346	-0.5011	-0.3752	-0.3717	-0.6286	-0.5969	-0.4644	-0.3829	-0.4791	-0.3427								-0.29	-0.4275	-0.366	-0.2024	-0.4276	-0.7495	-0.2093	-0.7285	-0.5606	-0.5147	-0.7311											1.2145	-57.0587	-60.9711	-61.3373	-58.3221	-61.0779	-64.7095	-61.0931	-60.6537	-62.5549	-60.6262
-0.285	-0.3322	-0.2641	-0.319	-0.2427	-0.2321	-0.5794	-0.5978	-0.3852	-0.8957	-0.3183								-0.285	-0.4516	-0.6196	-0.6186	-0.1798	-0.3065	-0.5352	-0.546	-0.2726	-0.3353	-0.4738											1.2195	-57.2845	-61.4288	-61.2701	-58.6121	-59.9762	-65.1062	-61.6119	-60.6354	-62.381	-60.5682
-0.28	-0.5176	-0.2538	-0.2448	-0.5597	-0.3885	-0.344	-0.2992	-0.4292	-0.9507	-0.449								-0.28	-0.2186	-0.3611	-0.3632	-0.4663	-0.4462	-0.6602	-0.3666	-0.6545	-0.6016	-0.6928											1.2245	-57.9651	-61.3129	-61.5356	-59.2163	-59.8541	-65.3961	-61.1969	-60.6293	-62.0117	-60.7391
-0.275	-0.4269	-0.2698	-0.6528	-0.6024	-0.3548	-0.3313	-0.2765	-0.415	-0.6513	-0.3561								-0.275	-0.4738	-0.4852	-0.3007	-0.3604	-0.4442	-0.422	-0.4749	-0.4229	-0.5807	-0.6441											1.2295	-58.1696	-61.4471	-61.0321	-58.9264	-60.0433	-65.509	-60.9497	-60.5438	-62.03	-60.8215
-0.27	-0.7342	-0.2696	-0.4704	-0.496	-0.4049	-0.4001	-0.6533	-0.3887	-0.3883	-0.2332								-0.27	-0.4853	-0.2487	-0.4806	-0.4151	-0.48	-0.4283	-0.1979	-0.3388	-0.3998	-0.436											1.2345	-58.3862	-61.8652	-60.9344	-58.3344	-60.1318	-65.5853	-61.0413	-60.5133	-62.3627	-61.2335
-0.265	-0.4809	-0.534	-0.3358	-0.4362	-0.5869	-0.3346	-0.2234	-0.4649	-0.6637	-0.2114								-0.265	-0.5616	-0.4774	-0.4655	-0.5308	-0.5247	-0.9152	-0.4474	-0.3412	-0.3088	-0.3626											1.2395	-58.5449	-62.2833	-60.9863	-58.5083	-60.1837	-65.6311	-61.2152	-60.4919	-62.8387	-61.1694
-0.26	-0.6151	-0.3527	-0.365	-0.794	-0.5741	-0.5623	-0.4536	-0.7223	-1.0116	-0.3964								-0.26	-0.702	-0.6739	-0.5149	-0.3272	-0.4247	-0.2053	-0.4228	-0.9981	-0.4023	-0.346											1.2445	-58.4595	-62.8571	-61.5112	-59.0179	-59.7656	-64.4806	-61.3983	-60.5804	-63.1409	-60.6812
-0.255	-0.4946	-0.3997	-0.3963	-0.3762	-0.5326	-0.4063	-0.3182	-0.468	-0.4209	-0.5853								-0.255	-0.6555	-0.7806	-0.3481	-0.4363	-0.1988	-0.7664	-0.2947	-0.5012	-0.3652	-0.2846											1.2495	-58.5022	-63.2111	-61.7493	-58.609	-59.0607	-64.3311	-61.3586	-60.5469	-63.2416	-60.3607
-0.25	-0.3312	-0.5182	-0.5303	-0.5015	-0.502	-0.1878	-0.3615	-0.6006	-0.6128	-0.5944								-0.25	-0.5989	-0.4494	-0.2468	-0.5496	-0.496	-0.3935	-0.3457	-0.7253	-0.5493	-0.4019											1.2545	-58.0902	-63.5986	-61.6943	-58.5419	-58.9081	-64.1937	-61.0657	-60.8093	-63.6688	-60.4614
-0.245	-0.3537	-0.6608	-0.449	-0.3718	-0.4692	-0.3749	-0.4254	-0.4735	-0.562	-0.5168								-0.245	-0.4426	-0.3983	-0.427	-0.3145	-0.4043	-0.5948	-0.1841	-0.2927	-0.3867	-0.4271											1.2595	-57.8125	-63.678	-61.7523	-58.5663	-58.7585	-63.2141	-60.4828	-61.1328	-63.9038	-60.4767
-0.24	-0.2832	-0.3055	-0.2484	-0.5752	-0.5027	-0.4228	-0.294	-0.3665	-0.7681	-0.4171								-0.24	-0.8002	-0.5632	-0.6187	-0.4352	-0.4852	-0.3865	-0.6737	-0.2755	-0.5828	-0.7157											1.2645	-57.1991	-63.2568	-61.2183	-58.1207	-58.9233	-62.8601	-60.3546	-61.3892	-64.1785	-59.8999
-0.235	-0.531	-0.3974	-0.4191	-0.3098	-0.3862	-0.7973	-0.4461	-0.2912	-0.4031	-0.2342								-0.235	-1.1047	-0.3574	-0.4936	-0.6068	-0.4696	-0.2916	-0.334	-0.3404	-0.3763	-0.3938											1.2695	-56.2805	-63.0249	-61.1786	-58.1207	-59.2682	-62.8998	-60.5377	-61.3007	-64.5294	-59.7198
-0.23	-0.5225	-0.613	-0.2792	-0.2288	-0.3742	-0.3419	-0.3335	-0.3812	-0.5262	-0.2238								-0.23	-0.8724	-0.5006	-0.4614	-0.3153	-0.3642	-0.3474	-0.4733	-0.6878	-0.6795	-0.4478											1.2745	-56.134	-63.092	-61.322	-58.6639	-59.2285	-63.4674	-60.5835	-60.6506	-63.974	-59.5032
-0.225	-0.3761	-0.4172	-0.7476	-0.5851	-0.4088	-0.4183	-0.4953	-0.5287	-0.5176	-0.1854								-0.225	-0.8271	-0.3921	-0.5257	-0.2757	-0.5021	-0.6246	-0.6387	-0.5017	-0.4923	-0.5797											1.2795	-55.8197	-62.854	-61.4716	-59.1949	-59.3506	-63.8031	-60.5652	-60.0128	-63.8184	-59.6313
-0.22	-0.369	-0.3054	-0.541	-0.3193	-0.5209	-0.5049	-0.4797	-0.6453	-0.9192	-0.3508								-0.22	-0.6661	-0.7082	-0.4344	-0.5785	-0.4656	-0.3743	-0.6163	-0.4479	-0.4934	-0.3526											1.2845	-55.6732	-62.8174	-61.8134	-59.7534	-59.5673	-63.8611	-60.6934	-59.6497	-63.4064	-59.4604
-0.215	-0.6423	-0.5189	-0.5175	-0.2188	-0.587	-0.4665	-0.479	-0.5814	-0.5151	-0.2637								-0.215	-0.3685	-0.4303	-0.8196	-0.3148	-1.0467	-0.5018	-0.7606	-0.5307	-0.7262	-0.3379											1.2895	-54.5471	-62.9242	-61.2366	-59.8877	-59.552	-64.0533	-60.675	-59.6741	-62.9425	-59.2682
-0.21	-0.3214	-0.5425	-0.359	-0.5584	-0.4044	-0.6361	-0.4159	-0.2531	-0.2486	-0.6361								-0.21	-0.7227	-0.539	-0.6227	-0.2967	-0.3297	-0.3153	-0.4963	-0.3262	-0.88	-0.7725											1.2945	-52.1057	-63.2141	-61.2305	-59.6497	-58.5358	-63.797	-60.5408	-60.3485	-62.262	-58.609
-0.205	-0.4689	-0.5136	-0.7351	-0.2772	-0.485	-0.3713	-0.4159	-0.4542	-0.8096	-0.4352								-0.205	-0.5168	-0.7418	-0.5899	-0.3887	-0.3949	-0.2683	-0.4158	-0.4622	-0.3808	-0.4105											1.2995	-51.8097	-63.205	-61.5387	-59.8389	-58.3832	-62.7991	-60.8124	-60.6415	-62.1948	-57.8735
-0.2	-0.4865	-0.4695	-0.54	-0.3904	-0.8328	-0.2849	-0.552	-0.6819	-0.8831	-0.7188								-0.2	-0.5649	-0.387	-0.6572	-0.5478	-0.478	-0.4546	-0.4464	-0.2259	-0.7118	-0.3766											1.3045	-51.6083	-63.1805	-62.0148	-60.2081	-58.5907	-61.8561	-61.0962	-60.9772	-62.1552	-57.0648
-0.195	-0.5025	-0.2502	-0.6591	-0.1967	-0.6402	-0.4296	-0.2608	-0.3712	-0.823	-0.5459								-0.195	-0.569	-0.5189	-0.2631	-0.5767	-0.4901	-0.3381	-0.4845	-0.5432	-0.4484	-0.532											1.3095	-51.6144	-63.3484	-62.2467	-60.5896	-59.1553	-61.3312	-61.1115	-61.3281	-62.2467	-56.9733
-0.19	-0.3225	-0.2583	-0.3368	-0.2877	-0.4807	-0.2571	-0.3512	-0.4959	-0.7629	-0.6256								-0.19	-0.6936	-0.3788	-0.4455	-0.6978	-0.718	-0.3205	-0.3669	-0.4713	-0.2333	-0.3963											1.3145	-51.9196	-63.3881	-62.2955	-60.7849	-59.5734	-61.0962	-61.1908	-61.4105	-62.8296	-57.1411
-0.185	-0.8067	-0.4154	-0.3495	-0.2811	-0.4701	-0.3228	-0.3562	-0.2596	-0.7624	-0.2755								-0.185	-0.3279	-0.4861	-0.3502	-0.4887	-0.3289	-0.5665	-0.591	-0.5354	-0.476	-0.3457											1.3195	-52.0416	-62.8174	-61.2732	-60.6415	-59.7809	-60.9375	-60.9344	-61.4258	-63.0219	-57.5165
-0.18	-0.4927	-0.3849	-0.3815	-0.4202	-0.6451	-0.2521	-0.7114	-0.3661	-0.6356	-0.8565								-0.18	-0.4888	-0.4857	-0.522	-0.2431	-0.3969	-0.2552	-0.3147	-0.2515	-0.3792	-0.2934											1.3245	-50.9949	-62.5763	-61.3831	-60.6323	-60.2722	-61.1176	-60.9802	-61.4716	-63.1256	-57.4982
-0.175	-0.2711	-0.6797	-0.3924	-0.4542	-0.7742	-0.5648	-0.4637	-0.4752	-0.8383	-0.3105								-0.175	-0.3162	-0.4928	-0.593	-0.6076	-0.4757	-0.3599	-0.5306	-0.3579	-0.4757	-0.4671											1.3295	-49.5422	-62.2894	-60.8551	-60.7178	-60.1227	-61.4014	-61.4471	-61.319	-63.3636	-57.6965
-0.17	-0.4163	-0.1666	-0.5442	-0.6102	-0.6541	-0.3274	-0.312	-0.4665	-0.5467	-0.5818								-0.17	-0.6463	-0.5515	-0.2816	-0.4482	-0.4604	-0.5144	-0.5632	-0.789	-0.4468	-0.4033											1.3345	-48.0133	-62.1277	-60.553	-60.5927	-59.5154	-61.9446	-61.5753	-61.0229	-63.4155	-58.1726
-0.165	-0.6886	-0.4041	-0.5868	-0.2809	-0.8515	-0.5146	-0.3662	-0.4252	-1.0134	-0.527								-0.165	-0.4467	-0.3428	-0.4778	-0.3506	-0.4982	-0.3412	-0.4213	-0.4323	-0.4818	-0.339											1.3395	-47.6196	-62.0667	-60.5988	-60.5164	-59.2926	-62.6099	-61.4563	-61.0352	-63.1866	-58.6639
-0.16	-0.6536	-0.2058	-0.3776	-0.5697	-0.3694	-0.6589	-0.3881	-0.4198	-0.429	-0.3789								-0.16	-0.2331	-0.6305	-0.3254	-0.381	-0.2686	-0.6264	-0.5623	-0.5145	-0.2998	-0.2736											1.3445	-47.1558	-62.1368	-60.8643	-60.4309	-59.2621	-63.1439	-61.0718	-61.0168	-62.3352	-59.0698
-0.155	-0.6918	-0.4894	-0.497	-0.4761	-0.5781	-0.6034	-0.1591	-0.6196	-0.316	-0.4647								-0.155	-0.7471	-0.7642	-0.1752	-0.3481	-0.3639	-1.0398	-0.3602	-0.2121	-0.4416	-0.3345											1.3495	-45.9808	-62.2437	-61.1938	-60.4279	-59.8633	-63.5651	-60.9589	-60.8429	-62.146	-59.021
-0.15	-0.2622	-0.3405	-0.2965	-0.2519	-0.3354	-0.3275	-0.31	-0.3754	-0.4395	-0.4074								-0.15	-0.3076	-0.392	-0.6688	-0.3196	-0.3016	-0.4723	-0.2098	-0.4908	-0.3192	-0.2338											1.3545	-45.6848	-62.1124	-61.261	-60.0006	-59.7778	-64.0045	-61.0046	-60.199	-62.0483	-58.9661
-0.145	-0.5138	-0.3942	-0.3143	-0.3101	-0.7625	-0.6333	-0.5104	-0.3035	-0.6639	-0.2166								-0.145	-0.6505	-0.3245	-0.5755	-0.3034	-0.5816	-0.4705	-0.4999	-0.2311	-0.5269	-0.4915											1.3595	-45.4742	-61.9965	-61.084	-59.3079	-59.8694	-63.797	-61.1877	-59.9854	-62.0758	-59.2255
-0.14	-0.3644	-0.3905	-0.3985	-0.7366	-0.3782	-0.2628	-0.3022	-0.3966	-0.2563	-0.5858								-0.14	-0.5888	-0.6122	-0.3605	-0.3695	-0.4439	-0.289	-0.6279	-0.4648	-0.6315	-0.4379											1.3645	-45.6635	-62.0453	-60.3516	-59.2712	-59.8663	-63.4583	-61.438	-59.8938	-62.0148	-59.3109
-0.135	-0.6172	-0.3235	-0.5285	-0.5763	-0.4273	-0.3364	-0.3023	-0.495	-0.6051	-0.3658								-0.135	-0.5427	-0.446	-0.5598	-0.3838	-0.4407	-0.3185	-0.3145	-0.3447	-0.5708	-0.2782											1.3695	-46.1639	-61.2701	-60.2539	-59.5459	-60.0586	-62.6556	-61.3312	-59.6619	-61.496	-59.4025
-0.13	-0.283	-0.3853	-0.3034	-0.5193	-0.4204	-0.3297	-0.6533	-0.3127	-0.4676	-0.3269								-0.13	-0.2737	-0.5771	-1.0294	-0.6008	-0.3371	-0.6447	-0.3356	-0.7453	-0.461	-0.6594											1.3745	-46.0083	-61.2854	-60.2417	-60.1501	-59.726	-62.4603	-61.3403	-58.5999	-61.5479	-58.8562
-0.125	-0.2925	-0.4262	-0.3131	-0.4074	-0.5087	-0.6848	-0.4501	-0.2689	-0.361	-0.303								-0.125	-0.4969	-0.57	-0.5768	-0.6244	-0.3923	-0.2935	-0.6609	-0.4006	-0.4495	-0.3207											1.3795	-46.1243	-61.5479	-60.2722	-60.1288	-59.3292	-62.1948	-61.0168	-58.3496	-61.9934	-57.9773
-0.12	-0.4171	-0.5615	-0.4084	-0.5038	-0.3443	-0.4734	-0.832	-0.5418	-0.4739	-0.4517								-0.12	-0.4175	-0.5438	-0.4168	-1.0846	-0.6909	-0.7009	-0.3747	-0.4031	-0.4597	-0.4424											1.3845	-46.8842	-61.4197	-59.8785	-60.1593	-59.4086	-61.1145	-60.5408	-58.3435	-62.3322	-57.6752
-0.115	-0.3291	-0.3821	-0.3699	-0.1971	-0.2314	-0.3111	-0.292	-0.2993	-0.6096	-0.5677								-0.115	-0.3871	-0.851	-0.4134	-0.8421	-0.3734	-0.328	-0.5131	-0.5536	-0.4361	-0.4181											1.3895	-47.7631	-61.3525	-59.8846	-60.2753	-59.1644	-61.0596	-60.3516	-58.1879	-62.7472	-57.4127
-0.11	-0.2373	-0.3869	-0.3624	-0.3208	-0.4922	-0.4422	-0.4836	-0.371	-0.5281	-0.4212								-0.11	-0.5361	-0.3954	-0.436	-0.3679	-1.0386	-0.4078	-0.6753	-0.1574	-0.5734	-0.3637											1.3945	-49.0936	-61.1298	-60.0281	-60.2844	-59.1644	-60.9344	-60.2386	-58.2977	-63.0341	-57.55
-0.105	-0.6148	-0.385	-0.5196	-0.4283	-0.3218	-0.8572	-0.4925	-0.4849	-0.4847	-0.378								-0.105	-0.4715	-0.2526	-0.3899	-0.4499	-0.2046	-0.492	-0.6307	-0.476	-0.2481	-0.4743											1.3995	-49.884	-61.1633	-60.0311	-60.257	-59.5612	-60.8887	-60.0067	-58.6365	-63.1439	-57.785
-0.1	-0.5755	-0.3721	-0.4041	-0.5885	-0.8795	-0.3518	-0.44	-0.2591	-0.3445	-0.7111								-0.1	-0.8502	-0.2796	-0.3731	-0.289	-0.4446	-0.5641	-0.5189	-0.3597	-0.4435	-0.2611											1.4045	-49.7559	-61.7432	-60.3424	-60.2966	-60.0006	-61.3281	-60.022	-59.0973	-63.5132	-58.2062
-0.095	-0.2205	-0.2596	-0.1694	-0.4058	-0.4961	-0.4155	-0.5939	-0.3016	-0.6153	-0.2845								-0.095	-0.3291	-0.5456	-0.2844	-0.2879	-0.3202	-0.3139	-0.9625	-0.3634	-0.3592	-0.2467											1.4095	-49.4934	-61.8622	-60.321	-60.1959	-60.4523	-61.6974	-59.8907	-59.3597	-63.9038	-57.2479
-0.09	-0.7153	-0.5644	-0.3545	-0.2162	-0.6391	-0.2717	-0.4058	-0.1448	-0.6291	-0.432								-0.09	-0.591	-0.2183	-0.7217	-0.7121	-0.4643	-0.6522	-0.544	-0.2404	-0.4928	-1.0977											1.4145	-49.7223	-61.2152	-60.7666	-60.1227	-59.1492	-62.1826	-59.0424	-59.9487	-63.5223	-57.1045
-0.085	-0.5416	-0.6117	-0.6478	-0.3623	-0.6102	-0.1767	-0.5611	-0.3942	-0.7912	-0.2431								-0.085	-0.8867	-0.7747	-0.4804	-0.5587	-0.5036	-0.5229	-0.4668	-0.2957	-0.6946	-0.3847											1.4195	-50.0031	-60.199	-61.0474	-60.1349	-58.8409	-62.439	-58.4473	-60.08	-63.324	-57.2754
-0.08	-0.2655	-0.3489	-0.2722	-0.2586	-0.2146	-0.5671	-0.4887	-0.5229	-0.3595	-0.3098								-0.08	-0.6236	-0.8642	-0.6377	-0.3046	-0.384	-0.5501	-0.336	-0.3184	-0.4452	-0.6394											1.4245	-51.0925	-60.1318	-61.2305	-60.1471	-58.9783	-62.7625	-58.5327	-59.9457	-63.3301	-57.9712
-0.075	-0.5973	-0.3749	-0.2727	-0.2926	-0.6666	-0.5428	-0.2246	-0.714	-0.6759	-0.517								-0.075	-0.4382	-0.441	-0.3419	-0.5636	-0.3594	-0.5067	-0.3489	-0.402	-0.4645	-0.3925											1.4295	-51.3977	-60.0159	-61.2854	-60.2844	-59.1827	-62.9578	-58.4167	-59.8938	-63.5193	-58.5114
-0.07	-0.2907	-0.4571	-0.3054	-0.4144	-0.6247	-0.41	-0.7625	-0.2736	-0.4686	-0.1644								-0.07	-0.3574	-0.5635	-0.373	-0.5576	-0.3122	-0.5091	-0.6154	-0.3358	-0.3759	-0.3343											1.4345	-52.0782	-58.7585	-61.5112	-60.4553	-59.8175	-62.5366	-58.6121	-60.3058	-63.8428	-59.0363
-0.065	-0.3582	-0.4963	-0.2542	-0.2969	-0.8365	-0.7068	-0.3207	-0.6524	-0.7756	-0.3956								-0.065	-0.3393	-0.1486	-0.6038	-0.4592	-0.8066	-0.5218	-0.1878	-0.255	-0.576	-0.8598											1.4395	-52.5574	-57.9498	-61.7157	-60.7697	-60.202	-62.5336	-58.5236	-60.5743	-64.1113	-59.4086
-0.06	-0.2821	-0.2966	-0.3346	-0.5896	-0.2008	-0.1893	-0.4848	-0.5512	-0.2553	-0.4843								-0.06	-0.4332	-0.3608	-0.7855	-0.2535	-0.3413	-0.4205	-0.3132	-0.3634	-0.461	-0.5944											1.4445	-52.2247	-57.8735	-62.1368	-60.7452	-60.0128	-62.4268	-58.5663	-60.91	-64.2609	-59.2682
-0.055	-0.4407	-0.4261	-0.3621	-0.723	-0.2287	-0.5114	-0.2423	-0.446	-0.5359	-0.564								-0.055	-0.5152	-0.3611	-0.4435	-0.3811	-0.4164	-0.4127	-0.3055	-0.3846	-0.4639	-0.3463											1.4495	-51.8799	-58.1299	-62.4207	-60.4034	-60.025	-62.0422	-58.8165	-61.4838	-64.1724	-58.6731
-0.05	-0.306	-0.2762	-0.2939	-0.4219	-0.4206	-0.4261	-0.7863	-0.5087	-0.3743	-0.4052								-0.05	-0.5974	-0.4343	-0.5025	-0.3371	-0.8136	-0.2847	-0.5791	-0.7046	-0.3211	-0.504											1.4545	-52.0081	-58.609	-62.7838	-60.4126	-59.9792	-62.1155	-58.8959	-61.8408	-64.2303	-58.6639
-0.045	-0.3326	-0.6174	-0.4574	-0.4675	-0.4023	-0.353	-0.4791	-0.3982	-0.4987	-0.4081								-0.045	-0.4424	-0.2976	-0.4584	-0.3772	-0.6933	-0.3623	-0.6155	-0.2865	-0.3597	-0.5219											1.4595	-52.6245	-58.9966	-62.7106	-60.5927	-60.0281	-62.6221	-59.5459	-61.8469	-64.3402	-59.1583
-0.04	-0.4091	-0.5128	-0.3003	-0.4906	-0.6144	-0.2201	-0.3532	-0.4542	-0.6579	-0.6226								-0.04	-0.5194	-0.2687	-0.3588	-0.4774	-0.4015	-0.5064	-0.3919	-0.2776	-0.3854	-0.5295											1.4645	-52.9785	-59.2712	-62.1613	-60.7727	-60.0525	-63.2538	-60.083	-62.0148	-64.2029	-59.3994
-0.035	-0.4442	-0.6338	-0.47	-0.4435	-0.5224	-0.3888	-0.3873	-0.6305	-0.4753	-0.2609								-0.035	-0.5826	-0.8749	-0.5673	-0.5592	-0.5593	-0.4438	-0.5396	-0.1526	-0.4921	-0.2465											1.4695	-53.4607	-58.7708	-62.0667	-60.5713	-60.1624	-63.7268	-60.6689	-61.1084	-64.2212	-59.3079
-0.03	-0.2364	-0.5253	-0.3442	-0.5929	-0.8874	-0.2147	-0.5821	-0.7535	-0.5879	-0.2561								-0.03	-0.2301	-0.4026	-0.3553	-0.3424	-0.6658	-0.4499	-0.3893	-0.5699	-0.7301	-0.3581											1.4745	-53.2684	-58.7952	-61.9659	-60.8704	-60.2478	-63.8275	-61.0779	-60.5164	-64.0289	-59.2896
-0.025	-0.6777	-0.415	-0.6947	-0.3205	-0.4822	-0.474	-0.3708	-0.6407	-0.5246	-0.4704								-0.025	-0.5655	-0.375	-0.3403	-0.8605	-0.7508	-0.8164	-0.28	-0.199	-0.5854	-0.3026											1.4795	-53.4485	-58.786	-61.6486	-61.203	-59.9457	-64.1418	-61.3892	-60.495	-63.9313	-59.668
-0.02	-0.3253	-0.475	-0.5326	-0.6874	-0.4712	-0.5196	-0.4551	-0.3921	-0.5124	-0.6616								-0.02	-0.5518	-0.3056	-0.8419	-0.691	-0.3515	-0.3456	-0.4536	-0.7358	-0.3807	-0.6809											1.4845	-54.187	-58.7128	-61.0413	-61.4899	-59.8358	-63.974	-61.5784	-60.5865	-63.9069	-60.0464
-0.015	-1.068	-0.1356	-0.3907	-0.4919	-0.2661	-0.8665	-0.5905	-0.5129	-0.5733	-0.4171								-0.015	-1.142	-0.5712	-0.2519	-0.4246	-0.6501	-0.6109	-0.394	-0.342	-0.4316	-0.443											1.4895	-54.6143	-58.847	-60.9009	-61.5814	-59.9243	-64.0076	-61.7767	-60.6262	-63.8855	-60.5042
-0.01	-0.326	-0.4326	-0.3888	-0.6423	-0.7279	-0.4758	-0.3095	-0.6225	-0.5941	-0.8856								-0.01	-0.6617	-0.3611	-0.4518	-0.5477	-0.5385	-0.5056	-0.2477	-0.3385	-0.2673	-0.2978											1.4945	-54.7516	-59.0942	-60.6537	-61.8225	-59.8206	-64.1785	-61.6364	-59.3475	-64.3219	-60.5377
-0.005	-0.5122	-0.4774	-0.7825	-0.4556	-0.3728	-0.3262	-0.3218	-0.6027	-0.4005	-0.6903								-0.005	-0.4517	-0.6016	-0.547	-0.6335	-0.8008	-0.1697	-0.4793	-0.2481	-0.4924	-0.3946											1.4995	-55.0934	-59.3506	-60.1837	-61.4319	-59.14	-64.1602	-61.3983	-58.8287	-63.736	-60.4797
0	-0.5164	-0.5981	-0.6804	-0.3058	-0.7705	-0.9115	-0.5485	-0.6053	-0.4642	-0.346								0	-0.4078	-0.4134	-0.4332	-0.5553	-0.4583	-0.4607	-0.1905	-0.7778	-0.4093	-0.3799											1.5045	-55.7098	-59.375	-60.1898	-61.5173	-58.7769	-63.9191	-61.3525	-58.844	-63.446	-60.498
0.005	-0.6415	-0.3163	-0.5874	-0.3804	-0.7052	-0.4712	-0.8793	-0.356	-0.7267	-0.2767								0.005	-0.8349	-0.4227	-0.7195	-0.4844	-0.4646	-0.5656	-0.4325	-0.4615	-0.3982	-0.5332											1.5095	-56.2653	-59.3689	-60.0525	-61.6058	-58.7952	-63.443	-61.5051	-59.1187	-63.4705	-60.7819
0.01	-0.5958	-0.5223	-0.4154	-0.4716	-0.6157	-0.4918	-0.3082	-0.6181	-0.7259	-0.3431								0.01	-0.3581	-0.4702	-0.8144	-0.5719	-0.2772	-0.3938	-0.4258	-0.5743	-0.4495	-0.6291											1.5145	-57.0435	-59.4513	-59.7778	-61.7767	-58.844	-63.3667	-60.849	-59.3597	-63.7573	-61.142
0.015	-0.2726	-0.4128	-1.0162	-0.3907	-0.6998	-0.8392	-0.3574	-0.1892	-0.8948	-0.7212								0.015	-0.4164	-0.5008	-0.4419	-0.4543	-0.4321	-0.4722	-0.5977	-0.6466	-0.4395	-0.3411											1.5195	-57.6843	-59.1431	-59.7809	-62.0056	-58.8409	-63.2446	-60.8856	-59.5734	-64.0564	-61.0474
0.02	-0.4639	-0.2506	-0.3844	-0.4315	-0.6308	-0.4608	-0.3879	-0.2701	-1.0805	-0.4014								0.02	-0.3935	-0.3504	-0.3064	-0.4172	-0.319	-0.559	-0.5014	-0.7213	-0.5784	-0.6978											1.5245	-58.4595	-58.725	-59.8419	-62.2345	-58.4106	-63.0035	-61.1145	-59.9823	-63.7665	-61.1969
0.025	-0.6232	-0.4269	-0.5492	-0.5963	-0.6952	-0.4496	-0.4204	-0.5306	-0.6405	-0.6181								0.025	-0.9524	-0.3016	-0.7551	-0.3883	-1.023	-0.4233	-0.5093	-0.4503	-0.6919	-0.5278											1.5295	-58.9172	-58.5663	-59.967	-62.3871	-58.5968	-62.9852	-61.0077	-60.4614	-63.2324	-61.5082
0.03	-0.4195	-0.277	-0.2659	-0.3338	-0.3875	-0.9408	-0.618	-0.511	-0.7939	-0.5679								0.03	-1.1136	-0.3394	-0.4672	-0.504	-0.5279	-0.7206	-0.5203	-0.476	-0.4475	-0.8807											1.5345	-59.4116	-58.8104	-60.1837	-62.5244	-59.3018	-63.1622	-60.7971	-60.5896	-63.2019	-61.9293
0.035	-0.9267	-0.4035	-0.9201	-0.3731	-0.7469	-0.8936	-0.6188	-0.3	-0.8954	-0.5697								0.035	-0.6056	-0.44	-0.3066	-0.4867	-0.6366	-0.5045	-0.5391	-0.4161	-0.7652	-0.78											1.5395	-59.5886	-58.7769	-60.1227	-62.5916	-59.4543	-62.7747	-60.7819	-59.9518	-63.2965	-61.7645
0.04	-0.2976	-0.3709	-0.4843	-0.6378	-0.632	-0.4203	-0.7268	-0.3924	-0.6319	-0.336								0.04	-0.6167	-0.7358	-0.5061	-0.7151	-0.3783	-0.6539	-0.444	-0.4898	-0.6267	-0.2953											1.5445	-59.3964	-59.079	-60.4034	-62.7258	-59.317	-62.4817	-61.0535	-59.4025	-63.2629	-61.5204
0.045	-0.4261	-0.5882	-0.615	-0.252	-0.682	-1.1405	-0.4099	-0.4886	-1.2085	-0.6565								0.045	-0.864	-0.2173	-0.4811	-0.6712	-0.5578	-0.557	-0.5978	-0.4756	-0.3738	-0.5269											1.5495	-59.6161	-59.6558	-60.3363	-62.7777	-59.3292	-62.4847	-61.2976	-58.6975	-63.2233	-61.6394
0.05	-0.389	-0.3178	-0.7627	-0.6214	-0.3769	-0.389	-0.4426	-0.2437	-0.731	-0.3502								0.05	-0.3684	-0.499	-0.4472	-0.9934	-0.4108	-0.5149	-0.5527	-0.2592	-0.3897	-0.5604											1.5545	-59.5245	-59.5917	-60.5011	-62.6129	-59.3811	-62.7289	-61.5448	-57.5623	-63.2904	-61.5936
0.055	-0.6407	-0.3518	-0.757	-0.3202	-1.2873	-1.0209	-0.4493	-0.3891	-0.631	-0.4974								0.055	-0.2985	-0.5832	-0.3478	-0.4397	-0.7619	-0.4126	-0.4818	-0.4436	-0.2557	-1.1165											1.5595	-58.6151	-59.8206	-60.5316	-62.7197	-59.3994	-63.1195	-61.6577	-57.1655	-63.3331	-61.0107
0.06	-0.2541	-0.2847	-0.271	-0.2111	-0.6504	-0.6037	-0.2056	-0.3198	-1.0326	-0.6451								0.06	-0.7028	-0.3997	-0.3457	-0.6814	-0.5917	-0.2624	-0.3445	-0.6042	-0.4568	-0.3804											1.5645	-58.4259	-60.2966	-59.9731	-62.6678	-59.8419	-63.1775	-61.8652	-57.2632	-63.1989	-60.8826
0.065	-1.3012	-0.3664	-0.6453	-0.6548	-0.5702	-0.5114	-0.67	-0.2444	-1.2215	-0.5191								0.065	-0.5024	-0.705	-0.3807	-0.4356	-0.8451	-0.5627	-0.6747	-0.6416	-0.9496	-0.7006											1.5695	-57.7728	-60.5377	-59.6924	-62.5427	-60.1288	-63.4735	-62.0239	-57.3242	-63.2202	-61.0046
0.07	-0.4675	-0.3793	-0.479	-0.2467	-0.5633	-0.4998	-0.8734	-0.6687	-0.6833	-0.4406								0.07	-0.3775	-0.519	-0.4761	-0.469	-0.2556	-0.6777	-0.5104	-0.3796	-0.4309	-0.365											1.5745	-57.1106	-60.4401	-59.6619	-62.6984	-60.3943	-63.5468	-62.4481	-57.2784	-63.562	-61.6333
0.075	-0.8663	-0.2897	-0.4534	-0.3614	-1.5043	-0.9822	-0.425	-0.3407	-0.6113	-0.4717								0.075	-0.6519	-0.3959	-0.4617	-1.0039	-0.5392	-0.7474	-0.1575	-0.3392	-0.2435	-0.3569											1.5795	-56.958	-60.4065	-59.79	-63.0463	-60.1318	-63.6963	-62.5366	-57.373	-63.8916	-62.1094
0.08	-0.4575	-0.4029	-0.4885	-0.3426	-0.4153	-0.4719	-0.6627	-0.6131	-1.1456	-0.4709								0.08	-0.6947	-0.7957	-0.865	-0.9386	-0.2494	-0.3117	-0.5774	-0.5793	-0.7073	-0.2994											1.5845	-57.1594	-60.6293	-60.1074	-63.205	-60.1013	-63.8824	-62.4084	-57.7209	-63.9587	-62.5488
0.085	-1.2259	-0.4327	-0.6174	-0.4575	-0.9858	-1.0856	-0.5333	-0.5101	-0.7693	-0.4407								0.085	-0.8522	-0.3703	-0.403	-0.4301	-0.6895	-0.4631	-0.4696	-0.3653	-0.7782	-0.2841											1.5895	-56.8695	-60.3699	-60.1563	-63.3087	-60.0922	-63.9862	-62.2803	-58.2214	-63.9832	-62.738
0.09	-0.4222	-0.38	-0.4005	-0.3593	-0.5395	-0.3881	-0.5345	-0.5165	-0.6741	-0.4745								0.09	-1.0191	-0.5934	-0.5936	-1.0734	-0.7666	-0.4548	-0.4139	-0.5342	-0.6018	-0.3727											1.5945	-56.9092	-60.4645	-60.1074	-63.2324	-60.2325	-63.2294	-62.1002	-58.1085	-64.3372	-62.973
0.095	-0.7893	-0.406	-0.7122	-0.3504	-1.1091	-1.1009	-0.3648	-0.6798	-0.9554	-0.5643								0.095	-0.83	-0.3759	-0.5937	-0.7015	-0.3451	-0.4654	-0.6082	-0.683	-0.6124	-0.4622											1.5995	-57.5104	-60.6262	-60.2814	-62.8662	-60.4736	-62.1613	-61.8927	-57.8674	-64.2883	-63.1958
0.1	-0.4962	-0.676	-0.3928	-0.55	-0.5674	-0.6047	-0.5199	-0.4626	-0.7675	-0.5281								0.1	-0.3758	-0.4827	-0.7939	-0.581	-0.531	-0.5851	-0.4005	-0.4499	-0.4907	-0.5442											1.6045	-58.3893	-60.9375	-60.5835	-62.2314	-60.73	-62.1674	-61.6333	-57.9376	-63.739	-63.4979
0.105	-1.0551	-0.433	-1.0332	-0.5662	-0.6599	-0.8876	-0.3615	-0.4428	-0.8151	-0.6466								0.105	-0.4941	-0.3981	-0.585	-0.8435	-0.4915	-0.4725	-0.7262	-0.3118	-0.657	-0.3154											1.6095	-58.3313	-61.2213	-60.7727	-61.795	-61.0291	-62.326	-61.4868	-58.2947	-63.4796	-63.4155
0.11	-0.3558	-0.3566	-0.2908	-0.3283	-0.4751	-0.7324	-0.3254	-0.226	-0.4198	-0.2517								0.11	-0.8603	-0.3171	-0.3844	-0.6498	-0.3138	-0.4968	-0.6806	-0.3594	-0.3663	-0.6244											1.6145	-58.2672	-61.1633	-60.3363	-61.322	-60.4462	-62.854	-61.6516	-58.786	-63.6536	-63.269
0.115	-0.8461	-0.6067	-0.9531	-0.5127	-1.5606	-10.8866	-0.72	-0.5578	-0.7418	-0.3393								0.115	-0.6254	-0.3442	-0.4395	-0.4086	-0.4144	-0.4665	-0.3575	-0.3752	-1.0249	-0.6276											1.6195	-58.2214	-61.2244	-59.8267	-61.2915	-60.2417	-63.0615	-62.1429	-59.314	-63.3728	-63.3789
0.12	-0.3896	-0.4996	-0.5973	-0.5418	-0.3305	-10.2141	-0.4933	-0.6788	-0.3657	-0.2484								0.12	-1.5147	-0.5	-0.7564	-0.4223	-0.4862	-0.295	-0.7327	-0.613	-0.3175	-0.4789											1.6245	-58.5388	-61.2183	-59.8785	-61.2915	-60.0952	-63.1653	-62.3138	-59.9609	-63.1927	-63.3575
0.125	-0.6399	-0.3822	-0.794	-0.4377	-0.6182	-1.8685	-0.4266	-0.3832	-0.6447	-0.4254								0.125	-0.6649	-0.2735	-0.2242	-0.8388	-0.5659	-0.5027	-0.5054	-0.3929	-0.5451	-0.2872											1.6295	-59.1919	-61.3007	-60.0128	-61.5387	-60.4767	-62.9791	-62.3566	-60.4889	-63.3301	-63.0157
0.13	-0.4	-0.4798	-0.3684	-0.4184	-0.5103	-0.6733	-0.5271	-0.3928	-6.8059	-0.5384								0.13	-0.5183	-0.6642	-0.5417	-0.6019	-0.5036	-0.4197	-0.4466	-0.3226	-0.9723	-0.3736											1.6345	-59.903	-61.084	-59.7992	-61.9568	-60.5194	-63.089	-62.2772	-60.6995	-63.7634	-63.1104
0.135	-11.399	-0.5812	-1.0674	-0.4952	-11.0966	-1.0876	-0.2664	-0.585	-10.5622	-0.3771								0.135	-0.4838	-0.3931	-0.3723	-0.2207	-0.3934	-0.5967	-0.6117	-0.6466	-0.4742	-0.5859											1.6395	-60.1257	-60.8063	-59.4666	-62.0453	-60.8551	-63.3789	-62.2223	-60.7025	-63.8031	-63.3606
0.14	-2.8464	-0.2897	-0.1793	-0.6838	-2.769	-0.6509	-0.4507	-0.301	-3.2123	-0.1684								0.14	-1.0901	-0.5639	-0.2983	-0.8697	-0.3881	-0.1759	-0.455	-0.2819	-0.7199	-0.5935											1.6445	-60.5072	-60.2692	-59.3109	-62.0209	-60.9375	-63.6353	-62.1246	-60.0739	-63.6353	-63.6414
0.145	-0.5654	-0.6655	-11.5622	-0.2392	-1.1287	-0.5922	-0.5698	-0.6033	-0.6712	-0.6308								0.145	-0.6413	-0.2504	-0.2788	-0.5382	-0.5352	-0.607	-0.5745	-0.2855	-0.4177	-0.2454											1.6495	-60.6934	-60.2478	-58.7433	-61.8347	-61.4227	-63.5254	-62.2803	-60.08	-63.4247	-63.8428
0.15	-0.3911	-0.369	-2.8361	-0.2976	-0.4448	-0.5585	-0.3812	-0.4228	-0.7862	-0.372								0.15	-0.3548	-0.5406	-1.0256	-0.3574	-0.941	-0.3406	-0.2341	-0.862	-0.4778	-0.2928											1.6545	-61.0535	-60.2112	-58.5907	-61.5112	-61.1359	-62.9944	-61.9751	-60.2264	-63.4613	-63.9984
0.155	-1.1299	-0.9622	-0.8559	-0.5833	-1.5427	-1.3917	-0.4593	-0.2653	-1.06	-0.4366								0.155	-0.5434	-0.2232	-0.3477	-0.3346	-0.4751	-0.5324	-0.3813	-0.638	-0.6556	-0.4181											1.6595	-60.8612	-60.2051	-58.6212	-61.4319	-60.91	-62.8754	-61.8378	-60.2539	-63.6566	-64.0717
0.16	-0.3157	-0.5274	-0.4678	-0.3281	-0.8632	-0.6847	-0.3468	-0.3004	-0.5285	-0.1861								0.16	-0.3834	-0.6079	-0.2058	-0.3555	-0.4482	-0.372	-0.4783	-0.2981	-0.6389	-0.5764											1.6645	-60.791	-59.9152	-58.2123	-61.5265	-60.8917	-62.9852	-61.6547	-60.3302	-63.4857	-64.0137
0.165	-0.7784	-0.4334	-1.4566	-0.4231	-1.0816	-0.7121	-0.4576	-0.9539	-0.5865	-0.3325								0.165	-0.5289	-0.4039	-0.4833	-0.187	-0.5483	-0.739	-0.5434	-0.6438	-0.2771	-0.5833											1.6695	-60.2539	-59.5551	-58.1268	-61.8347	-60.9741	-62.9028	-61.7432	-60.9131	-63.6841	-64.1174
0.17	-0.5513	-0.3016	-0.53	-0.4555	-0.4824	-0.7365	-0.5567	-0.445	-0.7055	-0.434								0.17	-0.5304	-0.5761	-0.5487	-0.1736	-0.5159	-0.2918	-0.6377	-0.4967	-0.4774	-0.7957											1.6745	-60.3424	-59.4269	-58.6975	-62.1002	-60.8978	-63.1744	-61.8744	-60.7635	-63.6414	-64.3005
0.175	-0.4959	-0.7219	-0.9126	-0.4766	-0.5795	-0.5288	-0.3302	-0.4715	-0.8597	-0.2263								0.175	-0.6614	-0.468	-0.5361	-0.5103	-0.7399	-0.2351	-0.9508	-0.2847	-1.2677	-0.2842											1.6795	-60.6384	-58.3618	-59.1217	-62.5214	-60.7605	-63.4918	-61.908	-60.2295	-63.4369	-64.27
0.18	-0.6834	-0.4863	-0.6292	-0.7504	-0.4186	-0.4137	-0.3278	-0.4059	-0.6391	-0.6004								0.18	-0.6459	-0.5252	-0.5513	-0.5491	-0.6425	-0.8306	-0.9291	-0.6081	-0.3013	-0.5412											1.6845	-60.8459	-57.8125	-59.494	-62.4054	-60.7788	-63.9526	-61.7798	-60.0311	-63.1836	-63.4796
0.185	-0.5576	-0.4546	-1.0784	-0.5932	-0.9872	-0.5807	-0.4035	-0.2339	-0.6239	-0.293								0.185	-0.3141	-0.7093	-0.2658	-0.6989	-0.3415	-0.5383	-1.0035	-0.6027	-0.4203	-0.3266											1.6895	-60.5377	-57.9712	-59.964	-61.8988	-60.9558	-64.1571	-61.7981	-60.083	-62.9272	-63.4857
0.19	-0.5202	-0.3248	-0.4008	-0.359	-0.5066	-0.6219	-0.3776	-0.6581	-0.7341	-0.5096								0.19	-0.616	-0.4688	-0.6005	-0.5593	-0.8756	-0.3235	-0.4914	-0.823	-0.5666	-0.7759											1.6945	-59.9457	-58.1421	-60.4065	-61.9263	-60.9802	-64.3433	-61.9629	-60.4462	-62.4969	-62.9944
0.195	-1.5091	-0.4155	-0.7768	-0.8281	-1.3158	-0.5606	-0.4564	-0.7816	-0.6091	-0.6915								0.195	-0.3703	-0.5862	-0.5129	-0.3794	-0.7658	-0.7839	-0.7172	-0.3808	-0.9313	-0.3482											1.6995	-59.845	-58.4717	-60.5164	-62.1338	-60.199	-64.6149	-62.2894	-60.6354	-62.2192	-62.4939
0.2	-0.3787	-0.5342	-0.2754	-0.3759	-0.508	-0.6923	-0.294	-0.4802	-0.209	-0.4558								0.2	-0.4727	-0.5562	-0.6066	-0.4496	-0.474	-0.539	-1.1401	-0.3633	-0.499	-0.54											1.7045	-59.2957	-58.2794	-60.9497	-61.9141	-60.1288	-63.9404	-62.6068	-59.3506	-62.1765	-62.0728
0.205	-1.1749	-0.5672	-0.691	-0.4732	-0.7688	-0.7052	-0.4651	-0.2564	-0.607	-0.6681								0.205	-0.371	-0.1894	-0.4001	-0.2161	-0.6104	-0.3383	-0.9001	-0.441	-0.4646	-0.381											1.7095	-59.137	-57.8308	-61.5173	-61.6272	-60.3058	-63.0646	-62.8723	-58.7128	-62.4237	-61.7126
0.21	-0.5216	-0.6723	-0.3383	-0.2259	-0.802	-0.499	-0.3556	-0.368	-0.4726	-0.3758								0.21	-0.429	-0.4197	-0.3368	-0.5223	-0.5875	-0.5772	-0.52	-0.3484	-0.4299	-0.5151											1.7145	-59.1888	-57.7026	-62.1918	-61.557	-60.376	-63.1042	-62.4359	-58.7494	-63.0737	-61.7889
0.215	-0.854	-0.4182	-0.6692	-0.4665	-0.9241	-0.5938	-0.2307	-0.6986	-1.0554	-0.5092								0.215	-0.6106	-0.4767	-0.4956	-0.5928	-0.3798	-0.4579	-1.2587	-0.3567	-0.522	-0.3959											1.7195	-58.7463	-57.3517	-62.4298	-61.9965	-60.08	-63.6169	-62.3779	-58.6975	-62.9364	-61.9507
0.22	-0.7014	-0.2624	-0.2771	-0.5073	-0.8172	-0.6524	-0.5912	-0.3633	-0.5697	-0.3816								0.22	-0.3452	-0.3876	-0.727	-0.612	-0.3771	-0.7998	-0.745	-0.2123	-0.4315	-0.4262											1.7245	-58.3923	-57.1259	-62.4634	-62.2742	-60.141	-63.6719	-62.4786	-58.8379	-62.3657	-62.1002
0.225	-0.6382	-0.423	-0.5214	-0.3637	-1.121	-0.7152	-0.42	-0.2263	-0.4966	-0.2469								0.225	-0.7671	-0.7197	-0.2022	-0.7473	-0.4754	-0.3469	-1.0151	-0.3669	-0.5089	-0.3583											1.7295	-58.0017	-57.1838	-62.5336	-62.1979	-60.4126	-63.7421	-62.7167	-58.9569	-62.0941	-62.3077
0.23	-0.3471	-0.3842	-0.4853	-0.3997	-0.5827	-0.854	-0.6261	-0.3334	-0.3356	-0.4118								0.23	-0.2532	-0.5603	-0.4417	-0.5468	-0.5587	-0.4719	-0.7389	-0.5781	-0.6189	-0.6204											1.7345	-57.9376	-57.4646	-62.5458	-62.1155	-60.7697	-63.7573	-62.5732	-59.0515	-61.9629	-62.4023
0.235	-0.5721	-0.3788	-0.8537	-0.2987	-0.7561	-0.5374	-0.4608	-0.3654	-0.7007	-0.3189								0.235	-0.7234	-0.4024	-0.4208	-0.3017	-0.6234	-0.4238	-0.8816	-0.3314	-0.2867	-0.3165											1.7395	-58.0322	-57.3425	-62.2223	-61.8866	-61.0962	-63.7482	-62.0361	-59.5306	-62.1094	-62.5519
0.24	-0.2536	-0.4294	-0.3511	-0.474	-0.288	-0.3391	-0.3422	-0.3442	-0.3364	-0.6184								0.24	-0.5119	-0.3109	-0.4229	-0.3224	-0.5262	-0.3755	-0.393	-0.5882	-0.6902	-0.6969											1.7445	-58.0994	-57.3395	-62.262	-61.8408	-61.2946	-63.9557	-61.1328	-59.7382	-62.4268	-62.5427
0.245	-0.7607	-0.2749	-1.1348	-0.4706	-0.3324	-0.4634	-0.3734	-0.3298	-0.4081	-0.2547								0.245	-0.3735	-0.3677	-0.6017	-0.3845	-0.2493	-0.5187	-0.6514	-0.3195	-0.3011	-0.36											1.7495	-57.9041	-57.5317	-62.3901	-61.8713	-61.6486	-64.1022	-60.73	-59.021	-62.9913	-62.6923
0.25	-0.4321	-0.5248	-0.5859	-0.4078	-0.4496	-0.2475	-0.363	-0.1765	-0.8231	-0.3832								0.25	-0.9255	-0.6607	-0.4254	-0.2735	-0.4588	-0.6977	-0.4028	-0.5295	-1.0267	-0.6436											1.7545	-57.7667	-57.5745	-62.4939	-61.9904	-61.9507	-64.1113	-60.788	-58.3618	-63.092	-62.4969
0.255	-0.3356	-0.5562	-0.6768	-0.2329	-0.8272	-0.313	-0.917	-0.2302	-0.6901	-0.6258								0.255	-0.337	-0.475	-0.4606	-0.6567	-0.2618	-0.8385	-0.2357	-0.5328	-0.4536	-0.3533											1.7595	-58.0872	-57.9651	-62.6312	-62.3718	-61.7096	-64.3402	-60.8246	-58.2977	-62.5397	-62.5092
0.26	-0.4422	-0.3792	-0.6456	-0.4148	-0.3914	-0.7479	-0.6133	-0.5639	-0.6047	-0.6081								0.26	-0.5408	-0.6234	-0.5065	-0.6019	-0.5414	-0.4011	-0.6093	-0.3897	-0.5503	-0.3529											1.7645	-58.3954	-58.3282	-62.1918	-62.5	-61.6608	-63.9465	-60.4095	-58.6823	-62.4664	-62.6099
0.265	-0.5657	-0.339	-0.6966	-0.4723	-0.7114	-0.9062	-0.4546	-0.4306	-0.7195	-0.4238								0.265	-0.6903	-0.3754	-0.6118	-0.5691	-0.2249	-0.577	-0.5094	-0.3642	-0.3621	-0.5953											1.7695	-58.8684	-58.8043	-61.6119	-62.6099	-61.7615	-63.5376	-60.3058	-58.5205	-62.4939	-62.616
0.27	-0.6116	-0.4183	-0.3015	-0.474	-0.3799	-0.7788	-0.366	-0.4764	-0.5575	-0.5271								0.27	-0.6443	-0.4715	-0.4406	-0.8421	-0.3051	-0.6786	-0.377	-0.5424	-0.6411	-0.401											1.7745	-58.2886	-59.0363	-61.087	-62.854	-62.2101	-63.6414	-60.5713	-58.6273	-62.677	-62.9059
0.275	-0.4535	-0.3865	-0.6102	-0.2903	-0.604	-0.5005	-0.4258	-0.3765	-0.2243	-0.3133								0.275	-0.2241	-0.3984	-0.4718	-0.7933	-0.4092	-0.6568	-0.392	-0.4424	-0.5313	-0.314											1.7795	-57.7576	-59.2529	-60.9467	-63.1317	-62.4298	-63.8641	-60.8887	-59.1736	-62.7563	-63.3667
0.28	-0.5948	-0.3204	-0.3547	-0.3599	-0.5105	-0.4872	-0.4656	-0.2305	-0.4868	-0.294								0.28	-0.5201	-0.4429	-0.4314	-0.3882	-0.7104	-0.769	-0.3507	-0.4643	-0.7972	-0.8247											1.7845	-57.6691	-59.8663	-60.1135	-63.208	-61.9934	-63.9648	-61.0382	-59.491	-62.7625	-62.9272
0.285	-0.5653	-0.6171	-0.2553	-0.3627	-0.2974	-0.5158	-0.2603	-0.6166	-0.3611	-0.5156								0.285	-0.6319	-0.504	-0.7784	-0.8865	-0.2799	-0.4653	-0.7952	-0.4912	-0.8016	-0.3141											1.7895	-58.4412	-59.8938	-60.2173	-63.1836	-61.319	-63.7726	-60.9192	-59.4543	-62.8326	-62.6495
0.29	-0.3386	-0.3985	-0.6011	-0.3142	-0.5288	-0.358	-0.4338	-0.5341	-0.4301	-0.3103								0.29	-0.7597	-0.5302	-0.5275	-0.5008	-0.2789	-0.4544	-0.4268	-0.4312	-0.5234	-0.4019											1.7945	-58.905	-59.8267	-60.6934	-63.2782	-61.145	-63.2233	-60.9894	-58.9447	-62.9608	-62.6007
0.295	-0.474	-0.6592	-0.3615	-0.2502	-0.3815	-0.3203	-0.3446	-0.3053	-0.4687	-0.3458								0.295	-0.2447	-0.1659	-0.5646	-0.5154	-0.4445	-0.3847	-0.3984	-0.7609	-0.2884	-0.5212											1.7995	-59.3567	-59.9213	-60.791	-63.3484	-60.8276	-63.1439	-61.0931	-58.5327	-63.205	-62.6678
0.3	-0.6239	-0.4501	-0.4673	-0.398	-0.2413	-0.5036	-0.5346	-0.4454	-0.2667	-0.3701								0.3	-0.4163	-0.3538	-0.5424	-0.6864	-0.4659	-0.445	-0.3556	-0.3505	-0.4405	-0.4685											1.8045	-59.5001	-60.3607	-60.9894	-62.6312	-60.849	-63.1897	-61.319	-58.02	-63.5742	-62.7686
0.305	-0.9305	-0.3654	-0.2496	-0.3612	-0.3187	-0.7433	-0.2953	-0.4072	-0.4549	-0.4301								0.305	-0.5977	-0.3054	-0.3016	-0.7456	-0.3548	-0.3846	-0.4813	-0.3182	-0.4851	-0.43											1.8095	-59.729	-61.0107	-61.2183	-62.0239	-60.6689	-63.1012	-60.9009	-57.7301	-63.8763	-62.8357
0.31	-0.4931	-0.5699	-0.3237	-0.427	-0.5879	-0.3847	-0.3302	-0.3912	-0.4655	-0.7413								0.31	-0.4306	-1.2518	-0.3608	-0.6774	-0.5203	-0.5384	-0.4348	-0.8045	-0.4366	-0.5085											1.8145	-59.7961	-61.261	-61.2732	-62.0117	-60.1318	-63.382	-60.9131	-57.7881	-64.0289	-63.1134
0.315	-0.4665	-0.3149	-0.307	-0.4829	-0.3599	-0.3116	-0.4544	-0.9836	-0.5086	-0.3644								0.315	-0.3516	-0.5639	-0.3999	-0.3313	-0.4067	-0.5346	-0.4999	-0.5005	-0.4312	-0.546											1.8195	-59.3597	-61.4929	-61.2488	-61.9537	-59.6985	-63.5406	-61.2122	-57.5378	-63.9954	-63.2813
0.32	-0.6358	-0.6224	-0.3258	-0.8051	-0.4477	-0.63	-0.4159	-0.5669	-0.5517	-0.1884								0.32	-0.4634	-0.6402	-0.4623	-0.7268	-0.6075	-0.5106	-0.4274	-0.3698	-0.6449	-0.2948											1.8245	-59.2712	-61.4868	-61.3708	-62.03	-59.4147	-63.8	-61.3495	-56.9794	-63.3301	-63.3392
0.325	-0.7461	-0.1907	-0.5033	-0.4451	-0.5899	-0.3618	-0.5851	-0.3173	-0.5435	-0.4324								0.325	-0.2631	-0.4501	-0.2883	-0.6174	-0.2222	-0.2476	-0.3998	-0.4496	-0.4671	-0.4217											1.8295	-59.3872	-61.4319	-61.6943	-62.2681	-59.2682	-63.9587	-61.4258	-56.9244	-63.1989	-63.3545
0.33	-0.5749	-0.6514	-0.4447	-0.3393	-0.368	-0.1732	-0.1505	-0.6649	-0.4523	-0.3657								0.33	-0.5207	-0.386	-0.4513	-0.4294	-0.4587	-0.3489	-0.413	-0.5267	-0.4	-1.0582											1.8345	-59.4238	-61.3464	-62.0605	-62.6038	-58.9142	-64.1937	-61.5601	-57.4493	-63.1958	-63.0524
0.335	-0.6127	-0.5684	-0.6119	-0.397	-0.34	-0.9908	-0.449	-0.2983	-0.4766	-0.5496								0.335	-0.9924	-0.2399	-0.6816	-0.6054	-0.4093	-0.4011	-0.6207	-0.3002	-0.4573	-0.8302											1.8395	-59.726	-61.4441	-62.2009	-62.5732	-58.7708	-64.151	-61.7096	-58.1696	-63.0676	-63.1805
0.34	-0.4755	-0.4794	-0.3142	-0.5021	-0.4209	-0.2848	-0.1778	-0.2297	-0.3577	-0.3873								0.34	-0.414	-0.5988	-0.5942	-0.3982	-0.5126	-0.3249	-0.6342	-0.4038	-0.3426	-0.3929											1.8445	-59.9548	-61.618	-62.1704	-62.5549	-58.0658	-64.2761	-61.8378	-58.8257	-63.1134	-62.1674
0.345	-0.3253	-0.4155	-0.5427	-0.2057	-0.5947	-0.4691	-0.6912	-0.4798	-0.3967	-0.3277								0.345	-0.2762	-0.2429	-0.4838	-0.4292	-0.6185	-0.4039	-0.4441	-0.51	-0.5818	-0.6279											1.8495	-60.1868	-60.733	-62.2803	-62.7686	-58.4595	-63.501	-61.4685	-59.4482	-63.0859	-62.1948
0.35	-0.3657	-0.2112	-0.1928	-0.4465	-0.2738	-0.5438	-0.3608	-0.2557	-0.3757	-0.6541								0.35	-0.2902	-0.2915	-0.5361	-0.4775	-0.3464	-0.7482	-0.403	-0.4413	-0.5578	-0.7061											1.8545	-60.1501	-59.903	-62.3566	-62.6678	-59.0149	-62.2559	-61.4197	-59.9487	-63.1348	-62.4512
0.355	-0.4785	-0.3972	-0.4711	-0.5732	-0.6997	-0.3474	-0.3481	-0.4964	-0.2961	-0.4046								0.355	-0.3798	-0.4204	-0.3841	-0.3068	-0.4935	-0.5586	-0.6872	-0.1616	-0.4643	-0.3384											1.8595	-60.3302	-59.7412	-62.3688	-62.5458	-59.549	-62.2711	-61.5509	-59.5856	-63.2202	-62.8174
0.36	-0.2152	-0.2696	-0.4305	-0.5605	-0.3972	-0.4424	-0.3301	-0.5466	-0.5127	-0.3821								0.36	-0.5894	-0.8391	-0.4294	-0.392	-0.4603	-0.9113	-0.4562	-0.3775	-0.4236	-0.4055											1.8645	-60.1685	-59.5673	-62.5397	-62.3352	-59.6588	-62.3444	-61.5723	-59.3475	-63.4766	-63.092
0.365	-0.5686	-0.4592	-0.3938	-0.6612	-0.6474	-0.2242	-0.3526	-0.6882	-0.3739	-0.6803								0.365	-0.4422	-0.2818	-0.3362	-0.4891	-0.6819	-0.6047	-0.4205	-0.3423	-0.6675	-0.2272											1.8695	-60.3333	-59.6008	-62.7472	-62.3199	-59.7382	-62.0026	-61.8225	-59.3872	-62.8601	-63.2202
0.37	-0.6329	-0.3059	-0.3799	-0.2569	-0.5221	-0.5413	-0.1788	-0.3665	-0.3238	-0.3344								0.37	-0.3553	-0.4554	-0.5658	-0.6937	-0.3535	-0.5637	-0.5561	-0.7033	-0.7126	-0.4503											1.8745	-59.729	-59.5947	-62.6801	-61.9568	-60.2875	-61.5112	-62.0728	-59.1888	-62.7899	-63.2935
0.375	-0.4605	-0.3808	-0.391	-0.4289	-0.4491	-0.2495	-0.6533	-0.5726	-0.377	-0.3812								0.375	-0.6844	-0.6847	-0.2211	-0.6881	-0.8141	-0.4677	-0.519	-0.5994	-0.9051	-0.5815											1.8795	-59.3384	-59.7809	-62.6404	-61.8622	-60.553	-60.5255	-61.8317	-59.2377	-62.7228	-63.4766
0.38	-0.5532	-0.4913	-0.2897	-0.3358	-0.4359	-0.4312	-0.281	-0.4335	-0.5744	-0.6437								0.38	-0.3656	-0.5162	-0.568	-0.4284	-0.8044	-0.3727	-0.5323	-0.519	-0.7606	-0.3848											1.8845	-59.2987	-59.8663	-62.8754	-61.8439	-60.495	-58.5327	-61.7157	-59.5245	-62.7594	-63.4644
0.385	-0.7788	-0.456	-0.5372	-0.2769	-0.6121	-0.4092	-0.571	-0.2399	-0.4255	-0.9431								0.385	-0.7077	-0.5647	-0.6339	-0.3125	-0.3604	-0.5065	-0.2589	-0.4716	-0.4098	-0.5959											1.8895	-59.2834	-60.1868	-63.2355	-61.7554	-60.025	-57.8613	-61.734	-59.8663	-62.6312	-63.5803
0.39	-0.2774	-0.1188	-0.3609	-0.3265	-0.305	-0.5538	-0.6724	-0.4751	-0.5809	-0.3565								0.39	-0.8049	-0.3599	-0.7043	-0.6219	-0.4459	-0.3241	-0.3606	-0.708	-0.2479	-0.2754											1.8945	-58.493	-60.5072	-62.9913	-61.2396	-60.0128	-57.6508	-61.7126	-59.6344	-62.3047	-63.6749
0.395	-0.2666	-0.2784	-0.4232	-0.3589	-0.3469	-0.5384	-0.4428	-0.5645	-0.4832	-0.2394								0.395	-0.7339	-0.4864	-0.656	-0.6706	-0.5245	-0.3465	-0.4694	-0.552	-0.4409	-0.4264											1.8995	-57.7515	-60.2448	-62.8906	-61.3342	-60.1898	-57.6691	-61.6821	-59.8145	-61.9293	-64.093
0.4	-0.2069	-0.2021	-0.2144	-0.2033	-0.3209	-0.4041	-0.4369	-0.4985	-0.2689	-0.2925								0.4	-0.4645	-0.5118	-0.5341	-0.5876	-0.498	-0.3637	-0.3901	-0.5712	-0.3993	-0.5497											1.9045	-57.0923	-59.7504	-62.4939	-61.734	-60.5713	-58.1207	-61.2976	-59.9548	-61.8347	-64.267
0.405	-0.4996	-0.4811	-0.4218	-0.5409	-0.4995	-0.4645	-0.4094	-0.3049	-0.5094	-0.4253								0.405	-0.4551	-0.4919	-0.9527	-0.444	-0.3695	-0.1498	-0.4427	-1.0306	-0.4956	-0.6557											1.9095	-56.8481	-59.668	-62.4268	-61.618	-60.8246	-58.2458	-60.9161	-60.0952	-61.7432	-64.3555
0.41	-0.4687	-0.4606	-0.2512	-0.6328	-0.2736	-0.3308	-0.5322	-0.3921	-0.5053	-0.5631								0.41	-0.4718	-0.6611	-0.5263	-0.9531	-0.4323	-0.4389	-0.4143	-0.666	-0.5434	-0.6948											1.9145	-56.8329	-59.8022	-62.7441	-61.8439	-60.8551	-58.2611	-60.8948	-60.2448	-61.9385	-64.27
0.415	-0.7953	-0.2758	-0.6653	-0.3788	-0.3866	-0.7628	-0.5574	-0.2769	-0.5117	-0.3871								0.415	-0.7078	-0.3614	-0.759	-0.4902	-0.4018	-0.3024	-0.4409	-0.1796	-0.4784	-0.6956											1.9195	-56.955	-60.0464	-62.3413	-61.8683	-60.9375	-57.9346	-60.8337	-60.4584	-62.3291	-63.8184
0.42	-0.4244	-0.587	-0.4165	-0.3719	-0.5163	-0.2978	-0.3548	-0.3855	-0.4607	-0.3495								0.42	-0.2061	-0.6411	-0.4628	-0.4141	-0.5753	-0.3436	-0.8027	-0.5904	-0.5639	-0.4042											1.9245	-57.5195	-60.1379	-61.8256	-61.6119	-61.2122	-57.7667	-60.7025	-61.0687	-62.6221	-63.9008
0.425	-0.2751	-0.6488	-0.6589	-0.3415	-0.5509	-0.4001	-0.2919	-0.5442	-0.5431	-0.3164								0.425	-0.711	-0.5149	-0.5885	-0.3587	-0.42	-0.3626	-0.5156	-0.4979	-0.4429	-0.5404											1.9295	-57.3853	-60.1807	-61.3556	-61.8286	-61.5234	-57.7057	-60.8856	-61.2671	-62.6129	-64.212
0.43	-0.3648	-0.2354	-0.4357	-0.4492	-0.5246	-0.3311	-0.3384	-0.2779	-0.3648	-0.4793								0.43	-0.4127	-0.3906	-0.4032	-0.505	-0.8852	-0.411	-0.7139	-0.6652	-0.4903	-1.0608											1.9345	-56.9641	-60.3851	-61.4349	-61.9263	-61.7554	-57.7148	-61.38	-61.1359	-62.6648	-64.1907
0.435	-0.4258	-0.3382	-0.4389	-0.7238	-0.3791	-0.4556	-0.1938	-0.5276	-0.8471	-0.2488								0.435	-0.3614	-0.4015	-1.0388	-1.0989	-0.4295	-0.5171	-0.2871	-0.4295	-0.6028	-0.7271											1.9395	-56.9397	-60.4553	-61.7828	-61.8317	-61.2579	-57.8674	-61.5295	-60.8978	-62.5305	-63.9709
0.44	-0.345	-0.3666	-0.5025	-0.2562	-0.6513	-0.6956	-0.4195	-0.2818	-0.5293	-0.598								0.44	-0.5575	-0.3787	-0.513	-0.7373	-0.5618	-0.1977	-0.2924	-0.3327	-0.8056	-0.3312											1.9445	-56.134	-60.7513	-62.1307	-61.9812	-61.1023	-58.3435	-61.4746	-60.9589	-62.4786	-63.6993
0.445	-0.7252	-0.4126	-0.612	-0.3118	-0.4135	-0.5916	-0.0932	-0.6416	-0.3864	-0.321								0.445	-0.5854	-0.3173	-0.921	-0.3692	-0.3574	-0.2197	-0.3936	-0.4118	-0.4248	-0.4184											1.9495	-55.78	-61.1633	-62.1552	-62.1399	-61.4471	-58.8959	-61.3251	-61.4349	-62.8204	-63.4521
0.45	-0.4915	-0.327	-0.3336	-0.5138	-0.6408	-0.4951	-0.4975	-0.2424	-0.5536	-0.4345								0.45	-0.417	-0.3842	-1.1899	-0.4966	-0.8072	-0.6601	-0.4512	-1.1624	-0.5334	-0.4407											1.9545	-55.6641	-61.4319	-62.2711	-62.3871	-60.8917	-59.4574	-61.1816	-61.7188	-62.9913	-63.5529
0.455	-0.4385	-0.5716	-0.5281	-0.8245	-0.4465	-0.4297	-0.4112	-0.3035	-0.4939	-0.1355								0.455	-0.1814	-0.2572	-1.1181	-0.6291	-0.5033	-0.6233	-0.4279	-0.4242	-0.45	-0.3128											1.9595	-55.4199	-61.4838	-62.4146	-62.6038	-60.8521	-60.1349	-60.5865	-60.5499	-62.8571	-63.5712
0.46	-0.4566	-0.2736	-0.5985	-0.2806	-0.4652	-0.3324	-0.3475	-0.2759	-0.7119	-0.551								0.46	-0.4874	-0.4546	-0.7348	-0.3191	-0.8929	-0.5092	-0.4936	-0.3609	-0.7128	-0.7418											1.9645	-55.3528	-61.676	-62.561	-62.1918	-61.0107	-60.4828	-60.5804	-60.2631	-62.7899	-63.382
0.465	-0.5649	-0.7109	-0.4367	-0.4488	-0.4163	-0.6102	-0.3074	-0.4031	-0.6333	-0.4643								0.465	-0.3963	-0.3718	-1.4303	-0.6069	-0.5403	-0.4376	-0.5898	-0.7304	-0.7326	-0.4143											1.9695	-55.3772	-61.7493	-62.3566	-61.9843	-60.2844	-60.6232	-61.0046	-59.8785	-62.7808	-62.7655
0.47	-0.4839	-0.5694	-0.5629	-0.5095	-0.4474	-0.2971	-0.2978	-0.6194	-0.6156	-0.4004								0.47	-0.2906	-0.26	-0.9647	-0.2605	-0.3405	-0.5209	-0.592	-0.2924	-0.7029	-0.6125											1.9745	-55.1819	-61.9629	-62.2192	-61.8408	-60.0586	-60.9253	-61.3251	-59.7748	-62.5702	-62.4268
0.475	-0.4781	-0.3244	-0.3938	-0.4938	-0.2795	-0.3585	-0.3734	-0.9239	-0.3613	-0.605								0.475	-0.4434	-0.4013	-0.8078	-0.4284	-0.3604	-0.6127	-0.2253	-0.7035	-0.4194	-0.6025											1.9795	-55.1697	-61.853	-62.265	-61.9537	-60.1532	-61.2762	-61.5723	-59.848	-62.4573	-62.5214
0.48	-0.2	-0.2857	-0.3143	-0.3536	-0.9211	-0.811	-0.1851	-0.5954	-0.507	-0.6801								0.48	-0.653	-0.3834	-0.5869	-0.3937	-0.9736	-0.7054	-0.5645	-0.86	-0.9939	-0.2682											1.9845	-55.8777	-61.8988	-62.3718	-61.7371	-60.4218	-61.4258	-61.4655	-60.0891	-62.4878	-62.6862
0.485	-0.3036	-0.1789	-0.5079	-0.4228	-0.3703	-0.5153	-0.2451	-0.4884	-0.5209	-0.3713								0.485	-0.4135	-0.6241	-0.9633	-1.4109	-0.4014	-0.5302	-0.2507	-1.357	-0.9389	-0.5655											1.9895	-55.6213	-61.9049	-62.442	-61.4258	-60.5743	-61.8835	-61.2488	-60.4523	-62.5702	-62.8204
0.49	-0.3081	-0.3782	-0.3844	-0.4685	-0.4292	-0.316	-0.3825	-0.511	-0.6464	-0.3548								0.49	-0.7043	-0.1872	-0.6187	-0.259	-0.2171	-0.7216	-0.4893	-0.5128	-0.5599	-0.5094											1.9945	-55.8563	-61.4471	-62.6099	-61.3464	-60.5743	-62.2101	-61.0779	-60.3485	-62.439	-63.0737
0.495	-0.5193	-0.2824	-0.663	-0.17	-0.4309	-0.5486	-0.5151	-0.6168	-0.3569	-0.7007								0.495	-0.671	-0.4124	-0.4222	-0.3706	-0.9713	-0.3408	-0.2886	-0.7097	-0.6667	-0.3624											1.9995	-56.5552	-60.8856	-62.558	-61.1908	-60.5438	-62.439	-61.2213	-60.1105	-62.3413	-63.6169
0.5	-0.3369	-0.354	-0.4144	-0.6336	-0.331	-0.3304	-0.2468	-0.2273	-0.3082	-0.4132								0.5	-0.2785	-0.6553	-0.7238	-0.378	-0.5836	-0.4647	-0.65	-0.4949	-1.2733	-0.4183											2.0045	-56.7352	-60.8673	-62.8357	-61.2823	-60.8246	-62.8662	-61.3983	-59.787	-62.1979	-63.855
0.505	-0.6141	-0.2544	-0.2795	-0.4978	-0.7075	-0.462	-0.5107	-0.4782	-0.3249	-0.2249								0.505	-0.6271	-0.7932	-0.376	-0.293	-0.4573	-0.5815	-0.3515	-0.5787	-1.1202	-0.3356											2.0095	-55.8563	-61.1389	-63.0859	-61.3495	-61.1938	-62.9395	-61.6486	-59.6069	-62.3505	-63.3301
0.51	-0.4239	-0.2786	-0.1693	-0.4896	-0.8172	-0.6853	-0.509	-0.3515	-0.3878	-0.2883								0.51	-0.3788	-0.3945	-0.7511	-0.4994	-0.8405	-0.4912	-0.8197	-0.6	-0.7609	-0.6282											2.0145	-55.4565	-61.3922	-62.4542	-61.4899	-61.8042	-62.9669	-61.5295	-59.6161	-62.3779	-62.7747
0.515	-0.4049	-0.575	-0.2917	-0.3486	-0.5093	-0.3331	-0.5885	-0.408	-0.4145	-0.4829								0.515	-0.7255	-0.6646	-0.6841	-1.4299	-0.4053	-1.316	-0.5474	-0.7835	-0.5023	-0.7473											2.0195	-55.5939	-61.5051	-62.3779	-62.0972	-62.2162	-63.3972	-61.5997	-59.5184	-62.3138	-62.7289
0.52	-0.4662	-0.4046	-0.4299	-0.1678	-0.5579	-0.7261	-0.327	-0.4666	-0.2907	-0.3978								0.52	-0.4536	-0.2677	-0.7552	-0.8779	-0.3675	-0.7412	-0.9181	-0.5694	-0.9707	-0.6125											2.0245	-55.9113	-61.853	-62.384	-62.2162	-62.3444	-63.7787	-61.615	-59.4513	-62.4847	-62.5763
0.525	-0.3489	-0.5348	-0.26	-0.5409	-0.8245	-0.4368	-0.2159	-0.3227	-0.4407	-0.4405								0.525	-0.5364	-0.4278	-0.9407	-0.6929	-0.245	-0.934	-0.5482	-0.5208	-0.7052	-0.671											2.0295	-55.7068	-61.6119	-62.3199	-62.2131	-62.4756	-63.9801	-61.5326	-59.5764	-62.5885	-62.619
0.53	-0.6856	-0.4709	-0.5631	-0.3731	-0.4182	-0.4638	-0.5932	-0.1933	-0.8246	-0.3259								0.53	-0.4923	-0.2286	-0.5025	-0.2191	-0.315	-0.4499	-0.6113	-0.4701	-0.8434	-0.4426											2.0345	-55.5115	-61.1298	-62.6495	-62.1094	-62.4023	-64.0045	-61.5662	-59.9396	-62.6648	-62.973
0.535	-0.3054	-0.3813	-0.3535	-0.4014	-0.5715	-0.2393	-0.6856	-0.3932	-0.2865	-0.4775								0.535	-0.5238	-0.9927	-0.3688	-0.8265	-0.4526	-0.2781	-0.2504	-0.3944	-0.9699	-0.5293											2.0395	-55.4016	-60.8734	-62.9242	-62.1521	-61.8744	-64.3616	-61.615	-59.7198	-62.9425	-63.0615
0.54	-0.6228	-0.2663	-0.2357	-0.3668	-0.4642	-0.4482	-0.5807	-0.2309	-0.5107	-0.6047								0.54	-0.4668	-0.561	-0.6201	-0.4061	-0.3962	-0.7477	-0.2205	-1.1166	-0.6738	-0.8478											2.0445	-55.4901	-60.5652	-63.2568	-62.4207	-61.7706	-63.9496	-61.676	-59.436	-63.2446	-62.912
0.545	-0.4064	-0.8736	-0.2893	-0.3805	-0.6956	-0.4413	-0.3741	-0.488	-0.4174	-0.2976								0.545	-0.4482	-0.2287	-0.1882	-0.6944	-0.4116	-0.6629	-0.3706	-0.5726	-1.2555	-0.5358											2.0495	-56.0028	-59.4788	-62.5824	-62.6953	-61.5295	-63.5254	-61.7279	-59.4635	-63.1073	-63.3484
0.55	-0.4315	-0.7271	-0.5117	-0.2295	-0.5966	-0.4757	-0.2784	-0.251	-0.3141	-0.6031								0.55	-0.7776	-0.3638	-0.6703	-0.9455	-0.5298	-0.3038	-0.4678	-0.4803	-0.8903	-0.2567											2.0545	-56.781	-59.198	-62.5397	-62.8601	-61.3495	-62.8876	-61.9568	-59.201	-63.4125	-63.5864
0.555	-0.5816	-0.5413	-0.4759	-0.6846	-0.4847	-0.4451	-0.38	-0.5971	-0.3252	-0.1981								0.555	-0.3794	-0.29	-1.2217	-0.3818	-0.6522	-0.5573	-0.4213	-0.4389	-0.5975	-0.5578											2.0595	-57.373	-58.96	-62.5885	-62.5671	-61.264	-62.5397	-61.9751	-59.3658	-63.5559	-64.2487
0.56	-0.186	-0.4891	-0.4731	-0.3028	-0.4233	-0.2374	-0.4446	-0.5014	-0.2853	-0.4562								0.56	-0.4626	-0.407	-0.5718	-0.4966	-0.3841	-0.5676	-0.2152	-0.6039	-1.313	-0.4087											2.0645	-57.3364	-58.4991	-62.5916	-62.2223	-61.3464	-62.6526	-61.6089	-59.668	-63.1744	-64.1449
0.565	-0.4114	-0.249	-0.3582	-0.7648	-0.45	-0.1661	-0.3504	-0.408	-0.3586	-0.7182								0.565	-0.5259	-0.3386	-0.9864	-0.5329	-0.3907	-0.4852	-0.573	-0.619	-6.4663	-0.365											2.0695	-56.9275	-58.3923	-62.323	-61.8103	-61.6516	-62.3016	-61.2122	-59.7565	-62.7808	-64.1907
0.57	-0.3334	-0.4137	-0.4474	-0.4362	-0.5072	-0.5501	-0.3228	-0.453	-0.3349	-0.4542								0.57	-0.3584	-0.434	-0.8174	-0.4977	-0.5382	-0.2229	-0.5831	-0.6903	-17.7855	-0.5359											2.0745	-57.196	-58.5083	-62.2589	-61.7218	-61.3281	-62.1704	-61.1694	-58.8745	-62.6648	-64.2151
0.575	-0.325	-0.5437	-0.3104	-0.6334	-0.4105	-0.4703	-0.7193	-0.7513	-0.588	-0.3598								0.575	-0.5537	-0.3884	-0.6099	-0.2798	-0.3912	-0.6406	-0.2434	-0.8043	-3.5869	-0.5124											2.0795	-57.5958	-58.6212	-62.381	-61.8622	-61.0779	-62.4664	-61.3403	-58.8104	-62.6343	-63.8519
0.58	-0.5891	-0.3938	-0.5229	-0.4282	-0.3648	-0.2256	-0.6245	-0.4913	-0.6759	-0.5468								0.58	-0.523	-0.6069	-0.6302	-0.4744	-0.6992	-0.6115	-1.0655	-1.5571	-1.2077	-0.3811											2.0845	-57.7209	-58.8989	-62.5916	-62.2223	-60.7361	-62.5793	-61.7523	-59.1278	-62.6556	-63.8153
0.585	-0.5958	-0.6268	-0.4947	-0.8358	-0.5699	-0.274	-0.4368	-0.5193	-0.5533	-0.3955								0.585	-0.8503	-1.0963	-0.6974	-0.6511	-0.4557	-0.5885	-0.5607	-0.4487	-1.2232	-0.4818											2.0895	-57.9285	-59.1797	-62.1155	-62.558	-60.2112	-62.8448	-61.3312	-59.4971	-62.619	-63.7634
0.59	-0.2655	-0.5795	-0.4953	-0.3323	-0.5003	-0.3843	-0.6592	-0.5927	-0.4681	-0.3137								0.59	-1.0255	-0.5005	-0.7891	-0.3872	-0.7485	-0.4823	-0.6643	-0.4643	-0.5301	-0.4791											2.0945	-58.4412	-59.613	-61.9446	-62.8815	-60.2234	-63.1042	-60.3058	-59.7565	-62.3444	-63.7451
0.595	-0.4525	-0.3609	-0.6559	-0.6427	-0.5913	-0.6296	-0.4149	-0.343	-0.2837	-0.376								0.595	-0.4777	-0.2316	-0.4846	-0.7613	-0.4237	-0.4117	-0.6621	-0.3638	-0.4581	-0.5279											2.0995	-58.7769	-59.6954	-61.3617	-62.4237	-60.4767	-63.3423	-60.1868	-59.8389	-62.3138	-63.0402
0.6	-0.3993	-0.4172	-0.5771	-0.3467	-0.4636	-0.5472	-0.4443	-0.3281	-0.7112	-0.4658								0.6	-0.8409	-0.7947	-0.6076	-0.4492	-0.2461	-0.428	-0.374	-0.4617	-0.5638	-0.4766											2.1045	-59.3628	-60.1013	-60.556	-61.6821	-60.6964	-63.382	-60.0189	-59.8938	-62.3749	-62.738
0.605	-0.2936	-0.4685	-0.4437	-0.2993	-0.4752	-0.1921	-0.5815	-0.6463	-0.6648	-0.3416								0.605	-0.3311	-0.3969	-0.2776	-0.1968	-0.2842	-0.7604	-0.4203	-0.6613	-1.0998	-0.417											2.1095	-59.9487	-60.3455	-60.3607	-61.6302	-60.9802	-63.2538	-60.0037	-60.0281	-62.4817	-62.6648
0.61	-0.4893	-0.3903	-0.3163	-0.2796	-0.4074	-0.3101	-0.5	-0.1464	-0.5718	-0.6904								0.61	-0.7617	-0.4709	-1.3198	-0.5055	-0.6057	-0.2903	-0.2676	-0.3355	-0.8243	-0.4786											2.1145	-60.5286	-60.022	-60.2692	-61.7676	-61.2854	-63.1714	-60.2448	-59.2346	-62.8479	-61.6943
0.615	-0.423	-0.3681	-0.366	-0.4278	-0.3472	-0.5725	-0.3223	-0.3949	-0.4341	-0.2751								0.615	-0.7174	-0.9105	-0.3131	-0.6737	-0.1616	-0.867	-0.3195	-0.5813	-0.4859	-0.3137											2.1195	-60.5408	-59.8572	-60.3729	-62.2437	-61.5112	-63.1104	-60.6537	-59.1003	-63.3087	-61.5021
0.62	-0.266	-0.4159	-0.4038	-0.4654	-0.6682	-0.3311	-0.6305	-0.4517	-0.3103	-0.7131								0.62	-1.0251	-0.7084	-0.5752	-0.4472	-0.3622	-0.5269	-0.6455	-0.2756	-0.6848	-0.6125											2.1245	-60.4218	-59.8663	-60.9528	-62.6556	-61.5387	-63.4125	-61.0504	-59.2133	-63.4003	-61.3037
0.625	-0.4406	-0.3315	-0.5721	-0.7529	-0.5555	-0.5853	-0.6603	-0.5102	-0.3552	-0.5244								0.625	-0.3956	-0.473	-0.4358	-0.7096	-0.2775	-0.47	-0.2786	-0.3453	-0.9401	-0.5051											2.1295	-60.3729	-59.3445	-61.2549	-62.8967	-61.9232	-63.7543	-61.7188	-59.671	-63.6658	-60.9039
0.63	-0.2667	-0.6058	-0.5202	-0.2198	-0.6349	-0.6848	-0.3787	-0.4715	-0.4213	-0.4454								0.63	-0.3055	-0.4368	-0.4225	-0.6372	-0.523	-0.358	-0.4084	-0.6966	-0.7154	-0.4072											2.1345	-59.8419	-59.2255	-61.7767	-63.1134	-61.7523	-63.9099	-62.1613	-59.7473	-63.739	-60.5042
0.635	-0.3841	-0.2206	-0.5255	-0.5875	-0.4971	-0.4749	-0.3187	-0.6312	-0.5045	-0.4726								0.635	-0.3545	-0.2805	-0.773	-0.4693	-0.7319	-0.416	-0.3677	-0.426	-0.3522	-0.2605											2.1395	-59.6283	-59.2285	-62.2162	-62.8326	-61.2671	-64.2456	-62.6007	-60.1349	-63.3057	-60.614
0.64	-0.5848	-0.3198	-0.3544	-0.4072	-0.3044	-0.277	-0.7037	-0.3981	-0.3208	-0.2969								0.64	-0.5457	-0.3284	-0.5362	-0.1767	-0.2724	-0.5891	-0.193	-0.3666	-0.946	-0.445											2.1445	-59.7595	-59.1522	-62.619	-62.7533	-61.2823	-63.9923	-62.7686	-60.5438	-63.2111	-61.0718
0.645	-0.6217	-0.3261	-0.1738	-0.6514	-0.3892	-0.2311	-0.398	-0.3722	-0.4241	-0.5028								0.645	-0.569	-0.4751	-0.7195	-0.6867	-0.5616	-0.8746	-1.1244	-0.69	-0.9372	-0.3479											2.1495	-59.3597	-58.5449	-62.6251	-62.8906	-61.2	-63.797	-62.9547	-60.8887	-63.3698	-60.7391
0.65	-0.4636	-0.2776	-0.2912	-0.2833	-0.7247	-0.4507	-0.3676	-0.5124	-1.0396	-0.6961								0.65	-0.6368	-0.583	-0.4638	-0.3765	-0.4033	-0.582	-0.6491	-0.2429	-0.7578	-0.4731											2.1545	-59.2987	-57.7362	-62.4786	-61.618	-61.087	-64.0411	-63.2111	-61.1145	-63.7817	-60.672
0.655	-0.4607	-0.6908	-0.4471	-0.6321	-0.2967	-0.3327	-0.9501	-0.3299	-0.2373	-0.2813								0.655	-0.4318	-0.4664	-0.4531	-1.2132	-0.4105	-0.254	-0.5442	-0.3583	-0.5583	-0.1667											2.1595	-59.5215	-57.7209	-62.2498	-60.7391	-61.1969	-64.0747	-62.9822	-61.2305	-64.325	-60.8063
0.66	-0.4644	-0.36	-0.5555	-0.2926	-0.2024	-0.4049	-0.5811	-0.2895	-0.2995	-0.1118								0.66	-0.4652	-0.3902	-0.3598	-0.4458	-0.4954	-0.4763	-0.3044	-0.5261	-1.1075	-0.441											2.1645	-59.4299	-57.5439	-62.0239	-60.2203	-61.3953	-64.1907	-63.0493	-61.0168	-64.6301	-61.1359
0.665	-0.5078	-0.3954	-0.3578	-0.1743	-0.4198	-0.3851	-0.4074	-0.3165	-0.2965	-0.5114								0.665	-0.4048	-0.4946	-0.3778	-0.9363	-0.4309	-0.4753	-0.3902	-0.4547	-0.6565	-0.5414											2.1695	-58.6761	-57.3944	-62.0087	-60.1837	-61.5601	-64.0808	-62.3444	-60.9833	-64.5538	-61.6791
0.67	-0.4386	-0.4362	-0.6256	-0.7494	-0.6338	-0.2084	-0.5007	-0.7898	-0.5635	-0.3875								0.67	-0.4183	-0.828	-0.4935	-0.4846	-0.4024	-0.3461	-0.7054	-0.4493	-0.4521	-0.4798											2.1745	-58.7036	-57.5897	-62.2711	-60.3516	-61.8195	-63.8672	-62.0331	-61.0046	-63.8611	-62.1948
0.675	-0.5722	-0.2819	-0.4458	-0.4467	-0.4179	-0.5116	-0.4092	-0.3611	-0.2736	-0.5913								0.675	-0.6133	-0.534	-0.4385	-0.6496	-0.4344	-0.2245	-0.4438	-1.3189	-0.6411	-0.3051											2.1795	-59.0179	-57.7972	-62.3383	-60.4309	-62.1643	-63.5193	-61.9781	-60.8032	-63.1775	-62.5031
0.68	-0.3312	-0.3405	-0.4558	-0.6044	-0.7808	-0.2497	-0.4475	-0.2881	-0.4563	-0.5427								0.68	-0.4917	-0.6422	-0.2542	-0.4284	-0.4857	-0.4905	-0.5654	-0.8816	-0.8692	-0.4876											2.1845	-59.1461	-57.8522	-62.6862	-60.3912	-62.3047	-63.3362	-61.9232	-60.9406	-63.089	-62.262
0.685	-0.4237	-0.5547	-0.3761	-0.2484	-0.4507	-0.3166	-0.4043	-0.4616	-0.5204	-0.2042								0.685	-0.8536	-0.5238	-0.7569	-1.409	-0.8426	-0.3867	-0.3904	-0.6828	-0.6824	-0.3275											2.1895	-59.3475	-58.1879	-62.6099	-60.141	-62.3444	-63.2385	-61.792	-61.2946	-63.0096	-62.0911
0.69	-0.4497	-0.5468	-0.2733	-0.5095	-0.5026	-0.5564	-0.3599	-0.3929	-0.2199	-0.2484								0.69	-0.48	-0.5072	-0.3559	-0.8135	-0.3469	-0.5337	-0.5668	-0.4612	-0.4842	-0.6324											2.1945	-59.4513	-58.4717	-62.6007	-59.5215	-62.4695	-63.1287	-61.8073	-61.554	-63.1409	-62.3077
0.695	-0.6503	-0.3994	-0.3635	-0.4868	-0.5457	-0.5328	-0.5111	-0.1771	-0.3929	-0.4937								0.695	-0.4878	-1.0334	-0.145	-1.0425	-0.5257	-0.433	-0.5107	-0.4775	-0.6315	-0.2953											2.1995	-59.552	-58.4259	-62.7289	-59.3689	-62.0178	-63.1714	-62.1857	-61.6821	-63.2263	-62.3199
0.7	-0.3527	-0.6807	-0.482	-0.2466	-0.6085	-0.2932	-0.2046	-0.2019	-0.2099	-1.0435								0.7	-0.6492	-1.0721	-0.6323	-0.7789	-0.4769	-0.4542	-0.4841	-0.6747	-0.5633	-0.5535											2.2045	-59.4727	-58.725	-62.7869	-59.6039	-61.8835	-63.2111	-62.1979	-61.1725	-63.2263	-62.677
0.705	-0.5094	-0.2875	-0.3763	-0.4983	-0.7865	-0.5897	-0.8308	-0.355	-0.4417	-0.4119								0.705	-0.6434	-0.912	-0.4342	-1.1311	-0.4531	-0.4828	-0.7861	-0.6308	-0.3631	-0.5837											2.2095	-59.2041	-58.6243	-62.8815	-59.9213	-61.8896	-63.2172	-61.1664	-60.8551	-62.9883	-62.6892
0.71	-0.5526	-0.596	-0.3516	-0.2682	-0.9702	-0.409	-0.5505	-0.3587	-0.3199	-0.5448								0.71	-0.5149	-0.4789	-0.6616	-0.4058	-0.2998	-0.2986	-0.5917	-0.5224	-0.2676	-0.3475											2.2145	-58.8196	-58.6945	-62.3993	-60.08	-62.1277	-63.4216	-61.0901	-60.6354	-62.5824	-63.0341
0.715	-0.3481	-0.4082	-0.3265	-0.4216	-0.3375	-0.3539	-0.6145	-0.3524	-0.3851	-0.5667								0.715	-0.6342	-0.4663	-0.3996	-1.5946	-0.665	-0.5112	-0.4486	-0.5021	-0.5776	-0.4736											2.2195	-58.3313	-58.4259	-62.2009	-60.0189	-62.384	-63.5712	-61.1633	-60.672	-62.4115	-63.3057
0.72	-0.7087	-0.5563	-0.7429	-0.2019	-0.4662	-0.3648	-0.2916	-0.4626	-0.6193	-0.6304								0.72	-0.4672	-0.5586	-0.8517	-0.3478	-0.4765	-0.6288	-0.5233	-0.386	-0.6382	-0.0805											2.2245	-57.7515	-57.8552	-62.2437	-59.8907	-62.4084	-63.858	-61.5356	-61.2579	-62.4451	-63.4216
0.725	-0.2659	-0.4719	-0.5763	-0.2449	-0.4527	-0.2265	-0.2163	-0.4368	-0.2907	-0.8076								0.725	-0.1992	-0.6583	-0.4702	-1.1561	-0.4269	-0.3995	-0.3653	-0.3345	-0.7583	-0.1935											2.2295	-57.8308	-57.8491	-62.3749	-59.7015	-62.4298	-64.2517	-61.8713	-61.3892	-62.4481	-63.3087
0.73	-0.2283	-0.3562	-0.3915	-0.6412	-0.4884	-0.5478	-0.4721	-0.4449	-0.5299	-0.6688								0.73	-0.3548	-0.4307	-0.4716	-0.8302	-0.5827	-0.4468	-1.0398	-0.4952	-0.409	-0.4611											2.2345	-58.1177	-57.8339	-62.4268	-59.3567	-62.6343	-64.0503	-62.3291	-61.5204	-62.5732	-63.3392
0.735	-0.4207	-0.6279	-0.4303	-0.6556	-0.4795	-0.4353	-0.4538	-0.68	-0.5484	-0.6266								0.735	-0.7558	-0.3815	-0.5679	-1.647	-0.4866	-0.4569	-0.6347	-0.1818	-0.2373	-0.2389											2.2395	-57.9163	-57.9498	-62.5	-59.2712	-62.1307	-63.4399	-62.5977	-61.026	-62.0697	-63.0188
0.74	-0.3633	-0.4091	-0.5673	-0.2134	-0.4456	-0.5122	-0.5151	-0.804	-0.3883	-0.3928								0.74	-0.2894	-0.3718	-0.464	-0.795	-0.7985	-0.5406	-0.499	-0.4544	-0.5254	-0.5152											2.2445	-58.1329	-58.1085	-62.6892	-59.4879	-61.9995	-63.1256	-62.6373	-60.9955	-61.7096	-62.6892
0.745	-0.6278	-0.4928	-0.3313	-0.4602	-0.6414	-0.1983	-0.8913	-0.4461	-0.3762	-0.4555								0.745	-0.5166	-0.6428	-0.677	-2.1072	-0.9676	-0.6033	-0.7144	-0.466	-0.3916	-0.4429											2.2495	-58.429	-58.2672	-62.6678	-59.8755	-62.0087	-63.0951	-62.439	-60.2661	-60.8704	-62.1735
0.75	-0.5307	-0.4107	-0.4593	-0.2772	-0.442	-0.4246	-0.4697	-0.8727	-0.6156	-0.3647								0.75	-0.413	-0.4972	-0.371	-0.8672	-1.1661	-0.4326	-0.7924	-0.6176	-0.7092	-0.3292											2.2545	-58.5907	-57.7148	-62.6129	-60.318	-62.2986	-63.4521	-62.2559	-59.9396	-60.2081	-61.9385
0.755	-0.7734	-0.5997	-0.4769	-0.5944	-0.7618	-0.7396	-0.4978	-0.3569	-0.5722	-0.3795								0.755	-0.349	-0.3584	-0.6029	-1.6367	-0.6977	-0.3646	-0.4131	-0.5499	-0.4966	-0.372											2.2595	-58.9111	-57.7545	-62.5244	-60.5988	-62.5153	-63.5803	-62.4054	-60.0159	-60.2386	-61.6089
0.76	-0.3662	-0.2472	-0.2261	-0.4967	-0.5712	-0.1993	-0.2163	-0.4573	-0.4231	-0.4744								0.76	-0.6544	-0.3102	-0.4041	-0.3185	-0.4526	-0.8129	-0.4791	-0.4154	-0.5447	-0.2337											2.2645	-59.2743	-57.5317	-62.8143	-60.6506	-62.7777	-63.8062	-62.2986	-60.1807	-60.5621	-61.6241
0.765	-0.5221	-0.4953	-0.3826	-0.4802	-0.6418	-0.3972	-0.4279	-0.6055	-0.414	-0.4682								0.765	-0.8628	-0.4195	-0.4852	-1.354	-0.8002	-0.3376	-0.6783	-0.453	-0.6264	-0.5302											2.2695	-59.4452	-56.4789	-62.3932	-60.7361	-62.8296	-63.8794	-61.9873	-60.3271	-61.0962	-61.4868
0.77	-0.4736	-0.4903	-0.5761	-0.2145	-0.4927	-0.3047	-0.3248	-0.3075	-0.3463	-0.4674								0.77	-0.467	-0.2951	-0.5707	-0.4628	-0.4801	-1.1205	-0.7232	-0.2008	-0.6846	-0.2458											2.2745	-59.6252	-56.2592	-62.5122	-61.145	-62.6099	-64.0137	-61.9324	-60.1227	-61.6394	-60.7086
0.775	-0.5074	-0.494	-0.5979	-0.297	-0.6745	-0.4946	-0.3076	-0.4596	-0.3165	-0.6485								0.775	-0.6312	-0.1755	-0.4984	-2.5986	-0.3679	-0.3773	-0.6438	-0.4484	-0.39	-0.2912											2.2795	-60.0067	-56.5186	-62.7167	-61.3495	-61.972	-63.5925	-61.7737	-60.1074	-61.9904	-60.611
0.78	-0.2304	-0.7701	-0.3769	-0.4858	-0.4182	-0.2572	-0.4659	-0.4095	-0.3132	-0.4747								0.78	-0.4524	-0.4401	-0.8638	-1.255	-0.3101	-0.4283	-0.9808	-0.8851	-0.4279	-0.5914											2.2845	-60.4645	-56.8726	-62.4634	-61.4838	-61.9202	-63.5712	-61.7981	-60.2997	-62.0911	-60.8063
0.785	-0.4646	-0.6147	-0.4786	-0.6315	-0.6538	-0.6308	-0.406	-0.3635	-0.3509	-0.3781								0.785	-0.6844	-0.8233	-0.6588	-0.99	-0.4306	-0.511	-0.9692	-0.433	-0.5775	-0.4234											2.2895	-60.6445	-57.0953	-62.5336	-61.1023	-62.1887	-63.7604	-61.6516	-60.1257	-62.2467	-61.0992
0.79	-0.2392	-0.4965	-0.5084	-0.3569	-0.4491	-0.5119	-0.431	-0.5295	-0.3711	-0.5042								0.79	-0.8448	-0.6018	-0.6031	-0.5445	-0.5622	-0.3762	-0.5819	-0.3133	-0.3684	-0.5932											2.2945	-61.0291	-57.1136	-62.5214	-60.9467	-62.3657	-64.0625	-61.2579	-60.2692	-62.1063	-61.319
0.795	-0.4883	-0.3562	-0.4589	-0.452	-0.3914	-0.2647	-0.5033	-0.5924	-0.4666	-0.7216								0.795	-0.5491	-1.1055	-0.2433	-19.524	-0.6353	-0.6317	-0.377	-0.5449	-0.7841	-0.3524											2.2995	-61.322	-57.5195	-62.4664	-61.0199	-62.1796	-64.1296	-60.6384	-60.3027	-61.6394	-61.7432
0.8	-0.3416	-0.3474	-0.2932	-0.2502	-0.5248	-0.499	-0.4504	-0.6959	-0.4109	-0.2551								0.8	-0.7986	-0.8656	-0.6259	-3.563	-0.464	-0.4842	-0.222	-1.0148	-0.566	-0.6666											2.3045	-61.2549	-57.8064	-62.1399	-61.1084	-62.2406	-63.9374	-60.3668	-60.6262	-61.4929	-62.2894
0.805	-0.2605	-0.482	-0.4054	-0.0812	-0.403	-0.2873	-0.8117	-0.3846	-0.5923	-0.3144								0.805	-1.0834	-0.3089	-0.4921	-0.8793	-0.4454	-0.3596	-1.2413	-0.5819	-0.7261	-0.6502											2.3095	-61.2579	-57.9987	-61.8835	-61.2	-61.8988	-63.8916	-60.4065	-60.6873	-61.5631	-62.9456
0.81	-0.4851	-0.491	-0.3769	-0.6567	-0.6843	-0.5276	-0.5393	-0.4262	-0.3012	-0.4475								0.81	-0.7395	-0.4729	-0.4547	-0.4055	-0.2717	-0.2599	-0.493	-0.5762	-0.5152	-0.5221											2.3145	-61.3617	-57.8003	-62.1002	-61.4075	-61.7828	-63.8885	-60.3302	-60.9009	-61.7615	-63.092
0.815	-0.3878	-0.7254	-0.4921	-0.3822	-0.5736	-0.7162	-0.3926	-0.5191	-0.2158	-0.3262								0.815	-0.5458	-0.2653	-0.2862	-2.4449	-0.4866	-0.5688	-0.5889	-0.4569	-0.3777	-0.7281											2.3195	-61.3922	-57.8339	-62.1918	-61.322	-61.7859	-63.6353	-59.6802	-61.1847	-61.8561	-63.5193
0.82	-0.4536	-0.3431	-0.3469	-0.4933	-0.6119	-0.4124	-0.2354	-0.3986	-0.3588	-0.3362								0.82	-0.6569	-0.4481	-0.4084	-0.5723	-0.4723	-0.5641	-0.639	-0.4722	-0.4756	-0.2768											2.3245	-61.1603	-57.9163	-61.5082	-61.1572	-62.0972	-63.6932	-59.5276	-61.38	-62.2314	-63.8947
0.825	-0.3232	-0.3179	-0.3423	-0.2306	-0.5328	-0.3711	-0.4145	-0.3971	-0.6119	-0.4736								0.825	-0.3989	-0.7792	-0.5978	-0.8617	-0.5843	-0.5777	-0.5159	-0.8781	-0.4087	-0.3598											2.3295	-61.1694	-57.9315	-61.3251	-61.1084	-61.3831	-63.9435	-59.4025	-61.3464	-62.5061	-64.1418
0.83	-0.3927	-0.2988	-0.3178	-0.6342	-0.3702	-0.5948	-0.2516	-0.5412	-0.59	-0.2057								0.83	-0.5194	-0.5624	-0.7728	-0.4969	-0.5057	-0.3739	-0.4443	-0.7502	-0.4008	-0.4622											2.3345	-60.7361	-58.0627	-61.1694	-61.0748	-60.614	-64.2944	-59.6008	-61.5997	-62.5397	-63.9099
0.835	-0.3757	-0.2709	-0.2372	-0.3789	-0.6691	-0.2174	-0.2316	-0.3618	-0.3337	-0.566								0.835	-0.613	-0.415	-0.3134	-2.3416	-0.4103	-0.39	-0.9169	-0.6956	-0.5873	-0.4707											2.3395	-60.614	-58.0536	-61.2305	-61.3831	-60.1227	-64.6027	-59.8053	-61.7371	-62.6343	-63.2355
0.84	-0.1958	-0.374	-0.3565	-0.7025	-0.5896	-0.3823	-0.6274	-0.5081	-0.6652	-0.4886								0.84	-0.311	-0.408	-0.3569	-0.3468	-0.4734	-0.6382	-0.4477	-0.3891	-0.5131	-0.6814											2.3445	-60.9314	-57.9498	-61.7371	-60.614	-60.141	-64.4836	-60.0159	-61.7798	-62.7808	-63.0371
0.845	-0.7394	-0.2513	-0.4826	-0.8112	-0.5109	-0.4221	-0.2141	-0.5313	-0.3813	-0.4727								0.845	-0.4739	-0.65	-0.3467	-1.4713	-0.3757	-0.5605	-0.5615	-0.2337	-0.8439	-0.306											2.3495	-61.2091	-57.4951	-62.1796	-60.5743	-60.321	-64.4897	-60.1959	-61.8256	-62.6251	-62.8601
0.85	-0.3691	-0.6724	-0.3621	-0.3764	-0.7575	-0.5183	-0.5879	-0.3131	-0.3071	-0.4268								0.85	-0.4912	-0.4498	-0.6583	-0.433	-0.3851	-0.5539	-0.2356	-0.6001	-0.4202	-0.3037											2.3545	-61.3953	-57.2021	-62.1887	-60.8154	-60.8521	-64.6881	-59.8389	-61.9263	-62.6617	-62.9669
0.855	-0.3175	-0.3243	-0.7995	-0.2523	-0.5704	-0.7504	-0.5066	-0.3889	-0.4151	-0.3742								0.855	-0.6477	-0.7355	-0.2923	-2.0483	-0.2418	-0.4269	-0.7541	-0.5968	-0.3925	-0.2769											2.3595	-61.7371	-57.3792	-61.7828	-61.0199	-61.377	-64.035	-59.5062	-61.8073	-62.6495	-63.3789
0.86	-0.5087	-0.4793	-0.3285	-0.3874	-0.9191	-0.5834	-0.2893	-0.4324	-0.5395	-0.5411								0.86	-0.2872	-0.7535	-0.3626	-1.4249	-0.5812	-0.3651	-0.7915	-0.3654	-0.5837	-0.5786											2.3645	-62.3108	-57.6416	-61.7157	-61.3098	-61.0779	-63.913	-59.4177	-61.8652	-62.5275	-62.9761
0.865	-0.4952	-0.5437	-0.6109	-0.4547	-1.057	-0.4998	-0.647	-0.4257	-0.525	-0.1823								0.865	-0.7642	-0.4246	-0.5936	-1.1263	-0.464	-0.5189	-0.3631	-0.3417	-0.3997	-0.4606											2.3695	-62.3505	-57.9407	-61.7523	-61.2213	-60.4248	-63.9221	-59.7015	-61.5692	-62.439	-63.0432
0.87	-0.5848	-0.4334	-0.2445	-0.5095	-1.0749	-0.2844	-0.4392	-0.35	-0.4257	-0.5737								0.87	-0.8162	-0.4051	-0.8224	-0.9392	-0.7791	-0.0612	-0.632	-0.5069	-0.5748	-0.3462											2.3745	-62.1887	-57.8552	-61.2946	-61.3159	-60.4462	-64.09	-59.8541	-60.8307	-62.5488	-63.1927
0.875	-0.3971	-0.4581	-0.3434	-0.7833	-0.4199	-0.5244	-0.713	-0.4748	-0.4362	-0.6807								0.875	-0.3101	-0.5376	-0.5809	-1.8973	-0.2986	-0.5243	-0.3254	-0.3699	-0.2763	-0.3285											2.3795	-62.2833	-58.0231	-60.9711	-61.3312	-60.199	-64.1479	-59.8602	-60.8612	-62.6373	-63.2446
0.88	-0.3357	-0.6254	-0.5677	-0.4674	-0.3894	-0.2202	-0.6927	-0.3122	-0.369	-0.8013								0.88	-0.5659	-0.3726	-0.3891	-0.6004	-0.5744	-0.2747	-0.7153	-0.3175	-0.3725	-0.4473											2.3845	-62.3627	-58.0597	-61.0321	-61.5356	-60.1563	-64.3066	-60.2295	-61.0718	-62.9578	-63.2477
0.885	-0.6193	-0.2876	-0.3288	-0.3132	-0.353	-0.5907	-0.4266	-0.4677	-0.3227	-0.2489								0.885	-0.4483	-0.6914	-0.2659	-1.7942	-0.3383	-0.5322	-0.4421	-0.9015	-0.5204	-0.4246											2.3895	-62.4878	-58.316	-61.1084	-61.5021	-60.3821	-63.4216	-60.6354	-61.0382	-63.3179	-63.3911
0.89	-0.2725	-0.5442	-0.4329	-0.2957	-0.3499	-0.5856	-0.3041	-0.4054	-0.3249	-0.2462								0.89	-0.4317	-0.7066	-0.5723	-0.6002	-0.3538	-0.2814	-0.5483	-0.4458	-0.6	-0.6257											2.3945	-62.5946	-58.7616	-61.1847	-61.0107	-60.6628	-63.266	-60.8551	-60.5499	-63.7543	-63.7482
0.895	-0.4198	-0.4879	-1.0649	-0.3062	-0.4999	-0.3014	-0.5851	-0.7603	-0.4083	-0.409								0.895	-0.4771	-0.4184	-0.5753	-1.0277	-0.5052	-0.3655	-0.4375	-0.3626	-0.8296	-0.573											2.3995	-62.5092	-59.2285	-61.2213	-60.434	-60.9406	-63.62	-61.4868	-60.5042	-63.5986	-64.1418
0.9	-0.5459	-0.2576	-0.5981	-0.3681	-0.3638	-0.3268	-0.3643	-0.4598	-0.2543	-0.5228								0.9	-0.5331	-0.4087	-0.1933	-0.6517	-0.2367	-0.4867	-0.2704	-0.8205	-0.6866	-0.3295											2.4045	-62.1674	-59.3689	-61.2854	-60.2539	-61.0596	-63.4613	-61.7401	-60.8337	-63.5742	-64.325
0.905	-0.1367	-0.3791	-0.6299	-0.2851	-0.4785	-0.3897	-0.4115	-0.4497	-0.4968	-0.5369								0.905	-0.5092	-0.4017	-0.3226	-0.4939	-0.6828	-0.4785	-0.6857	-0.3873	-0.4753	-0.7194											2.4095	-62.0209	-59.3811	-61.6974	-60.2661	-60.495	-62.8387	-61.9995	-61.1908	-63.3545	-63.8977
0.91	-0.1417	-0.4866	-0.7047	-0.3578	-1.6078	-0.2285	-0.6861	-0.408	-0.4862	-0.6436								0.91	-0.7863	-0.6934	-0.6851	-0.5933	-0.4638	-0.2412	-0.5549	-0.8116	-0.4181	-0.6791											2.4145	-61.7615	-59.671	-61.3708	-60.6995	-60.4401	-62.6587	-62.3169	-61.4563	-63.3331	-63.8824
0.915	-0.3863	-0.2818	-0.5663	-0.4244	-0.3156	-0.2791	-0.4944	-0.5607	-0.7911	-0.5076								0.915	-0.6147	-0.3658	-0.5092	-0.7737	-0.9996	-0.4344	-0.5644	-0.2559	-0.7219	-0.4251											2.4195	-61.7737	-60.025	-61.0138	-60.8307	-60.556	-61.8988	-61.8286	-61.3281	-63.4674	-64.1968
0.92	-0.5885	-0.4155	-0.4971	-0.3877	-0.5099	-0.4322	-0.4473	-0.3643	-0.4691	-0.4399								0.92	-0.6931	-0.5485	-0.502	-0.4535	-0.3666	-0.8103	-0.7147	-0.3214	-0.36	-0.2973											2.4245	-61.0779	-59.9335	-61.0168	-60.9619	-60.9802	-61.5845	-61.7249	-61.3159	-63.2782	-64.3311
0.925	-0.2348	-0.3848	-0.3976	-0.4785	-0.5241	-0.2644	-0.4436	-0.3356	-0.5377	-0.5486								0.925	-0.2606	-0.5859	-0.3713	-0.5534	-0.3803	-0.5905	-0.4346	-0.5457	-0.4045	-0.7006											2.4295	-60.4034	-59.6497	-61.1694	-61.3739	-60.9283	-61.6638	-61.5387	-61.5051	-63.2721	-64.1724
0.93	-0.4613	-0.7565	-0.1806	-0.4822	-0.4305	-0.4462	-0.3138	-0.5396	-0.1996	-0.3638								0.93	-0.6601	-0.5945	-0.7171	-0.6359	-0.366	-0.3829	-0.4666	-0.7872	-0.4838	-0.3602											2.4345	-60.3546	-59.5734	-61.6028	-61.4502	-60.9894	-61.7737	-61.026	-61.5875	-63.5376	-64.1754
0.935	-0.8	-0.3211	-0.4379	-0.5316	-0.4135	-0.3165	-0.4074	-0.2907	-0.3223	-0.6448								0.935	-0.6821	-0.4461	-0.354	-0.9224	-0.5582	-0.3032	-0.2928	-0.7449	-0.7643	-0.6333											2.4395	-60.3363	-59.7443	-61.9354	-61.0504	-60.8093	-61.8683	-60.8643	-61.3007	-63.0737	-64.2273
0.94	-0.1675	-0.3373	-0.4954	-0.2714	-1.0303	-0.5186	-0.2666	-0.5106	-0.2314	-0.1928								0.94	-0.6213	-0.3134	-0.5158	-0.551	-0.747	-0.3011	-0.5433	-0.7914	-0.5654	-0.6981											2.4445	-60.2844	-59.5856	-61.8958	-61.0413	-60.8948	-61.4319	-60.8429	-61.0291	-62.8082	-64.4501
0.945	-0.2845	-0.4475	-0.6043	-0.2105	-0.4992	-0.4471	-0.5024	-0.52	-0.3687	-0.4169								0.945	-0.6135	-0.4666	-0.4441	-0.6579	-0.5988	-0.5181	-0.2677	-0.6017	-0.5043	-0.2931											2.4495	-60.2295	-59.5825	-61.3403	-61.2213	-61.2152	-60.9619	-60.8643	-61.2152	-62.5305	-64.3677
0.95	-0.4279	-0.4722	-0.3989	-0.3468	-0.5961	-0.4463	-0.3096	-0.5532	-0.3162	-0.3154								0.95	-0.3085	-0.3439	-0.44	-0.573	-0.4943	-0.523	-0.2267	-0.5739	-0.4046	-0.56											2.4545	-60.2081	-59.8022	-60.9436	-61.618	-61.4777	-61.0229	-60.7513	-61.4197	-62.4786	-64.4318
0.955	-0.4363	-0.5431	-0.4299	-0.3569	-0.4532	-0.3125	-0.8264	-0.1235	-0.2495	-0.5987								0.955	-0.6956	-0.4276	-0.5906	-0.7361	-0.2753	-0.9778	-0.474	-0.8293	-0.4416	-0.5261											2.4595	-60.2051	-58.2947	-60.3638	-61.9659	-62.1613	-61.4014	-60.7178	-61.5021	-61.9293	-64.4104
0.96	-0.3413	-0.4914	-0.5489	-0.3043	-0.3609	-0.4699	-0.2968	-0.7301	-0.5051	-0.1494								0.96	-0.7816	-0.3293	-0.4747	-0.522	-0.483	-0.2909	-0.4943	-0.6388	-1.5714	-0.594											2.4645	-60.3699	-57.5775	-60.0311	-62.2925	-61.8073	-61.4502	-60.7391	-61.5265	-61.554	-64.6057
0.965	-0.6496	-0.4055	-0.5214	-0.4705	-0.7818	-0.2006	-0.2298	-0.4259	-0.4228	-0.2575								0.965	-0.5165	-0.3995	-0.8816	-0.8856	-0.6489	-0.9431	-0.2534	-0.6049	-0.3561	-0.4559											2.4695	-60.3973	-56.6101	-59.7229	-62.4146	-61.4075	-61.8744	-61.0413	-60.2203	-61.5021	-64.7186
0.97	-0.3733	-0.7083	-0.2923	-0.7491	-0.4973	-0.3648	-0.7305	-0.4009	-0.7175	-0.4469								0.97	-0.6356	-0.4877	-0.4241	-0.2734	-0.2942	-0.2213	-0.4497	-0.2908	-0.7772	-0.3202											2.4745	-60.5957	-55.6549	-59.8328	-62.3932	-60.3577	-61.8439	-60.8459	-60.1379	-61.3342	-64.8315
0.975	-0.2826	-0.6087	-0.602	-0.2655	-0.261	-0.3808	-0.5432	-0.4117	-0.476	-0.5565								0.975	-0.3882	-0.5144	-0.5535	-0.6807	-0.5033	-1.0784	-0.4442	-0.6708	-0.486	-0.4223											2.4795	-60.7056	-55.4749	-59.8999	-62.2772	-59.7931	-61.7737	-60.8795	-60.3485	-61.3678	-64.8041
0.98	-0.2512	-0.3508	-0.5162	-0.4471	-0.8411	-0.2955	-0.2427	-0.3431	-0.4344	-0.3643								0.98	-0.7051	-0.3764	-0.5873	-0.8576	-0.3723	-0.28	-0.5146	-0.53	-0.5481	-0.4669											2.4845	-60.965	-54.9347	-60.0311	-61.9598	-59.8724	-61.8805	-61.2762	-60.675	-61.3495	-63.9526
0.985	-0.5279	-0.5144	-0.6276	-0.1608	-0.6154	-0.6758	-0.2997	-0.4793	-0.7309	-0.3982								0.985	-0.3862	-0.5831	-0.5086	-0.537	-0.7704	-0.6223	-0.6243	-0.6473	-0.5913	-0.3192											2.4895	-61.38	-55.0232	-60.2386	-61.6608	-60.3943	-62.3169	-61.2793	-60.2386	-61.7188	-63.4735
0.99	-0.9392	-0.3795	-0.3897	-0.4707	-0.2579	-0.4485	-0.2794	-0.4426	-0.4279	-0.4068								0.99	-0.5451	-0.5354	-0.441	-0.714	-0.5655	-0.7921	-0.7005	-1.0314	-0.3081	-0.5271											2.4945	-61.8073	-55.8502	-60.0281	-61.5204	-60.8948	-62.8174	-61.2427	-60.1044	-61.6638	-63.0371
0.995	-0.5747	-0.6693	-0.3785	-0.4667	-0.4823	-0.387	-0.4267	-0.34	-0.7421	-0.4924								0.995	-0.6219	-0.1627	-0.2578	-0.6342	-0.4669	-0.721	-0.51	-0.9266	-0.5492	-0.4946											2.4995	-62.0087	-56.7169	-60.0067	-61.6669	-61.1755	-62.616	-61.1572	-60.0616	-61.554	-63.031
1	-0.5041	-0.3972	-0.8788	-0.2384	-0.4997	-0.4455	-0.4311	-0.5873	-0.5071	-0.454								1	-1.1886	-0.5092	-0.5662	-0.5308	-0.1798	-0.5571	-0.3921	-0.4802	-0.3594	-0.6496											2.5045	-61.9843	-57.0465	-60.025	-61.9507	-61.3861	-62.4329	-60.8978	-60.3546	-61.0779	-63.2507
1.005	-0.2836	-0.2193	-0.1981	-0.6417	-0.4076	-0.6214	-0.4482	-0.5718	-0.5064	-0.3533								1.005	-0.464	-0.583	-0.4495	-0.7014	-0.2417	-0.825	-0.2987	-0.5071	-0.4809	-0.8084											2.5095	-62.0087	-57.3944	-59.726	-62.3993	-61.0016	-62.5275	-61.1694	-60.8368	-60.9131	-63.4064
1.01	-0.3915	-0.5595	-0.4753	-0.4516	-0.4338	-0.5462	-0.4343	-0.1687	-0.4909	-0.5264								1.01	-0.6262	-0.2943	-0.7868	-0.2835	-0.5509	-0.6602	-0.2605	-0.3834	-0.5077	-0.6539											2.5145	-62.4695	-57.7637	-59.6863	-62.5519	-60.8704	-63.0798	-61.5448	-61.3708	-60.9283	-63.6871
1.015	-0.4535	-0.3827	-0.2622	-0.3016	-0.2695	-0.344	-0.6178	-0.3287	-0.4097	-0.7075								1.015	-0.5772	-0.562	-0.6405	-0.6405	-0.3806	-0.9273	-0.3601	-0.3899	-0.4554	-0.4039											2.5195	-62.3627	-57.9956	-59.9609	-62.9425	-61.0504	-63.559	-61.8103	-61.792	-61.0321	-64.0289
1.02	-0.5686	-0.3684	-0.4439	-0.4815	-0.5161	-0.2336	-0.4163	-0.3641	-0.8303	-0.7356								1.02	-0.5349	-0.5193	-0.5624	-0.4948	-0.3117	-0.6861	-0.3931	-0.6386	-0.545	-0.3723											2.5245	-62.2162	-57.9102	-59.7107	-62.381	-61.2244	-63.3118	-61.5906	-61.8988	-60.1471	-64.3005
1.025	-0.5144	-0.3541	-0.5226	-0.2553	-0.5894	-0.3002	-0.1985	-0.2893	-0.519	-0.3996								1.025	-0.5152	-0.5691	-0.7615	-1.0471	-0.2403	-0.9896	-0.2182	-0.5088	-0.4279	-0.283											2.5295	-61.2579	-57.4951	-59.491	-62.4268	-60.9894	-63.3148	-61.6455	-61.9904	-60.1257	-64.6057
1.03	-0.8484	-0.3839	-0.6732	-0.5174	-0.5802	-0.2338	-0.4014	-0.556	-0.3055	-0.2982								1.03	-0.6305	-0.5033	-0.4096	-0.4299	-0.5073	-0.4211	-0.3941	-0.4736	-0.483	-0.5194											2.5345	-60.9894	-57.3578	-59.8206	-62.5763	-60.3729	-63.7146	-61.6974	-61.7828	-60.4004	-64.8285
1.035	-0.6144	-0.4602	-0.2711	-0.3228	-0.5953	-0.3369	-0.384	-0.5295	-0.5707	-0.2608								1.035	-1.1979	-0.5347	-0.8775	-0.5638	-0.4917	-1.5748	-0.3533	-0.5293	-0.3957	-0.312											2.5395	-60.2051	-56.9672	-60.083	-61.5967	-60.3455	-64.1052	-61.5692	-61.2152	-60.7666	-65.0482
1.04	-0.5077	-0.6326	-0.6039	-0.1359	-0.4855	-0.7279	-0.4825	-0.5117	-0.9656	-0.271								1.04	-0.5148	-0.5123	-0.3879	-0.8738	-0.4443	-0.5014	-0.5856	-0.4543	-0.3328	-0.6529											2.5445	-59.4391	-56.9122	-60.2661	-60.8948	-60.5164	-64.2365	-61.5173	-61.2488	-60.4401	-64.8438
1.045	-0.4361	-0.6138	-0.3146	-0.4396	-0.485	-0.3642	-0.2977	-0.2703	-0.5099	-0.3806								1.045	-0.4134	-0.4702	-0.5398	-0.8297	-0.374	-1.2346	-0.415	-0.4345	-0.3514	-0.2467											2.5495	-59.2041	-57.2571	-60.1074	-60.7452	-60.1013	-64.0839	-61.441	-61.5662	-60.1227	-64.8132
1.05	-0.3825	-0.3741	-0.3106	-0.6752	-0.5112	-0.3159	-0.6976	-0.2719	-0.541	-0.2976								1.05	-0.2849	-0.6732	-0.342	-0.8513	-0.447	-0.4148	-0.3162	-0.6324	-0.898	-0.4361											2.5545	-59.079	-57.3639	-60.0769	-60.7727	-60.0128	-64.0839	-61.6028	-61.9965	-60.26	-65.0208
1.055	-0.4274	-0.3951	-0.3086	-0.4878	-0.2095	-0.3567	-0.3641	-0.8246	-0.3362	-0.3855								1.055	-0.5331	-0.5811	-0.3299	-0.7959	-0.4871	-1.0098	-0.4287	-0.4939	-0.3343	-0.3228											2.5595	-59.0607	-57.1716	-60.1135	-60.9467	-60.1807	-63.9465	-61.7615	-62.4298	-60.5042	-65.033
1.06	-0.5279	-0.3991	-0.4481	-0.2928	-0.4026	-0.2569	-0.3924	-0.3057	-0.5353	-0.2571								1.06	-0.6986	-0.5238	-0.4766	-0.4132	-0.2265	-0.622	-0.5644	-0.7389	-0.21	-0.5528											2.5645	-58.96	-56.7444	-59.9823	-61.203	-60.7239	-64.1998	-61.911	-62.5946	-60.675	-65.0604
1.065	-0.4092	-0.3846	-0.4276	-0.42	-0.2478	-0.2938	-0.5213	-0.7006	-0.3559	-0.5451								1.065	-0.3241	-0.2154	-0.5175	-0.8099	-0.3527	-1.0113	-0.4232	-0.4549	-0.6417	-0.6401											2.5695	-58.9813	-56.7078	-60.0555	-61.3007	-61.2518	-64.2365	-61.8744	-63.1195	-60.6903	-65.0879
1.07	-0.3125	-0.4266	-0.3173	-0.2944	-0.6168	-0.4368	-0.563	-0.5882	-0.5887	-0.5912								1.07	-0.6776	-0.6289	-0.3828	-0.2405	-0.3629	-0.5892	-0.3996	-0.3367	-0.8169	-0.2315											2.5745	-58.6761	-56.7505	-60.3119	-61.7828	-61.2396	-64.3127	-61.8225	-62.8448	-60.8673	-65.1245
1.075	-0.6105	-0.4757	-0.4113	-0.6357	-0.3642	-0.2238	-0.2547	-0.3297	-0.5129	-0.427								1.075	-0.2188	-0.3698	-0.2881	-0.2881	-0.2281	-1.1462	-0.5559	-0.3502	-0.3144	-0.3006											2.5795	-58.4503	-56.5704	-60.4004	-62.2162	-61.4868	-64.6057	-61.9293	-62.4237	-61.3678	-65.4266
1.08	-0.5905	-0.3815	-0.7718	-0.5118	-0.4235	-0.2379	-0.4125	-0.4217	-0.6621	-0.5274								1.08	-0.6491	-0.9376	-0.3992	-0.3681	-0.5247	-4.6962	-0.5527	-0.6366	-0.2962	-0.3838											2.5845	-58.4961	-56.6589	-60.8185	-62.6709	-61.7371	-64.5721	-62.2589	-62.2742	-61.1115	-65.5945
1.085	-0.3485	-0.7156	-0.4194	-0.5571	-0.6424	-0.1733	-0.8167	-0.7189	-0.5341	-0.3571								1.085	-0.7124	-0.4325	-0.6225	-0.6518	-0.2942	-18.4542	-0.94	-0.2392	-0.5351	-0.5584											2.5895	-58.609	-57.0984	-61.0413	-62.9486	-61.1938	-64.328	-61.8042	-62.1063	-61.0962	-65.7288
1.09	-0.3416	-0.4671	-0.2512	-0.4135	-0.3896	-0.5391	-0.2399	-0.5903	-0.9845	-0.5191								1.09	-0.7839	-0.8348	-0.4832	-0.7758	-0.5939	-3.4217	-0.55	-0.2383	-0.5971	-0.5075											2.5945	-58.4076	-57.6416	-61.0291	-63.1287	-60.5896	-64.1876	-61.1877	-61.853	-61.38	-65.4602
1.095	-0.4622	-0.3381	-0.4189	-0.7194	-0.3599	-0.3726	-0.5261	-0.3875	-0.4618	-0.5688								1.095	-0.215	-0.7842	-0.3585	-0.5836	-0.6507	-0.9783	-0.6421	-0.332	-0.3713	-0.4566											2.5995	-58.371	-58.2214	-60.8093	-63.6292	-60.3516	-63.8458	-61.2091	-61.7706	-61.4685	-65.4297
1.1	-0.5865	-0.3246	-0.5038	-0.2594	-0.4997	-0.6006	-0.273	-0.4855	-0.3877	-0.6012								1.1	-0.7089	-0.6933	-0.4614	-0.726	-0.2691	-0.5981	-0.6836	-0.9211	-0.6115	-0.91											2.6045	-58.9417	-58.725	-60.4279	-63.3545	-59.9701	-63.1226	-60.8185	-61.9568	-61.6974	-64.8193
1.105	-0.5612	-0.4434	-0.5072	-0.5534	-0.3267	-0.4755	-0.6019	-0.4067	-0.309	-0.3926								1.105	-0.667	-0.57	-0.5549	-1.0132	-0.3637	-0.8715	-0.4708	-0.33	-0.5476	-0.4324											2.6095	-59.5673	-58.8501	-60.4004	-63.0676	-58.8501	-62.4451	-60.1013	-62.2894	-61.6882	-63.8824
1.11	-0.2773	-0.3689	-0.3336	-0.7103	-0.4203	-0.2689	-0.2908	-0.4652	-0.581	-0.281								1.11	-0.9334	-0.66	-0.9168	-0.7093	-0.4741	-0.4678	-0.7384	-0.494	-0.5051	-0.7316											2.6145	-59.7992	-59.0332	-60.5591	-63.1927	-57.6935	-62.384	-60.1196	-62.326	-61.8408	-62.7533
1.115	-0.7589	-0.4141	-0.4746	-0.7909	-0.8203	-0.4775	-0.2584	-0.7731	-0.5091	-0.2747								1.115	-0.7484	-1.1265	-0.2296	-0.572	-0.3213	-0.9397	-0.6045	-0.3477	-0.5181	-1.0447											2.6195	-60.2112	-59.3475	-60.5316	-63.4674	-57.608	-62.4756	-60.1959	-62.5732	-62.3413	-62.7228
1.12	-0.8821	-0.5662	-0.5143	-0.4074	-0.3449	-0.3864	-0.361	-0.2738	-0.4013	-0.2791								1.12	-0.5426	-0.8565	-0.6181	-0.178	-0.4293	-0.2638	-0.7303	-0.7271	-0.3451	-0.8675											2.6245	-60.6354	-59.6436	-60.3088	-63.3972	-57.6019	-62.4908	-60.2386	-63.0096	-62.5214	-63.0219
1.125	-0.5957	-0.2932	-0.2599	-0.2697	-0.6858	-0.3932	-0.4306	-0.5799	-0.6526	-0.5056								1.125	-0.2875	-0.9243	-0.8751	-0.5584	-0.5177	-1.7967	-0.9595	-0.4979	-0.526	-0.638											2.6295	-60.9192	-60.2356	-60.318	-63.3057	-58.078	-62.7472	-60.2966	-63.4521	-62.4878	-63.269
1.13	-0.3999	-0.3363	-0.3126	-0.394	-0.3733	-0.3093	-0.3062	-0.3473	-0.3523	-0.2515								1.13	-0.403	-0.2947	-0.3758	-0.3177	-0.6034	-0.4185	-0.6219	-0.3411	-0.5777	-0.269											2.6345	-61.1053	-60.4218	-60.6079	-63.2111	-58.6884	-62.8601	-60.5072	-63.4125	-61.9995	-63.6871
1.135	-0.5649	-0.1505	-0.206	-0.4213	-0.4361	-0.5673	-0.4205	-0.5167	-0.7313	-0.5456								1.135	-0.4656	-0.4832	-0.2893	-0.3953	-0.3516	-0.8529	-0.8651	-0.569	-0.4174	-0.4367											2.6395	-61.3434	-60.4675	-60.3729	-63.089	-59.0546	-63.5223	-60.437	-63.3911	-62.0728	-63.6169
1.14	-0.293	-0.613	-0.2454	-0.6938	-0.6671	-0.4016	-0.4098	-0.4039	-0.4046	-0.5575								1.14	-0.3295	-0.7412	-0.5623	-0.4331	-0.6778	-0.3428	-0.5462	-0.6438	-0.6547	-0.3333											2.6445	-61.7096	-60.5804	-59.903	-62.9547	-59.3292	-63.3118	-60.2905	-63.3759	-62.3169	-63.623
1.145	-0.4939	-0.6665	-0.2275	-0.2477	-0.5317	-0.3235	-0.5105	-0.3003	-0.4509	-0.3554								1.145	-0.2212	-0.6106	-0.4192	-0.8974	-1.0256	-0.56	-0.3914	-0.5482	-0.9083	-0.4925											2.6495	-61.8652	-60.8582	-59.9182	-62.5366	-59.5978	-63.0249	-60.4736	-63.5498	-62.7594	-63.6444
1.15	-0.5224	-0.2905	-0.4266	-0.2628	-0.3866	-0.8247	-0.3579	-0.2875	-0.3134	-0.3397								1.15	-0.7325	-0.6343	-0.4011	-0.1915	-0.508	-0.2749	-0.6851	-0.4067	-0.3597	-0.4947											2.6545	-61.853	-60.9467	-59.6588	-62.3505	-59.9976	-62.9944	-60.8337	-63.3362	-62.973	-63.8611
1.155	-0.7935	-0.6289	-0.4029	-0.4018	-0.4695	-0.2569	-0.2956	-0.3525	-0.3343	-0.5814								1.155	-0.3251	-0.3745	-0.326	-0.4857	-0.5078	-1.3723	-0.383	-0.5302	-0.4643	-0.6705											2.6595	-61.9385	-60.8154	-59.6771	-62.0728	-59.9396	-62.7777	-60.7605	-63.1744	-63.504	-64.2944
1.16	-0.4074	-0.5023	-0.5051	-0.3052	-0.5473	-0.539	-0.5022	-0.5687	-1.0877	-0.5059								1.16	-0.2942	-0.5114	-0.3975	-0.7461	-0.4105	-0.6483	-0.6165	-0.6281	-0.6022	-0.4132											2.6645	-62.0148	-60.7361	-60.4218	-61.7096	-59.8145	-62.854	-60.8307	-63.3667	-63.6963	-64.2242
1.165	-0.8215	-0.4206	-0.48	-0.2702	-0.4276	-0.4867	-0.5103	-0.5943	-0.5728	-0.2642								1.165	-0.5929	-0.6487	-0.6728	-0.8868	-0.4483	-0.6957	-0.2306	-0.8284	-0.8713	-0.5302											2.6695	-61.5021	-60.5438	-59.8846	-61.5753	-59.7412	-62.7411	-60.495	-63.7146	-63.4766	-64.2914
1.17	-0.4412	-0.1895	-0.2253	-0.3074	-0.2958	-0.3754	-0.3818	-0.3842	-0.3978	-0.4105								1.17	-0.3459	-0.8071	-0.4066	-0.5669	-0.5806	-0.5565	-1.0619	-0.6502	-0.4021	-0.7461											2.6745	-61.2274	-60.437	-59.2316	-61.795	-60.0494	-62.6709	-60.5194	-63.5956	-63.3575	-64.3799
1.175	-10.5078	-0.5869	-0.6109	-0.373	-0.5584	-0.3015	-0.3772	-0.5827	-0.4878	-0.2872								1.175	-0.8642	-0.3062	-0.711	-0.4843	-0.3361	-0.5637	-0.437	-0.3449	-0.3541	-0.4842											2.6795	-61.2488	-60.495	-58.6517	-62.207	-60.1959	-62.3047	-60.5957	-63.5773	-63.1775	-64.6606
1.18	-2.7485	-0.5197	-0.3274	-0.8433	-0.6186	-0.4481	-0.6465	-0.4589	-0.3908	-0.3216								1.18	-0.2272	-0.3593	-0.3787	-0.8158	-0.544	-0.3649	-1.0122	-0.5101	-0.6373	-0.6966											2.6845	-61.4166	-60.7819	-58.667	-62.4268	-60.1044	-62.1613	-60.7452	-63.559	-63.1104	-64.9231
1.185	-1.2005	-0.4282	-0.1255	-0.5315	-0.4427	-0.3877	-0.5172	-0.5487	-0.376	-0.2983								1.185	-0.3187	-0.3899	-0.3435	-0.4707	-0.3787	-1.0644	-0.8824	-0.3769	-0.3689	-0.6236											2.6895	-61.9751	-61.3098	-59.1217	-62.3047	-60.2051	-62.1613	-61.2183	-63.858	-63.3331	-64.8468
1.19	-0.4599	-0.3742	-0.6187	-0.55	-0.4337	-0.3049	-0.5698	-0.5637	-0.3753	-0.5681								1.19	-0.5482	-0.4483	-0.5469	-0.5669	-0.5342	-0.3042	-0.9735	-0.7301	-0.4287	-0.5063											2.6945	-62.3993	-61.3922	-59.613	-62.3199	-59.8022	-62.2253	-61.4807	-64.09	-63.3087	-64.92
1.195	-0.9777	-0.3238	-0.6463	-0.6228	-0.6698	-0.5601	-0.5065	-0.4541	-0.5851	-0.3948								1.195	-0.4811	-0.6529	-0.2839	-0.8487	-0.8135	-1.0817	-0.3155	-0.4131	-0.3707	-0.3864											2.6995	-61.8408	-61.1847	-59.9182	-62.3016	-59.1156	-62.323	-61.0687	-63.8702	-63.5101	-65.1093
1.2	-0.3625	-0.2765	-0.3194	-0.391	-0.3048	-0.1868	-0.4598	-0.4288	-0.5359	-0.3081								1.2	-1.2249	-0.7375	-0.3541	-0.2747	-0.3705	-0.5261	-1.5039	-0.3075	-0.271	-0.4934											2.7045	-61.8408	-61.0687	-60.1257	-62.2894	-58.6609	-62.4542	-60.4492	-63.8031	-63.7207	-65.4022
1.205	-0.9693	-0.4568	-0.4091	-0.6587	-0.5894	-0.264	-0.3507	-0.2629	-0.184	-0.6283								1.205	-0.3207	-0.3991	-0.6962	-0.4307	-0.4255	-0.4364	-0.6793	-0.4277	-0.4092	-0.2796											2.7095	-62.1704	-61.3434	-60.2783	-62.5488	-58.7006	-62.5183	-59.8969	-63.4766	-63.4125	-65.5121
1.21	-0.4997	-0.3987	-0.4106	-0.2628	-0.6254	-0.7226	-0.3229	-0.3625	-0.4468	-0.2905								1.21	-0.4168	-0.6119	-0.6453	-0.9804	-0.8287	-0.7415	-1.0219	-0.8223	-0.3956	-0.1888											2.7145	-62.088	-61.4471	-60.791	-62.4329	-59.314	-62.5671	-59.5337	-63.0035	-63.3881	-65.3595
1.215	-0.5685	-0.4681	-0.5086	-0.3944	-0.5131	-0.3123	-0.2521	-0.826	-0.4375	-0.4327								1.215	-0.6044	-0.5351	-0.3159	-0.2675	-0.4098	-0.7571	-0.5205	-0.383	-0.574	-0.2605											2.7195	-61.6516	-61.499	-60.8734	-60.9467	-59.8053	-62.3077	-59.3201	-62.5946	-63.5162	-65.1428
1.22	-0.746	-0.365	-0.419	-0.9907	-0.7917	-0.3428	-0.3608	-0.6696	-0.4291	-0.3148								1.22	-0.8659	-0.5727	-0.3013	-0.3693	-0.3672	-0.5007	-1.1311	-0.5586	-0.3606	-0.4088											2.7245	-61.6089	-61.2427	-61.1328	-60.199	-60.0098	-62.2009	-58.4045	-62.3596	-63.8397	-64.8804
1.225	-0.609	-0.3058	-0.59	-0.4448	-0.5436	-0.5429	-0.2823	-0.4304	-0.5726	-0.2022								1.225	-0.8364	-0.5036	-0.4301	-0.7722	-0.7291	-0.6056	-0.9766	-0.3832	-0.4188	-0.4112											2.7295	-61.6913	-61.2183	-60.7452	-60.0891	-60.1898	-61.9751	-58.3496	-62.4786	-64.2151	-64.5966
1.23	-0.6588	-0.4557	-0.3413	-0.5967	-0.476	-0.4716	-0.623	-0.3788	-0.5639	-0.5127								1.23	-0.6281	-0.3298	-0.3871	-0.8841	-0.2681	-0.388	-1.3144	-0.3665	-0.4855	-0.3115											2.7345	-61.6791	-61.3556	-60.8826	-60.1898	-60.257	-62.0331	-58.2458	-62.4542	-63.9801	-64.6515
1.235	-0.6554	-0.4852	-0.4827	-0.4572	-0.3473	-0.4611	-0.4974	-0.2246	-0.5976	-0.3227								1.235	-0.2818	-0.4128	-0.2951	-0.8985	-0.5957	-0.6353	-0.5329	-0.6625	-0.7194	-0.5006											2.7395	-61.6943	-61.5021	-61.0901	-60.2448	-60.1685	-62.4878	-58.3008	-62.1338	-63.9526	-64.1541
1.24	-0.7943	-0.4074	-0.3926	-0.3844	-0.4911	-0.2969	-0.671	-0.4164	-0.3499	-0.3972								1.24	-0.3611	-0.5838	-0.5061	-0.8048	-0.5343	-0.2382	-1.1917	-0.5389	-0.1696	-0.5285											2.7445	-61.8164	-61.319	-61.6882	-60.4858	-60.4889	-62.2009	-58.5327	-61.9385	-63.8824	-63.5101
1.245	-0.9649	-0.7267	-0.5448	-0.6591	-0.3225	-0.3808	-0.358	-0.3883	-0.2569	-0.1143								1.245	-0.6135	-0.2852	-0.3902	-0.5205	-0.3616	-0.4778	-0.5572	-0.3318	-0.4431	-0.4168											2.7495	-62.2681	-60.8521	-62.0239	-60.6171	-60.8856	-62.0026	-58.6243	-61.9843	-64.0228	-63.3759
1.25	-0.4256	-0.4143	-0.3892	-0.5807	-0.5248	-0.3185	-0.5609	-0.2742	-0.3919	-0.3432								1.25	-0.5484	-0.7412	-0.6721	-0.6369	-0.2515	-0.348	-1.4135	-0.2071	-0.4154	-0.8031											2.7545	-61.9751	-60.9283	-61.8378	-60.9131	-60.4919	-61.9843	-58.7921	-62.0575	-64.0228	-62.9272
1.255	-0.4619	-0.5238	-0.4432	-0.4046	-0.4854	-0.4739	-0.3747	-0.3582	-0.3363	-0.36								1.255	-0.4204	-0.3979	-0.5227	-0.8375	-0.7221	-0.3605	-0.5235	-0.6345	-0.422	-0.3956											2.7595	-61.8011	-60.9894	-61.6302	-61.2488	-60.5469	-62.2925	-58.9203	-62.2742	-63.623	-62.558
1.26	-0.3147	-0.2787	-0.3645	-0.4082	-0.4519	-0.5221	-0.2708	-0.3214	-0.1113	-0.6179								1.26	-0.3075	-0.2274	-0.489	-0.4983	-0.4985	-0.3936	-18.1177	-0.4307	-0.5309	-0.3184											2.7645	-61.6302	-60.968	-61.3586	-61.6974	-60.9344	-62.2589	-59.0393	-62.4695	-63.1378	-62.6556
1.265	-0.9162	-0.4592	-0.4001	-0.4618	-0.585	-0.5846	-0.4053	-0.5887	-0.424	-0.6364								1.265	-0.4355	-0.7304	-0.8507	-0.8199	-0.3257	-0.279	-4.0772	-0.4836	-0.2792	-0.5182											2.7695	-61.554	-61.2244	-61.2427	-61.5479	-61.6302	-62.146	-58.8776	-62.2925	-62.2437	-63.0615
1.27	-0.1812	-0.4455	-0.1738	-0.4732	-0.8024	-0.4191	-0.6227	-0.8203	-0.3757	-0.3619								1.27	-0.4117	-0.4534	-0.6497	-0.4101	-0.235	-0.6741	-0.996	-0.4218	-0.5436	-0.408											2.7745	-61.8683	-61.438	-61.2427	-61.0962	-62.0483	-62.1033	-58.3954	-62.3413	-62.2833	-63.4003
1.275	-0.6353	-0.3062	-0.4532	-0.2641	-0.7059	-0.4485	-0.6623	-0.4003	-0.5031	-0.2179								1.275	-0.3897	-0.246	-0.4947	-0.6576	-0.532	-0.8166	-0.4176	-0.3998	-0.4653	-0.9463											2.7795	-62.1918	-61.0535	-61.4197	-61.145	-61.6882	-62.2467	-57.7789	-61.8713	-62.0239	-63.6902
1.28	-0.4402	-0.3047	-0.4504	-0.1532	-0.4787	-0.452	-0.4538	-0.4729	-0.509	-0.4164								1.28	-0.4988	-0.4551	-0.5243	-0.5163	-0.4961	-0.4011	-0.998	-0.1825	-0.4149	-0.2073											2.7845	-62.2986	-60.9833	-61.5112	-61.6364	-61.5326	-62.2253	-57.7515	-61.8469	-61.1755	-64.2303
1.285	-1.2045	-0.2699	-0.3724	-0.5006	-0.5028	-0.3966	-0.7276	-0.4221	-0.5311	-0.6259								1.285	-0.4043	-0.7153	-0.4626	-0.6221	-0.5043	-0.2228	-0.544	-0.5906	-0.4833	-0.629											2.7895	-62.5824	-60.7971	-61.8347	-61.7004	-61.4136	-62.3596	-57.7942	-61.7554	-61.2701	-64.5172
1.29	-0.5031	-0.3299	-0.3381	-0.4242	-0.2776	-0.6004	-0.5012	-0.3808	-1.0589	-0.4075								1.29	-0.5376	-0.496	-0.5667	-1.2235	-0.4475	-0.5242	-1.1251	-0.4445	-0.5164	-0.6988											2.7945	-62.8479	-60.6903	-62.2223	-62.1246	-60.437	-62.8387	-57.4188	-61.4227	-61.3556	-64.5355
1.295	-0.4149	-0.5916	-0.3575	-0.5985	-0.5141	-0.5582	-0.4789	-0.3596	-0.5488	-0.4492								1.295	-0.9387	-0.3705	-0.4073	-0.6487	-0.3985	-0.4968	-0.2974	-0.8522	-0.4971	-0.6986											2.7995	-62.9272	-60.8398	-62.1948	-62.2284	-60.376	-62.9944	-57.2449	-61.499	-61.0291	-64.1602
1.3	-0.4915	-0.4968	-0.5167	-0.3652	-0.6503	-0.3201	-0.4927	-0.1517	-0.4962	-0.513								1.3	-0.6311	-0.4402	-0.4898	-0.2836	-0.6842	-0.2773	-1.288	-0.4279	-0.3633	-0.4221											2.8045	-62.8998	-60.8246	-62.326	-61.7462	-60.7269	-63.0127	-57.3517	-61.6608	-60.8307	-63.855
1.305	-0.6637	-0.3371	-0.4296	-0.3889	-0.5418	-0.6456	-0.5105	-0.2498	-0.5315	-0.4469								1.305	-0.5851	-0.2576	-0.6865	-0.7431	-0.7937	-0.6995	-0.4013	-0.6983	-0.3936	-1											2.8095	-63.0981	-60.9192	-62.0911	-61.908	-61.0413	-62.4847	-57.608	-61.5692	-60.849	-63.7695
1.31	-0.872	-0.7593	-0.3557	-0.284	-0.4099	-0.5381	-0.4775	-0.7747	-0.3829	-0.3106								1.31	-0.6866	-0.3541	-0.3327	-0.3874	-0.4851	-0.4337	-1.4559	-0.5774	-0.3352	-0.2874											2.8145	-63.3484	-61.2061	-62.1185	-61.7706	-60.907	-62.4115	-58.0536	-61.6302	-61.1664	-63.8092
1.315	-0.4336	-0.3309	-0.5521	-0.558	-0.78	-0.4275	-0.3813	-0.403	-0.7039	-0.3755								1.315	-0.4177	-0.4013	-0.5799	-0.8591	-0.6264	-0.6288	-0.3769	-0.4807	-0.3984	-0.315											2.8195	-62.9791	-61.2457	-61.8652	-61.7126	-60.1105	-62.4207	-58.2672	-61.9202	-61.2213	-64.09
1.32	-0.4895	-0.4582	-0.3113	-0.3234	-0.59	-0.4623	-0.4515	-0.7295	-0.6731	-0.3446								1.32	-0.2988	-0.3794	-0.5636	-0.3517	-0.3608	-0.5928	-0.7385	-0.6837	-0.4297	-0.4928											2.8245	-62.7228	-61.3739	-61.5143	-61.3892	-59.9762	-62.3749	-58.4869	-61.6669	-61.3434	-63.9557
1.325	-0.5072	-0.4942	-0.4183	-0.3951	-0.6506	-0.2251	-0.4625	-0.2181	-0.8098	-0.4228								1.325	-0.639	-0.7495	-0.6018	-0.2062	-0.2942	-0.4718	-0.6442	-0.3669	-0.5282	-0.8678											2.8295	-62.7991	-61.5784	-61.5845	-61.5662	-59.9182	-62.3383	-58.2794	-61.3525	-61.557	-63.8031
1.33	-0.5232	-0.7282	-0.2787	-0.4331	-0.5071	-0.4679	-0.4174	-0.3982	-0.3992	-0.5851								1.33	-0.2714	-0.7544	-0.2889	-0.1996	-0.4953	-0.4366	-1.0838	-0.7371	-0.4047	-0.2643											2.8345	-63.028	-61.7249	-62.0056	-61.0748	-60.0006	-62.5824	-58.5724	-61.4319	-61.8317	-63.559
1.335	-0.2828	-0.3996	-0.6189	-0.4838	-0.3608	-0.3148	-0.39	-0.31	-0.4605	-0.3915								1.335	-0.2626	-0.3151	-0.3546	-0.5994	-0.6423	-0.4308	-0.3835	-0.4215	-0.3746	-0.3265											2.8395	-63.2324	-61.8958	-62.2314	-61.0931	-60.1837	-63.0371	-58.8593	-61.9476	-62.0087	-62.7289
1.34	-0.2905	-0.3779	-0.3211	-0.2415	-0.3477	-0.4772	-0.5098	-0.5781	-0.2756	-0.6451								1.34	-0.8206	-0.5134	-0.2034	-0.2753	-0.6091	-0.3617	-0.6141	-0.3928	-0.5442	-0.3505											2.8445	-63.2813	-62.0453	-62.2742	-61.441	-60.3607	-63.3026	-58.7799	-62.0209	-62.3535	-62.6709
1.345	-0.3443	-0.3851	-0.4682	-0.3685	-0.2515	-0.4914	-0.419	-0.4112	-0.3513	-0.3853								1.345	-0.3008	-0.4064	-0.5842	-0.4384	-0.3676	-0.3069	-0.3737	-0.6196	-0.5413	-0.7445											2.8495	-63.3148	-61.85	-61.6791	-60.7178	-60.6323	-63.7238	-58.7921	-61.8011	-62.9639	-62.8693
1.35	-0.3717	-0.2398	-0.4037	-0.2575	-0.2107	-0.4627	-0.2657	-0.3479	-0.5557	-0.3632								1.35	-0.5516	-0.3743	-0.311	-0.3533	-0.6698	-1.0515	-0.7153	-0.3502	-0.4943	-0.5337											2.8545	-63.15	-61.7401	-61.4929	-60.5835	-61.084	-63.7909	-58.8196	-61.8622	-63.3911	-62.9517
1.355	-0.1869	-0.2706	-0.3297	-0.5079	-0.5486	-0.3061	-0.3224	-0.5561	-0.4484	-0.4404								1.355	-0.469	-0.3327	-0.3424	-0.4759	-0.5342	-0.734	-0.3854	-0.2598	-0.4673	-0.4556											2.8595	-62.7808	-61.6272	-61.4777	-60.6598	-60.3821	-63.916	-58.4015	-62.0728	-63.0188	-63.1989
1.36	-0.4164	-0.4286	-0.202	-0.443	-0.7036	-0.4107	-0.2852	-0.3971	-0.4352	-0.3909								1.36	-0.2319	-0.5562	-0.4107	-0.719	-0.298	-0.466	-0.8412	-0.3962	-0.4583	-0.4331											2.8645	-62.5519	-61.5814	-61.4075	-59.9487	-59.9823	-63.858	-58.4412	-62.3413	-62.0239	-63.2874
1.365	-0.5772	-0.4953	-0.3985	-0.4417	-0.4019	-0.3733	-0.149	-0.635	-0.3034	-0.3331								1.365	-0.254	-0.4297	-0.6073	-0.2973	-0.8265	-0.4949	-0.3462	-0.4203	-0.474	-0.5135											2.8695	-62.4664	-61.8103	-61.4227	-60.0494	-59.8053	-63.7665	-58.8745	-61.9934	-61.8835	-63.2233
1.37	-0.4256	-0.4541	-0.373	-0.3166	-0.3265	-0.3537	-0.4876	-0.6048	-0.6934	-0.8445								1.37	-0.6001	-0.3918	-0.4006	-0.627	-0.5697	-0.3174	-0.9314	-0.4631	-0.5363	-0.4196											2.8745	-62.6007	-62.0636	-61.496	-60.1013	-59.8877	-63.8428	-59.2438	-61.3861	-62.2437	-63.0646
1.375	-0.4522	-0.3519	-0.2436	-0.4062	-0.3984	-0.6055	-0.6226	-0.5931	-0.3186	-0.3043								1.375	-0.6278	-0.2916	-0.4462	-0.4743	-0.5184	-0.4244	-0.4711	-0.4641	-0.3839	-1.6593											2.8795	-62.8174	-61.9812	-61.5753	-60.025	-59.7656	-63.9008	-59.4269	-61.3892	-62.5763	-63.0829
1.38	-0.2474	-0.3812	-0.3396	-0.2886	-0.7286	-0.1298	-0.4196	-0.4007	-0.4215	-0.5511								1.38	-0.3611	-0.7103	-0.2882	-0.5226	-0.5567	-0.4297	-1.5893	-0.1968	-0.4346	-0.4359											2.8845	-63.0432	-61.8835	-61.5417	-59.6985	-59.9091	-63.8519	-59.9243	-61.6577	-62.7075	-63.1073
1.385	-0.247	-0.3572	-0.3476	-0.4427	-0.8064	-0.4797	-0.3352	-0.4346	-0.1687	-0.2764								1.385	-0.5332	-0.6978	-0.124	-0.9005	-0.5573	-0.1917	-0.5046	-0.2894	-0.3875	-0.8936											2.8895	-63.2965	-61.5967	-61.4685	-59.729	-60.2844	-63.4125	-60.5682	-61.7401	-62.8296	-63.0066
1.39	-0.2539	-0.3374	-0.3172	-0.6486	-0.6391	-0.6085	-0.5862	-0.4974	-0.3863	-0.3075								1.39	-0.846	-0.7235	-0.304	-0.7039	-0.7128	-0.5976	-0.9244	-0.4913	-0.9098	-0.6508											2.8945	-63.1836	-61.5875	-61.5997	-59.8755	-60.5164	-63.2172	-61.2	-61.5814	-63.1165	-62.9486
1.395	-0.4111	-0.5312	-0.5733	-0.3528	-0.3331	-0.405	-0.255	-0.5592	-0.6066	-0.3754								1.395	-0.577	-0.1939	-0.5917	-0.7203	-0.2524	-0.6339	-0.3317	-0.2987	-0.4237	-0.2866											2.8995	-62.8754	-61.3434	-61.2701	-60.1959	-60.7544	-62.8754	-61.499	-61.4288	-62.6862	-62.9211
1.4	-0.4798	-0.7349	-0.8058	-0.3611	-0.4901	-0.2557	-0.6375	-0.1998	-0.7059	-0.6414								1.4	-0.8663	-0.3448	-0.5345	-0.5025	-0.6302	-0.7545	-0.2952	-0.5516	-0.4592	-0.6822											2.9045	-62.5763	-60.733	-61.1084	-60.1563	-60.0952	-61.6852	-61.2457	-61.026	-62.6526	-63.2294
1.405	-0.3182	-0.4105	-0.3139	-0.5956	-0.3482	-0.5077	-0.7682	-0.5643	-0.6181	-0.3942								1.405	-0.8174	-0.7365	-0.5518	-0.2747	-0.4374	-0.4243	-0.4521	-0.4103	-0.3573	-0.66											2.9095	-62.3352	-59.8053	-61.0779	-60.4401	-59.5398	-61.2549	-60.5499	-61.0962	-62.3169	-63.1866
1.41	-0.6065	-0.3202	-0.2681	-0.6731	-0.4001	-0.2457	-0.2457	-0.2705	-0.5098	-0.3956								1.41	-0.2593	-0.5142	-0.3218	-0.3576	-0.3467	-0.4822	-0.776	-0.7009	-0.4789	-0.4327											2.9145	-62.323	-59.8755	-60.7849	-60.4279	-59.4513	-60.9375	-60.3302	-61.1938	-62.088	-63.1012
1.415	-0.4975	-0.6163	-0.7254	-0.4764	-0.46	-0.4404	-0.5754	-0.7968	-0.4706	-0.384								1.415	-0.7428	-0.486	-0.2236	-0.4304	-0.2657	-0.478	-0.4368	-0.3605	-0.6467	-0.8515											2.9195	-62.4878	-60.1044	-60.5743	-60.6873	-59.137	-61.1084	-60.3363	-60.7513	-61.8286	-62.8998
1.42	-0.4159	-0.287	-0.4871	-0.2326	-0.5111	-0.321	-0.1941	-0.5286	-0.3532	-0.2441								1.42	-0.3292	-0.319	-0.3188	-0.5506	-0.6188	-0.5048	-0.7812	-0.7848	-0.6689	-0.5483											2.9245	-62.738	-60.1349	-60.8246	-61.0596	-58.8684	-61.4471	-60.4858	-60.6628	-61.4105	-62.5366
1.425	-0.763	-0.384	-0.269	-0.4482	-0.6031	-0.3211	-0.389	-0.3601	-0.8107	-0.4425								1.425	-0.4099	-0.4182	-0.6338	-0.4197	-0.4257	-1.3826	-0.4035	-0.2796	-0.3805	-0.3899											2.9295	-62.5366	-60.3912	-61.3525	-61.2885	-58.8226	-61.7828	-60.6049	-60.9406	-61.3739	-61.9995
1.43	-0.2941	-0.3447	-0.2066	-0.3763	-0.6299	-0.2226	-0.4394	-0.7474	-0.6344	-0.1927								1.43	-0.7035	-0.2424	-0.5016	-0.8248	-0.3188	-0.4504	-0.3281	-0.5815	-0.4858	-0.2689											2.9345	-62.5153	-60.6903	-61.9507	-61.3983	-58.7921	-62.2559	-60.8032	-61.1572	-61.6974	-62.0483
1.435	-0.3746	-0.294	-0.2904	-0.2257	-0.5445	-0.372	-0.405	-0.3868	-0.6073	-0.4495								1.435	-0.3071	-0.358	-0.2656	-0.7086	-0.5136	-0.544	-0.3944	-0.3481	-0.2879	-0.4378											2.9395	-62.5824	-60.7819	-62.2437	-61.7981	-58.847	-62.6373	-61.438	-61.4349	-61.7767	-61.8225
1.44	-0.3473	-0.4449	-0.2205	-0.5365	-0.7017	-0.4327	-0.4588	-0.5763	-0.7438	-0.6272								1.44	-0.3398	-0.2616	-0.52	-0.2814	-0.4418	-0.3396	-0.3353	-0.4529	-0.3766	-0.8527											2.9445	-62.2681	-60.8063	-62.3352	-62.3718	-59.2499	-62.7808	-62.0544	-61.7188	-62.1185	-60.5652
1.445	-0.522	-0.5172	-0.3642	-0.4361	-0.3655	-0.2796	-0.565	-0.6091	-0.5394	-0.3969								1.445	-0.4745	-0.2068	-0.4995	-0.4507	-0.559	-0.1767	-0.4111	-0.3474	-0.3294	-0.855											2.9495	-62.3627	-60.9406	-62.3138	-62.7594	-59.9335	-62.8418	-61.9598	-62.3535	-62.6556	-60.2112
1.45	-0.3276	-0.2932	-0.5375	-0.65	-0.5596	-0.2559	-0.2533	-0.8163	-0.6131	-0.4621								1.45	-0.7885	-0.3754	-0.6637	-0.3387	-0.2711	-0.4587	-0.5426	-0.2465	-0.4639	-0.5347											2.9545	-62.5793	-61.2	-61.7828	-63.1714	-60.4828	-63.0676	-61.6119	-62.4939	-62.8632	-59.9121
1.455	-0.2253	-0.3236	-0.4838	-0.5739	-0.527	-0.26	-0.3486	-0.2758	-0.4395	-0.5145								1.455	-0.6059	-0.1735	-0.516	-0.6826	-0.85	-0.3575	-0.4108	-0.4577	-0.5608	-0.5171											2.9595	-62.8174	-61.2396	-61.557	-63.1897	-60.144	-63.2965	-61.5723	-62.6373	-62.7747	-59.8663
1.46	-0.301	-0.4513	-0.3866	-0.3814	-0.3719	-0.2372	-0.3336	-0.3232	-0.7183	-0.4909								1.46	-1.0887	-0.4439	-0.7446	-0.3049	-0.5221	-0.5269	-0.2711	-0.5584	-0.467	-0.8083											2.9645	-62.7045	-60.3058	-61.5356	-63.092	-59.7931	-63.3759	-61.5662	-62.9517	-62.8296	-59.9945
1.465	-0.5552	-0.2008	-0.3724	-0.4079	-0.8208	-0.7727	-0.1867	-0.4681	-0.5675	-0.4533								1.465	-0.7441	-0.5582	-0.4887	-0.2468	-0.3145	-0.442	-0.3542	-0.5569	-0.3683	-0.6827											2.9695	-62.2803	-59.9457	-61.5234	-63.2477	-59.8541	-63.1683	-61.2274	-63.2294	-62.9242	-59.5581
1.47	-0.5361	-0.4997	-0.4311	-0.5756	-0.4868	-0.6516	-0.4636	-0.5942	-0.7409	-0.4843								1.47	-0.3622	-0.524	-0.3276	-0.7656	-0.2198	-0.3744	-0.6657	-0.45	-0.3502	-0.8035											2.9745	-62.262	-59.9701	-61.4258	-63.5498	-60.5927	-63.0951	-61.2823	-63.031	-62.8754	-59.5337
1.475	-0.5861	-0.6564	-0.4967	-0.3846	-0.4392	-0.4939	-0.2163	-0.5071	-0.5031	-0.7546								1.475	-0.421	-0.4538	-0.3816	-0.2896	-0.5959	-0.4159	-0.324	-0.5865	-0.3958	-0.6308											2.9795	-62.3413	-60.1501	-61.496	-63.3606	-60.5103	-63.3881	-60.7758	-62.6862	-62.9181	-60.141
1.48	-0.3586	-0.4268	-0.3554	-0.306	-0.362	-0.7135	-0.4711	-0.5298	-0.3847	-0.5051								1.48	-1.0043	-0.6877	-0.4159	-0.7532	-0.2146	-0.3045	-0.3554	-0.4611	-0.5203	-0.6449											2.9845	-62.6343	-59.9396	-60.6476	-62.8479	-60.4401	-63.0951	-59.967	-61.8835	-62.5519	-60.5927
1.485	-0.4882	-0.6387	-0.4995	-0.3809	-0.3729	-0.798	-0.3754	-0.2556	-0.4854	-0.2594								1.485	-0.5726	-0.4387	-0.2741	-0.3976	-0.38	-0.485	-0.898	-0.6071	-0.62	-0.3473											2.9895	-62.384	-59.668	-59.6832	-62.8357	-60.5255	-62.7991	-59.9243	-61.795	-62.4481	-60.7178
1.49	-0.5089	-0.2629	-0.403	-0.2528	-0.2641	-0.5945	-0.7632	-0.6654	-0.5328	-0.5082								1.49	-0.7288	-0.4071	-0.6941	-0.6017	-0.3865	-0.3734	-0.583	-0.5653	-0.527	-0.3221											2.9945	-62.3657	-59.8938	-59.6313	-63.0951	-60.4797	-62.7167	-59.5947	-61.908	-62.1582	-60.9222
1.495	-0.3827	-0.3828	-0.4128	-0.3174	-0.7304	-0.313	-0.4976	-1.5072	-0.4756	-0.21								1.495	-0.7844	-0.4537	-0.3542	-0.4596	-0.4952	-0.1806	-0.3863	-0.5234	-0.6631	-0.581											2.9995	-62.4573	-59.8785	-59.6161	-63.0585	-60.5194	-63.0341	-59.317	-61.9995	-61.3068	-61.026
1.5	-0.2484	-0.3251	-0.2824	-0.1681	-0.3191	-0.2231	-0.1945	-0.6285	-0.3236	-0.5218								1.5	-1.0922	-0.5931	-0.4611	-0.385	-0.436	-0.4407	-0.6114	-0.4508	-0.7567	-0.328											3.0045	-62.6984	-59.7351	-59.6497	-62.8113	-60.675	-63.0127	-59.4513	-61.9568	-61.0809	-61.2213
1.505	-0.6543	-0.4819	-0.2883	-0.4329	-0.4117	-0.4524	-0.3163	-0.5267	-0.2662	-0.5888								1.505	-0.3649	-0.4541	-0.6266	-0.5521	-0.4439	-0.7871	-0.5751	-0.6248	-0.5889	-0.5122											3.0095	-62.8693	-59.6313	-60.0922	-62.262	-60.5103	-62.7411	-60.0037	-61.8347	-61.1511	-61.0565
1.51	-0.4109	-0.3675	-0.2893	-0.4489	-0.481	-0.3253	-0.6718	-0.8122	-0.6227	-0.4534								1.51	-0.6371	-0.4075	-0.4288	-0.391	-0.5601	-0.4604	-0.8084	-0.5468	-0.4183	-0.1986											3.0145	-62.6862	-59.9121	-60.4645	-61.9781	-59.7626	-62.1094	-60.2081	-62.0178	-61.4502	-60.9131
1.515	-0.5919	-0.6218	-0.3759	-0.5586	-0.7233	-0.413	-0.5299	-0.7639	-0.3577	-0.3317								1.515	-1.2327	-0.6055	-0.3868	-0.467	-0.3695	-0.6091	-0.4446	-0.5711	-0.2938	-0.4994											3.0195	-62.2925	-60.4431	-60.4126	-62.146	-59.4513	-61.7828	-60.5927	-62.2437	-61.4288	-61.0718
1.52	-0.4611	-0.4949	-0.7464	-0.4684	-0.2567	-0.7774	-0.2753	-0.3434	-0.2294	-0.3219								1.52	-0.5549	-0.4244	-0.6274	-0.7003	-0.2992	-0.9169	-0.3176	-0.0913	-0.2141	-0.5603											3.0245	-62.2314	-60.5835	-60.5621	-62.1796	-58.9539	-61.5387	-60.8337	-62.3718	-61.38	-61.0138
1.525	-0.6332	-0.399	-0.3415	-0.2677	-0.6156	-0.338	-0.2299	-0.4359	-0.6357	-0.6836								1.525	-0.3518	-0.3701	-0.4575	-0.5282	-0.2632	-0.5099	-0.6078	-0.6083	-0.6407	-0.4628											3.0295	-62.3474	-61.0016	-60.611	-62.3169	-58.783	-61.5387	-59.6069	-61.9598	-61.6547	-60.6018
1.53	-0.6305	-0.4138	-0.6793	-0.312	-0.3531	-0.4623	-0.3459	-0.7238	-0.3181	-0.3119								1.53	-0.2872	-0.3661	-0.8494	-0.8828	-0.4009	-0.48	-0.4485	-0.2708	-0.5541	-0.398											3.0345	-62.5549	-60.4431	-60.3241	-61.972	-58.0505	-61.6699	-59.2926	-61.7249	-61.4655	-60.6934
1.535	-0.4642	-0.5931	-0.5358	-0.4758	-0.3121	-0.349	-0.2233	-0.3441	-0.7709	-0.5828								1.535	-0.4288	-0.4111	-0.5686	-0.7442	-0.5464	-0.3561	-0.5951	-0.3386	-0.3562	-0.9971											3.0395	-62.5916	-60.0159	-60.4523	-61.7798	-57.5256	-61.9415	-59.4574	-61.5143	-61.4716	-61.0199
1.54	-0.5281	-0.6	-0.6888	-1.0201	-0.2877	-0.4035	-0.1375	-0.5342	-0.3162	-0.3383								1.54	-0.2902	-0.2305	-0.3797	-0.4503	-0.6076	-0.5561	-0.5439	-0.4676	-0.5906	-0.4822											3.0445	-61.8622	-59.9487	-59.9731	-61.4685	-57.5745	-61.618	-59.5978	-61.3556	-61.6119	-61.0901
1.545	-0.4505	-0.4063	-0.4354	-0.4885	-0.6045	-0.4636	-0.4696	-1.0711	-0.4072	-0.4736								1.545	-0.3782	-0.8595	-0.4108	-0.4274	-0.4993	-0.1063	-0.4784	-0.2409	-0.8816	-0.4314											3.0495	-61.7371	-59.9152	-60.0403	-61.5875	-57.901	-61.4471	-59.5398	-60.965	-61.8134	-60.5896
1.55	-0.4823	-0.3599	-0.5164	-0.358	-0.3886	-0.3298	-0.8226	-0.7483	-0.5394	-0.2152								1.55	-0.269	-1.0115	-0.5547	-0.5237	-0.5043	-0.499	-0.4155	-0.7249	-0.3633	-0.6056											3.0545	-61.9324	-60.1776	-60.2753	-62.0056	-58.3282	-61.0107	-58.8776	-60.0525	-62.3199	-60.0647
1.555	-0.2683	-0.5521	-0.5363	-0.3264	-0.4319	-0.1953	-0.4507	-0.3165	-0.5743	-0.3087								1.555	-0.6183	-0.1121	-0.3748	-0.3998	-0.77	-0.2813	-0.571	-0.6893	-0.5808	-0.5323											3.0595	-61.8683	-60.498	-60.6262	-62.3047	-58.8531	-60.3394	-58.8074	-59.4299	-62.1094	-59.7137
1.56	-0.4364	-0.3182	-0.3932	-0.5201	-0.5344	-0.4117	-0.2756	-0.5737	-0.8195	-0.6195								1.56	-0.4676	-0.6514	-0.5929	-0.16	-0.441	-0.3783	-0.45	-0.4262	-0.3338	-0.2747											3.0645	-61.8439	-60.5804	-60.73	-62.323	-58.8135	-59.8297	-58.9081	-58.2581	-62.085	-59.2682
1.565	-0.6131	-0.3565	-0.6746	-0.2941	-0.2044	-0.5983	-0.4552	-0.8502	-0.2924	-0.2396								1.565	-0.5953	-0.5309	-0.2781	-0.4858	-0.5016	-0.4674	-0.7085	-0.4092	-0.3755	-0.3708											3.0695	-61.8805	-60.4858	-60.9619	-62.1979	-58.3496	-59.7687	-59.1797	-58.0353	-62.2406	-59.3048
1.57	-0.5825	-0.2302	-0.368	-0.535	-0.5256	-0.3959	-0.3548	-0.8419	-0.5486	-0.3636								1.57	-0.3878	-0.2222	-0.7775	-0.3871	-0.5533	-0.3622	-0.5932	-0.2733	-0.2835	-0.5025											3.0745	-62.0239	-60.7178	-61.5387	-62.2498	-58.606	-59.8175	-59.4452	-57.962	-61.8774	-59.6191
1.575	-0.538	-0.4382	-0.2423	-0.4753	-0.5353	-0.6437	-0.3331	-0.6317	-0.4806	-0.173								1.575	-0.3479	-0.379	-0.3797	-0.6252	-0.3859	-0.4097	-0.4188	-0.3706	-0.3131	-0.9866											3.0795	-62.3291	-60.5042	-61.969	-62.5031	-58.9569	-60.2081	-59.9457	-58.0841	-61.6852	-60.3455
1.58	-0.3963	-0.5238	-0.3347	-0.4589	-0.4761	-0.1861	-0.3721	-1.0401	-0.3317	-0.2952								1.58	-0.7723	-0.593	-0.3152	-0.5623	-0.5131	-0.4603	-0.736	-0.3134	-0.8391	-0.2923											3.0845	-62.6892	-60.2936	-62.5427	-62.6587	-59.1644	-60.2753	-59.9213	-58.4747	-61.6699	-61.0931
1.585	-0.5345	-0.3543	-0.445	-0.488	-0.3919	-0.3243	-0.3131	-0.7678	-0.3737	-0.453								1.585	-0.2766	-0.3351	-0.4453	-0.4456	-0.4221	-0.727	-0.3922	-0.6223	-0.2422	-0.8123											3.0895	-62.1735	-60.1471	-63.0615	-62.7075	-59.1309	-60.556	-59.8419	-59.0363	-61.4624	-61.5326
1.59	-0.2546	-0.5156	-0.464	-0.4866	-0.2108	-0.4405	-0.7892	-0.9012	-0.2949	-0.2432								1.59	-0.4322	-0.3762	-0.3003	-0.387	-0.4119	-0.6603	-0.3737	-0.5882	-0.8188	-0.368											3.0945	-62.1887	-60.2783	-63.0554	-62.7502	-58.9966	-60.8948	-60.1318	-59.1736	-61.2518	-61.5906
1.595	-0.4076	-0.3304	-0.4127	-0.2825	-0.5026	-0.3618	-0.711	-0.2606	-0.4122	-0.4875								1.595	-0.4377	-0.5223	-0.8654	-0.3634	-0.4649	-0.475	-0.5679	-0.6751	-0.4977	-0.6659											3.0995	-62.149	-59.4849	-63.0981	-63.0188	-58.7769	-60.9772	-60.5682	-59.4116	-61.3251	-61.9751
1.6	-0.325	-0.4283	-0.4917	-0.6532	-0.3959	-0.338	-0.3724	-0.8529	-0.7307	-0.5872								1.6	-1.0849	-0.6039	-0.4413	-0.463	-0.95	-0.672	-0.8856	-0.4857	-0.4368	-0.5946											3.1045	-62.326	-58.7158	-62.8082	-63.1714	-58.7677	-61.0504	-60.733	-59.6008	-61.7462	-62.2162
1.605	-0.5825	-0.3676	-0.3342	-0.2765	-0.3341	-0.3829	-0.3293	-0.686	-0.5265	-0.3266								1.605	-0.4032	-0.3699	-0.5908	-0.2217	-0.2899	-0.4027	-0.542	-0.6877	-0.4204	-0.6773											3.1095	-62.3566	-57.9376	-62.7777	-62.9669	-58.8776	-61.6302	-60.7605	-59.845	-62.265	-62.3596
1.61	-0.3267	-0.429	-0.395	-0.4006	-0.2816	-0.3531	-0.6534	-12.199	-0.4141	-0.4311								1.61	-0.2466	-0.4847	-0.4078	-0.4137	-0.2168	-0.19	-0.5405	-0.4182	-0.8065	-0.5708											3.1145	-62.4084	-56.546	-62.973	-62.6587	-59.2377	-61.6943	-60.9436	-59.668	-62.439	-62.439
1.615	-0.4209	-0.5347	-0.5504	-0.3452	-0.4135	-0.7055	-0.3321	-2.9389	-0.7467	-0.4229								1.615	-0.5403	-0.4358	-0.438	-0.515	-0.5287	-0.9435	-1.1174	-0.4497	-0.5161	-0.4349											3.1195	-62.2955	-56.2927	-63.1042	-62.7136	-59.6344	-61.6455	-61.2	-59.7076	-62.4969	-62.7075
1.62	-0.3096	-0.4363	-0.2637	-0.4519	-0.4975	-0.5708	-0.2638	-0.7484	-0.7817	-0.268								1.62	-0.6467	-0.4714	-0.4842	-0.4642	-0.9889	-0.7566	-0.6871	-0.3947	-0.443	-0.5141											3.1245	-62.149	-55.7831	-63.1866	-62.5397	-59.6741	-61.3647	-61.3251	-60.0922	-62.6709	-62.7838
1.625	-0.5246	-0.4423	-0.2893	-0.4089	-0.3115	-0.7661	-0.4885	-0.6982	-0.4688	-0.2384								1.625	-0.7452	-0.6865	-0.2653	-0.1566	-0.4285	-0.4903	-0.384	-0.4912	-0.3316	-0.2106											3.1295	-62.1979	-55.8075	-63.208	-61.9965	-59.8938	-61.4838	-61.4777	-60.2386	-62.9211	-62.7197
1.63	-0.2233	-0.3873	-0.3294	-0.5591	-1.138	-0.1939	-0.4783	-0.6641	-0.6142	-0.332								1.63	-0.4737	-0.4975	-0.3204	-0.3858	-0.6378	-0.5513	-0.6166	-0.6995	-0.4165	-0.2843											3.1345	-62.0117	-56.1096	-63.4338	-61.9659	-59.3445	-61.6669	-61.7249	-60.1776	-62.8723	-62.5977
1.635	-0.3881	-0.3992	-0.267	-0.3347	-0.2811	-0.3704	-0.4881	-0.6499	-0.5703	-0.2547								1.635	-0.3368	-0.4292	-0.2956	-0.5751	-0.3836	-0.2497	-0.9357	-0.3535	-0.3544	-0.7764											3.1395	-61.8225	-56.3751	-63.4125	-61.9385	-58.9233	-62.2009	-61.6089	-60.1746	-62.8326	-62.5641
1.64	-0.5456	-0.4002	-0.3695	-0.4526	-0.3448	-0.4896	-0.1724	-1.0636	-0.5912	-0.5058								1.64	-0.4997	-0.3685	-0.4214	-0.5179	-0.215	-0.4077	-0.3576	-0.8049	-0.7456	-0.564											3.1445	-61.9202	-57.2296	-63.1989	-61.6852	-58.3466	-61.9781	-61.3159	-60.2997	-61.3068	-62.3932
1.645	-0.4049	-0.4041	-0.5559	-0.334	-0.6056	-0.5039	-0.4277	-0.3587	-0.5799	-0.161								1.645	-0.524	-0.4751	-0.5226	-0.4486	-0.2832	-0.6458	-0.6453	-0.4554	-0.864	-0.9048											3.1495	-62.2711	-57.6019	-63.0798	-61.8866	-58.3954	-61.8988	-60.9772	-60.4736	-61.026	-62.2375
1.65	-0.585	-0.5244	-0.3792	-0.4001	-0.3025	-0.4468	-0.3814	-1.1689	-0.3696	-0.4044								1.65	-0.446	-0.4469	-0.399	-0.6036	-0.6644	-0.5304	-0.627	-0.2224	-0.3152	-0.3073											3.1545	-62.3932	-58.0994	-63.2935	-62.2131	-58.6761	-61.8805	-61.0779	-59.7687	-60.7941	-62.085
1.655	-0.6148	-0.3547	-0.3789	-0.4458	-0.3693	-0.4679	-0.2392	-0.8492	-0.4629	-0.2481								1.655	-0.5665	-0.46	-0.3203	-0.6053	-0.4232	-0.4013	-0.3105	-0.5027	-0.4762	-0.6218											3.1595	-62.381	-58.6975	-63.3453	-62.3016	-58.7341	-61.9171	-61.2854	-58.8074	-60.791	-61.8591
1.66	-0.3414	-0.5141	-0.3823	-0.3947	-0.5929	-0.4779	-0.6606	-0.8913	-0.7544	-0.2515								1.66	-0.3643	-0.5519	-0.4214	-0.2537	-0.5447	-0.425	-0.6468	-0.7016	-0.2633	-0.5791											3.1645	-62.3016	-57.8003	-63.3301	-62.7014	-59.2102	-62.0422	-61.4899	-58.8959	-60.5408	-61.8866
1.665	-0.5317	-0.3472	-0.7226	-0.3236	-0.6824	-0.4282	-0.5618	-0.5201	-0.3314	-0.3812								1.665	-0.3029	-0.5685	-0.259	-0.3999	-0.3079	-0.359	-0.4802	-0.8783	-0.7434	-0.3316											3.1695	-62.2742	-57.4463	-63.2263	-62.4878	-59.5093	-62.0697	-61.2885	-58.8501	-60.788	-61.7859
1.67	-0.5424	-0.41	-0.6643	-0.3456	-0.6064	-0.4959	-0.32	-0.7449	-0.5349	-0.3326								1.67	-0.6151	-0.2832	-0.588	-0.3035	-0.5556	-0.4768	-0.6436	-0.4016	-0.5515	-0.5952											3.1745	-62.1277	-56.9794	-62.6068	-62.2833	-60.1563	-62.3627	-61.0107	-58.8684	-61.145	-61.7432
1.675	-0.6538	-0.2935	-0.3465	-0.3459	-0.729	-0.2829	-0.2607	-0.484	-0.5482	-0.6442								1.675	-0.5082	-0.6307	-0.4594	-0.6442	-0.5041	-0.8454	-0.5704	-0.5301	-0.4739	-0.4477											3.1795	-62.088	-56.543	-62.6862	-62.1521	-60.144	-62.0789	-60.5347	-58.3618	-61.3678	-60.9833
1.68	-0.5513	-0.2464	-0.3024	-0.6595	-0.4569	-0.4997	-0.7132	-0.9099	-0.5276	-0.3962								1.68	-0.2363	-0.4119	-0.4702	-0.6772	-0.301	-0.5748	-0.5782	-0.502	-0.3617	-0.3971											3.1845	-62.3627	-56.5887	-62.265	-62.2589	-60.1776	-62.1216	-60.1349	-58.1879	-61.7126	-60.9741
1.685	-0.5291	-0.4522	-0.5481	-0.5354	-0.504	-0.3161	-0.1942	-0.4694	-0.492	-0.5958								1.685	-0.4603	-0.5377	-0.5504	-0.4888	-0.3379	-0.3606	-1.0802	-0.4817	-0.7237	-0.5743											3.1895	-62.1552	-56.8695	-62.0483	-61.9171	-59.9518	-62.2375	-59.2621	-58.1451	-61.972	-61.1786
1.69	-0.2585	-0.6518	-0.2492	-0.635	-0.6078	-0.3892	-0.3157	-0.9552	-0.4857	-0.7334								1.69	-0.6371	-0.3827	-0.3908	-0.3933	-0.463	-0.3068	-0.9116	-0.4667	-0.4381	-0.4169											3.1945	-61.673	-57.1655	-62.1338	-61.4014	-58.8257	-62.2742	-59.2407	-58.3954	-62.0209	-61.6791
1.695	-0.3325	-0.282	-0.6811	-0.4973	-0.5542	-0.6068	-0.3165	-0.444	-0.3976	-0.2498								1.695	-0.3702	-0.5073	-0.2541	-0.2736	-0.5589	-0.3948	-0.5976	-0.704	-0.7602	-0.3855											3.1995	-61.8439	-57.077	-62.1368	-61.3281	-58.8287	-62.5153	-59.4452	-58.6853	-61.4502	-61.9263
1.7	-0.1425	-0.3689	-0.192	-0.4054	-0.3672	-0.312	-0.1946	-0.8063	-0.5903	-0.432								1.7	-0.5002	-0.4651	-0.2451	-0.6012	-0.3455	-0.5952	-0.9148	-0.5493	-0.4794	-0.6053											3.2045	-61.9324	-57.2235	-61.7065	-61.142	-59.3597	-62.3413	-59.4879	-58.963	-61.4441	-62.0728
1.705	-0.3348	-0.257	-0.4309	-0.252	-0.645	-0.3456	-0.4705	-0.6769	-0.7529	-0.6836								1.705	-0.7498	-0.3467	-0.4592	-0.4337	-0.59	-0.2748	-0.6792	-0.4917	-0.3747	-0.4116											3.2095	-61.9385	-57.2083	-61.2396	-60.8856	-59.2773	-62.2925	-59.5245	-59.6313	-61.5967	-62.1094
1.71	-0.2716	-0.334	-0.3626	-0.2726	-0.3086	-0.3547	-0.7117	-0.5363	-0.5403	-0.3653								1.71	-0.5958	-0.5664	-0.7214	-0.3739	-0.751	-0.4555	-1.1026	-0.3034	-0.3487	-0.3778											3.2145	-62.1735	-57.5684	-60.9039	-61.0474	-59.375	-62.2253	-59.8846	-59.8053	-61.1816	-62.1338
1.715	-0.3373	-0.4876	-0.3931	-0.5001	-0.521	-0.6073	-0.5386	-0.5791	-0.6713	-0.3344								1.715	-0.4195	-0.5104	-0.6074	-0.4264	-0.328	-0.3744	-0.8688	-0.3959	-0.2162	-0.4497											3.2195	-62.2986	-57.8156	-60.5377	-61.5601	-60.022	-62.3535	-60.4767	-59.8053	-60.9802	-62.4084
1.72	-0.3731	-0.3738	-0.2126	-0.4381	-0.4456	-0.3194	-0.4915	-0.5963	-0.2566	-0.3421								1.72	-0.5321	-0.7666	-0.4409	-0.351	-0.5121	-0.4355	-1.2202	-0.7498	-0.3004	-0.6935											3.2245	-62.3291	-58.2306	-60.498	-61.8866	-60.0616	-62.2894	-60.5377	-59.9884	-60.9497	-62.6129
1.725	-0.3901	-0.7802	-0.553	-0.4037	-0.6913	-0.585	-0.3884	-0.5775	-0.4243	-0.214								1.725	-0.4516	-0.7047	-0.4395	-0.9034	-0.3139	-0.2403	-0.468	-0.2962	-0.7096	-0.5179											3.2295	-62.3077	-58.4534	-60.7483	-62.0239	-60.1288	-62.2833	-60.6995	-60.3607	-60.9619	-62.3444
1.73	-0.3712	-0.4843	-0.3744	-0.3765	-0.4864	-0.5644	-0.5895	-0.979	-0.4149	-0.4473								1.73	-0.6222	-0.2925	-0.4084	-0.4721	-0.3866	-0.7122	-0.5189	-0.4058	-0.4416	-0.2365											3.2345	-62.439	-58.4656	-61.0992	-62.381	-59.8511	-62.0636	-60.7422	-60.7025	-61.2976	-62.3505
1.735	-0.6084	-0.3737	-0.2719	-0.547	-0.6262	-0.2993	-0.2277	-0.5246	-0.5957	-0.5928								1.735	-0.65	-0.6352	-0.3493	-0.2345	-0.4364	-0.3551	-0.3283	-0.3667	-0.6535	-0.5199											3.2395	-62.4359	-58.5144	-61.3586	-62.7258	-59.9884	-62.0819	-60.7941	-60.733	-61.5082	-62.1429
1.74	-0.3851	-0.6371	-0.2027	-0.508	-0.6189	-0.5618	-0.6373	-0.38	-0.7332	-0.3823								1.74	-0.8748	-0.3578	-0.3954	-0.4634	-0.723	-0.3313	-0.9651	-0.2884	-0.4614	-0.6194											3.2445	-62.5427	-58.7128	-61.4746	-62.9089	-60.3638	-61.5845	-59.7809	-60.0616	-61.8958	-61.9385
1.745	-0.726	-0.4924	-0.3928	-0.4685	-0.3074	-0.3147	-0.3431	-0.5618	-0.3453	-0.2183								1.745	-0.2661	-0.1833	-0.7106	-0.3085	-0.371	-0.223	-0.3063	-0.6237	-0.8801	-0.3113											3.2495	-62.4481	-59.0546	-61.4868	-63.0859	-60.202	-61.4258	-59.2712	-60.0128	-61.8103	-61.8774
1.75	-0.4204	-0.4062	-0.4756	-0.5737	-0.5828	-0.5228	-0.2823	-0.7123	-0.3889	-0.2106								1.75	-0.1549	-0.5167	-0.2255	-0.4881	-0.6166	-0.5565	-0.59	-0.6535	-0.5281	-0.5651											3.2545	-62.677	-59.2987	-61.85	-62.915	-60.3027	-61.5112	-58.9203	-59.8511	-61.6089	-61.9904
1.755	-0.4405	-0.4729	-0.3952	-0.3315	-0.5812	-0.5486	-0.4017	-0.7884	-0.4977	-0.3634								1.755	-0.3643	-0.6207	-0.3673	-0.6754	-0.9052	-0.4077	-0.6241	-0.1796	-0.5238	-1.0055											3.2595	-62.5946	-59.7107	-62.1155	-62.6251	-60.6323	-61.7065	-58.6578	-59.024	-61.6302	-61.8042
1.76	-0.4171	-0.3276	-0.3344	-0.3782	-0.3523	-0.613	-0.3999	-0.4647	-0.5471	-0.5848								1.76	-0.6938	-0.3488	-0.4046	-0.3692	-0.4041	-0.3458	-0.3587	-0.6477	-0.6754	-0.6109											3.2645	-62.5061	-59.9609	-62.1613	-62.5488	-60.8643	-62.1918	-57.843	-58.9935	-61.9507	-61.8439
1.765	-0.4228	-0.7319	-0.3362	-0.3657	-0.8717	-0.5311	-0.3959	-0.5125	-0.6696	-0.5363								1.765	-0.4916	-0.4579	-0.3209	-0.3315	-0.367	-0.4091	-0.2596	-0.4263	-0.5277	-0.8806											3.2695	-62.5977	-59.6008	-62.2284	-62.6434	-61.1359	-61.5021	-57.9102	-59.3262	-61.6608	-62.0758
1.77	-0.4603	-0.3198	-0.523	-1.038	-0.3055	-0.3585	-0.3053	-0.4978	-0.7765	-0.5882								1.77	-0.387	-0.3724	-0.4026	-0.4592	-0.3631	-0.3897	-0.8416	-0.4863	-0.4671	-0.6129											3.2745	-62.5397	-58.7341	-61.7706	-62.5397	-61.4777	-61.557	-58.4473	-59.903	-61.4624	-62.0605
1.775	-0.228	-0.291	-0.5308	-0.4041	-0.4989	-0.4607	-0.5827	-0.3328	-0.2306	-0.1071								1.775	-0.4921	-0.5975	-0.7504	-0.8233	-0.3406	-0.6164	-0.4538	-0.6453	-0.7328	-0.6146											3.2795	-62.6495	-58.3923	-61.3037	-62.323	-61.4441	-61.6943	-58.6151	-59.8877	-61.2549	-62.0636
1.78	-0.3435	-0.426	-0.5471	-0.3916	-0.8229	-0.3058	-0.5909	-0.2954	-0.6274	-0.552								1.78	-0.3451	-0.2622	-0.5344	-0.6161	-0.5325	-0.4153	-0.7255	-0.6657	-0.3673	-0.4344											3.2845	-62.7502	-57.5653	-61.2396	-62.0392	-61.6455	-61.6791	-58.7799	-59.7595	-61.3159	-62.2437
1.785	-0.347	-0.4636	-0.4963	-0.5117	-0.7902	-0.5697	-0.4628	-0.6906	-0.4694	-0.4004								1.785	-0.4947	-0.551	-0.431	-0.7242	-0.6514	-0.4976	-0.3652	-0.6888	-0.3447	-0.5463											3.2895	-61.9324	-56.6193	-61.2152	-61.7401	-61.6058	-61.4288	-58.7036	-59.6893	-60.8856	-62.6404
1.79	-0.3341	-0.4953	-0.3112	-0.8662	-0.5282	-0.4019	-0.4203	-0.5814	-0.4245	-0.3978								1.79	-0.2403	-0.3424	-0.4828	-0.5406	-0.6063	-0.356	-0.9094	-0.4049	-0.4779	-0.4476											3.2945	-61.5295	-55.8533	-60.8063	-61.7615	-61.4136	-61.2915	-58.6029	-59.7382	-60.7697	-62.6068
1.795	-0.5356	-0.5216	-0.2496	-0.6403	-0.6508	-0.4529	-0.4302	-0.6368	-0.3822	-0.3177								1.795	-0.2874	-0.3639	-0.5349	-0.3144	-0.3466	-0.562	-0.8104	-0.5401	-0.2568	-0.5598											3.2995	-61.3739	-55.7281	-60.8795	-62.0697	-61.5143	-61.2335	-58.7097	-59.0363	-61.1115	-62.619
1.8	-0.3876	-0.3573	-0.2245	-0.4421	-0.4174	-0.3042	-0.5223	-0.3931	-0.5	-0.4798								1.8	-0.7864	-0.3394	-0.5045	-0.3118	-0.4932	-0.3235	-0.4295	-0.3494	-0.487	-0.3856											3.3045	-61.1969	-55.3131	-61.2885	-62.5275	-61.8835	-61.1938	-59.0912	-58.8501	-60.9253	-62.5275
1.805	-0.235	-0.6055	-0.2658	-0.6088	-0.8731	-0.4824	-0.2152	-0.4742	-0.3283	-0.3993								1.805	-0.2985	-0.4419	-0.1883	-0.5319	-0.4015	-0.6353	-0.5502	-0.3039	-0.6319	-0.4558											3.3095	-60.7361	-54.9164	-61.4319	-61.9965	-61.8774	-61.0657	-59.7504	-58.3862	-60.2509	-62.2864
1.81	-0.3767	-0.3408	-0.4517	-0.5696	-0.3177	-0.3279	-0.4816	-0.4573	-0.3567	-0.1954								1.81	-0.5907	-0.4323	-0.6257	-0.6213	-0.2214	-0.3059	-0.508	-0.6066	-0.2734	-0.4576											3.3145	-60.8215	-54.2908	-61.6302	-62.03	-61.7401	-61.0779	-59.9182	-57.6813	-59.9426	-61.3403
1.815	-0.379	-0.4314	-0.3283	-0.3546	-0.2446	-0.2336	-0.3367	-0.3678	-0.5802	-0.5169								1.815	-0.337	-0.2574	-0.5764	-0.4853	-0.1912	-0.3926	-0.5431	-0.5595	-0.3218	-0.2482											3.3195	-61.1755	-54.3518	-61.9415	-62.0758	-61.6058	-61.3403	-60.1654	-57.6324	-59.4727	-60.91
1.82	-0.4627	-0.4675	-0.3716	-0.9747	-0.4737	-0.4172	-0.3978	-0.4971	-0.5858	-0.3351								1.82	-0.6241	-1.0225	-0.5525	-0.6193	-0.3712	-0.4086	-0.7387	-0.2824	-0.4012	-0.2729											3.3245	-60.6537	-54.9225	-62.1704	-62.3505	-61.2427	-61.3129	-60.2539	-57.6294	-59.3109	-60.8032
1.825	-0.5999	-0.5507	-0.7399	-0.2834	-0.6401	-0.4109	-0.3132	-0.5391	-0.3576	-0.5232								1.825	-0.3714	-0.268	-0.5092	-0.4768	-0.2458	-0.5689	-0.5155	-0.6905	-0.3486	-0.6699											3.3295	-60.3729	-55.6732	-62.5031	-62.4756	-61.2915	-61.5234	-60.1563	-58.0963	-59.668	-60.8978
1.83	-0.2561	-0.4469	-0.422	-0.3059	-0.3196	-0.3549	-0.7072	-0.5381	-0.5487	-0.3744								1.83	-0.4969	-0.2645	-0.51	-0.4323	-0.316	-0.6759	-0.7139	-0.4521	-0.4686	-0.6405											3.3345	-60.3516	-56.4911	-62.4023	-62.5488	-61.2885	-61.7065	-60.0433	-58.2703	-59.7168	-60.9772
1.835	-0.3065	-0.4332	-0.3778	-0.47	-0.7422	-0.2753	-0.4809	-0.2788	-0.4312	-0.5256								1.835	-0.3357	-0.4291	-0.1725	-0.4791	-0.3995	-0.4643	-0.3473	-0.2688	-0.8168	-0.999											3.3395	-60.3027	-57.0587	-61.8805	-62.9547	-61.3983	-61.8256	-60.3241	-58.4869	-59.5337	-61.0046
1.84	-0.3998	-0.7217	-0.523	-0.3654	-0.4396	-0.4025	-0.343	-0.4938	-0.5155	-0.8316								1.84	-0.4196	-0.4703	-0.4162	-0.4364	-0.4474	-0.7933	-0.4155	-0.3657	-0.4416	-0.8029											3.3445	-60.2295	-57.5562	-61.8774	-63.2599	-60.2631	-61.734	-60.9253	-58.0078	-59.4177	-61.441
1.845	-0.3728	-0.2191	-0.5927	-0.4812	-0.6522	-0.3921	-0.3921	-0.3529	-0.5762	-0.2768								1.845	-0.3144	-0.2523	-0.5346	-0.4581	-0.5573	-0.3989	-0.3377	-0.5846	-0.734	-0.4899											3.3495	-60.1898	-58.0231	-62.0239	-63.6078	-59.7443	-60.8643	-61.2335	-57.4341	-59.5673	-61.5112
1.85	-0.1806	-0.4409	-0.4733	-0.5316	-0.7316	-0.4312	-0.5288	-0.245	-0.1977	-0.335								1.85	-0.4084	-0.669	-0.6154	-0.2514	-0.347	-0.4549	-0.7718	-0.5844	-0.4571	-0.5157											3.3545	-60.434	-58.3405	-62.2284	-63.8245	-59.5947	-60.0525	-61.0657	-57.4249	-59.2102	-61.7889
1.855	-0.5445	-0.4855	-0.4108	-0.2854	-0.9091	-0.3528	-0.5933	-0.4532	-0.3373	-0.3961								1.855	-0.2789	-0.5705	-0.489	-0.4264	-0.5559	-0.4059	-0.3451	-0.467	-0.2805	-0.544											3.3595	-60.8276	-58.8043	-61.853	-64.0686	-59.4543	-59.9609	-60.8795	-57.3975	-58.8531	-61.9324
1.86	-0.2706	-0.6808	-0.3548	-0.4081	-0.7035	-0.716	-0.8309	-0.3104	-0.6127	-0.434								1.86	-0.5918	-0.2984	-0.5419	-0.5829	-0.4408	-0.4487	-0.2934	-0.5765	-0.4043	-0.3047											3.3645	-60.9222	-59.024	-61.9781	-63.9526	-58.8043	-59.9152	-60.7178	-57.6385	-58.493	-62.3932
1.865	-0.3898	-0.468	-0.3955	-0.2513	-0.9468	-0.5675	-0.3497	-0.3307	-0.4833	-0.4705								1.865	-0.3946	-0.2171	-0.2065	-0.3797	-0.5824	-0.2583	-0.5582	-0.3381	-0.5125	-1.034											3.3695	-60.5438	-59.4818	-61.7584	-63.9008	-58.6365	-59.7382	-60.6873	-58.3221	-58.5785	-62.4176
1.87	-0.3898	-0.4071	-0.3826	-0.9201	-0.5631	-0.4421	-0.3455	-0.6198	-0.6043	-0.8815								1.87	-0.2919	-0.3432	-0.4813	-0.7489	-0.1457	-0.3906	-0.4636	-0.8667	-0.5919	-0.6895											3.3745	-60.1227	-59.2407	-61.9293	-63.5284	-58.6365	-59.8175	-60.7147	-58.6823	-58.9691	-62.4603
1.875	-0.4128	-0.3374	-0.3299	-0.3327	-0.7166	-0.3241	-0.3682	-0.4063	-0.5736	-0.2627								1.875	-0.3789	-0.4747	-0.4831	-0.383	-0.3159	-0.6521	-0.6077	-0.3803	-0.4187	-0.9354											3.3795	-60.2051	-59.1461	-61.7035	-62.97	-58.7189	-59.8602	-61.1572	-59.2438	-59.0393	-62.5854
1.88	-0.6214	-0.2972	-0.4809	-0.5038	-0.6079	-0.3472	-0.4925	-0.5387	-0.5096	-0.786								1.88	-0.3383	-0.3504	-0.6082	-0.3997	-0.5409	-0.2436	-0.6523	-0.5493	-0.3332	-0.3775											3.3845	-60.8215	-59.256	-61.6608	-62.5549	-58.7219	-59.9884	-61.7035	-59.4574	-59.3903	-63.1134
1.885	-0.367	-0.3444	-0.4505	-0.2952	-0.9061	-0.5444	-0.4252	-0.1561	-0.5878	-0.7198								1.885	-0.5569	-0.2548	-0.5539	-0.7157	-0.5844	-0.7176	-0.7015	-0.5702	-0.6639	-0.4407											3.3895	-61.1725	-59.6893	-61.6577	-62.4573	-58.7097	-60.0311	-62.0972	-59.4238	-58.6029	-63.2141
1.89	-0.526	-0.414	-0.5173	-0.3444	-0.5812	-0.1915	-0.2747	-0.7921	-0.8364	-0.4019								1.89	-0.6737	-0.6645	-0.251	-0.4921	-0.4212	-0.8511	-0.9412	-0.3322	-0.4169	-0.9763											3.3945	-61.4532	-59.967	-61.8683	-62.4786	-59.2773	-60.141	-61.911	-59.4604	-58.6304	-63.3789
1.895	-0.2622	-0.4912	-0.2748	-0.432	-11.8042	-0.4348	-0.5442	-0.7827	-0.3553	-0.5003								1.895	-0.3558	-0.4208	-0.3287	-0.5914	-0.4349	-0.4832	-0.3713	-0.3084	-0.4532	-0.3632											3.3995	-61.0748	-59.787	-62.0697	-61.3647	-58.6487	-60.3455	-61.3495	-59.8022	-59.3201	-63.1439
1.9	-0.6222	-0.3007	-0.4145	-0.3065	-3.0952	-0.5587	-0.5218	-1.0369	-0.3776	-0.5253								1.9	-0.5133	-0.2732	-0.6738	-0.4172	-0.5543	-0.5018	-0.4503	-0.4914	-0.4887	-1.0785											3.4045	-60.6842	-59.8846	-62.3566	-61.0199	-58.4015	-60.2478	-60.9161	-59.9182	-60.2295	-62.8967
1.905	-0.2931	-0.577	-0.3659	-0.4187	-0.7774	-0.3423	-0.4198	-0.3701	-0.3924	-0.4373								1.905	-0.4339	-0.466	-0.4567	-0.5838	-0.4551	-0.4303	-1.0596	-0.4496	-0.3486	-0.6225											3.4095	-60.6384	-60.3912	-62.5824	-60.6262	-57.6416	-59.7137	-61.2579	-60.2661	-60.9955	-61.496
1.91	-0.333	-0.324	-0.2949	-0.2507	-0.4738	-0.5034	-0.2629	-0.5777	-0.4714	-0.6656								1.91	-0.4419	-0.4988	-0.1974	-0.5454	-0.3641	-0.7759	-0.733	-0.1637	-0.4394	-0.9369											3.4145	-60.8307	-60.5988	-62.6251	-60.5804	-57.3456	-59.7656	-61.3525	-60.7452	-60.8734	-61.1053
1.915	-0.3381	-0.496	-0.3606	-0.6324	-0.7513	-0.2563	-0.6959	-0.3401	-0.5343	-0.4406								1.915	-0.6609	-0.3388	-0.5069	-0.8744	-0.4713	-0.4121	-0.9854	-0.2908	-0.5463	-0.3394											3.4195	-60.8032	-60.6689	-62.9028	-60.968	-57.5287	-59.7839	-61.4044	-60.4767	-61.0535	-61.084
1.92	-0.6162	-0.3806	-0.7982	-0.4802	-0.5455	-0.2411	-0.4589	-0.4965	-0.6319	-0.4939								1.92	-0.4972	-0.3466	-0.4071	-0.5593	-0.3262	-0.5762	-0.6835	-0.5083	-0.4229	-0.4761											3.4245	-59.436	-60.7666	-62.9974	-61.4807	-57.9987	-59.5398	-61.5875	-60.2997	-61.0535	-61.2762
1.925	-0.6793	-0.8191	-0.5119	-0.3747	-0.7406	-0.2696	-0.7924	-0.2763	-0.4174	-0.3591								1.925	-0.3929	-0.6548	-0.4835	-0.3284	-0.2679	-0.566	-1.39	-0.303	-0.3645	-0.4248											3.4295	-59.2468	-60.4492	-62.6038	-61.1694	-58.5724	-59.5734	-61.7676	-60.4675	-60.7056	-61.2854
1.93	-0.2956	-0.3734	-0.7211	-0.3902	-0.5322	-0.5763	-0.3668	-0.5295	-0.5763	-0.3804								1.93	-0.5563	-0.2144	-0.4065	-0.7329	-0.2069	-0.5823	-0.4103	-0.5267	-0.3902	-0.6709											3.4345	-59.3109	-60.257	-62.5732	-60.8032	-58.9264	-59.8663	-62.0178	-61.087	-60.2844	-61.4197
1.935	-0.3694	-0.16	-0.5898	-0.5166	-0.5282	-0.3665	-0.6094	-0.3635	-0.6507	-0.5405								1.935	-0.4348	-0.3469	-0.4124	-0.4764	-0.7504	-0.3022	-0.6218	-0.4917	-0.6858	-0.4835											3.4395	-59.9945	-60.3821	-62.8601	-60.8582	-58.8318	-60.4248	-62.1643	-61.5051	-59.5642	-61.4471
1.94	-0.4108	-0.4279	-0.2452	-0.7248	-0.6457	-0.2945	-0.9637	-0.5134	-0.8118	-0.4945								1.94	-0.5941	-0.3725	-0.4886	-0.4482	-0.6835	-0.4371	-0.454	-0.5638	-0.5401	-1.0915											3.4445	-60.6049	-60.3943	-63.1195	-60.5499	-58.8562	-60.0311	-62.3871	-61.8896	-59.2651	-61.2
1.945	-0.3806	-0.3738	-0.3442	-0.4044	-0.658	-0.2842	-0.5104	-0.4795	-0.4234	-0.6896								1.945	-0.5385	-0.7493	-0.3558	-0.2742	-0.8204	-0.3319	-1.6653	-0.2973	-0.6861	-0.447											3.4495	-61.2152	-60.2905	-62.8357	-60.3241	-58.9325	-59.7809	-62.6526	-61.7157	-59.3109	-61.2213
1.95	-0.2339	-0.2587	-0.4296	-0.4716	-0.2186	-0.454	-0.6506	-0.4138	-0.4544	-0.3028								1.95	-0.7818	-0.135	-0.2906	-0.7057	-0.2907	-0.2238	-0.4674	-0.342	-0.4868	-0.5407											3.4545	-61.6608	-60.5255	-62.381	-60.4706	-58.8196	-59.7809	-62.5183	-61.5509	-59.4513	-61.3403
1.955	-0.3137	-0.6057	-0.7938	-0.6362	-1.017	-0.5278	-0.5623	-0.4311	-0.6903	-0.6422								1.955	-0.4343	-0.3572	-0.3814	-0.6921	-0.6012	-0.4162	-1.3982	-0.6178	-0.3372	-0.3649											3.4595	-61.8805	-60.7666	-62.4207	-60.8521	-58.8379	-59.7534	-62.1552	-61.3953	-59.5001	-61.5326
1.96	-0.429	-0.7057	-0.7341	-0.5289	-0.7024	-0.4971	-0.7331	-0.3591	-0.3267	-0.5387								1.96	-0.4083	-0.9053	-0.7998	-0.3061	-0.3855	-0.4498	-0.4345	-0.4774	-0.439	-0.621											3.4645	-62.088	-60.9131	-62.558	-61.0291	-59.0485	-59.9213	-62.2101	-61.0718	-59.8389	-61.731
1.965	-0.6789	-0.3963	-0.3783	-0.4222	-1.2233	-0.2522	-0.409	-0.4587	-0.4765	-0.523								1.965	-0.5868	-0.7058	-0.4095	-0.4649	-0.4821	-0.351	-1.9496	-0.3147	-0.3392	-0.3742											3.4695	-62.1094	-60.6781	-62.5305	-60.6079	-58.9996	-60.0342	-61.6455	-60.4828	-60.4431	-61.6394
1.97	-0.4499	-0.5481	-0.5125	-0.5789	-0.5429	-0.2887	-0.683	-0.4408	-0.2605	-0.4602								1.97	-0.3744	-0.4146	-0.3023	-0.6237	-0.3744	-0.5447	-0.5572	-0.5398	-0.8185	-0.2619											3.4745	-61.8195	-60.4767	-62.6831	-60.6812	-59.2651	-60.0372	-61.2366	-59.9579	-60.556	-61.2518
1.975	-0.4217	-0.6662	-0.4932	-0.5186	-0.6035	-0.3328	-0.5101	-0.3493	-0.4623	-0.3997								1.975	-0.3728	-0.3256	-0.4281	-0.7417	-0.2286	-0.7938	-0.83	-0.3339	-0.3847	-0.5667											3.4795	-61.8866	-60.4706	-63.0585	-60.8368	-59.4452	-60.4645	-61.2946	-59.7931	-60.6873	-60.9894
1.98	-0.3726	-0.4927	-0.3615	-0.3081	-0.7808	-0.505	-0.3922	-0.5153	-0.3505	-0.4257								1.98	-0.624	-0.498	-0.4308	-0.4537	-0.3381	-0.3089	-0.4624	-0.4214	-0.6691	-0.686											3.4845	-61.7584	-60.5194	-62.6556	-60.8521	-59.8297	-60.8826	-61.4868	-59.6985	-61.087	-60.4828
1.985	-0.5053	-0.5917	-0.5434	-0.0976	-0.7806	-0.5606	-0.3663	-0.457	-0.3411	-0.7237								1.985	-0.2615	-0.5433	-0.7464	-0.5511	-0.2709	-0.3316	-0.5414	-0.5914	-0.6253	-0.3631											3.4895	-61.3434	-60.8368	-62.5488	-61.0413	-59.9548	-61.4014	-61.8042	-59.9182	-60.9833	-60.0739
1.99	-0.7937	-0.4941	-0.4415	-0.6977	-0.7444	-0.2174	-0.4718	-0.2254	-0.2988	-0.3011								1.99	-0.5727	-0.3841	-0.229	-0.354	-0.5107	-0.339	-0.4902	-0.3284	-0.5015	-0.4938											3.4945	-61.2915	-61.1267	-62.6099	-61.0565	-59.5062	-61.9019	-61.1603	-60.2356	-60.7086	-59.4788
1.995	-0.4519	-0.3647	-0.2462	-0.4068	-0.4876	-0.2128	-0.4612	-0.1949	-0.4748	-0.5491								1.995	-0.5186	-0.5344	-0.3802	-0.7477	-0.622	-0.577	-1.2811	-0.372	-0.4788	-0.5946											3.4995	-61.5723	-61.2793	-62.5732	-61.0291	-59.314	-62.262	-60.9863	-60.0586	-60.5621	-58.6212
2	-0.5785	-0.5952	-0.5202	-0.5851	-0.4933	-0.4505	-0.4237	-0.3813	-0.5508	-0.5045								2	-0.5278	-0.8388	-0.5594	-0.6717	-0.3724	-0.5295	-0.2958	-0.5003	-0.2706	-0.2516											3.5045	-61.6455	-61.3098	-62.5122	-60.9894	-59.0118	-62.4939	-60.5682	-59.9701	-60.7452	-58.3282
2.005	-0.5813	-0.4769	-0.4796	-0.5043	-0.4245	-0.2763	-0.5505	-0.2122	-0.385	-0.5073								2.005	-0.383	-0.3397	-0.3626	-0.5922	-0.4948	-0.4136	-2.1359	-0.3844	-0.398	-0.2822											3.5095	-61.7584	-61.3129	-62.9181	-60.8063	-59.1492	-62.5336	-60.3455	-59.9609	-60.7361	-58.4229
2.01	-0.3764	-0.6431	-0.4267	-0.3681	-0.7491	-0.4147	-0.3927	-0.4633	-0.7598	-0.3111								2.01	-0.4968	-0.4072	-0.3267	-0.4549	-0.7727	-0.7306	-0.5854	-0.336	-0.3519	-0.5909											3.5145	-61.8774	-61.3007	-63.0646	-60.8276	-59.5398	-62.5519	-60.2325	-60.0525	-61.0382	-58.5571
2.015	-0.4376	-0.3549	-0.4599	-0.3209	-0.6309	-0.181	-0.3574	-0.2928	-0.4734	-0.8798								2.015	-0.3891	-0.6222	-0.544	-0.9848	-0.445	-0.6868	-1.287	-0.3874	-0.5991	-0.2856											3.5195	-61.9354	-61.3953	-63.0707	-61.2518	-59.6802	-62.619	-59.7473	-60.0952	-61.7096	-58.3862
2.02	-0.272	-0.3686	-0.4374	-0.2893	-0.6514	-0.6319	-0.3467	-0.4633	-0.3274	-0.4165								2.02	-0.3776	-0.7702	-0.457	-0.2657	-0.2482	-0.8428	-0.7787	-0.4076	-0.4352	-0.6515											3.5245	-61.6913	-61.5112	-62.9761	-60.8948	-59.7076	-62.9089	-59.6924	-60.144	-61.908	-58.5449
2.025	-0.3093	-0.6447	-0.2362	-0.3061	-0.9623	-0.3078	-0.3911	-0.4795	-0.3953	-0.7171								2.025	-0.5375	-0.3945	-0.4441	-0.5537	-0.7696	-0.3481	-20.4832	-0.4566	-0.2641	-0.4697											3.5295	-61.0046	-61.8073	-63.0127	-60.7574	-59.8694	-62.7228	-59.7809	-60.6567	-62.2223	-58.6121
2.03	-0.324	-0.3096	-0.4391	-0.4788	-0.3398	-0.3688	-0.2152	-0.6523	-0.3861	-0.6719								2.03	-0.5053	-0.5919	-0.3363	-0.1851	-0.5205	-0.3155	-3.5197	-0.555	-0.4375	-0.2984											3.5345	-60.3149	-61.5723	-63.1714	-60.6995	-60.025	-62.5305	-59.375	-60.5194	-62.5336	-58.7372
2.035	-0.3592	-0.4698	-0.3517	-0.3676	-0.8739	-0.7453	-0.5036	-0.2301	-0.4784	-0.5305								2.035	-0.3721	-0.5775	-0.6217	-0.3778	-0.4216	-0.5535	-1.1318	-0.5329	-0.4985	-0.8024											3.5395	-60.5011	-61.7737	-63.562	-60.9894	-59.8206	-62.4176	-59.2651	-60.5591	-62.4786	-58.8928
2.04	-0.32	-0.3096	-0.2971	-0.6584	-0.4589	-0.2847	-0.3268	-0.4107	-0.5409	-0.5619								2.04	-0.3795	-0.3784	-0.5662	-0.3819	-0.2274	-0.2476	-0.5011	-0.2856	-0.4275	-0.4761											3.5445	-60.376	-61.8561	-63.3423	-60.968	-59.9121	-62.1918	-58.49	-60.2814	-62.4054	-59.1187
2.045	-0.7278	-0.4219	-0.7508	-0.626	-0.5594	-0.2751	-0.1853	-0.3789	-0.2476	-0.5009								2.045	-0.3217	-0.4899	-0.4647	-0.9553	-0.2551	-0.4996	-2.161	-0.2863	-0.6543	-0.5414											3.5495	-60.6689	-61.9659	-62.5031	-60.9528	-59.4208	-62.0789	-58.4076	-60.0159	-62.4329	-59.549
2.05	-0.4687	-0.3231	-0.4854	-0.2676	-0.2754	-0.3031	-0.364	-0.4492	-0.25	-0.454								2.05	-0.7705	-0.2898	-0.4086	-0.2699	-0.5302	-0.5352	-0.3677	-0.3762	-0.293	-0.4387											3.5545	-60.7025	-62.1796	-61.5021	-61.3831	-59.4208	-62.0728	-58.6517	-59.9762	-61.6699	-59.7595
2.055	-0.5917	-0.4031	-0.267	-0.3401	-0.2834	-0.7093	-0.266	-0.5078	-0.5372	-0.2878								2.055	-0.2763	-0.6046	-0.3538	-1.0004	-0.2747	-0.6295	-1.4121	-0.4382	-0.4406	-0.6527											3.5595	-60.6964	-62.3688	-61.145	-61.2885	-59.082	-62.3474	-58.2672	-59.845	-61.4258	-60.2295
2.06	-0.4221	-0.3708	-0.4104	-0.3493	-0.3237	-0.3812	-0.5979	-0.3584	-0.8387	-0.6444								2.06	-0.3539	-0.3921	-0.4537	-0.7433	-0.4568	-0.4614	-0.774	-0.4261	-0.4608	-0.4168											3.5645	-60.2814	-62.7777	-61.1603	-61.1145	-59.0576	-62.619	-58.0444	-59.7687	-61.2213	-60.498
2.065	-0.5588	-0.4101	-0.5394	-0.317	-0.3958	-0.5578	-0.5191	-0.7125	-0.4525	-0.61								2.065	-0.4187	-0.2929	-0.8055	-0.4942	-0.3133	-0.3992	-2.3772	-0.3739	-0.2107	-0.4299											3.5695	-60.2844	-62.7533	-61.2488	-61.0748	-59.433	-62.9456	-57.8247	-59.6405	-61.1664	-60.6873
2.07	-0.5516	-0.4228	-0.4749	-0.5382	-0.7513	-0.4067	-0.1731	-0.6623	-0.2226	-0.7939								2.07	-0.281	-0.397	-0.2339	-0.8079	-0.6042	-0.5516	-0.3682	-0.6253	-0.552	-0.4736											3.5745	-60.611	-62.1552	-61.731	-61.3464	-60.0159	-62.8754	-57.7515	-59.6741	-61.4319	-61.0443
2.075	-0.281	-0.316	-0.3585	-0.6391	-0.4646	-0.4292	-0.5029	-0.7397	-0.643	-0.186								2.075	-1.0157	-0.3963	-0.5815	-0.6518	-0.1617	-0.552	-1.2082	-0.3155	-0.303	-0.4501											3.5795	-60.672	-61.8744	-61.8713	-61.9293	-60.2997	-62.5031	-58.2001	-60.083	-61.2152	-61.1786
2.08	-0.2156	-0.4147	-0.4156	-0.5025	-0.4338	-0.3578	-0.2343	-0.5348	-0.4804	-0.2975								2.08	-0.2083	-0.817	-0.4946	-0.198	-0.364	-0.4689	-0.2652	-1.0458	-0.6081	-0.3989											3.5845	-60.9161	-61.7523	-61.8988	-62.1002	-60.6384	-62.0667	-58.3008	-60.3302	-61.2793	-61.5112
2.085	-0.3231	-0.4936	-0.2648	-0.6272	-0.7158	-0.2168	-0.314	-0.422	-0.5217	-0.6377								2.085	-0.407	-0.3538	-1.05	-0.4605	-0.4152	-0.5276	-1.4601	-0.7133	-0.5313	-0.5688											3.5895	-61.2732	-62.1155	-61.6913	-62.4512	-60.7391	-61.9415	-57.9773	-60.8765	-61.3007	-61.9385
2.09	-0.1912	-0.3287	-0.2844	-0.5015	-0.4357	-0.2266	-0.4888	-0.6411	-0.3759	-0.7281								2.09	-0.4516	-0.3218	-0.5798	-0.4326	-0.2584	-0.4475	-0.6483	-0.4704	-0.4825	-0.353											3.5945	-61.6241	-62.3718	-61.7035	-62.6434	-60.8307	-62.0605	-57.9224	-61.319	-61.3251	-62.0117
2.095	-0.4055	-0.167	-0.2542	-0.4462	-0.5659	-0.5918	-0.382	-0.4029	-0.1602	-0.538								2.095	-0.1853	-0.277	-0.3004	-0.2572	-0.4536	-0.3501	-1.1808	-0.4661	-0.4051	-0.2767											3.5995	-61.5082	-62.6038	-61.4075	-62.5214	-61.026	-61.4746	-57.1075	-61.6852	-61.2183	-62.2864
2.1	-0.4139	-0.5781	-0.4658	-0.3989	-0.811	-0.4492	-0.6146	-0.3385	-0.4694	-0.3801								2.1	-0.4123	-0.5311	-0.3772	-0.5227	-0.6068	-0.4776	-0.477	-0.4368	-0.2715	-0.5534											3.6045	-61.2152	-62.3749	-61.2946	-62.0483	-61.2091	-61.1359	-57.1167	-61.9995	-61.1145	-62.5336
2.105	-0.5364	-0.4467	-0.3377	-0.5172	-0.3353	-0.2542	-0.4213	-0.4	-0.7481	-0.6526								2.105	-0.7195	-0.3877	-0.2201	-0.6269	-0.5629	-0.3632	-1.7634	-0.4069	-0.5535	-0.253											3.6095	-60.9772	-62.3993	-61.4655	-61.8866	-61.5936	-60.7147	-57.0831	-61.7859	-61.3464	-62.8418
2.11	-0.2139	-0.4223	-0.5571	-0.4162	-0.3621	-0.3397	-0.3609	-0.4384	-0.4478	-0.4703								2.11	-0.3646	-0.3226	-0.5781	-0.2031	-0.5228	-0.8397	-0.0984	-0.4785	-0.4333	-0.2763											3.6145	-60.3638	-62.5031	-61.9293	-61.9141	-62.0819	-60.7422	-56.7902	-60.7666	-61.1298	-62.7716
2.115	-0.4267	-0.1386	-0.2739	-0.2368	-0.5767	-0.3125	-0.6586	-0.6289	-0.3244	-0.3383								2.115	-0.5725	-0.3136	-0.4673	-0.6188	-0.335	-0.3944	-0.9104	-0.3242	-0.2892	-0.3395											3.6195	-60.3058	-62.5793	-61.9476	-62.3108	-62.2345	-60.9833	-57.2449	-59.9457	-61.1115	-62.2955
2.12	-0.5157	-0.444	-0.5538	-0.7996	-0.4647	-0.3156	-0.6235	-0.4467	-0.5168	-0.7847								2.12	-0.5193	-0.3571	-0.4783	-0.4186	-0.4759	-0.5232	-0.7652	-0.2236	-0.4212	-0.3434											3.6245	-60.4431	-62.7228	-61.6913	-62.2925	-62.3047	-61.1145	-57.8094	-59.6344	-61.0535	-62.3138
2.125	-0.3583	-0.3232	-0.3752	-0.9346	-0.2926	-0.3077	-0.3449	-0.5404	-0.6512	-0.5777								2.125	-0.6483	-0.5166	-0.2998	-0.4333	-0.2238	-0.3925	-1.5681	-0.2479	-0.3172	-0.4716											3.6295	-60.495	-62.9028	-61.2427	-62.4878	-62.5854	-61.0962	-57.9834	-59.4849	-61.1084	-62.4512
2.13	-0.4903	-0.3335	-0.3878	-0.5312	-0.5337	-0.461	-0.5095	-0.4111	-0.5558	-0.4429								2.13	-0.4619	-0.4258	-0.574	-0.3732	-0.4438	-0.4199	-0.4065	-0.5613	-0.5264	-0.3615											3.6345	-60.1379	-62.9028	-61.322	-62.4542	-62.4054	-61.1725	-57.8644	-59.8206	-61.2335	-62.4451
2.135	-0.4993	-0.5581	-0.5994	-0.4462	-0.4965	-0.272	-0.5375	-0.4248	-0.3425	-0.4928								2.135	-0.3147	-0.4675	-0.6112	-0.3432	-0.5534	-0.7545	-0.68	-0.5907	-0.5036	-0.348											3.6395	-59.7107	-62.442	-61.1694	-62.2955	-61.6852	-61.0748	-57.9193	-60.3607	-61.6302	-62.5946
2.14	-0.3957	-0.3152	-0.5519	-0.5437	-0.4106	-0.3317	-0.6176	-0.3509	-0.5177	-0.5835								2.14	-0.5477	-0.4307	-0.3909	-0.4542	-0.815	-0.4104	-0.4729	-0.3942	-0.5704	-0.3735											3.6445	-59.9091	-61.8073	-60.9131	-62.1948	-60.849	-61.2366	-58.7036	-60.9863	-61.9904	-62.6129
2.145	-0.5776	-0.4211	-0.6324	-0.3839	-0.3189	-0.423	-0.1917	-0.3508	-0.5237	-0.618								2.145	-0.5048	-0.4313	-0.4258	-0.6231	-0.5044	-0.4628	-1.0236	-0.4104	-0.6219	-0.4039											3.6495	-60.4004	-61.7126	-60.7544	-62.2833	-60.5743	-61.6516	-58.6456	-59.7565	-62.4512	-62.6251
2.15	-0.4676	-0.3746	-0.412	-0.6472	-0.3537	-0.2767	-0.3309	-0.6019	-0.2033	-0.3382								2.15	-0.2326	-0.33	-0.261	-0.4395	-0.5549	-0.4889	-0.3907	-0.6086	-0.74	-0.3861											3.6545	-60.5865	-61.4899	-60.4248	-62.5214	-60.7422	-61.8347	-58.9081	-58.0627	-62.7411	-62.8143
2.155	-0.4184	-0.439	-0.1913	-1.2254	-0.7286	-0.6563	-0.3288	-0.5118	-0.6126	-0.3811								2.155	-0.3706	-0.6568	-0.5155	-0.9892	-0.8058	-0.627	-0.4543	-0.7805	-0.7499	-0.4791											3.6595	-60.8368	-61.2335	-60.4309	-62.6343	-61.1206	-61.0565	-59.4055	-57.5134	-63.2446	-63.0341
2.16	-0.4999	-0.6532	-0.3135	-0.3526	-0.4358	-0.6407	-0.4616	-0.393	-0.6523	-0.3091								2.16	-0.6889	-0.6129	-0.4963	-0.3317	-0.7896	-0.4249	-0.2969	-0.4041	-0.7384	-0.505											3.6645	-60.2112	-61.261	-60.2814	-62.6678	-61.5479	-60.5469	-59.6405	-56.3507	-63.4674	-63.2141
2.165	-0.3869	-0.5051	-0.3481	-0.0989	-0.3138	-0.6167	-0.594	-0.5045	-0.2679	-0.4666								2.165	-0.342	-0.618	-0.2483	-0.6259	-0.4785	-0.3398	-1.0279	-0.4878	-0.7403	-0.4477											3.6695	-59.8877	-61.1237	-60.3271	-62.8235	-62.1704	-60.6049	-59.8206	-55.4291	-63.2355	-63.2538
2.17	-0.385	-0.7341	-0.6578	-0.3194	-0.4439	-0.324	-0.3512	-0.4008	-0.3167	-0.2776								2.17	-0.4033	-0.3558	-0.5948	-0.3747	-0.4284	-0.355	-0.676	-0.4101	-0.4889	-0.37											3.6745	-60.2875	-61.1938	-60.3729	-62.8021	-62.5885	-60.6812	-59.7565	-54.3854	-62.0667	-63.1439
2.175	-0.3075	-0.3083	-0.4827	-0.6184	-0.4826	-0.7914	-0.3132	-0.6241	-0.6107	-0.4243								2.175	-0.5755	-0.4403	-0.4934	-0.5222	-0.3217	-0.4602	-0.7007	-0.1749	-0.7182	-0.4633											3.6795	-60.5164	-61.38	-58.9233	-62.9395	-63.0524	-60.849	-59.6283	-53.7079	-61.8988	-63.0493
2.18	-0.2974	-0.3563	-0.4863	-0.5133	-0.6471	-0.4126	-0.39	-0.386	-0.6002	-0.4842								2.18	-0.4642	-0.6985	-0.5562	-0.4623	-0.3159	-0.4392	-0.8588	-0.6451	-0.4805	-0.3287											3.6845	-60.5865	-61.5753	-58.4015	-62.8448	-63.2202	-61.0107	-59.8267	-50.4425	-61.9415	-62.9425
2.185	-0.421	-0.5459	-0.4591	-0.6196	-0.3295	-0.2765	-0.8062	-0.5282	-0.6841	-0.6318								2.185	-0.3588	-0.5826	-0.5262	-0.3412	-0.2164	-0.6721	-1.0659	-0.7516	-0.3456	-0.9046											3.6895	-60.8948	-62.0026	-58.1268	-62.3871	-63.3331	-60.4401	-59.9701	-50.2167	-61.8195	-62.7655
2.19	-0.4173	-0.3094	-0.258	-0.3307	-0.5086	-0.7258	-0.3131	-0.4418	-0.4127	-0.4258								2.19	-0.5004	-0.7323	-0.7145	-0.2829	-0.4815	-0.4517	-0.5422	-0.6158	-0.3351	-0.7749											3.6945	-61.2457	-61.8103	-58.3832	-62.3962	-63.0066	-60.1715	-60.1868	-50.647	-61.7432	-62.3322
2.195	-0.1337	-0.291	-0.2369	-0.32	-0.4991	-0.4346	-0.2813	-0.7735	-0.618	-0.2863								2.195	-0.5933	-0.4435	-0.4443	-0.3851	-0.5569	-0.2879	-0.4627	-0.4607	-0.7251	-0.5428											3.6995	-61.2274	-61.6455	-57.7606	-62.265	-62.8998	-60.2081	-60.1654	-50.8667	-61.5692	-61.6333
2.2	-0.4786	-0.2374	-0.7226	-0.5564	-0.1769	-0.4173	-0.3258	-0.9032	-0.3849	-0.6578								2.2	-0.3091	-0.7067	-0.3575	-0.3789	-0.2809	-0.3186	-0.5605	-0.609	-0.6064	-0.623
2.205	-0.3759	-0.3348	-0.602	-0.3513	-0.2522	-0.218	-0.6004	-0.5027	-0.6323	-0.5486								2.205	-0.2735	-0.5101	-0.5863	-0.3566	-0.495	-0.5639	-0.9181	-0.5595	-0.6947	-0.2375
2.21	-0.3405	-0.5089	-0.4184	-0.4471	-0.4939	-0.322	-0.2931	-0.4395	-0.5383	-0.4594								2.21	-0.5103	-0.1984	-1.0829	-0.3811	-0.5026	-0.6287	-0.3308	-0.8042	-0.4545	-0.413
2.215	-0.5563	-0.6263	-0.3914	-0.4691	-1.1883	-0.5533	-0.5648	-0.6059	-0.3488	-0.3312								2.215	-0.4752	-0.3654	-0.1934	-0.4756	-0.3258	-0.3297	-0.9035	-0.3439	-0.6227	-0.462
2.22	-0.6771	-0.3007	-0.5482	-0.868	-0.5945	-0.3865	-0.8965	-0.6773	-0.3671	-0.3608								2.22	-0.5448	-0.6641	-0.508	-0.6773	-0.4034	-0.5279	-0.7886	-0.4003	-0.3627	-0.4858
2.225	-0.2366	-0.2961	-0.5345	-0.7072	-0.365	-0.587	-0.5456	-0.7472	-0.6042	-0.37								2.225	-0.609	-0.5125	-0.309	-0.4303	-0.3754	-0.8258	-0.4411	-0.576	-0.336	-0.7263
2.23	-0.4033	-0.5123	-0.3592	-0.3453	-0.603	-0.2441	-0.5554	-0.3878	-0.5284	-0.2853								2.23	-0.8015	-0.2814	-0.4799	-0.3126	-0.2922	-0.3727	-0.3122	-0.4492	-0.4815	-0.4356
2.235	-0.2337	-0.6412	-0.7087	-0.2795	-0.8723	-0.5717	-0.719	-0.4079	-0.2544	-0.6501								2.235	-0.3868	-0.3584	-0.3792	-0.334	-0.5643	-0.2214	-0.2161	-0.3069	-0.6467	-0.6108
2.24	-0.2942	-0.2369	-0.6073	-0.4648	-0.7577	-0.3567	-0.5556	-0.3157	-0.4419	-0.5799								2.24	-0.67	-0.5069	-0.5105	-0.3242	-0.8003	-0.4749	-0.4473	-0.5099	-0.7294	-0.376
2.245	-0.4243	-0.3521	-0.3578	-0.1934	-0.3587	-0.362	-0.4641	-0.381	-0.6856	-0.5937								2.245	-0.3746	-0.5629	-0.7714	-0.3182	-0.3052	-0.4412	-0.4195	-0.4186	-0.4926	-0.357
2.25	-0.2398	-0.2081	-0.4362	-0.7769	-0.489	-0.4604	-0.3183	-0.6581	-0.3557	-0.3385								2.25	-0.3122	-0.3043	-0.6215	-0.5049	-0.2691	-0.4048	-0.2697	-0.4125	-0.493	-0.3262
2.255	-0.2004	-0.4585	-0.407	-0.593	-0.457	-0.3844	-0.2884	-0.6681	-0.3821	-0.5686								2.255	-0.7066	-0.2944	-0.4701	-0.5235	-0.3683	-0.3102	-0.6139	-0.2486	-0.9489	-0.3604
2.26	-0.3752	-0.4792	-0.4934	-0.4966	-0.7979	-0.5173	-0.4657	-0.4952	-1.0049	-0.3506								2.26	-0.2535	-0.5529	-0.722	-0.5308	-0.2367	-0.7179	-0.3908	-0.4796	-0.4424	-0.2177
2.265	-0.368	-0.2696	-0.7046	-0.5155	-0.4878	-0.2645	-0.7652	-0.5265	-0.3508	-0.4673								2.265	-0.4666	-0.3323	-0.4395	-0.4306	-0.4286	-0.314	-0.6062	-0.5298	-0.4272	-0.6646
2.27	-0.6061	-0.5293	-0.3342	-0.707	-0.5815	-0.3181	-0.5385	-0.4611	-0.186	-0.3261								2.27	-0.6221	-0.2332	-0.4535	-0.5629	-0.666	-0.6552	-0.3814	-0.3607	-0.8111	-0.2939
2.275	-0.4957	-0.5201	-0.4894	-0.6724	-1.0018	-0.5017	-0.2618	-0.4761	-0.3938	-0.4331								2.275	-0.2046	-0.5143	-0.2968	-0.4833	-0.3798	-0.7049	-0.9219	-0.2176	-0.3904	-0.5487
2.28	-0.2661	-0.2702	-0.3929	-1.0243	-0.3597	-0.3868	-0.319	-0.2899	-0.4378	-0.4592								2.28	-0.4603	-0.4964	-0.4328	-0.3232	-0.7715	-0.5093	-0.4674	-0.5804	-0.7167	-0.2998
2.285	-0.4526	-0.2557	-0.4988	-0.4208	-0.2357	-0.5348	-0.3953	-0.5273	-0.4308	-0.3508								2.285	-0.7667	-0.5879	-0.3045	-0.4853	-0.3539	-0.4783	-0.7162	-0.6161	-0.595	-0.4412
2.29	-0.6433	-0.6076	-0.6458	-0.2961	-0.7586	-0.3715	-0.3305	-0.3968	-0.6791	-0.8018								2.29	-0.3358	-1.0342	-0.2205	-0.3456	-0.1739	-0.4659	-0.6062	-0.3657	-0.4657	-0.4324
2.295	-0.3552	-0.4348	-0.654	-0.4167	-0.5296	-0.588	-0.6039	-0.57	-0.5795	-0.2941								2.295	-0.5297	-0.2888	-0.3345	-0.4893	-0.4585	-0.3726	-0.7447	-0.4223	-0.4274	-0.6187
2.3	-0.2366	-0.4808	-0.4209	-0.2285	-0.5307	-0.52	-0.3066	-0.7604	-0.3743	-0.4335								2.3	-0.224	-0.9625	-0.3444	-0.3562	-0.554	-0.3287	-0.5431	-0.4448	-0.5509	-0.3612
2.305	-0.3599	-0.3382	-0.4996	-0.3848	-0.6578	-0.4513	-0.4693	-0.3545	-0.6994	-0.3262								2.305	-0.6878	-0.3615	-0.3776	-0.4613	-0.635	-0.2285	-0.5917	-0.4268	-0.305	-0.519
2.31	-0.3916	-0.3371	-0.4229	-0.3046	-0.5076	-0.323	-0.4878	-0.5854	-0.7179	-0.6702								2.31	-0.4065	-0.2029	-0.3461	-0.498	-0.3791	-0.3658	-0.4026	-0.5496	-0.5903	-0.3128
2.315	-0.4263	-0.5416	-0.4478	-0.34	-0.2228	-0.3163	-0.3606	-0.2589	-0.5223	-0.3286								2.315	-0.269	-0.4087	-0.8489	-0.5739	-0.2864	-0.5288	-0.4755	-0.6242	-0.4859	-0.6287
2.32	-0.2513	-0.599	-0.4154	-0.5638	-0.6172	-0.4052	-0.2378	-0.2301	-0.2656	-0.3363								2.32	-0.4259	-0.7274	-0.4028	-0.4162	-0.5802	-0.4477	-0.4694	-0.4185	-0.2983	-0.4016
2.325	-0.5024	-0.6641	-0.6012	-0.4066	-0.4558	-0.3267	-0.2406	-0.8302	-0.6559	-0.6676								2.325	-0.4197	-0.6915	-0.2897	-0.5735	-0.277	-0.2806	-0.2976	-0.2239	-0.5819	-0.3981
2.33	-0.3432	-0.4073	-0.4468	-0.5166	-0.5582	-0.1837	-0.3347	-0.238	-0.4149	-0.3359								2.33	-0.5952	-0.3221	-0.363	-0.9172	-0.533	-1.0254	-0.3953	-0.4453	-0.4841	-0.4175
2.335	-0.5081	-0.4262	-0.588	-0.3624	-0.5248	-0.4042	-0.444	-0.4069	-0.5084	-0.4288								2.335	-0.2001	-0.2213	-0.4612	-0.2071	-0.4561	-0.7066	-0.5881	-0.6739	-0.6249	-1.0017
2.34	-0.5051	-0.8226	-0.7584	-0.5143	-0.6082	-0.4418	-0.5269	-0.3018	-0.6298	-0.5007								2.34	-0.4611	-0.5936	-0.3321	-0.581	-0.3191	-0.3715	-0.2076	-0.4377	-0.5478	-0.6546
2.345	-0.4445	-0.2907	-0.3189	-0.4067	-0.6775	-0.4689	-0.3147	-0.4282	-0.5245	-0.324								2.345	-0.4134	-0.5616	-0.6349	-0.5133	-0.5511	-0.4286	-0.3286	-0.4836	-0.4599	-0.9021
2.35	-0.4443	-0.4668	-0.3146	-0.2868	-0.4895	-0.3795	-1.1195	-0.3267	-0.8685	-0.3122								2.35	-0.2864	-0.6873	-0.4506	-0.2111	-0.4314	-0.7789	-0.2922	-0.3705	-0.4705	-0.6135
2.355	-0.2917	-0.538	-0.6284	-0.4182	-0.4495	-0.4983	-0.2101	-0.251	-0.3426	-0.2349								2.355	-0.3051	-0.4528	-0.7404	-0.5504	-0.5271	-0.3367	-0.6405	-0.4274	-0.5242	-0.9043
2.36	-0.2697	-0.3855	-0.2586	-0.6762	-0.4408	-0.6196	-0.4538	-0.6794	-0.5648	-0.4414								2.36	-0.5212	-0.4738	-0.363	-0.5871	-0.5072	-0.3534	-0.1377	-0.8437	-0.6066	-0.7171
2.365	-0.3952	-0.4022	-0.4702	-0.3397	-0.6982	-0.4094	-0.4291	-0.4235	-0.495	-0.5164								2.365	-0.43	-0.4641	-0.4728	-0.4561	-0.4772	-0.5253	-0.3817	-0.2347	-0.3396	-0.6549
2.37	-0.4885	-0.6473	-0.3113	-0.3616	-0.5427	-0.5904	-0.7816	-0.5423	-0.8344	-0.367								2.37	-0.5282	-0.5516	-0.5349	-0.4633	-0.411	-0.4563	-0.8086	-0.4047	-0.4866	-0.3821
2.375	-0.2235	-0.364	-0.5045	-0.444	-0.5002	-0.2881	-0.2872	-0.4022	-0.2327	-0.4354								2.375	-0.5016	-0.619	-0.4111	-0.3853	-0.4649	-0.7415	-0.6768	-0.5424	-0.4804	-0.3497
2.38	-0.5347	-0.8656	-0.2328	-0.689	-0.7179	-0.6871	-1.0134	-0.7732	-0.3945	-0.2324								2.38	-0.5789	-0.2674	-0.386	-0.5007	-1.1734	-0.5959	-0.3659	-0.4379	-0.3704	-0.3569
2.385	-0.529	-0.6548	-0.4494	-0.377	-0.6085	-0.4211	-0.2884	-0.4733	-0.494	-0.5373								2.385	-0.4525	-0.2578	-0.6012	-0.3347	-0.8946	-0.2187	-0.6526	-0.3573	-0.2753	-0.3827
2.39	-0.4301	-0.268	-0.4129	-0.3926	-0.3078	-0.5059	-0.6784	-0.4475	-0.4662	-0.3189								2.39	-0.381	-0.4576	-0.5185	-0.3104	-0.5453	-0.265	-0.8346	-0.9798	-0.4082	-0.4052
2.395	-0.7009	-0.2591	-0.3315	-0.4692	-0.2978	-0.3167	-0.6154	-0.4209	-0.4387	-0.33								2.395	-0.7081	-0.4502	-0.486	-0.6124	-0.2302	-0.2844	-0.504	-0.6414	-0.5704	-0.5722
2.4	-0.2685	-0.6218	-0.4524	-0.8118	-0.8996	-0.411	-0.4603	-0.5544	-0.1986	-0.2481								2.4	-0.3953	-0.5938	-0.6528	-0.3007	-0.3465	-0.4303	-0.4381	-0.4603	-0.6085	-0.5771
2.405	-0.6254	-0.3825	-0.4757	-0.4763	-0.3701	-0.3681	-0.149	-0.4963	-0.6713	-0.2769								2.405	-0.5785	-0.5511	-0.7663	-0.4741	-0.3455	-0.2775	-0.6055	-0.6417	-0.3179	-0.5619
2.41	-0.4953	-0.1529	-0.3078	-0.4409	-0.6524	-0.4444	-0.5465	-0.2461	-0.4411	-0.3112								2.41	-0.314	-0.2495	-0.4579	-0.6447	-0.3076	-0.4835	-0.6427	-0.4574	-0.2226	-0.5335
2.415	-0.2878	-0.7621	-0.4775	-0.4296	-0.4834	-0.473	-0.5506	-0.5286	-0.7139	-0.4373								2.415	-1.3704	-0.4556	-0.3234	-0.2834	-0.3444	-0.9694	-0.4276	-0.6635	-0.4163	-0.3138
2.42	-0.4236	-0.4897	-0.4306	-0.5959	-0.4951	-0.4766	-0.34	-0.5485	-0.3121	-0.4104								2.42	-0.5344	-0.3826	-0.2968	-0.5091	-0.4184	-0.5052	-0.6919	-0.7717	-0.4809	-0.8548
2.425	-0.4698	-0.7156	-0.294	-0.454	-0.4471	-0.7249	-0.2854	-0.3452	-0.2735	-0.5879								2.425	-0.498	-0.177	-0.5117	-0.4741	-0.2647	-0.2595	-0.4807	-0.2904	-0.5883	-0.6517
2.43	-0.572	-0.2472	-0.5237	-0.3996	-0.7492	-0.3758	-0.3259	-0.5909	-0.4564	-0.3567								2.43	-0.3543	-0.2371	-0.2765	-0.4078	-0.7488	-0.72	-0.5825	-0.3256	-0.3929	-0.2041
2.435	-0.329	-0.6578	-0.2683	-0.6134	-0.7261	-0.5168	-0.574	-0.2198	-0.4759	-0.3223								2.435	-0.3649	-0.2502	-0.4107	-0.4899	-0.5503	-0.439	-0.5446	-0.4417	-0.7372	-0.3798
2.44	-0.4451	-0.3851	-0.3913	-0.4101	-0.2954	-0.4996	-0.4318	-0.3388	-0.6253	-0.3856								2.44	-0.6678	-0.2829	-0.5589	-0.4502	-0.3235	-0.2898	-0.4682	-0.4007	-0.3478	-0.3339
2.445	-0.3151	-0.3787	-0.8231	-0.5637	-0.6822	-0.3516	-0.4472	-0.2701	-0.3331	-0.4951								2.445	-0.6143	-0.3496	-0.4561	-0.4999	-0.3021	-0.377	-0.5462	-0.3503	-0.4357	-0.2839
2.45	-0.2256	-0.3208	-0.364	-0.5505	-0.5001	-0.5756	-0.4611	-0.3232	-0.4196	-0.3754								2.45	-0.3739	-0.3463	-0.4767	-0.4266	-0.5152	-0.5247	-0.736	-0.2748	-0.7304	-0.5137
2.455	-0.5282	-0.4449	-0.3359	-0.482	-1.1875	-0.4067	-0.6021	-0.5523	-0.7023	-0.299								2.455	-0.4325	-0.847	-0.3942	-0.731	-0.5061	-0.4785	-0.3387	-0.3848	-0.7573	-0.708
2.46	-0.2041	-0.2931	-0.4199	-0.4687	-0.7515	-0.5143	-0.336	-0.4583	-0.6894	-0.3645								2.46	-0.3613	-0.5112	-0.6382	-0.4773	-0.8064	-0.5066	-0.3475	-1.1016	-0.8631	-0.5832
2.465	-0.3136	-0.1725	-0.4288	-0.3784	-0.3936	-0.3958	-0.7053	-0.2912	-0.4681	-0.6955								2.465	-0.47	-0.3487	-0.8436	-0.3706	-0.4109	-0.3753	-0.4025	-0.8569	-0.463	-0.3704
2.47	-0.1925	-0.417	-0.3417	-0.4885	-0.399	-0.2276	-0.7083	-0.3132	-0.2492	-0.4947								2.47	-0.5029	-0.4191	-0.5361	-0.1672	-0.5159	-0.4893	-0.2731	-0.9884	-0.9625	-0.4607
2.475	-0.4591	-0.5651	-0.3601	-0.3756	-0.3736	-0.4221	-0.4598	-0.6218	-0.1468	-0.3802								2.475	-0.2576	-0.5085	-0.6224	-0.5424	-0.3233	-0.3226	-0.5189	-0.7517	-0.4098	-0.328
2.48	-0.4183	-0.1732	-0.2934	-0.622	-0.5573	-0.6739	-0.4256	-0.472	-0.4848	-0.253								2.48	-0.4947	-0.2876	-0.3375	-0.3158	-0.3644	-0.2757	-0.2017	-1.0219	-0.7543	-0.4795
2.485	-0.224	-0.3118	-0.4691	-0.2284	-0.6305	-0.6507	-0.2919	-0.3486	-0.3164	-0.5044								2.485	-0.2533	-0.2807	-0.4961	-0.5229	-0.2519	-0.5321	-0.8917	-0.3463	-0.407	-0.3143
2.49	-0.3084	-0.3143	-0.6053	-0.4369	-0.4076	-0.3617	-0.542	-0.3467	-0.3983	-0.7929								2.49	-0.6156	-0.706	-0.4201	-0.3353	-0.5105	-0.7125	-0.5238	-0.463	-0.478	-0.6368
2.495	-0.8719	-0.372	-0.452	-0.3464	-0.3697	-0.2359	-0.4665	-0.5892	-0.6955	-0.3294								2.495	-0.5683	-0.4259	-0.2947	-0.2321	-0.9493	-0.4532	-0.6746	-0.2289	-0.8868	-0.475
2.5	-0.5861	-0.3952	-0.3015	-0.6589	-0.4829	-0.4317	-0.5854	-0.4744	-0.5145	-0.293								2.5	-0.3912	-0.3614	-0.3573	-0.4223	-1.0559	-0.186	-0.4161	-0.6401	-0.362	-0.5716
2.505	-0.2481	-0.3187	-0.476	-0.6602	-0.9278	-0.4382	-0.768	-0.6552	-0.4024	-0.3492								2.505	-0.534	-0.4374	-0.287	-0.4667	-0.357	-0.5444	-0.5347	-0.5954	-0.7096	-0.3507
2.51	-0.5287	-0.4363	-0.4454	-0.4164	-0.4682	-0.3025	-0.7193	-0.493	-0.1839	-0.6933								2.51	-0.3057	-0.2966	-0.4102	-0.4792	-0.6111	-0.3899	-0.8579	-0.4011	-0.6595	-0.3929
2.515	-0.3327	-0.5946	-0.1579	-0.5619	-0.6148	-0.5855	-0.3572	-0.2389	-0.498	-0.3181								2.515	-0.4639	-0.775	-0.4971	-0.4803	-0.3916	-0.1945	-0.6539	-0.2537	-0.4403	-0.3596
2.52	-0.4	-0.5786	-0.4482	-0.3112	-0.7471	-0.2823	-0.4856	-0.569	-0.3527	-0.3389								2.52	-0.4913	-0.494	-0.6492	-0.4345	-0.4295	-0.6271	-0.3953	-0.8479	-0.6033	-0.5285
2.525	-0.2705	-0.3251	-0.2747	-0.6043	-0.639	-0.3084	-0.2516	-0.3985	-0.3633	-0.2479								2.525	-0.594	-0.3444	-0.7444	-0.4684	-0.602	-0.2444	-0.5425	-0.4824	-0.2558	-0.3072
2.53	-0.3032	-0.2942	-0.2685	-0.5468	-1.187	-0.4499	-0.509	-0.5194	-0.5704	-0.2894								2.53	-0.583	-0.5323	-0.6196	-0.6072	-0.5683	-0.2955	-0.372	-0.3562	-0.5004	-0.6089
2.535	-0.4464	-0.5845	-0.191	-0.5339	-0.5816	-0.6037	-0.2909	-0.5949	-0.4603	-0.5505								2.535	-0.4765	-0.3011	-0.5187	-0.5321	-0.5257	-0.3742	-0.2381	-0.7847	-0.5286	-0.3408
2.54	-0.6207	-0.3721	-0.5388	-0.7562	-0.8764	-0.4644	-0.5755	-0.2041	-0.6081	-0.8477								2.54	-0.4681	-0.448	-0.6709	-0.323	-0.8089	-0.3654	-0.3044	-0.6337	-0.2159	-0.4697
2.545	-0.3881	-0.4418	-0.6208	-0.6062	-0.6796	-0.5242	-0.388	-0.5115	-0.4087	-0.2927								2.545	-0.5642	-0.4242	-0.3208	-0.3473	-0.3544	-0.47	-0.4345	-0.4894	-0.5244	-0.3681
2.55	-0.4254	-0.3371	-0.4056	-0.153	-0.9158	-0.4093	-0.2912	-0.1834	-0.6992	-0.5074								2.55	-0.4134	-0.3806	-0.3571	-0.3723	-0.4898	-0.5036	-0.7675	-0.512	-0.2547	-0.4984
2.555	-0.3002	-0.5629	-0.3931	-0.595	-0.4906	-0.391	-0.5633	-0.7602	-0.3263	-0.2547								2.555	-0.4377	-0.8996	-0.3731	-0.3954	-0.5768	-0.403	-0.4729	-0.6544	-0.1745	-0.3367
2.56	-0.2233	-0.5355	-0.4297	-0.2932	-0.7358	-0.3032	-0.4474	-0.4195	-0.7072	-0.3299								2.56	-0.5494	-0.6803	-0.2675	-0.2429	-0.5171	-0.6276	-0.3101	-0.3236	-0.6406	-0.4963
2.565	-0.413	-0.2588	-0.3963	-0.6886	-0.4731	-0.3452	-0.3832	-0.3937	-0.5609	-0.2905								2.565	-0.6706	-0.2122	-0.5194	-0.448	-0.7438	-0.5562	-0.7648	-0.4332	-0.2511	-0.4591
2.57	-0.2595	-0.4166	-0.2838	-0.3409	-0.7039	-0.2163	-0.1956	-0.497	-0.4122	-0.4782								2.57	-0.7593	-0.6279	-0.714	-0.6291	-0.3499	-0.4155	-0.3272	-0.5246	-0.5899	-0.4857
2.575	-0.6475	-0.242	-0.4624	-0.3976	-0.5334	-0.354	-0.4473	-0.4139	-0.6468	-0.4153								2.575	-0.159	-0.2216	-0.5542	-0.3871	-0.3057	-0.322	-0.3527	-0.7489	-0.3585	-0.5988
2.58	-0.1887	-0.4801	-0.3071	-0.5586	-0.6251	-0.3779	-0.4062	-0.4593	-0.9165	-0.275								2.58	-0.2187	-0.459	-0.374	-0.3764	-0.5684	-0.4857	-0.5918	-0.5434	-0.9842	-0.2744
2.585	-0.3603	-0.3965	-0.5652	-0.2396	-0.7371	-0.5657	-0.5644	-0.4214	-0.4615	-0.3523								2.585	-0.5163	-0.3123	-0.3672	-0.5701	-0.1578	-1.4111	-0.8553	-0.3762	-0.4438	-0.3076
2.59	-0.3684	-0.4354	-0.5787	-0.4287	-1.0634	-0.219	-0.5733	-0.804	-0.3966	-0.5294								2.59	-0.4364	-0.2852	-0.3863	-0.1313	-0.6664	-0.2438	-0.3898	-0.6648	-0.8765	-0.4261
2.595	-0.3912	-0.637	-0.371	-0.45	-0.2618	-0.5616	-0.4429	-0.4118	-0.3817	-0.4936								2.595	-0.6642	-0.4875	-0.408	-0.5348	-0.3691	-0.3588	-0.6508	-0.4862	-0.5102	-0.6007
2.6	-0.2403	-0.3147	-0.3361	-0.3413	-0.6326	-0.6771	-0.46	-0.3988	-0.1595	-0.358								2.6	-0.3711	-0.902	-0.4161	-0.5458	-0.7208	-0.7706	-0.3969	-0.3798	-0.769	-0.3964
2.605	-0.2671	-0.406	-0.4615	-0.3425	-0.9433	-0.4682	-0.7465	-0.5272	-0.508	-0.3989								2.605	-0.6184	-0.4558	-0.6162	-0.3895	-0.5379	-0.4567	-0.4256	-0.1354	-0.5668	-0.516
2.61	-0.5619	-0.3688	-0.3141	-0.433	-0.4039	-0.5183	-0.7736	-0.7158	-0.6474	-0.2278								2.61	-0.5071	-0.9452	-0.4082	-0.4065	-0.85	-0.2908	-0.3359	-0.2478	-0.3809	-0.2746
2.615	-0.2364	-0.3473	-0.5505	-0.3474	-0.3699	-0.3928	-0.6459	-0.4852	-0.2457	-0.4476								2.615	-0.3854	-1.0691	-0.624	-0.2549	-0.2802	-0.3828	-0.3115	-0.4771	-0.5936	-0.4292
2.62	-0.3514	-0.549	-0.4378	-0.5952	-0.2213	-0.6847	-0.6186	-0.3641	-0.5573	-0.3909								2.62	-0.2313	-0.524	-0.6704	-0.6064	-0.4649	-0.6549	-0.3752	-0.6812	-0.2812	-0.6514
2.625	-0.5626	-0.3749	-0.4874	-0.3364	-0.4093	-0.4791	-0.4523	-0.3028	-0.5659	-0.5288								2.625	-0.442	-0.5356	-0.3899	-0.5012	-0.3387	-0.3265	-0.5784	-0.4584	-0.3126	-0.5037
2.63	-0.3745	-0.4909	-0.4925	-0.3621	-0.4603	-0.6547	-0.3914	-0.4565	-0.6709	-0.2857								2.63	-0.5393	-0.6367	-0.6925	-0.4228	-0.4461	-0.5762	-0.6842	-0.1513	-0.6272	-0.447
2.635	-0.333	-0.7168	-0.5309	-0.3409	-0.4842	-0.3728	-0.3574	-0.4533	-0.7711	-0.4674								2.635	-0.3261	-0.499	-0.3696	-0.481	-0.5191	-0.2447	-0.3928	-0.4214	-0.6887	-0.5309
2.64	-0.3096	-0.4019	-0.369	-0.3233	-0.5098	-0.1769	-0.4196	-0.4108	-0.5455	-0.4605								2.64	-0.5866	-0.3921	-1.018	-0.5725	-0.2845	-0.2592	-0.4654	-0.7187	-0.5379	-0.5299
2.645	-0.4283	-0.4085	-0.5589	-0.5898	-0.32	-0.3891	-0.5868	-0.6729	-0.7379	-0.6273								2.645	-0.4213	-0.5422	-0.3048	-0.437	-0.1726	-0.3712	-0.3009	-0.4658	-0.3037	-0.3437
2.65	-0.2784	-0.4778	-0.1401	-0.3197	-0.3381	-0.2391	-0.4086	-0.3778	-0.8064	-0.232								2.65	-0.6745	-0.4316	-0.4826	-0.7439	-0.783	-0.4372	-0.2907	-0.4993	-0.4244	-0.3998
2.655	-0.2984	-0.5053	-0.5472	-0.347	-0.3083	-0.2495	-0.2758	-0.4255	-0.393	-0.3326								2.655	-0.3714	-0.4577	-0.4811	-0.6104	-0.4891	-0.4478	-0.542	-0.5285	-0.4756	-0.5697
2.66	-0.3339	-0.3946	-0.6736	-0.3306	-0.3869	-0.2615	-0.3655	-0.5117	-0.9385	-0.6463								2.66	-0.601	-0.1634	-0.5955	-1.1521	-0.6127	-0.5613	-0.2325	-0.4139	-1.0358	-0.4541
2.665	-0.3556	-0.4686	-0.2742	-0.5242	-0.3291	-0.3081	-0.3605	-0.5175	-0.3441	-0.4049								2.665	-0.3403	-0.3085	-0.4782	-0.3535	-0.5331	-0.2785	-0.5125	-0.5844	-0.3478	-0.2769
2.67	-0.4405	-0.4706	-0.3722	-0.6453	-0.3381	-0.4171	-0.5626	-0.7028	-0.5832	-0.3593								2.67	-0.5189	-0.1966	-0.5826	-0.2673	-0.5572	-0.1449	-0.652	-0.2456	-0.5852	-0.702
2.675	-0.5386	-0.475	-0.3605	-0.404	-0.4238	-0.2451	-0.4773	-0.4173	-0.5309	-0.3315								2.675	-0.5065	-0.1735	-0.3829	-0.4379	-0.3168	-0.6322	-0.2936	-0.5021	-0.5247	-0.6987
2.68	-0.3821	-0.5301	-0.6343	-0.6032	-0.2869	-0.1839	-0.4079	-0.4224	-0.4497	-0.4847								2.68	-0.3465	-0.411	-0.3167	-0.3865	-0.3564	-0.5386	-0.3423	-0.2169	-0.4346	-0.7663
2.685	-0.8741	-0.7216	-0.4207	-0.4834	-0.5708	-0.2945	-0.5888	-0.3746	-0.5572	-0.2803								2.685	-0.3398	-0.9458	-0.2893	-0.3775	-0.5226	-0.6775	-0.2596	-0.5446	-0.8015	-0.4182
2.69	-0.4315	-0.2755	-0.6687	-0.2937	-0.3492	-0.2445	-0.2438	-0.4355	-0.3493	-0.3759								2.69	-0.6064	-0.7264	-0.4022	-0.3622	-0.9819	-0.2854	-0.6879	-0.4198	-0.653	-0.5321
2.695	-0.2576	-0.3056	-0.3253	-0.4885	-0.4467	-0.3888	-0.6048	-0.3428	-0.5592	-0.4619								2.695	-0.7777	-0.4266	-0.2729	-0.5053	-0.9193	-0.3611	-0.8998	-0.5557	-0.4345	-0.3579
2.7	-0.2984	-0.2695	-0.2534	-0.3774	-0.1833	-0.3173	-0.4395	-0.8841	-0.266	-0.3151								2.7	-0.4552	-0.2248	-0.4526	-0.6472	-0.182	-0.5745	-0.453	-0.853	-0.338	-0.3111
2.705	-0.556	-0.4436	-0.3817	-0.37	-0.4951	-0.4737	-0.3544	-0.3793	-0.339	-0.322								2.705	-0.5289	-0.6867	-0.393	-0.3569	-0.4543	-0.5747	-0.2068	-0.2966	-0.7032	-0.5929
2.71	-0.3776	-0.1256	-0.3256	-0.8754	-0.5031	-0.2703	-0.5674	-0.4421	-0.425	-0.3909								2.71	-0.5525	-0.4879	-0.4793	-0.3562	-0.3058	-0.3843	-0.3135	-0.6409	-0.4144	-0.3732
2.715	-0.5671	-0.4759	-0.6518	-0.4903	-0.2939	-0.6029	-0.369	-0.5742	-0.2902	-0.3951								2.715	-0.4126	-0.3654	-0.435	-0.4319	-0.4667	-0.3845	-0.5432	-0.4317	-0.4348	-0.5181
2.72	-0.36	-0.2789	-0.4291	-0.7389	-0.5745	-0.2437	-0.411	-0.5034	-0.4199	-0.3613								2.72	-0.5028	-0.2932	-0.5817	-0.6087	-0.708	-0.3391	-0.6856	-0.3815	-0.4995	-0.7062
2.725	-0.5995	-0.3817	-0.4379	-0.6524	-0.8795	-0.3126	-0.4278	-0.2643	-0.4956	-0.4511								2.725	-0.1502	-0.6957	-0.7423	-0.4785	-0.35	-0.4683	-0.5609	-0.2595	-0.3965	-0.4083
2.73	-0.2908	-0.4233	-0.3038	-0.584	-0.3575	-0.4627	-0.2996	-0.4493	-0.3023	-0.2523								2.73	-0.5041	-0.4634	-0.3909	-0.4577	-0.5733	-0.8179	-0.3043	-0.4634	-0.4237	-0.5849
2.735	-0.3701	-0.3025	-0.2532	-0.5392	-0.2402	-0.3322	-0.438	-0.6901	-0.6046	-0.5226								2.735	-0.4435	-0.39	-0.2691	-0.6586	-0.406	-0.3613	-0.4218	-0.4011	-0.261	-0.3058
2.74	-0.3072	-0.2819	-0.4995	-0.57	-0.4188	-0.3507	-0.4324	-0.379	-0.2382	-0.5538								2.74	-0.4077	-0.4942	-0.8562	-0.8074	-0.3069	-0.5352	-0.2272	-0.6794	-0.568	-0.5054
2.745	-0.3803	-0.3684	-0.3983	-0.5599	-0.5629	-0.2728	-0.3456	-0.5069	-0.4185	-0.3655								2.745	-0.2474	-0.6268	-0.3615	-0.2974	-0.2069	-0.3225	-0.3569	-0.5232	-0.7159	-0.5839
2.75	-0.2274	-0.464	-0.4264	-0.5515	-0.6194	-0.3981	-1.021	-0.687	-0.3415	-0.527								2.75	-0.3015	-0.4604	-0.4257	-0.8152	-0.2474	-0.4068	-0.5852	-0.6627	-0.5262	-0.5097
2.755	-0.3888	-0.4045	-0.2924	-0.2078	-0.4673	-0.4699	-0.6764	-0.589	-0.6385	-0.4375								2.755	-0.3687	-0.3992	-0.4414	-0.4307	-0.3469	-0.5648	-0.3255	-0.384	-0.8315	-0.3853
2.76	-0.3061	-0.4694	-0.3236	-0.4494	-0.4934	-0.4857	-0.5235	-0.7222	-0.2425	-0.4237								2.76	-0.2849	-0.3711	-0.9104	-0.5973	-0.3742	-0.1825	-0.5031	-0.3422	-0.3813	-0.4583
2.765	-0.5876	-0.244	-0.5459	-0.4156	-0.4671	-0.7514	-0.5584	-0.45	-0.3663	-0.6084								2.765	-0.4096	-0.3441	-0.4121	-0.8158	-0.7989	-0.4175	-0.4733	-0.5104	-0.4323	-0.4629
2.77	-0.193	-0.2773	-0.4613	-0.5495	-0.2796	-0.2745	-0.3988	-0.2244	-0.6324	-0.3396								2.77	-0.3111	-0.5459	-0.3016	-0.5748	-0.1798	-0.1972	-0.7598	-0.4818	-0.7075	-0.2679
2.775	-0.3092	-0.2796	-0.2155	-0.4757	-0.3627	-0.4875	-0.846	-0.5887	-0.4167	-0.6199								2.775	-0.6063	-0.3789	-0.3627	-0.4552	-0.2984	-0.5926	-0.4332	-0.5014	-0.5673	-0.6098
2.78	-0.2634	-0.3771	-0.2085	-0.4886	-0.3443	-0.2318	-0.4398	-0.5367	-0.365	-0.3959								2.78	-0.2685	-0.4879	-0.2904	-0.3037	-0.6997	-0.6586	-0.4522	-0.7587	-0.4428	-0.5846
2.785	-0.4335	-0.5308	-0.3367	-0.8618	-0.3356	-0.5345	-0.2507	-0.3021	-0.6513	-0.2922								2.785	-0.1744	-0.5761	-0.7133	-0.4773	-0.6574	-0.5436	-0.2997	-0.3775	-0.3754	-0.5566
2.79	-0.2718	-0.4983	-0.3571	-0.5552	-0.3621	-0.4313	-0.4591	-0.5664	-0.287	-0.4251								2.79	-0.3222	-0.54	-0.4717	-0.5255	-0.6472	-0.4431	-0.5953	-0.3254	-0.6251	-0.2858
2.795	-0.2218	-0.4407	-0.2105	-0.5388	-0.3502	-0.5414	-0.42	-0.1884	-0.5096	-0.5803								2.795	-0.6334	-0.3867	-0.3751	-0.2012	-0.3081	-0.2652	-0.3704	-0.2556	-0.1795	-0.2829
2.8	-0.2842	-0.248	-0.3195	-0.6819	-0.407	-0.4084	-0.6354	-0.5849	-0.5601	-0.2824								2.8	-0.5041	-0.7544	-0.5069	-0.3897	-0.5153	-0.6189	-0.4639	-0.4206	-0.7603	-0.534
2.805	-0.4692	-0.2695	-0.2777	-0.3656	-0.597	-0.5674	-0.7431	-0.5902	-0.2923	-0.3262								2.805	-0.6423	-0.5672	-0.5078	-0.6572	-0.5549	-0.5208	-0.7128	-0.4823	-0.3237	-0.3305
2.81	-0.2576	-0.3372	-0.3613	-0.3579	-0.2834	-0.3103	-0.5573	-0.5283	-0.3158	-0.65								2.81	-0.2809	-0.5188	-0.3684	-0.3416	-0.2934	-0.4034	-0.508	-0.5073	-0.3446	-0.2786
2.815	-0.5882	-0.5017	-0.419	-0.3663	-0.315	-0.5648	-0.5337	-0.6858	-0.3853	-0.6492								2.815	-0.614	-0.8343	-0.5499	-0.6771	-0.3639	-0.3564	-0.6431	-0.577	-0.3613	-0.2595
2.82	-0.339	-0.3249	-0.3773	-0.3607	-0.2707	-0.4543	-0.6047	-0.3813	-0.3308	-0.257								2.82	-0.7036	-0.355	-0.6406	-0.5471	-0.2707	-0.4681	-0.5707	-0.7728	-0.4241	-0.5818
2.825	-0.523	-0.4429	-0.4271	-0.655	-0.5498	-0.2004	-0.6225	-0.3227	-0.3215	-0.3383								2.825	-0.8036	-0.391	-0.4842	-0.3809	-0.1977	-0.324	-0.358	-0.3038	-0.6618	-0.7151
2.83	-0.5458	-0.5184	-0.4973	-0.3551	-0.5211	-0.649	-0.3884	-0.2669	-0.427	-0.4929								2.83	-0.2732	-0.337	-0.5474	-0.3773	-0.2434	-0.3641	-0.3736	-0.7112	-0.4723	-0.6234
2.835	-0.2808	-0.366	-0.2398	-0.5351	-0.3256	-0.3177	-0.2602	-0.4729	-0.3194	-0.5327								2.835	-0.3487	-0.3623	-0.4672	-0.6141	-0.1944	-0.6885	-0.4289	-0.1964	-0.2861	-0.62
2.84	-0.4442	-0.387	-0.6429	-0.8047	-0.3876	-0.4512	-0.5575	-0.3827	-0.546	-0.6006								2.84	-0.6391	-0.4783	-0.2575	-0.2719	-0.5881	-0.4062	-0.3702	-0.7092	-0.6535	-0.6615
2.845	-0.4166	-0.4027	-0.5302	-0.4895	-0.5707	-0.5737	-0.3298	-0.4984	-0.6561	-0.1826								2.845	-0.2006	-0.4129	-0.5773	-0.3618	-0.3357	-0.448	-0.2475	-0.4924	-0.5066	-0.4485
2.85	-0.4374	-0.3166	-0.4647	-0.3992	-0.4061	-0.5334	-0.2376	-0.3932	-0.3618	-0.257								2.85	-0.4916	-0.5176	-0.3852	-0.4178	-0.5586	-0.1828	-0.444	-0.6169	-0.5476	-0.362
2.855	-0.4097	-0.314	-0.4701	-0.3611	-0.5823	-0.4377	-0.5107	-0.3161	-0.4097	-0.5165								2.855	-0.4573	-0.2934	-0.6903	-0.5611	-0.5174	-0.5769	-0.6359	-0.5342	-0.2825	-0.3442
2.86	-0.2071	-0.5174	-0.3075	-0.5084	-0.4991	-0.2252	-0.3948	-0.4058	-0.5221	-0.5237								2.86	-0.8987	-0.6633	-0.5045	-0.4117	-0.5541	-0.3929	-0.6334	-0.566	-0.5333	-0.5465
2.865	-0.2687	-0.4138	-0.4858	-0.3342	-0.2496	-0.7073	-0.2625	-0.6111	-0.325	-0.1598								2.865	-0.5605	-0.4299	-0.6162	-0.474	-0.3625	-0.3854	-0.6723	-0.4911	-0.5934	-0.3897
2.87	-0.2665	-0.3377	-0.3046	-0.3525	-0.3724	-0.4909	-0.4121	-0.3165	-0.2639	-0.4067								2.87	-0.6004	-0.3721	-0.3704	-0.4022	-0.4801	-0.4441	-0.4084	-0.3577	-0.6319	-0.5235
2.875	-0.4147	-0.3702	-0.3821	-0.3811	-0.7143	-0.3366	-0.8323	-0.3847	-0.4947	-0.4194								2.875	-0.3247	-0.4359	-0.5372	-0.5727	-0.7092	-0.3486	-0.586	-0.4816	-0.6216	-0.2741
2.88	-0.4155	-0.192	-0.3178	-0.3852	-0.6269	-0.3016	-0.3912	-0.4318	-0.3652	-0.232								2.88	-0.3878	-0.3319	-0.5264	-0.4412	-0.6446	-0.2947	-0.4127	-0.2893	-0.5039	-0.7417
2.885	-0.4636	-0.5947	-0.4971	-0.2691	-0.3268	-0.2612	-0.4131	-0.2594	-0.6748	-0.4883								2.885	-0.2901	-0.279	-0.2756	-0.6745	-0.2749	-0.5482	-0.4288	-0.402	-0.1483	-0.4192
2.89	-0.3062	-0.4133	-0.4167	-0.5518	-0.2379	-0.3609	-0.4474	-0.5909	-0.2508	-0.5127								2.89	-0.6394	-0.3411	-0.631	-0.4509	-0.5289	-0.4247	-0.6763	-0.4283	-0.3295	-0.3077
2.895	-0.5019	-0.334	-0.1891	-0.3267	-0.584	-0.3965	-0.1913	-0.5024	-0.4472	-0.4353								2.895	-0.3791	-0.7261	-0.4261	-0.4037	-0.4858	-0.6097	-0.5002	-0.4776	-0.6427	-0.8693
2.9	-0.4418	-0.2888	-0.4817	-0.4084	-0.6543	-0.4663	-0.5137	-0.4715	-0.8657	-0.3747								2.9	-0.4631	-0.6271	-0.5858	-0.2652	-0.4023	-0.3223	-0.3947	-0.5459	-0.532	-0.5858
2.905	-0.2674	-0.4416	-0.3023	-0.5862	-0.4133	-0.8126	-0.3374	-0.4679	-0.4798	-0.4915								2.905	-0.482	-0.4273	-0.2653	-0.4578	-0.4473	-0.4277	-0.4198	-0.5933	-0.7537	-0.7269
2.91	-0.2516	-0.2893	-0.6675	-0.558	-0.4408	-0.4143	-0.5866	-0.4341	-0.1881	-0.3427								2.91	-0.6932	-0.2457	-0.2952	-0.4511	-0.3149	-0.1973	-0.6123	-0.5031	-0.1734	-0.5719
2.915	-0.4695	-0.3534	-0.5712	-0.3981	-0.2566	-0.7449	-0.6545	-0.3134	-0.7057	-0.6092								2.915	-0.5192	-0.4777	-0.1937	-0.4908	-0.4794	-0.4855	-0.8419	-0.7759	-0.5835	-0.3986
2.92	-0.3935	-0.3065	-0.1772	-0.5694	-0.6594	-0.2696	-0.3711	-0.4016	-0.4442	-0.6413								2.92	-0.3996	-0.4935	-0.5081	-0.473	-0.3581	-0.3339	-0.4068	-0.3372	-0.5145	-0.4248
2.925	-0.4172	-0.2924	-0.325	-0.4535	-0.426	-0.321	-0.3772	-0.1577	-0.4691	-0.4592								2.925	-0.3998	-0.419	-0.5582	-0.3419	-0.6095	-0.2739	-0.448	-0.5201	-0.5779	-0.5682
2.93	-0.4665	-0.4713	-0.3332	-0.2627	-0.4659	-0.2087	-0.4182	-0.3253	-0.2969	-0.3547								2.93	-0.2468	-0.4203	-0.6019	-0.2755	-0.5931	-0.3767	-0.4604	-0.3893	-0.6853	-0.4489
2.935	-0.3488	-0.2518	-0.522	-0.2678	-0.3232	-0.5663	-0.3736	-0.3211	-0.4448	-0.4089								2.935	-0.4635	-0.2835	-0.5693	-0.5762	-0.351	-0.3349	-0.3424	-0.2946	-0.4761	-0.5441
2.94	-0.3029	-0.4057	-0.4067	-0.472	-0.4197	-0.487	-0.7073	-0.3783	-0.6005	-0.5169								2.94	-0.1937	-0.3932	-0.5858	-0.5379	-0.3363	-0.3223	-0.5173	-0.2409	-0.4574	-0.4768
2.945	-0.1723	-0.4735	-0.4426	-0.6749	-0.482	-0.2455	-0.2176	-0.5024	-0.3861	-0.4188								2.945	-0.328	-0.3767	-0.5555	-0.4959	-0.5659	-0.494	-0.4694	-0.2852	-0.291	-0.314
2.95	-0.3456	-0.7092	-0.3389	-0.5378	-0.6997	-0.12	-0.5292	-0.5931	-0.2562	-0.9283								2.95	-0.5088	-0.8063	-0.3347	-0.5168	-0.7476	-0.3619	-0.3795	-0.5142	-0.4527	-0.5664
2.955	-0.3109	-0.7078	-0.262	-0.445	-0.5442	-0.257	-0.491	-0.5463	-0.7575	-0.34								2.955	-0.4596	-0.2849	-0.396	-0.5272	-0.4267	-0.5752	-0.3414	-0.4481	-0.5878	-0.5395
2.96	-0.5293	-0.3948	-0.3889	-0.3082	-0.3156	-0.4126	-0.2954	-0.5542	-0.5392	-0.2434								2.96	-0.4866	-0.4212	-0.4398	-0.6474	-0.6086	-0.2205	-0.6596	-0.1896	-0.9542	-0.6243
2.965	-0.3312	-0.3583	-0.2619	-0.624	-0.6333	-0.3247	-0.183	-0.6013	-0.3643	-0.4423								2.965	-0.4774	-0.5493	-0.7042	-0.3272	-0.5012	-0.6188	-0.6606	-0.4597	-0.5889	-0.8066
2.97	-0.1701	-0.6571	-0.5065	-0.384	-0.8784	-0.5731	-0.548	-0.3207	-0.4492	-0.295								2.97	-0.736	-0.2646	-0.2225	-0.5344	-0.4845	-0.4996	-0.4238	-0.4902	-0.5378	-0.5493
2.975	-0.2483	-0.3606	-0.3176	-0.5316	-0.3924	-0.4832	-0.2537	-0.3693	-0.3529	-0.364								2.975	-0.9501	-0.3214	-0.4561	-0.5213	-0.5242	-0.7567	-0.8637	-0.8446	-0.6633	-0.6593
2.98	-0.6076	-0.2504	-0.4812	-0.2496	-0.3457	-0.3407	-0.5654	-0.5081	-0.2291	-0.4574								2.98	-0.3797	-0.5026	-0.1646	-0.5792	-0.5393	-0.2272	-0.4383	-0.3502	-0.1917	-0.3843
2.985	-0.3153	-0.4601	-0.4056	-0.3699	-0.5813	-0.5671	-0.2745	-0.5414	-0.4917	-0.4755								2.985	-0.105	-0.3482	-0.502	-0.8312	-0.3949	-0.398	-0.3001	-0.4339	-0.24	-0.807
2.99	-0.2743	-0.2901	-0.5034	-0.2494	-0.5161	-0.2087	-0.3935	-0.3972	-0.3295	-0.412								2.99	-0.5107	-0.6058	-0.6043	-0.6199	-0.5523	-0.2444	-0.4091	-0.3377	-0.643	-0.4844
2.995	-0.3057	-0.4626	-0.383	-0.5704	-0.3277	-0.3701	-0.6989	-0.4029	-0.4043	-0.5562								2.995	-0.4618	-0.3349	-0.5827	-0.8421	-0.529	-0.4332	-0.6787	-0.3368	-0.5588	-0.5487
3	-0.5627	-0.447	-0.3527	-0.7399	-0.4373	-0.1782	-0.4925	-0.539	-0.3226	-0.5113								3	-0.2102	-0.692	-0.3872	-0.5087	-0.2315	-0.3801	-0.3749	-0.2215	-0.3932	-0.5604
3.005	-0.3606	-0.3293	-0.3953	-0.5344	-0.3306	-0.6228	-0.4568	-0.6084	-0.4507	-0.3187								3.005	-0.1906	-0.54	-0.5998	-0.5734	-0.5092	-0.5891	-0.3065	-0.3354	-0.3597	-0.4386
3.01	-0.2557	-0.4406	-0.349	-0.5222	-0.578	-0.1989	-0.382	-0.6218	-0.7762	-0.8433								3.01	-0.434	-0.4546	-0.4077	-0.5739	-0.752	-0.3334	-0.5366	-0.5306	-0.59	-0.2821
3.015	-0.8212	-0.7288	-0.2242	-0.2635	-0.394	-0.2826	-0.4616	-0.5877	-0.5194	-0.3003								3.015	-0.5707	-0.4398	-0.8025	-0.5114	-0.5513	-0.6773	-0.6088	-0.5296	-0.4738	-0.3366
3.02	-0.3829	-0.7496	-0.3278	-0.6621	-0.4187	-0.416	-0.2761	-0.6147	-0.4115	-0.5769								3.02	-0.2399	-0.5575	-0.4433	-0.7077	-0.4945	-0.3913	-0.3397	-0.4995	-0.2186	-0.6084
3.025	-0.3363	-0.5976	-0.2635	-0.5726	-0.2581	-0.377	-0.3882	-0.6175	-0.3919	-0.2696								3.025	-1.0007	-0.4682	-0.3606	-0.2863	-0.5343	-0.5692	-0.3575	-0.3518	-0.9317	-0.3517
3.03	-0.2667	-0.917	-0.392	-0.6893	-0.604	-0.2791	-0.4295	-0.4281	-0.3002	-0.3175								3.03	-0.749	-0.5139	-0.6391	-0.7477	-0.7059	-0.2937	-0.3951	-0.3728	-0.5826	-0.5484
3.035	-0.5234	-0.5098	-0.1918	-0.382	-0.4646	-0.3742	-0.4972	-0.3613	-0.4815	-0.2722								3.035	-0.5226	-0.1364	-0.6763	-0.7592	-0.7587	-0.5431	-0.6937	-0.7603	-0.3957	-0.519
3.04	-0.2656	-0.3868	-0.4427	-0.6829	-0.7536	-0.5629	-0.4908	-0.3819	-0.6851	-0.3022								3.04	-0.4091	-0.3	-1.0272	-0.4397	-0.3504	-0.3776	-0.3714	-0.3162	-0.7289	-0.7505
3.045	-0.4566	-0.395	-0.2501	-0.4389	-0.3502	-0.4528	-0.3865	-0.463	-0.5333	-0.5466								3.045	-0.3278	-0.3369	-0.4562	-0.323	-0.3325	-0.5487	-0.2998	-0.4389	-0.5126	-0.7434
3.05	-0.4663	-0.4709	-0.3902	-0.3452	-0.9827	-0.9849	-0.3248	-0.394	-0.3238	-0.379								3.05	-0.4915	-0.5434	-0.2785	-0.4792	-0.5344	-0.4073	-0.531	-0.3085	-0.6628	-0.3708
3.055	-0.2738	-0.7862	-0.4333	-0.5874	-0.8828	-0.4286	-0.3751	-0.4945	-0.2054	-0.539								3.055	-0.356	-0.5569	-0.6116	-0.293	-0.4295	-0.4069	-0.4171	-0.2432	-0.6692	-0.6415
3.06	-0.3542	-0.3317	-0.3003	-0.425	-0.4034	-0.6664	-0.3908	-0.544	-0.4417	-0.4971								3.06	-0.2725	-0.5675	-0.6723	-0.6446	-0.3414	-0.3672	-0.283	-0.4673	-0.3243	-0.5319
3.065	-0.3079	-0.3271	-0.6293	-0.2445	-0.2619	-0.2703	-0.3863	-0.3175	-0.2997	-0.2507								3.065	-0.2442	-0.6563	-0.3841	-0.8094	-0.3931	-0.3117	-0.3601	-0.5395	-0.5716	-0.2726
3.07	-0.684	-0.3747	-0.9862	-0.4243	-0.9471	-0.651	-0.573	-0.5161	-0.6284	-0.2956								3.07	-0.5094	-0.4734	-0.6371	-0.5638	-0.5122	-0.6081	-0.4159	-0.755	-0.5027	-0.3885
3.075	-0.6759	-0.6616	-0.3293	-0.4372	-0.348	-0.3203	-0.3232	-0.314	-0.4051	-0.386								3.075	-0.4518	-0.5024	-0.2631	-0.3601	-0.7158	-0.4072	-0.3999	-0.4656	-0.4013	-0.4382
3.08	-0.4769	-0.4506	-0.2954	-0.6565	-0.4199	-0.4267	-0.2665	-0.3966	-0.2241	-0.5649								3.08	-0.3114	-0.272	-0.2064	-0.3629	-0.415	-0.2896	-0.8399	-0.3568	-0.5122	-0.5041
3.085	-0.3616	-0.4358	-0.7083	-0.4892	-0.6269	-0.4359	-0.4602	-0.2582	-0.7993	-0.4103								3.085	-0.4949	-0.3955	-0.6797	-0.466	-0.4847	-0.4972	-0.1768	-0.5506	-0.604	-0.499
3.09	-0.1673	-0.5255	-0.4491	-0.5216	-0.3297	-0.5029	-0.583	-0.2203	-0.4255	-0.3769								3.09	-0.4941	-0.379	-0.3291	-0.8509	-0.5155	-0.591	-0.3979	-0.3656	-0.467	-0.2464
3.095	-0.5211	-0.3853	-0.5578	-0.471	-0.4859	-0.4163	-0.8367	-0.3355	-0.4606	-0.5234								3.095	-0.4125	-0.2745	-0.6204	-0.7371	-0.2995	-0.3666	-0.3406	-0.5948	-0.7807	-0.509
3.1	-0.4622	-0.5251	-0.2732	-0.6641	-0.5577	-0.2915	-0.6824	-0.3038	-0.4724	-0.3291								3.1	-0.3459	-0.5716	-0.2612	-0.6628	-0.3434	-0.5734	-0.3695	-0.5764	-0.7483	-0.4695
3.105	-0.3282	-0.5573	-0.6172	-0.2079	-0.3763	-0.4284	-0.532	-0.4501	-0.4253	-0.4019								3.105	-0.6893	-0.5566	-0.4961	-0.4529	-0.3278	-0.5535	-0.3631	-0.2269	-0.4055	-0.5779
3.11	-0.4745	-0.3218	-0.655	-0.2528	-0.281	-0.6766	-0.4234	-0.6501	-0.5686	-0.3554								3.11	-0.3175	-0.3205	-0.3947	-0.2979	-0.791	-0.5178	-0.7358	-0.3335	-0.52	-0.4227
3.115	-0.3779	-0.4402	-0.2995	-0.472	-1.0553	-0.4226	-0.5716	-0.3873	-0.3957	-0.3921								3.115	-0.4513	-0.6016	-0.2777	-0.5197	-0.3144	-0.6965	-0.2853	-0.6818	-0.8149	-0.4853
3.12	-0.5416	-0.3438	-0.4232	-0.2026	-1.0032	-0.3608	-0.3848	-0.1675	-0.5355	-0.2538								3.12	-0.2846	-0.3578	-0.3243	-0.5225	-0.2723	-0.3787	-0.3794	-0.6437	-0.6926	-0.4857
3.125	-0.2493	-0.5774	-0.2639	-0.3916	-0.4646	-0.6248	-0.7463	-0.5621	-0.5216	-0.4464								3.125	-0.6899	-0.279	-0.5154	-0.503	-0.5319	-0.3796	-0.2935	-0.3611	-0.2464	-0.4412
3.13	-0.1475	-0.3902	-0.3165	-0.2454	-0.9391	-0.2934	-0.5698	-0.583	-0.4724	-0.3768								3.13	-0.2742	-0.3806	-0.5713	-1.1214	-0.4749	-0.3416	-0.6575	-0.3674	-0.4367	-0.3209
3.135	-0.337	-0.2797	-0.6044	-0.2727	-0.5811	-0.3221	-0.526	-0.401	-0.4843	-0.4358								3.135	-1.1338	-0.6521	-0.7187	-0.7663	-0.2625	-0.4876	-0.4646	-0.4241	-0.5312	-0.1769
3.14	-0.4712	-0.4853	-0.2588	-0.4481	-0.4366	-0.7281	-0.3914	-0.5722	-0.5728	-0.4408								3.14	-0.4788	-0.7699	-0.4572	-0.4672	-0.4915	-0.3198	-0.557	-0.4837	-0.5484	-0.3605
3.145	-0.1401	-0.2868	-0.418	-0.4124	-0.5797	-0.3863	-0.35	-0.5642	-0.507	-0.4926								3.145	-0.4207	-0.2249	-0.4401	-0.3706	-0.5221	-0.4865	-0.3955	-0.476	-0.4909	-0.3392
3.15	-0.5161	-0.3603	-0.364	-0.6901	-0.3243	-0.3735	-0.5488	-0.3093	-0.8054	-0.1679								3.15	-0.693	-0.2892	-0.5133	-0.7934	-0.8783	-0.7428	-0.6299	-0.3785	-0.8094	-0.3916
3.155	-0.638	-0.6148	-0.3266	-0.5926	-0.2485	-0.2667	-0.3751	-0.4851	-0.5462	-0.538								3.155	-0.2532	-0.2161	-0.6316	-0.4509	-0.3256	-0.2358	-0.3478	-0.3299	-0.5112	-0.4236
3.16	-0.5274	-0.396	-0.6348	-0.3145	-0.4449	-0.5985	-0.5806	-0.6717	-0.2178	-0.7187								3.16	-0.359	-0.605	-1.0384	-0.5323	-0.7283	-0.3008	-0.7201	-0.7515	-0.3733	-0.4306
3.165	-0.2436	-0.9545	-0.333	-0.3965	-0.6558	-0.5265	-0.4041	-0.3516	-0.4265	-0.4005								3.165	-0.4109	-0.6219	-0.3694	-0.4347	-0.5197	-0.7191	-0.6258	-0.463	-0.9942	-0.4867
3.17	-0.4159	-0.2079	-0.4127	-0.8554	-0.7045	-0.7409	-0.6018	-0.387	-0.191	-0.4627								3.17	-0.752	-0.3928	-0.3788	-0.4993	-0.3906	-0.3632	-0.4658	-0.1973	-0.8791	-0.7747
3.175	-0.4984	-0.323	-0.4479	-0.4165	-0.6748	-0.2862	-0.4988	-0.6424	-0.4203	-0.4305								3.175	-0.632	-0.3547	-0.3757	-0.5692	-0.5591	-0.7977	-0.7107	-0.1503	-0.5148	-0.694
3.18	-0.4065	-0.4258	-0.2251	-0.5568	-0.4821	-0.4924	-0.4194	-0.703	-0.4121	-0.5083								3.18	-0.2702	-0.6331	-0.7262	-0.3071	-0.4844	-0.1854	-0.4691	-0.3729	-0.6057	-0.5124
3.185	-0.4881	-0.3973	-0.2872	-0.4222	-0.3739	-0.7846	-0.6019	-0.4243	-0.2616	-0.5721								3.185	-0.2836	-0.4085	-0.6902	-0.8306	-0.8021	-0.2365	-0.4504	-0.3649	-0.4647	-0.4722
3.19	-0.5381	-0.2332	-0.6633	-0.7149	-0.3623	-0.4209	-0.315	-0.6775	-0.5193	-0.5147								3.19	-0.7796	-0.2815	-0.4093	-0.6368	-0.3203	-0.3592	-0.3187	-0.646	-0.551	-0.256
3.195	-0.4978	-0.3623	-0.2894	-0.285	-0.3932	-0.4771	-0.3794	-0.4239	-0.6119	-0.56								3.195	-0.4308	-0.3267	-0.3477	-0.8683	-0.623	-0.2548	-0.5444	-0.6602	-0.2581	-0.5214
3.2	-0.4114	-0.4681	-0.4743	-0.2461	-0.6735	-0.715	-0.5711	-0.5944	-0.5936	-0.6816								3.2	-0.38	-0.6966	-0.3658	-0.1992	-0.3177	-0.2485	-0.3063	-0.3897	-0.3362	-0.5946
3.205	-0.4257	-0.3444	-0.4894	-0.7954	-0.3641	-0.6759	-0.4781	-1.1107	-0.6137	-0.3243								3.205	-0.197	-0.2398	-0.304	-0.8473	-0.4417	-0.604	-0.4107	-0.579	-0.5817	-0.2782
3.21	-0.4293	-0.492	-0.5553	-0.4374	-0.5424	-0.2692	-0.3195	-0.3991	-0.3998	-0.4057								3.21	-0.5121	-0.7439	-0.4816	-0.4595	-0.2029	-0.5976	-0.3828	-0.3648	-0.3775	-0.4577
3.215	-0.3992	-0.6071	-0.4048	-0.2676	-0.2966	-0.4251	-0.3392	-0.3549	-0.3402	-0.5673								3.215	-0.3874	-0.3884	-0.2727	-0.9151	-0.4272	-0.3694	-0.6431	-0.2736	-0.6206	-0.3149
3.22	-0.5588	-0.5046	-0.2862	-0.1799	-0.5935	-0.2444	-0.4523	-0.4816	-0.4703	-0.4619								3.22	-0.5133	-0.4515	-0.3909	-0.4543	-0.4244	-0.5035	-0.1586	-0.7197	-0.7752	-0.5277
3.225	-0.2196	-0.4069	-0.2981	-0.5811	-0.4502	-0.4199	-0.3966	-0.2953	-0.5044	-0.5961								3.225	-0.3809	-0.4808	-0.2721	-0.636	-0.5728	-0.5635	-0.4142	-0.3256	-0.6342	-0.2556
3.23	-0.4986	-0.5477	-0.5178	-0.5214	-0.445	-0.3317	-0.3665	-0.3765	-0.2961	-0.5137								3.23	-0.3372	-0.2378	-0.4374	-0.5377	-0.4292	-0.243	-0.8045	-0.7107	-0.4946	-0.6934
3.235	-0.4484	-0.3162	-0.7345	-0.4137	-0.2431	-0.4327	-0.3612	-0.3657	-0.3591	-0.3902								3.235	-0.4201	-0.2862	-0.4322	-0.4773	-0.6284	-0.5037	-0.3522	-0.8609	-0.4104	-0.6087
3.24	-0.24	-0.5351	-0.2193	-0.4077	-0.4076	-0.3044	-0.1997	-0.3554	-0.3288	-0.4184								3.24	-0.3721	-0.6738	-0.53	-0.3881	-0.4406	-0.3071	-0.832	-0.4082	-0.4139	-0.3603
3.245	-0.5127	-0.46	-0.3684	-0.4373	-0.4934	-0.3998	-0.5265	-0.4715	-0.5184	-0.283								3.245	-0.5036	-0.4204	-0.3823	-0.4532	-0.4196	-0.5625	-0.2111	-0.2875	-0.5038	-0.6168
3.25	-0.3455	-0.2891	-0.1749	-0.2336	-0.307	-0.4957	-0.4987	-0.3658	-0.4403	-0.5484								3.25	-0.3714	-0.2307	-0.4794	-0.3158	-0.2957	-0.2267	-0.2949	-0.5046	-0.266	-0.6299
3.255	-0.3642	-0.2448	-0.281	-0.2166	-0.4139	-0.3949	-0.4686	-0.3787	-0.6049	-0.5691								3.255	-0.2586	-0.4254	-0.4099	-0.3084	-0.27	-0.3615	-0.4767	-0.5782	-0.3851	-0.3497
3.26	-0.5138	-0.2455	-0.3274	-0.3778	-0.2367	-0.4461	-0.6073	-0.4295	-0.5205	-0.3564								3.26	-0.2849	-0.2421	-0.7781	-0.6733	-0.5712	-0.4699	-0.2979	-0.267	-0.681	-0.4627
3.265	-0.2943	-0.184	-0.388	-0.4949	-0.8041	-0.3931	-0.5145	-0.3614	-0.4271	-0.2379								3.265	-0.3055	-0.3117	-0.5602	-0.6494	-0.2624	-0.3311	-0.5363	-0.2688	-0.531	-0.5017
3.27	-0.2892	-0.8537	-0.3464	-0.4294	-0.709	-0.6566	-0.7317	-0.2879	-0.4549	-0.524								3.27	-0.7523	-0.5752	-0.4141	-0.4707	-0.4816	-0.3328	-0.3484	-0.4254	-0.5005	-0.3768
3.275	-0.4895	-0.4668	-0.4608	-0.4732	-0.2288	-0.3924	-0.3025	-0.7302	-0.3792	-0.6724								3.275	-0.5481	-0.2749	-0.3723	-0.3445	-0.4694	-0.4667	-0.74	-0.6858	-0.4461	-0.4193
3.28	-0.3798	-0.4337	-0.3027	-0.5731	-0.4928	-0.5015	-0.4408	-0.4366	-0.7008	-0.4222								3.28	-0.5517	-0.4428	-0.7526	-0.4055	-0.2505	-0.2698	-0.5052	-0.4225	-0.7124	-0.5063
3.285	-0.2579	-0.829	-0.4193	-0.4639	-0.3835	-0.4007	-0.2405	-0.3423	-0.6263	-0.6455								3.285	-0.5124	-0.439	-0.3982	-0.7622	-0.6254	-0.4353	-0.5487	-0.5635	-0.2705	-0.2829
3.29	-0.6374	-0.2542	-0.3317	-0.8916	-0.3825	-0.3698	-0.46	-0.6878	-0.3362	-0.3098								3.29	-0.4425	-0.3002	-0.2407	-0.6825	-0.3041	-0.5619	-0.4268	-0.7285	-0.4987	-0.7933
3.295	-0.2868	-0.3807	-0.2664	-0.6146	-0.9957	-0.3089	-0.7426	-0.5101	-0.2678	-0.6335								3.295	-0.718	-0.5729	-0.3609	-0.2194	-0.225	-0.422	-0.2517	-0.4875	-0.3202	-0.3357
3.3	-0.3815	-0.3758	-0.4894	-0.7835	-0.5607	-0.622	-0.545	-0.2534	-0.6092	-0.5023								3.3	-0.3621	-0.3507	-0.2051	-0.6274	-0.4331	-0.3195	-0.3952	-0.7044	-0.427	-0.294
3.305	-0.4983	-0.4624	-0.3432	-0.4715	-0.5523	-0.2763	-0.5875	-0.5106	-0.4446	-0.3288								3.305	-0.5311	-0.2755	-0.171	-0.579	-0.6172	-0.4058	-0.4893	-0.4342	-0.3797	-0.4918
3.31	-0.1895	-0.4153	-0.3576	-0.5024	-0.291	-0.4728	-0.7388	-0.6507	-0.5234	-0.2802								3.31	-0.4193	-0.3252	-0.383	-0.5919	-1.1008	-0.4109	-0.3454	-0.4828	-0.3241	-0.5482
3.315	-0.2634	-0.1373	-0.2552	-0.7324	-0.4304	-0.5242	-0.4534	-0.2825	-0.279	-0.6056								3.315	-0.4866	-0.4249	-0.5494	-0.6803	-0.2013	-0.4089	-0.5021	-0.4828	-0.4066	-0.4746
3.32	-0.356	-0.6618	-0.2755	-0.4744	-0.5997	-0.1792	-0.4538	-0.2991	-0.2833	-0.385								3.32	-0.5406	-0.4129	-0.3947	-0.2718	-0.2107	-0.3411	-0.469	-0.4725	-0.5268	-0.4465
3.325	-0.5842	-0.367	-0.3278	-1.1201	-0.3342	-0.3097	-0.8279	-0.6143	-0.387	-0.6								3.325	-0.2715	-0.3581	-0.5157	-0.3595	-0.5482	-0.5415	-0.5156	-0.6941	-0.6631	-0.63
3.33	-0.3542	-0.4622	-0.4437	-0.7129	-0.4391	-0.305	-0.4716	-0.6391	-0.4493	-0.2944								3.33	-0.4956	-0.4708	-0.1697	-0.3759	-0.3305	-0.3767	-0.2786	-0.1514	-0.5585	-0.3367
3.335	-0.2829	-0.5664	-0.5159	-0.4938	-0.5618	-0.4974	-0.4435	-0.3208	-0.6565	-0.6365								3.335	-0.6766	-0.3016	-0.4873	-0.6615	-0.5761	-0.398	-0.7068	-0.8866	-0.593	-0.3325
3.34	-0.1987	-0.2673	-0.3483	-0.4827	-0.6022	-0.4289	-0.4503	-0.8384	-0.4045	-0.3646								3.34	-0.4754	-0.4064	-0.3003	-0.6586	-0.4974	-0.5277	-0.5975	-0.4083	-0.3108	-0.3208
3.345	-0.2102	-0.8254	-0.5652	-0.2347	-0.3536	-0.4067	-0.5256	-0.3374	-0.453	-0.207								3.345	-0.3641	-0.3425	-0.5162	-0.3192	-0.4435	-0.491	-0.7541	-0.4925	-0.595	-0.6385
3.35	-0.6945	-0.3756	-0.3763	-0.9738	-0.6677	-0.2328	-0.4154	-0.4495	-0.3294	-0.4941								3.35	-0.4112	-0.5031	-0.5552	-0.3031	-0.5228	-0.7419	-0.4756	-0.4597	-0.4747	-0.5755
3.355	-0.5047	-0.3772	-0.4799	-0.3782	-0.7352	-0.5776	-0.444	-0.2042	-0.3029	-0.1463								3.355	-0.3316	-0.6365	-0.1658	-0.2106	-0.1842	-0.4889	-0.5072	-0.1881	-0.6059	-0.8661
3.36	-0.3659	-0.4964	-0.3305	-0.5109	-0.6252	-0.6001	-0.4139	-0.7957	-0.292	-0.2205								3.36	-0.4954	-0.4344	-0.4709	-0.6191	-0.8693	-0.1678	-0.3841	-0.5592	-0.5765	-0.4794
3.365	-0.5272	-0.2976	-0.4274	-0.7976	-0.272	-0.2022	-0.4254	-0.514	-0.4858	-0.5277								3.365	-0.5844	-0.3255	-0.4844	-0.162	-0.6372	-0.5293	-0.1551	-0.2631	-0.537	-0.2067
3.37	-0.7263	-0.7481	-0.3152	-0.4516	-0.1938	-0.6226	-0.2878	-0.2245	-0.293	-0.8991								3.37	-0.3717	-0.4754	-0.3904	-0.2408	-0.5693	-0.4441	-0.2988	-0.5748	-0.7469	-0.5723
3.375	-0.2859	-0.3886	-0.2913	-0.6132	-0.5277	-0.3109	-0.3791	-0.4913	-0.6615	-0.277								3.375	-0.6675	-0.2697	-0.346	-0.4138	-0.7097	-0.3108	-0.3856	-0.2418	-0.5087	-0.4108
3.38	-0.5189	-0.4777	-0.3687	-0.4253	-0.7585	-0.7164	-0.6159	-0.2633	-0.6835	-0.2381								3.38	-0.3108	-0.6712	-0.6356	-0.6252	-0.278	-0.5292	-0.4095	-0.871	-0.299	-0.3077
3.385	-0.6236	-0.3919	-0.331	-0.3857	-0.6657	-0.7494	-0.6847	-0.4809	-0.5544	-0.6113								3.385	-0.3955	-0.4031	-0.4533	-0.3912	-0.3734	-0.5013	-0.6068	-0.4121	-0.3824	-0.4214
3.39	-0.3721	-0.479	-0.4092	-0.2568	-0.3305	-0.34	-0.8209	-0.5318	-0.5469	-0.4505								3.39	-0.488	-0.4218	-0.6889	-0.4335	-0.2655	-0.3608	-0.1803	-0.3365	-0.476	-0.7223
3.395	-0.4429	-0.3135	-0.3739	-0.5145	-0.1367	-0.8483	-0.3963	-0.3351	-0.3655	-0.33								3.395	-0.3153	-0.349	-0.3142	-0.748	-0.5529	-0.396	-0.3731	-0.4744	-0.3839	-0.5517
3.4	-0.2194	-0.3664	-0.288	-0.2622	-0.3525	-0.4843	-0.4288	-0.4542	-0.1889	-0.4721								3.4	-0.3721	-0.4377	-0.5015	-0.3843	-0.6501	-0.2396	-0.2722	-0.4724	-0.4714	-0.7275
3.405	-0.2556	-0.5137	-0.3207	-0.3417	-0.4833	-0.4337	-0.4532	-0.3097	-0.4712	-0.7146								3.405	-0.6394	-0.6449	-0.3283	-0.3455	-0.7101	-0.6554	-0.5616	-0.7045	-0.3304	-0.2968
3.41	-0.4109	-0.2511	-0.4278	-0.4157	-0.4138	-0.3885	-0.4232	-0.526	-0.2347	-0.2721								3.41	-0.3656	-0.3986	-0.4527	-0.5016	-0.392	-0.3924	-0.4991	-0.6594	-0.4757	-0.4991
3.415	-0.2378	-0.5368	-0.4521	-0.5527	-0.6226	-0.6258	-0.3436	-0.3468	-0.7674	-0.345								3.415	-0.4277	-0.62	-0.2746	-0.4337	-0.2332	-0.4115	-0.4345	-0.3887	-0.5905	-0.516
3.42	-0.402	-0.4517	-0.2553	-1.0244	-0.5663	-0.5007	-0.2141	-0.8069	-0.5487	-0.3539								3.42	-0.3753	-0.5331	-0.6268	-0.7946	-0.3347	-0.4549	-0.6519	-0.3366	-0.3424	-0.3277
3.425	-0.3032	-0.3795	-0.4599	-0.428	-0.3776	-0.1866	-0.7016	-0.3213	-0.7719	-0.3448								3.425	-0.2313	-0.3927	-0.5561	-0.5744	-0.2882	-0.3271	-0.5431	-0.3502	-0.4766	-0.6263
3.43	-0.3818	-0.4362	-0.4408	-0.5648	-0.4504	-0.4034	-0.6222	-0.4283	-0.4041	-0.1758								3.43	-0.4607	-0.3594	-0.7675	-0.3708	-0.5043	-0.4795	-0.5716	-0.6611	-0.4701	-0.592
3.435	-0.6164	-0.2955	-0.3443	-0.4693	-0.4611	-0.6968	-0.325	-0.3545	-0.4833	-0.5423								3.435	-0.6844	-0.2192	-0.2153	-0.3963	-0.3271	-0.4907	-0.5196	-0.5616	-0.5685	-0.1537
3.44	-0.2395	-0.5118	-0.4302	-0.7151	-0.3931	-0.6738	-0.4097	-0.4252	-0.4993	-0.4139								3.44	-0.3397	-0.5843	-0.1525	-0.5793	-0.3277	-0.4174	-0.3584	-0.4786	-0.8968	-0.6153
3.445	-0.2805	-0.4849	-0.3704	-0.2568	-0.2514	-0.6137	-0.4434	-0.2829	-0.4079	-0.3428								3.445	-0.3167	-0.2663	-0.4278	-0.3115	-1.3041	-0.2463	-0.6391	-0.4549	-0.2503	-0.5194
3.45	-0.4107	-0.4989	-0.2925	-0.5983	-0.6207	-0.2462	-0.5122	-0.5023	-0.4688	-0.3851								3.45	-0.5476	-0.701	-0.3264	-0.3591	-0.4901	-0.5584	-0.5272	-0.7327	-0.3597	-0.433
3.455	-0.3974	-0.3322	-0.2979	-0.413	-0.4625	-0.5748	-0.4778	-0.3873	-0.4467	-0.8161								3.455	-0.6811	-0.3883	-0.3902	-0.3595	-0.5331	-0.4153	-0.3174	-0.39	-0.7845	-0.6134
3.46	-1.0757	-0.3139	-0.2957	-0.5033	-0.669	-0.504	-0.4681	-0.3759	-0.481	-0.2664								3.46	-0.3499	-0.4263	-1.0583	-0.4946	-0.4138	-0.4403	-0.6331	-0.5066	-0.5903	-0.3234
3.465	-0.4701	-0.3597	-0.4799	-0.5247	-0.309	-0.3993	-0.9493	-0.3766	-0.8218	-0.5117								3.465	-0.5745	-0.6152	-0.3372	-0.2715	-0.3829	-0.3405	-0.6244	-0.4849	-0.6589	-0.5282
3.47	-0.3377	-0.4761	-0.3619	-0.4509	-0.4514	-0.202	-0.4522	-0.2803	-0.5588	-0.5984								3.47	-0.4463	-0.7303	-0.4711	-0.7283	-0.5504	-0.624	-0.5691	-0.7472	-0.4499	-0.5435
3.475	-0.3335	-0.3554	-0.3976	-0.5319	-0.5017	-0.3314	-0.3485	-0.4085	-0.3081	-0.5877								3.475	-0.3185	-0.4553	-0.3667	-0.1782	-0.5408	-0.4586	-0.6992	-0.2735	-0.1535	-0.7706
3.48	-0.3191	-0.4687	-0.4986	-0.4158	-0.4526	-0.5331	-0.6597	-0.4006	-0.5249	-0.5045								3.48	-0.3469	-0.4625	-0.5027	-0.4606	-0.7821	-0.5871	-0.3294	-0.5298	-0.6435	-0.4095
3.485	-0.3465	-0.4997	-0.3898	-0.4361	-0.7056	-0.35	-0.3082	-0.5517	-0.4287	-0.6742								3.485	-0.8075	-0.4564	-0.5354	-0.5007	-0.4158	-0.7839	-0.3268	-0.5179	-0.5863	-0.7383
3.49	-0.4611	-0.3573	-0.444	-0.3805	-0.5983	-0.4333	-0.9064	-0.3764	-0.4248	-0.4211								3.49	-0.8617	-0.4493	-0.2421	-0.4337	-0.2708	-0.3969	-1.1498	-0.5238	-0.5328	-0.5553
3.495	-0.6753	-0.5869	-0.2697	-0.3796	-0.237	-0.3374	-0.732	-0.4693	-0.5125	-0.3415								3.495	-0.3263	-0.3246	-0.2189	-0.5056	-0.4885	-0.3224	-0.6967	-0.3432	-0.679	-0.6863
3.5	-0.36	-0.7027	-0.2499	-0.5315	-0.2748	-0.4514	-0.6067	-0.4362	-0.692	-0.3725								3.5	-0.5767	-0.5596	-0.2394	-0.9084	-0.4271	-0.5023	-0.5732	-0.2643	-0.3853	-0.5129
3.505	-0.4145	-0.4307	-0.2319	-0.633	-0.664	-0.8276	-0.2865	-0.5081	-0.4682	-0.4481								3.505	-0.6723	-0.2699	-0.5926	-0.3485	-0.3692	-0.3401	-0.6073	-0.4735	-0.5068	-0.343
3.51	-0.5123	-0.3056	-0.2772	-0.6415	-0.4722	-0.2306	-0.4444	-0.2093	-0.5558	-0.4723								3.51	-0.6046	-0.3493	-0.2205	-0.4289	-0.5786	-0.4899	-0.5192	-0.3807	-0.6733	-0.4382
3.515	-0.7436	-0.6836	-0.1914	-0.4786	-0.2054	-0.3208	-0.5944	-0.1877	-0.3358	-0.149								3.515	-0.3868	-0.2563	-0.2797	-0.7873	-0.427	-0.4556	-0.3557	-0.1954	-1.1081	-0.5213
3.52	-0.5543	-0.446	-0.5622	-0.3378	-0.4262	-0.4017	-0.5685	-0.4651	-0.9986	-0.368								3.52	-0.6077	-0.4361	-0.5409	-0.4275	-0.172	-0.2322	-0.1108	-0.6864	-0.5785	-0.6255
3.525	-0.5236	-0.4292	-0.3279	-0.3549	-0.3817	-0.4634	-0.6594	-0.2561	-0.4442	-0.5555								3.525	-0.3753	-0.5486	-0.3305	-0.5667	-0.489	-0.2813	-0.4987	-0.5821	-0.7591	-0.2761
3.53	-0.5528	-0.3264	-0.1942	-0.4452	-0.5136	-0.7757	-0.6278	-0.4669	-0.4317	-0.3529								3.53	-0.7624	-0.5713	-0.3667	-0.3358	-0.528	-0.9187	-0.5596	-0.4991	-0.4715	-0.3795
3.535	-0.3591	-0.6111	-0.6003	-0.8063	-0.303	-0.3665	-0.3945	-0.4119	-0.5715	-0.4449								3.535	-0.5313	-0.6006	-0.3515	-0.4293	-0.4102	-0.4369	-0.4359	-0.564	-0.6011	-0.6733
3.54	-0.5195	-0.5375	-0.3455	-0.5074	-0.744	-0.4848	-0.4516	-0.4562	-0.3876	-0.3181								3.54	-0.5411	-1.0722	-0.8527	-0.6602	-0.5255	-0.3753	-0.2331	-0.4229	-0.4181	-0.2858
3.545	-0.4094	-0.4075	-0.4557	-0.3239	-0.4226	-0.2638	-0.4686	-0.7176	-0.6401	-0.2578								3.545	-0.859	-0.8429	-0.4201	-0.3178	-0.1901	-0.7291	-0.5246	-0.3952	-0.5294	-0.4795
3.55	-0.4463	-0.5326	-0.455	-0.7876	-0.8415	-0.4358	-0.5105	-0.3511	-0.3103	-0.3582								3.55	-0.5941	-0.5006	-0.5775	-0.2301	-0.6168	-0.4827	-0.2073	-0.6741	-0.625	-0.1645
3.555	-0.6888	-0.4013	-0.3758	-0.3745	-0.3008	-0.2948	-0.5429	-0.2697	-0.3322	-0.2677								3.555	-0.642	-0.7685	-0.4239	-0.5856	-0.7586	-0.4645	-0.4334	-0.356	-0.3325	-0.6354
3.56	-0.3045	-0.4429	-0.2208	-0.7191	-0.6332	-0.2898	-1.0418	-0.3962	-0.6502	-0.5041								3.56	-0.3686	-0.7137	-0.5471	-0.3716	-0.436	-0.2853	-0.3579	-0.9215	-0.1948	-0.5334
3.565	-0.3354	-0.3555	-0.2231	-0.2276	-0.3151	-0.5398	-0.3137	-0.6187	-0.5792	-0.4405								3.565	-0.1726	-0.2633	-0.2601	-0.5514	-0.4889	-0.5419	-0.4044	-0.1662	-0.4374	-0.3523
3.57	-0.3489	-0.517	-0.6415	-0.409	-0.4168	-0.4079	-0.4811	-0.4634	-0.4574	-0.4277								3.57	-0.1444	-0.6934	-0.4042	-0.4008	-0.8301	-0.3464	-0.5061	-0.3474	-0.6177	-0.6113
3.575	-0.3941	-0.5123	-0.1484	-0.6219	-0.6396	-0.6191	-0.6486	-0.4174	-0.6546	-0.2865								3.575	-0.4278	-0.6087	-0.6426	-0.4702	-0.4028	-0.2448	-0.4243	-0.3447	-0.7051	-0.5258
3.58	-0.63	-0.2189	-0.6291	-0.3912	-0.35	-0.6683	-0.3866	-0.476	-0.4278	-0.3092								3.58	-0.3786	-0.3285	-0.5592	-1.0308	-0.3582	-0.4849	-0.4402	-0.2432	-1.229	-0.4345
3.585	-0.3181	-0.3935	-0.4121	-0.5039	-0.5202	-0.355	-0.4055	-0.6342	-0.4872	-0.4379								3.585	-0.5565	-0.2769	-0.5437	-0.7134	-0.3924	-0.3328	-0.4493	-0.5418	-0.926	-0.492
3.59	-0.4515	-0.4445	-0.1591	-0.5056	-0.1566	-0.3215	-0.6063	-0.4998	-0.3807	-0.4123								3.59	-0.4213	-0.7576	-0.2545	-0.6401	-0.2702	-0.4966	-0.6127	-0.6219	-0.3543	-0.5691
3.595	-0.8122	-0.6679	-0.5558	-0.3531	-0.8643	-0.4059	-0.5094	-0.4241	-0.5285	-0.2339								3.595	-0.4163	-0.3861	-0.2332	-0.4128	-0.4391	-0.5833	-0.2786	-0.368	-0.5016	-0.4383
3.6	-0.4521	-0.3419	-0.6695	-0.5548	-0.6447	-0.349	-0.6016	-0.4192	-1.0136	-0.468								3.6	-0.9743	-0.5017	-0.5514	-0.5016	-0.394	-0.8598	-0.2978	-0.6411	-0.5769	-0.5814
3.605	-0.8536	-0.5517	-0.2812	-0.3527	-0.3097	-0.666	-0.2238	-0.3398	-0.6393	-0.3282								3.605	-0.405	-0.377	-0.5484	-0.1603	-0.3869	-0.8757	-0.4126	-0.4334	-0.4842	-0.5713
3.61	-0.4817	-0.5745	-0.5565	-0.5804	-0.3154	-0.5569	-0.3192	-0.4611	-0.2729	-0.5721								3.61	-0.5046	-0.3667	-0.2838	-0.707	-0.581	-0.7547	-0.3747	-0.4579	-0.6111	-0.5617
3.615	-0.4627	-0.7783	-0.3789	-0.8213	-0.3516	-0.3772	-0.5365	-0.3744	-0.7174	-0.4992								3.615	-0.4748	-0.4031	-0.2815	-0.529	-0.4971	-0.3672	-0.6146	-0.4534	-0.3868	-0.296
3.62	-0.4021	-0.5163	-0.4026	-0.5329	-0.338	-0.2006	-0.4882	-0.8944	-0.515	-0.327								3.62	-0.6865	-0.3244	-0.467	-0.3518	-0.558	-0.297	-0.4306	-0.4244	-0.2281	-0.3908
3.625	-0.3319	-0.4179	-0.5872	-0.4277	-0.3602	-0.3704	-0.3405	-0.5106	-0.3849	-0.3579								3.625	-0.3806	-0.4443	-0.4985	-0.4079	-0.4427	-0.3283	-0.4617	-0.3542	-0.6806	-0.5994
3.63	-0.3209	-0.6124	-0.3934	-0.4145	-0.7295	-0.2893	-0.2771	-0.4727	-0.7386	-0.5884								3.63	-0.4317	-0.2328	-0.7692	-0.5656	-0.3473	-0.4473	-0.4756	-0.3913	-0.3021	-0.7036
3.635	-0.4745	-0.2101	-0.2998	-0.6902	-0.8223	-0.4116	-0.3758	-0.4432	-0.2511	-0.3183								3.635	-0.3093	-0.5431	-0.3248	-0.4591	-0.2723	-0.3608	-0.5338	-0.19	-0.3769	-0.5839
3.64	-0.1594	-0.4613	-0.5878	-0.5129	-0.3109	-0.5157	-0.2746	-0.6024	-0.6335	-0.3495								3.64	-1.0026	-0.4059	-0.4311	-0.8444	-0.2651	-0.7897	-0.3967	-0.3379	-0.3648	-0.3916
3.645	-0.3785	-0.3243	-0.3341	-0.7824	-0.6538	-0.4497	-0.6881	-0.4253	-0.4605	-0.7462								3.645	-0.3076	-0.4132	-0.6087	-0.4076	-0.1321	-0.3402	-0.5399	-0.4328	-0.5389	-1.0075
3.65	-0.5176	-0.4561	-0.3719	-0.573	-0.3163	-0.589	-0.4191	-0.4109	-0.618	-0.3515								3.65	-0.2462	-0.2069	-0.5441	-0.6107	-0.434	-0.4649	-0.5474	-0.5902	-0.5655	-0.6148
3.655	-0.3632	-0.6259	-0.3796	-0.4245	-0.5007	-0.5499	-0.4744	-0.1947	-0.6639	-0.7589								3.655	-0.2872	-0.2613	-0.609	-0.7827	-0.6123	-0.4185	-1.0574	-0.5287	-0.5791	-0.3137
3.66	-0.2632	-0.5901	-0.3513	-0.7928	-0.5068	-0.4095	-0.2747	-0.3728	-0.4085	-0.5541								3.66	-0.3212	-0.4449	-0.4286	-0.3739	-0.5756	-0.3646	-0.3567	-0.5242	-0.3844	-0.5926
3.665	-0.4959	-0.3841	-0.4225	-0.3864	-0.6051	-0.3475	-0.7006	-0.4211	-0.488	-0.4033								3.665	-0.3605	-0.4048	-0.5726	-0.4853	-0.1308	-0.7102	-0.29	-0.9695	-0.754	-0.8515
3.67	-0.7213	-0.5637	-0.2319	-0.3585	-0.4859	-0.3175	-0.3893	-0.3957	-0.4311	-0.4765								3.67	-0.4804	-0.1582	-0.3046	-0.3318	-0.3114	-0.3757	-0.348	-0.3698	-0.6663	-0.2373
3.675	-0.4308	-0.497	-0.2494	-0.3079	-0.5462	-0.6182	-0.4449	-0.4467	-0.4896	-0.3886								3.675	-0.4406	-0.3058	-0.3772	-0.8517	-0.5922	-0.18	-0.5085	-0.3135	-0.4418	-0.2905
3.68	-0.3392	-0.5092	-0.3608	-0.4247	-0.1921	-0.4085	-0.4898	-0.239	-0.3916	-0.4554								3.68	-0.7804	-0.4633	-0.5789	-0.3731	-0.3719	-0.3533	-0.5362	-0.3929	-0.5355	-0.454
3.685	-0.72	-0.6447	-0.353	-0.5487	-0.5805	-0.7585	-0.4459	-0.6261	-0.2099	-0.4341								3.685	-0.4305	-0.4159	-0.3279	-0.4908	-0.5169	-0.3855	-0.339	-0.3414	-0.6332	-0.768
3.69	-0.6267	-0.2712	-0.2415	-0.3208	-0.2132	-0.4467	-0.3435	-0.3296	-0.8775	-0.2745								3.69	-0.4179	-0.495	-0.566	-0.732	-0.535	-0.3604	-0.2936	-0.4345	-0.6319	-0.3258
3.695	-0.3044	-0.5147	-0.3787	-0.5285	-0.5012	-0.2682	-0.6474	-0.4434	-0.3338	-0.2349								3.695	-0.3457	-0.8972	-0.317	-0.6003	-0.5517	-0.431	-0.3315	-0.6123	-0.242	-0.6923
3.7	-0.3827	-0.4033	-0.4514	-0.3805	-0.1593	-0.5402	-0.5349	-0.2362	-0.7215	-0.452								3.7	-0.4936	-0.4871	-0.379	-0.5666	-0.5107	-0.4747	-0.6955	-0.3107	-0.6574	-0.4706
3.705	-0.4226	-0.4595	-0.5494	-1.0025	-0.5839	-0.3111	-0.5659	-0.4373	-0.2517	-0.317								3.705	-0.4412	-0.4142	-0.3378	-0.3843	-0.3337	-0.5391	-0.399	-0.6776	-0.6222	-0.5348
3.71	-0.4262	-0.535	-0.7669	-0.5953	-0.4826	-0.187	-0.3474	-0.4228	-0.3639	-0.5889								3.71	-0.3148	-0.3847	-0.2869	-0.3196	-0.298	-0.4544	-0.5357	-0.542	-0.4855	-0.5978
3.715	-0.5338	-0.396	-0.507	-0.5562	-0.4117	-0.5616	-0.6836	-0.878	-0.5993	-0.2527								3.715	-0.219	-0.6025	-0.6743	-0.5378	-0.6005	-0.2775	-0.3573	-0.4663	-0.4212	-0.9311
3.72	-0.3334	-0.273	-0.4746	-0.4079	-0.4477	-0.2278	-0.5717	-0.3003	-0.4218	-0.487								3.72	-0.3869	-0.422	-0.3111	-0.3928	-0.5815	-0.373	-0.3429	-0.2744	-0.7975	-0.2965
3.725	-0.3707	-0.2363	-0.6231	-0.4656	-0.6631	-0.4115	-0.3583	-0.3647	-0.3395	-0.4027								3.725	-0.3621	-0.4582	-0.5101	-0.3765	-0.4758	-0.4166	-0.3942	-0.3421	-0.6154	-0.4957
3.73	-0.3755	-0.2825	-0.3686	-0.7268	-0.3088	-0.247	-0.3666	-0.3729	-0.412	-0.612								3.73	-0.336	-0.5103	-0.3059	-0.348	-0.5564	-0.2385	-0.4674	-0.6252	-0.2601	-0.2981
3.735	-0.3238	-0.3257	-0.2942	-0.3314	-0.3538	-0.5309	-0.7444	-0.3216	-0.5084	-0.625								3.735	-0.9651	-0.6893	-0.3983	-0.3658	-0.8409	-0.5793	-0.5171	-0.4735	-0.5375	-0.4557
3.74	-0.4684	-0.269	-0.3922	-0.6236	-0.6364	-0.5085	-0.6946	-0.2539	-0.3078	-0.3829								3.74	-0.6338	-0.4714	-0.5731	-0.4663	-0.8084	-0.3642	-0.3994	-0.3481	-0.6503	-0.2242
3.745	-0.5365	-0.5108	-0.2842	-0.3401	-0.2559	-0.4906	-0.2208	-0.4681	-0.4288	-0.613								3.745	-0.3436	-0.5183	-0.752	-0.2843	-0.4255	-0.2926	-0.4598	-0.2551	-0.6216	-0.7415
3.75	-0.4554	-0.5612	-0.3299	-0.4076	-0.6746	-0.2512	-0.2211	-0.4626	-0.5803	-0.5413								3.75	-0.1687	-0.5869	-0.5195	-0.6758	-0.4828	-0.6138	-0.3707	-0.4794	-0.9807	-0.4591
3.755	-0.4347	-0.506	-0.7479	-0.3531	-0.3657	-0.5161	-0.1865	-0.7015	-0.566	-0.5494								3.755	-0.336	-0.3759	-0.5903	-0.4127	-0.6884	-0.491	-0.4976	-0.4915	-0.487	-0.8794
3.76	-0.3389	-0.584	-0.3486	-0.542	-0.3349	-0.4612	-0.3732	-0.4531	-0.7577	-0.2775								3.76	-0.4918	-0.4126	-0.5518	-0.5647	-0.5892	-0.575	-0.2756	-0.3406	-0.3185	-0.5355
3.765	-0.5852	-0.5087	-0.3467	-0.2375	-0.3297	-0.38	-0.5612	-0.3259	-0.4658	-0.4965								3.765	-0.2466	-0.669	-0.4046	-0.5611	-0.7244	-0.4657	-0.4191	-0.5823	-0.4383	-0.4631
3.77	-0.6107	-0.6311	-0.5793	-0.3505	-0.4911	-0.247	-0.2139	-0.6519	-0.3318	-0.7941								3.77	-0.3803	-0.7475	-0.4153	-0.512	-0.4061	-0.5895	-0.432	-0.7435	-0.5189	-0.3691
3.775	-0.7334	-0.3635	-0.3496	-0.5061	-0.4248	-0.1817	-0.5647	-0.3925	-0.5561	-0.5099								3.775	-0.3631	-0.2747	-0.3519	-0.5789	-0.7533	-0.6258	-0.4539	-0.3235	-0.2859	-0.5078
3.78	-0.4881	-0.3796	-0.4341	-0.4698	-0.4006	-0.488	-0.3154	-0.6184	-0.384	-0.6559								3.78	-0.4666	-0.9787	-0.6536	-0.5837	-0.4688	-0.5082	-0.5499	-0.3581	-0.408	-0.524
3.785	-1.1184	-0.5126	-0.8831	-0.2948	-0.4536	-0.251	-0.6442	-0.6885	-0.6091	-0.574								3.785	-0.3529	-0.4646	-0.3623	-0.712	-0.3736	-0.3564	-0.7998	-0.2696	-0.2531	-0.5772
3.79	-0.2085	-0.3861	-0.3883	-0.2511	-0.7449	-0.1976	-0.5828	-0.3734	-0.5465	-0.3344								3.79	-0.6176	-0.4818	-0.2895	-0.4481	-0.5813	-0.367	-0.4376	-0.4167	-0.6994	-0.5489
3.795	-0.3916	-0.62	-0.3695	-0.3663	-0.7004	-0.4436	-0.7081	-0.6309	-0.3822	-0.6485								3.795	-0.3158	-0.4274	-0.6044	-0.7682	-0.436	-0.5301	-0.1991	-0.4796	-0.4294	-0.3987
3.8	-0.4737	-0.5238	-0.3015	-0.5454	-0.8506	-0.3352	-0.3595	-0.3965	-0.3283	-0.2394								3.8	-0.5231	-0.453	-0.4991	-0.677	-0.4016	-0.2791	-0.5005	-0.5949	-0.3962	-0.368
3.805	-0.2774	-0.4098	-0.2238	-0.521	-0.4088	-0.4957	-0.6098	-0.4179	-0.334	-0.194								3.805	-0.3349	-0.5845	-0.5992	-0.3852	-0.4921	-0.5124	-0.3482	-0.8408	-0.516	-0.6482
3.81	-0.5602	-0.51	-0.4822	-0.4316	-0.6124	-0.4156	-0.4802	-0.5154	-0.4384	-0.3373								3.81	-0.3481	-0.3675	-0.4754	-0.2617	-0.4653	-0.4448	-0.2788	-0.5519	-0.4772	-0.5151
3.815	-0.4247	-0.4314	-0.5541	-0.5196	-0.5069	-0.2845	-0.2236	-0.7578	-0.6679	-0.1978								3.815	-0.3731	-0.3613	-0.3618	-0.5224	-0.6043	-0.556	-0.314	-0.5597	-0.5231	-0.3717
3.82	-0.2024	-0.5855	-0.4474	-0.2919	-0.834	-0.8415	-0.5722	-0.2465	-0.4998	-0.3429								3.82	-0.3342	-0.5214	-0.6428	-0.3338	-0.4392	-0.1722	-0.4204	-0.4069	-0.6091	-0.6256
3.825	-0.3819	-0.5717	-0.2883	-0.299	-0.7029	-0.3724	-0.4291	-0.5895	-0.7088	-0.5809								3.825	-0.4086	-0.7336	-0.4566	-0.4906	-0.4078	-0.5305	-0.5145	-0.3626	-0.9261	-0.4511
3.83	-0.2719	-0.3375	-0.5366	-0.5017	-0.4675	-0.5504	-0.5339	-0.1888	-0.4205	-0.4218								3.83	-0.3046	-0.6259	-0.4367	-0.4577	-0.3377	-0.6509	-0.4153	-0.1824	-0.3604	-0.4129
3.835	-0.3555	-0.4515	-0.5972	-0.8007	-0.4141	-0.2316	-0.3812	-0.294	-0.5118	-0.4923								3.835	-0.6755	-0.6931	-0.3292	-0.6316	-0.4481	-0.2977	-0.482	-0.4099	-0.6942	-0.4683
3.84	-0.5452	-0.3669	-0.5025	-0.357	-0.5464	-0.4839	-0.6073	-0.325	-0.5408	-0.4324								3.84	-0.8357	-0.5891	-0.3509	-0.2765	-0.342	-0.5504	-0.3362	-0.3613	-0.4915	-0.4257
3.845	-0.2421	-0.4835	-0.5447	-0.5687	-0.274	-0.3424	-0.5068	-0.3854	-0.4323	-0.2094								3.845	-0.5044	-0.4451	-0.5304	-0.4004	-0.327	-0.3902	-0.7148	-0.4963	-0.352	-0.3537
3.85	-0.7022	-0.1725	-0.6661	-0.3344	-0.7568	-0.273	-0.3907	-0.5193	-0.4287	-0.5533								3.85	-0.4204	-0.7884	-0.503	-0.5028	-0.518	-0.3942	-0.2756	-0.4028	-0.6485	-0.2462
3.855	-0.4247	-0.5558	-0.3256	-0.547	-0.8873	-0.1768	-0.2716	-0.4157	-0.5604	-0.3535								3.855	-0.2472	-0.5329	-0.9992	-0.6322	-0.1573	-0.4853	-0.4104	-0.593	-0.5614	-0.5934
3.86	-0.5653	-0.5879	-0.367	-0.8017	-0.5259	-0.3729	-0.355	-0.4271	-0.5463	-0.6666								3.86	-0.6031	-0.2759	-0.3489	-0.8236	-0.456	-0.6704	-0.702	-0.5226	-0.4498	-0.5022
3.865	-0.5107	-0.2609	-0.2602	-0.6407	-0.5878	-0.5279	-0.6809	-0.3383	-0.3333	-0.4129								3.865	-0.2609	-0.2973	-0.3731	-0.5682	-0.5758	-0.487	-0.5531	-0.3369	-0.3991	-0.4616
3.87	-0.4618	-0.4235	-0.5029	-0.5829	-0.4765	-0.325	-0.5616	-0.4309	-0.4227	-0.5975								3.87	-1.2178	-0.5545	-0.4954	-0.7412	-0.2881	-0.6989	-0.9368	-0.4773	-0.484	-0.4855
3.875	-0.551	-0.3768	-0.52	-0.3155	-0.6491	-0.2873	-0.3845	-0.5635	-0.4949	-0.5958								3.875	-0.355	-0.3285	-0.7406	-0.4052	-0.7226	-0.3777	-0.4183	-0.5202	-0.4366	-0.4046
3.88	-0.2717	-0.2608	-0.4664	-0.9698	-0.5201	-0.2299	-0.2901	-0.4464	-0.3677	-0.542								3.88	-0.5712	-0.3601	-0.3915	-0.5658	-0.2889	-0.4223	-0.515	-0.4138	-0.4033	-0.531
3.885	-0.4586	-0.6648	-0.2474	-0.5752	-0.449	-0.2743	-0.4288	-0.3742	-0.588	-0.5536								3.885	-0.6956	-0.4696	-0.3277	-0.3664	-0.485	-0.6558	-0.4729	-0.2896	-0.6783	-0.8722
3.89	-0.6934	-0.6549	-0.4152	-0.385	-0.621	-0.3108	-0.8432	-0.8103	-0.3824	-0.4466								3.89	-0.9014	-0.7305	-0.2486	-0.4773	-0.7383	-0.429	-0.2206	-0.5099	-0.2751	-0.5777
3.895	-0.5615	-0.6044	-0.4161	-0.3401	-0.4865	-0.1961	-0.5152	-0.6028	-0.3201	-0.2103								3.895	-0.354	-0.5503	-0.3789	-0.3726	-0.2661	-0.3557	-0.5425	-0.4213	-0.3951	-0.3674
3.9	-0.2626	-0.4114	-0.3401	-0.5696	-0.4712	-0.3474	-0.6452	-0.2685	-0.2957	-0.1558								3.9	-0.673	-0.3473	-0.4184	-0.5598	-0.8436	-0.166	-0.6018	-0.3121	-0.4346	-0.5006
3.905	-0.2898	-0.3914	-0.3456	-0.5051	-0.4932	-0.4304	-0.6031	-0.5072	-0.5511	-0.5856								3.905	-0.5008	-0.2678	-0.3148	-0.3932	-0.4019	-0.7882	-0.5088	-0.3303	-0.3694	-0.3782
3.91	-0.3137	-0.4244	-0.3839	-0.3037	-0.5123	-0.4707	-0.3832	-0.8219	-0.2753	-0.1884								3.91	-0.2752	-0.2873	-0.7025	-0.4985	-0.4415	-0.4888	-0.4755	-0.3138	-0.4848	-0.2695
3.915	-0.3343	-0.3001	-0.4515	-0.5022	-0.3662	-0.3626	-0.3869	-0.5445	-0.7316	-0.343								3.915	-0.5068	-1.2631	-0.4923	-0.5438	-0.6088	-0.3491	-0.3661	-0.4853	-0.4603	-0.3176
3.92	-0.2509	-0.4004	-0.3327	-0.5068	-0.4864	-0.5442	-0.5292	-0.5558	-0.2786	-0.3794								3.92	-0.7378	-0.2818	-0.4884	-0.6355	-0.419	-0.296	-0.8985	-0.4221	-0.2768	-0.4829
3.925	-0.5163	-0.4096	-0.1826	-0.5139	-0.5015	-0.324	-0.4536	-0.4833	-0.3505	-0.5717								3.925	-0.5376	-0.6761	-0.5427	-0.7715	-0.7386	-0.8648	-0.5106	-0.4685	-0.4848	-0.8168
3.93	-0.3522	-0.235	-0.1632	-0.4151	-0.4137	-0.6291	-0.6229	-0.2817	-0.5935	-0.3644								3.93	-0.1861	-0.4209	-0.8936	-0.7259	-1.0738	-0.3728	-0.4492	-0.2225	-0.1742	-0.4729
3.935	-0.4093	-0.3414	-0.797	-0.4819	-0.2097	-0.7702	-0.3432	-0.2682	-0.4751	-0.5525								3.935	-0.321	-0.2792	-0.4331	-0.5704	-0.3439	-0.9488	-0.3958	-0.9273	-0.7364	-0.4972
3.94	-0.3203	-0.6285	-0.535	-0.2412	-0.2794	-0.3297	-0.304	-0.7182	-0.288	-0.6091								3.94	-0.4372	-0.5429	-0.4577	-0.3074	-0.7756	-0.3643	-0.3936	-0.307	-0.3782	-0.57
3.945	-0.3867	-0.6863	-0.3344	-0.2706	-0.3845	-0.3606	-0.4553	-0.3735	-0.4239	-0.4384								3.945	-0.3052	-0.5135	-0.599	-0.2801	-0.9014	-0.6284	-0.232	-0.8784	-0.3386	-0.6296
3.95	-0.2462	-0.188	-0.2041	-0.3804	-0.4469	-0.5231	-0.2788	-0.1655	-0.4971	-0.4482								3.95	-0.4379	-0.3217	-0.2942	-0.3231	-0.6234	-0.4583	-0.8255	-0.4052	-0.488	-0.401
3.955	-0.3528	-0.4656	-0.5697	-0.4668	-0.4052	-0.3967	-0.509	-0.2936	-0.9447	-0.386								3.955	-0.2977	-0.4892	-0.7471	-0.301	-0.7494	-0.5664	-0.2783	-0.4593	-0.7719	-0.3358
3.96	-0.5005	-0.4412	-0.46	-0.6405	-0.626	-0.3888	-0.4336	-0.4573	-0.4395	-0.3016								3.96	-0.5402	-0.2962	-0.3472	-0.6223	-0.3129	-0.4306	-0.4515	-0.4907	-0.368	-0.3286
3.965	-0.5852	-0.5406	-0.123	-0.5966	-0.5843	-0.7773	-0.6339	-0.4249	-0.4036	-0.5648								3.965	-0.4743	-0.5871	-0.5118	-0.4561	-0.5719	-0.2735	-0.5637	-0.4543	-0.4308	-0.4619
3.97	-0.2158	-0.2657	-0.5271	-0.315	-0.5066	-0.2681	-0.678	-0.3453	-0.3987	-0.6619								3.97	-0.3251	-0.4294	-0.6028	-0.3981	-0.1958	-0.4599	-0.3521	-0.4795	-0.5571	-0.3734
3.975	-0.4536	-0.2994	-0.1781	-0.3038	-0.6761	-0.2622	-0.5201	-0.3417	-0.6353	-0.5501								3.975	-0.3558	-0.456	-0.1903	-0.3451	-0.4601	-0.4469	-0.587	-0.4864	-0.5297	-0.4078
3.98	-0.2044	-0.6613	-0.307	-0.401	-0.4184	-0.3095	-0.2919	-0.5598	-0.6779	-0.548								3.98	-0.433	-0.2934	-0.5191	-0.2823	-0.6435	-0.1806	-0.3169	-0.3986	-0.4407	-0.4458
3.985	-0.2831	-0.3777	-0.5022	-0.4595	-0.4774	-0.4886	-0.6675	-0.2917	-0.4544	-0.4448								3.985	-0.5433	-0.3835	-0.4864	-0.3184	-0.6462	-0.6755	-0.4703	-0.7052	-0.4545	-0.367
3.99	-0.507	-0.271	-0.3265	-0.376	-0.3737	-0.314	-0.3143	-0.7655	-0.6267	-0.2825								3.99	-0.4192	-0.5006	-0.2586	-0.1514	-1.1492	-0.6689	-0.4367	-0.4733	-0.4022	-0.7658
3.995	-0.3157	-0.3158	-0.4781	-0.3072	-0.744	-0.3681	-0.4309	-0.4506	-0.8809	-0.4309								3.995	-0.725	-0.4066	-0.1763	-0.5288	-0.3636	-0.4491	-0.6455	-0.4621	-0.5095	-0.4902
4	-0.2762	-0.4879	-0.4249	-0.8538	-0.4955	-0.2613	-0.4024	-0.2863	-0.6399	-0.485								4	-0.4088	-0.7052	-0.508	-0.5526	-0.6378	-0.3452	-0.7283	-0.507	-0.4411	-0.4887
4.005	-0.4959	-0.2114	-0.5923	-0.4281	-0.301	-0.3461	-0.666	-0.2636	-0.9103	-0.4828								4.005	-0.4152	-0.5187	-0.2201	-0.5319	-0.6314	-0.5081	-0.5746	-0.696	-0.4518	-0.6544
4.01	-0.471	-0.212	-0.2609	-0.2859	-0.5319	-0.2455	-0.5387	-0.4962	-0.8769	-0.2811								4.01	-0.6754	-0.6398	-0.4682	-0.3553	-0.2266	-0.5205	-0.3753	-0.3332	-0.6714	-0.4451
4.015	-0.2938	-0.3843	-0.5433	-0.2606	-0.4108	-0.544	-0.5838	-0.7142	-0.3757	-0.3403								4.015	-0.5333	-0.4577	-0.4918	-0.327	-0.4186	-0.6074	-0.4561	-0.4627	-0.4328	-0.4345
4.02	-0.1362	-0.5006	-0.4453	-0.2153	-0.4863	-0.4532	-0.611	-0.2487	-0.3268	-0.2698								4.02	-0.4675	-0.4003	-0.1866	-0.5604	-0.6207	-0.248	-0.4184	-0.5666	-0.3071	-0.5394
4.025	-0.3748	-0.4941	-0.6044	-0.3755	-0.3736	-0.2288	-0.4611	-0.4595	-0.8497	-0.2298								4.025	-0.3731	-0.4388	-0.5626	-0.6088	-0.2784	-0.3984	-0.6582	-0.4329	-0.4549	-0.5112
4.03	-0.3526	-0.466	-0.3413	-0.4308	-0.3368	-0.6279	-0.4393	-0.5739	-0.2512	-0.5011								4.03	-0.4282	-0.4529	-0.3531	-0.5275	-0.4184	-0.5367	-0.5894	-0.3775	-0.5789	-0.4869
4.035	-0.6768	-0.2833	-0.554	-0.4187	-1.2279	-0.7029	-0.6016	-0.8882	-0.6222	-0.4393								4.035	-0.8363	-0.5328	-0.4207	-0.3509	-0.3907	-0.5518	-0.619	-0.2824	-1.0777	-0.2865
4.04	-0.3481	-0.2469	-0.3517	-0.4548	-0.3604	-0.3802	-0.3409	-0.3405	-0.3191	-0.5519								4.04	-1.0692	-0.6328	-0.4011	-0.4779	-0.3682	-0.5952	-0.3723	-0.1635	-0.1888	-0.305
4.045	-0.4953	-0.3928	-0.2598	-0.411	-0.3289	-0.2121	-0.5002	-0.1477	-0.6995	-0.4095								4.045	-0.1991	-0.975	-0.3914	-0.4719	-0.408	-0.5941	-0.4651	-0.2536	-0.3445	-0.3722
4.05	-0.6249	-0.3736	-0.7272	-0.2149	-0.2718	-0.5558	-0.2388	-0.2436	-0.4401	-0.5539								4.05	-0.3126	-0.3265	-0.3786	-0.4651	-0.5474	-0.3625	-0.5411	-0.4426	-0.7099	-0.4529
4.055	-0.496	-0.2553	-0.3026	-0.6834	-0.6752	-0.2399	-0.5569	-0.3855	-0.4642	-0.2167								4.055	-0.4888	-0.4085	-0.2019	-0.5266	-0.4913	-0.4393	-0.3628	-0.4492	-0.4598	-0.1526
4.06	-0.5095	-0.8881	-0.4208	-0.2519	-0.421	-0.5306	-0.5053	-0.4719	-0.7047	-0.3585								4.06	-0.3658	-0.3705	-0.5446	-0.4732	-0.0964	-0.6808	-0.5146	-0.4829	-0.5981	-0.2046
4.065	-0.5865	-0.2556	-0.3294	-0.465	-1.2076	-0.1711	-0.2181	-0.6089	-0.5784	-0.354								4.065	-0.4876	-0.649	-0.6238	-0.622	-0.3616	-0.552	-0.7226	-0.5715	-0.372	-0.2098
4.07	-0.4857	-0.4046	-0.2371	-0.4888	-0.5537	-0.136	-0.3232	-0.2842	-0.5614	-0.3263								4.07	-0.2521	-0.3715	-0.4132	-0.3774	-0.6063	-0.5117	-0.709	-0.4764	-0.3282	-0.2194
4.075	-0.3982	-0.2813	-0.5542	-0.4557	-0.3053	-0.4844	-0.6342	-0.4418	-0.4196	-0.3849								4.075	-0.6255	-0.6034	-0.5474	-0.2274	-0.8408	-0.4872	-0.3454	-0.4083	-0.631	-0.6387
4.08	-0.3665	-0.2753	-0.5218	-0.2271	-0.4385	-0.4553	-0.4808	-0.3914	-0.5734	-0.649								4.08	-0.9112	-0.6141	-0.8781	-0.3813	-0.7044	-0.5881	-0.3515	-0.6789	-0.7094	-0.4605
4.085	-0.2949	-0.3658	-0.3094	-0.4833	-0.4244	-0.3475	-0.571	-0.5214	-0.3125	-0.7332								4.085	-0.7521	-0.4747	-0.4545	-0.2054	-0.3118	-0.675	-0.4834	-0.5827	-0.6934	-0.245
4.09	-0.2782	-0.3462	-0.6009	-0.4867	-0.4259	-0.2696	-0.4597	-0.832	-0.3252	-0.2549								4.09	-0.4681	-0.4848	-0.4324	-0.2558	-0.5607	-0.5679	-0.2745	-0.4822	-0.6025	-0.2
4.095	-0.3792	-0.296	-0.4294	-0.772	-0.5526	-0.3527	-0.3694	-0.6786	-0.8987	-0.4854								4.095	-0.3556	-0.5053	-0.3374	-0.5005	-0.4299	-0.4586	-0.4878	-0.6232	-0.4774	-0.8963
4.1	-0.367	-0.3403	-0.4598	-0.4637	-0.7104	-0.453	-0.5336	-0.7153	-0.525	-0.1577								4.1	-0.8167	-0.4792	-0.5456	-0.3803	-0.6533	-0.4399	-0.6583	-0.256	-0.6983	-0.6382
4.105	-0.386	-0.4102	-0.2452	-0.7131	-0.3843	-0.4428	-0.327	-0.5282	-0.6051	-0.3624								4.105	-0.6269	-0.4887	-0.6006	-0.4331	-0.554	-0.6502	-0.384	-0.5615	-0.7407	-0.27
4.11	-0.4354	-0.3672	-0.3599	-0.6655	-0.3316	-0.3231	-0.3062	-0.6785	-0.4408	-0.4644								4.11	-0.9948	-0.6706	-0.389	-0.3085	-0.6183	-0.5596	-0.4674	-0.5123	-0.3106	-0.3016
4.115	-0.3297	-0.3711	-0.5331	-0.2304	-0.4961	-0.2512	-0.5815	-0.4883	-0.3189	-0.4662								4.115	-0.4755	-0.64	-0.5864	-0.3314	-0.3695	-0.7499	-0.7007	-0.4732	-0.3888	-0.5254
4.12	-0.4547	-0.3611	-0.3997	-0.6528	-0.3676	-0.7045	-0.3252	-0.3616	-0.4166	-0.8727								4.12	-0.537	-0.722	-0.5111	-0.549	-0.9818	-0.3514	-0.6412	-0.3998	-0.3527	-0.7429
4.125	-0.3336	-0.4467	-0.3546	-0.2235	-0.4004	-0.5789	-0.6576	-0.8783	-0.6032	-0.4153								4.125	-0.4604	-0.4624	-0.4168	-0.4079	-0.3817	-0.5115	-0.4887	-0.3042	-0.3515	-0.3817
4.13	-0.2377	-0.3409	-0.6641	-0.4751	-0.5011	-0.4132	-0.5006	-0.6918	-0.5798	-0.4286								4.13	-0.4065	-0.2439	-0.4405	-0.3443	-1.1719	-0.7006	-0.5878	-0.4214	-0.4737	-0.6998
4.135	-0.2614	-0.4327	-0.5071	-0.2366	-0.4486	-0.6977	-0.4887	-0.6264	-0.3015	-0.264								4.135	-0.5469	-1.0671	-0.8061	-0.4445	-0.7882	-0.4299	-0.5776	-0.4795	-0.483	-0.2179
4.14	-0.2796	-0.2805	-0.5538	-0.3267	-0.7818	-0.4702	-0.5684	-0.3865	-0.3228	-0.38								4.14	-0.8579	-0.5669	-0.9681	-0.3691	-0.6281	-0.3646	-0.708	-0.4061	-0.4322	-0.5127
4.145	-0.4301	-0.2667	-0.4729	-0.4385	-0.423	-0.3317	-0.3434	-0.4316	-0.5487	-0.4704								4.145	-0.4748	-0.4849	-0.3096	-0.335	-0.7103	-0.2696	-0.4487	-0.451	-0.3461	-0.4618
4.15	-0.3595	-0.2665	-0.3526	-0.4067	-0.5819	-0.6775	-0.584	-0.6502	-0.5984	-0.4886								4.15	-0.5147	-0.3802	-0.2233	-0.4719	-0.6069	-0.4843	-0.4618	-0.5263	-0.565	-0.3494
4.155	-0.4034	-0.3018	-0.1849	-0.5325	-0.4091	-0.1962	-0.3929	-0.6314	-0.6678	-0.507								4.155	-0.2918	-0.3944	-0.425	-0.2793	-0.3567	-0.2273	-0.3364	-0.657	-0.3478	-0.2991
4.16	-0.3524	-0.3915	-0.641	-0.5249	-0.6578	-0.4874	-0.5646	-0.505	-0.4524	-0.1938								4.16	-0.241	-0.6271	-0.3152	-0.6176	-0.836	-0.387	-0.6552	-0.4445	-0.292	-0.4807
4.165	-0.5322	-0.3899	-0.5284	-0.5167	-0.3785	-0.591	-0.4334	-0.5508	-0.4132	-0.2854								4.165	-0.4445	-0.2832	-0.3006	-0.7119	-0.8662	-0.4601	-0.5143	-0.3924	-0.4384	-0.3353
4.17	-0.237	-0.571	-0.3451	-0.5659	-0.5995	-0.7396	-0.6588	-0.3725	-0.342	-0.4412								4.17	-0.5801	-0.5695	-0.7813	-0.1989	-0.6585	-0.2703	-0.2426	-0.3161	-0.6033	-0.5667
4.175	-0.4037	-0.2672	-0.7388	-0.4668	-0.2903	-0.4102	-0.5718	-0.5273	-0.5875	-0.4849								4.175	-0.4512	-0.3318	-0.6074	-0.4291	-0.5139	-0.2379	-0.4813	-0.2963	-0.4605	-0.7789
4.18	-0.4389	-0.3066	-0.3566	-0.2613	-0.3932	-0.2657	-0.5172	-0.5024	-0.7599	-0.3411								4.18	-0.6321	-0.6678	-0.3439	-0.3625	-0.5984	-0.5662	-0.3781	-0.512	-0.6644	-0.4336
4.185	-0.3021	-0.3162	-0.4087	-0.3122	-0.6636	-0.3647	-0.311	-0.3296	-0.4149	-0.5361								4.185	-0.4216	-0.4689	-0.3646	-0.4922	-0.4096	-0.7063	-0.5247	-0.7134	-0.6815	-0.9325
4.19	-0.4237	-0.3077	-0.3957	-0.5844	-0.9077	-0.5988	-0.6151	-0.1513	-0.6356	-0.5958								4.19	-0.3628	-0.492	-0.3404	-0.5982	-0.6352	-0.5379	-0.3607	-0.4276	-0.5876	-0.4286
4.195	-0.3511	-0.3309	-0.5546	-0.4964	-0.4555	-0.2468	-0.4999	-0.8178	-0.3302	-0.4391								4.195	-0.6207	-0.5578	-0.3655	-0.2988	-0.213	-0.4962	-0.7514	-0.3689	-0.3874	-0.3415
4.2	-0.3401	-0.315	-0.5826	-0.5432	-0.6517	-0.4161	-0.6458	-0.6282	-0.384	-0.6464								4.2	-0.4963	-0.5752	-0.7765	-0.5347	-0.6943	-0.4976	-0.4259	-0.3309	-0.7693	-0.3149
4.205	-0.4733	-0.2652	-0.3367	-0.3417	-0.2542	-0.3384	-0.4709	-0.2667	-0.7107	-0.6996								4.205	-0.3956	-0.3441	-0.3647	-0.1507	-0.4878	-0.4358	-0.2958	-0.2448	-0.4318	-0.3831
4.21	-0.3825	-0.462	-0.5528	-0.1917	-0.7415	-0.4184	-0.2524	-0.4711	-0.6201	-0.2486								4.21	-0.4111	-0.2312	-0.7277	-0.7273	-0.7247	-0.4233	-0.5648	-0.2853	-0.6968	-0.416
4.215	-0.4384	-0.6608	-0.3832	-0.3053	-0.2855	-0.2166	-0.2856	-0.222	-0.4482	-0.4806								4.215	-0.4632	-0.6531	-0.2613	-0.8662	-0.3978	-0.5916	-0.259	-0.297	-0.2756	-0.4977
4.22	-0.6402	-0.7611	-0.4595	-0.6725	-0.4673	-0.3389	-0.352	-0.2666	-0.4634	-0.6729								4.22	-0.3967	-0.9465	-0.3769	-0.6466	-0.3822	-0.2313	-0.2213	-0.3154	-0.3479	-0.5011
4.225	-0.3134	-0.4882	-0.4067	-0.6572	-0.363	-0.2777	-0.5925	-0.259	-0.3926	-0.4483								4.225	-0.4696	-0.5227	-0.3799	-0.5068	-0.6869	-0.6519	-0.6451	-0.2573	-0.6493	-0.6213
4.23	-0.2712	-0.4774	-0.5339	-0.3813	-0.4513	-0.4652	-0.6638	-0.2747	-0.56	-0.3856								4.23	-0.374	-0.2985	-0.8596	-0.2643	-0.4009	-0.1817	-0.6757	-0.9135	-0.3649	-0.3989
4.235	-0.436	-0.4866	-0.3624	-0.7462	-0.2987	-0.4168	-0.3285	-0.5431	-0.2591	-0.3985								4.235	-0.2346	-0.253	-0.7724	-0.3638	-0.4629	-0.6611	-0.3109	-0.5387	-0.3579	-0.5784
4.24	-0.3829	-0.735	-0.3255	-0.6389	-0.6816	-0.6027	-0.6241	-0.3259	-0.2701	-0.6667								4.24	-0.4737	-0.5437	-0.6322	-0.4724	-0.7566	-0.2958	-0.4879	-0.3557	-0.9996	-0.1473
4.245	-0.2758	-0.3095	-0.2704	-0.7379	-0.321	-0.2578	-0.459	-0.5958	-0.1831	-0.2856								4.245	-0.5836	-0.2763	-0.3677	-0.696	-0.4088	-0.3978	-0.5073	-0.3516	-0.3825	-0.44
4.25	-0.613	-0.338	-0.6345	-0.3322	-0.551	-0.4502	-0.4831	-0.503	-0.5913	-0.4065								4.25	-0.3605	-0.2667	-0.415	-0.9199	-1.327	-0.3821	-0.4955	-0.4284	-0.3806	-0.3752
4.255	-0.4359	-0.2073	-0.3488	-0.4151	-0.3497	-0.4705	-0.6806	-0.5387	-0.651	-0.3784								4.255	-0.503	-0.4612	-0.6123	-0.5118	-0.3222	-0.4715	-0.7803	-0.5016	-0.5066	-0.4511
4.26	-0.4367	-0.3447	-0.3466	-0.3516	-0.4115	-0.5734	-0.2346	-0.4472	-0.5514	-0.1598								4.26	-0.5984	-0.5747	-0.4692	-0.5489	-0.4131	-0.4051	-0.5552	-0.6373	-0.4127	-0.3373
4.265	-0.4282	-0.5099	-0.5289	-0.562	-0.4189	-0.6828	-0.3456	-0.4334	-0.3411	-0.307								4.265	-0.3568	-0.4543	-0.2764	-0.5457	-0.4746	-0.4477	-0.508	-0.4347	-0.5892	-0.5786
4.27	-0.3806	-0.8531	-0.2851	-0.2893	-0.6681	-0.4006	-0.6641	-0.4822	-0.3038	-0.3905								4.27	-0.6563	-0.682	-0.1926	-0.8184	-0.5527	-0.3613	-0.3147	-0.5546	-0.3058	-0.4574
4.275	-0.4702	-0.8938	-0.4169	-0.2581	-0.3414	-0.4729	-0.489	-0.6083	-0.2117	-0.4401								4.275	-0.3961	-0.1673	-0.4027	-0.2716	-0.29	-0.7375	-0.5497	-0.345	-0.7041	-0.1907
4.28	-0.4163	-0.7453	-0.4687	-0.343	-1.0336	-0.5115	-0.4197	-0.2111	-0.6091	-0.5912								4.28	-0.5323	-0.7468	-0.571	-0.3707	-0.4178	-0.3871	-0.5853	-0.4462	-0.4979	-0.222
4.285	-0.5283	-0.7676	-0.3743	-0.338	-0.5876	-0.2497	-0.7525	-0.5739	-0.7181	-0.3747								4.285	-0.3815	-0.6185	-0.4518	-0.4434	-0.6876	-0.6208	-0.3625	-0.4036	-0.4602	-0.5173
4.29	-0.5001	-0.2271	-0.3826	-0.3919	-0.4826	-0.5172	-0.3808	-0.4393	-0.5309	-0.318								4.29	-0.4463	-0.2352	-0.4731	-0.4678	-1.1718	-0.5492	-0.2749	-0.7459	-0.3554	-0.3612
4.295	-0.4276	-0.3675	-0.2667	-0.3601	-0.427	-0.4518	-0.8089	-0.423	-0.3734	-0.3014								4.295	-0.4809	-0.5243	-0.5125	-0.4041	-0.4958	-0.4695	-0.4386	-0.5216	-0.6089	-0.3072
4.3	-0.7559	-0.4986	-0.3611	-0.6313	-0.7597	-0.8421	-0.3526	-0.4668	-0.2683	-0.5164								4.3	-0.2259	-0.215	-0.4704	-0.6016	-0.5795	-0.429	-0.8507	-0.429	-0.4662	-0.3431
4.305	-0.5744	-0.2471	-0.7962	-0.2193	-0.2169	-0.259	-0.4207	-0.5081	-0.5732	-0.2799								4.305	-0.4427	-0.2901	-0.5362	-0.3405	-0.1093	-0.3684	-0.422	-0.5792	-0.2442	-0.3181
4.31	-0.5066	-0.4934	-0.2357	-0.333	-0.4031	-0.5435	-0.3546	-0.4916	-0.4697	-0.4406								4.31	-0.296	-0.3885	-0.2638	-0.4816	-0.7731	-0.4914	-0.9811	-0.5267	-0.5057	-0.4113
4.315	-0.5852	-0.2754	-0.4626	-0.2304	-0.3008	-0.6114	-0.2596	-0.4453	-0.3986	-0.504								4.315	-0.4424	-0.5373	-0.4873	-0.2951	-1.0316	-0.2177	-0.4242	-0.4502	-0.344	-0.3142
4.32	-0.3259	-0.388	-0.2099	-0.4315	-0.4205	-0.7299	-0.6576	-0.6511	-0.6161	-0.3631								4.32	-0.4018	-0.5562	-0.6537	-0.5946	-0.3369	-0.3352	-0.3536	-0.6371	-0.6543	-0.2733
4.325	-0.2724	-0.1886	-0.3737	-0.222	-0.5454	-0.275	-0.3401	-0.5227	-0.7669	-0.5584								4.325	-0.8133	-0.4073	-0.5988	-0.3489	-0.677	-0.639	-0.2847	-1.0949	-0.6002	-0.5896
4.33	-0.4098	-0.8206	-0.4771	-0.5901	-0.3128	-0.6651	-0.4923	-0.4129	-0.4278	-0.563								4.33	-0.4225	-0.4029	-0.3987	-0.3734	-0.3411	-0.715	-0.3755	-0.6219	-0.5021	-0.4814
4.335	-0.5178	-0.5878	-0.5041	-0.5972	-0.5349	-0.5286	-0.3951	-0.5574	-0.4259	-0.6446								4.335	-0.3676	-0.315	-0.4369	-0.3185	-0.3543	-0.6625	-0.3917	-0.4588	-0.4349	-0.5848
4.34	-0.3537	-0.4079	-0.4029	-0.2626	-0.5559	-0.4312	-0.6383	-0.3557	-0.5963	-0.4411								4.34	-0.4225	-0.2749	-0.5284	-0.4176	-0.3878	-0.4086	-0.6381	-0.4703	-0.6782	-0.4377
4.345	-0.5019	-0.4287	-0.2849	-0.4839	-0.8509	-0.317	-0.4353	-0.3767	-0.6541	-0.2715								4.345	-0.5751	-0.5762	-0.299	-0.8079	-0.4781	-0.6032	-0.7463	-0.7253	-0.6625	-0.3748
4.35	-0.5568	-0.3135	-0.3823	-0.3662	-0.6193	-0.3719	-0.1916	-0.4323	-0.3099	-0.5086								4.35	-0.7231	-0.5116	-0.3759	-0.3237	-0.2292	-0.2961	-0.5235	-0.5881	-0.6381	-0.7589
4.355	-0.4142	-0.2063	-0.1909	-0.5096	-0.5715	-0.293	-0.2841	-0.3679	-0.3357	-0.5577								4.355	-0.51	-0.4527	-0.4343	-0.3373	-0.2653	-0.5344	-0.4991	-0.7333	-0.6859	-0.4315
4.36	-0.3891	-0.4253	-0.652	-0.4773	-0.5817	-0.6831	-0.2471	-0.3336	-0.7993	-0.4541								4.36	-0.3519	-0.3151	-0.5793	-0.6104	-0.8984	-0.5814	-0.5693	-0.5151	-0.4945	-0.5143
4.365	-0.4023	-0.4124	-0.5447	-0.4347	-0.5674	-0.606	-0.5415	-0.4562	-0.773	-0.3659								4.365	-0.4029	-0.6383	-0.5154	-0.2934	-0.4273	-0.392	-0.4307	-0.4072	-0.533	-0.5304
4.37	-0.5515	-0.373	-0.4619	-0.5314	-0.2476	-0.4305	-0.3211	-0.7878	-0.239	-0.4751								4.37	-0.4677	-0.2757	-0.381	-0.4538	-0.2999	-0.3728	-0.7402	-0.6433	-0.4789	-0.4592
4.375	-0.3658	-0.3359	-0.8717	-0.4859	-0.5926	-0.2887	-0.3301	-0.5135	-0.4231	-0.1675								4.375	-0.3861	-0.341	-0.6971	-0.7536	-0.471	-0.4348	-0.4039	-0.4794	-0.434	-0.3046
4.38	-0.2951	-0.4008	-0.4624	-0.4569	-0.4717	-0.3912	-0.3952	-0.4737	-0.4765	-0.2482								4.38	-0.4505	-0.4901	-0.2265	-0.3342	-0.7017	-1.004	-0.5046	-0.628	-0.6113	-0.2769
4.385	-0.6746	-0.6157	-0.4286	-0.2552	-0.9445	-0.2395	-0.3809	-0.4923	-0.3556	-0.2869								4.385	-0.8122	-0.5643	-0.5467	-0.6983	-0.4805	-0.298	-0.5635	-0.3928	-0.774	-0.3183
4.39	-0.2129	-0.3056	-0.3808	-0.9579	-0.446	-0.2659	-0.6578	-0.4352	-0.1373	-0.404								4.39	-0.6175	-0.5103	-0.2938	-0.6071	-0.9651	-0.392	-0.5046	-0.6758	-0.1446	-0.3273
4.395	-0.3782	-0.2455	-0.353	-0.3617	-0.4358	-0.4086	-0.2776	-0.247	-0.3851	-1.0925								4.395	-0.3477	-0.547	-0.2238	-0.6255	-0.2226	-0.8485	-0.4222	-0.4426	-0.3541	-0.5863
4.4	-0.3042	-0.2986	-0.324	-0.7251	-0.3874	-0.6041	-0.2972	-0.3175	-0.4444	-0.3658								4.4	-0.2718	-0.2518	-0.4141	-0.6792	-0.5092	-0.4643	-0.4687	-0.3763	-0.5961	-0.6446
4.405	-0.4299	-0.6664	-0.7228	-0.4669	-0.6181	-0.4356	-0.6614	-0.5376	-0.6591	-0.2451								4.405	-0.2537	-0.5149	-0.5433	-0.4605	-0.5044	-0.443	-0.5448	-0.5955	-0.4876	-0.579
4.41	-0.7111	-0.4421	-0.2204	-0.3405	-0.375	-0.5796	-0.266	-0.1416	-0.3023	-0.3322								4.41	-0.6894	-0.4976	-0.4735	-0.6144	-0.5825	-0.4117	-0.5552	-0.2305	-0.4135	-0.5123
4.415	-0.4703	-0.4089	-0.4853	-0.3049	-0.4269	-0.4907	-0.4373	-0.4194	-0.3473	-0.3213								4.415	-0.3419	-0.4333	-0.5028	-0.3229	-0.4001	-0.7245	-0.3327	-0.6302	-0.5184	-0.3446
4.42	-0.3946	-0.4428	-0.5026	-0.7421	-0.354	-0.3356	-0.4034	-0.5978	-0.2198	-0.3943								4.42	-0.3469	-0.8121	-0.3037	-0.3216	-0.542	-0.4378	-0.4533	-0.5375	-0.3578	-0.6651
4.425	-0.2436	-0.3585	-0.5157	-0.3798	-0.4497	-0.4788	-0.3986	-0.3259	-0.3559	-0.3441								4.425	-0.2763	-0.3861	-0.7517	-0.3524	-0.2584	-0.3896	-0.2543	-0.4146	-0.5004	-0.3117
4.43	-0.3573	-0.3875	-0.3825	-0.3169	-0.4126	-0.5603	-0.3069	-0.5316	-0.5865	-0.4819								4.43	-0.5707	-0.2199	-0.4832	-0.2881	-0.7449	-0.4589	-0.6622	-0.2321	-0.5604	-0.1618
4.435	-0.3255	-0.4378	-0.198	-0.4198	-0.3727	-0.4554	-0.4287	-0.4229	-0.5888	-0.2511								4.435	-0.2998	-0.6462	-0.4441	-0.3755	-0.5024	-0.5789	-0.6244	-0.3623	-1.1121	-0.6081
4.44	-0.2684	-0.3965	-0.2985	-0.5786	-0.5434	-0.3214	-0.6055	-0.5285	-0.3482	-0.3682								4.44	-0.3419	-0.3722	-0.3531	-0.6225	-0.8313	-0.51	-0.5336	-0.6685	-0.5586	-0.1121
4.445	-0.5081	-0.3651	-0.4551	-0.4246	-0.4391	-0.808	-0.2834	-0.6306	-0.284	-0.2142								4.445	-0.6026	-0.4776	-0.7172	-0.5083	-0.6546	-0.316	-0.2729	-0.5154	-0.347	-0.6034
4.45	-0.2468	-0.5258	-0.2843	-0.6789	-0.2403	-0.3178	-0.4497	-0.1879	-0.4443	-0.3819								4.45	-0.9621	-0.4182	-0.2724	-0.5209	-0.8072	-0.479	-0.3053	-0.2111	-0.3168	-0.7223
4.455	-0.1768	-0.5159	-0.446	-0.5149	-0.1624	-0.1724	-0.592	-0.5296	-0.5409	-0.6023								4.455	-0.4482	-0.7239	-0.2372	-0.6376	-0.6018	-0.7361	-0.521	-0.3978	-0.4035	-0.1945
4.46	-0.5387	-0.715	-0.4085	-0.367	-0.6339	-0.2143	-0.4172	-0.4843	-0.3536	-0.4072								4.46	-0.6402	-0.8631	-0.7063	-0.4572	-0.5856	-0.3966	-0.4339	-0.3438	-0.2798	-0.2226
4.465	-0.5098	-0.4077	-0.4147	-0.3322	-0.5842	-0.4406	-0.4341	-0.4925	-0.5906	-0.3391								4.465	-0.2399	-0.293	-0.5028	-0.5699	-0.3482	-0.4343	-0.5552	-0.3086	-0.2078	-0.5551
4.47	-0.2516	-0.3318	-0.3004	-0.3799	-0.3348	-0.7106	-0.4563	-0.4081	-0.3342	-0.65								4.47	-0.508	-1.2356	-0.3889	-0.771	-0.825	-0.1745	-0.3518	-0.6795	-0.4492	-0.3652
4.475	-0.3688	-0.3098	-0.4723	-0.4355	-0.5182	-0.3865	-0.4835	-0.4618	-1.1858	-0.3847								4.475	-0.4584	-0.5145	-0.4943	-0.3934	-0.583	-0.5089	-0.4385	-0.4233	-0.3737	-0.5413
4.48	-0.2765	-0.5471	-0.5563	-0.3752	-0.5068	-0.436	-0.3935	-0.3672	-0.6223	-0.2961								4.48	-0.4471	-0.521	-0.6304	-0.4203	-0.4872	-0.5535	-0.4324	-0.6378	-0.5413	-0.5175
4.485	-0.6153	-0.4333	-0.5566	-0.4711	-0.6335	-0.3148	-0.4893	-0.4398	-0.9908	-0.3894								4.485	-0.903	-0.4618	-0.6642	-0.3525	-0.4661	-0.4938	-0.9108	-0.3283	-0.5627	-0.3912
4.49	-0.3439	-0.4714	-0.3137	-0.7904	-0.5205	-0.363	-0.2621	-0.5065	-0.6939	-0.1845								4.49	-0.3086	-1.0172	-0.2035	-0.5135	-0.5012	-0.7513	-0.6185	-0.4495	-0.7199	-0.6308
4.495	-0.5222	-0.5844	-0.2953	-0.3565	-0.4218	-0.3841	-0.4187	-0.6987	-0.5297	-0.3485								4.495	-0.3469	-0.6277	-0.5957	-0.697	-0.71	-0.5775	-0.4584	-0.2973	-0.4468	-0.5027
4.5	-0.2458	-0.428	-0.3087	-0.5684	-0.6784	-0.3374	-0.4043	-0.4194	-0.4665	-0.2494								4.5	-0.3003	-0.7465	-0.5682	-0.4747	-0.4434	-0.3284	-0.7126	-0.2666	-0.4749	-0.8434
4.505	-0.4271	-0.2426	-0.5317	-0.4689	-0.2187	-0.4197	-0.3481	-0.3296	-0.3019	-0.4981								4.505	-0.6087	-0.2302	-0.2808	-0.5302	-0.4445	-0.4257	-0.4765	-0.4015	-0.8012	-0.602
4.51	-0.3845	-0.4227	-0.348	-0.4778	-0.5514	-0.2814	-0.6776	-0.4806	-0.461	-0.4702								4.51	-0.5038	-0.4239	-0.385	-0.4953	-0.6438	-0.3805	-0.5549	-0.3322	-0.3136	-0.469
4.515	-0.3199	-0.3562	-0.5511	-0.4172	-0.5589	-0.3822	-0.5915	-0.4904	-0.2898	-0.2955								4.515	-0.5298	-0.1716	-0.4079	-0.3811	-0.5819	-0.254	-0.5377	-0.5469	-0.7704	-0.4449
4.52	-0.3416	-0.1669	-0.5905	-0.4359	-0.5017	-0.4112	-0.4176	-0.2722	-0.5595	-0.2892								4.52	-0.4985	-0.4285	-0.2875	-0.4217	-1.3626	-0.4866	-0.2624	-0.2941	-0.3377	-0.4489
4.525	-0.3819	-0.5505	-0.6043	-0.6611	-0.5208	-0.2782	-0.6661	-0.3925	-0.5609	-0.4221								4.525	-0.3532	-0.6074	-0.431	-0.4443	-0.2306	-0.3202	-0.3954	-0.1494	-0.3976	-0.5689
4.53	-0.3793	-0.5089	-0.4807	-0.4546	-0.3453	-0.4424	-0.5325	-0.4875	-0.6334	-0.4722								4.53	-0.4961	-0.3887	-0.243	-0.4288	-0.2877	-0.2815	-0.6524	-0.5542	-0.2976	-0.3655
4.535	-0.3637	-0.6307	-0.5414	-0.4105	-0.554	-0.3176	-0.2632	-0.4378	-0.9146	-0.5889								4.535	-0.3019	-0.7021	-0.5281	-0.5872	-0.4686	-0.5042	-0.2964	-0.354	-0.4891	-0.5923
4.54	-0.3194	-0.1976	-0.3337	-0.3864	-0.2176	-0.3915	-0.424	-0.521	-0.6105	-0.4028								4.54	-0.7017	-0.4699	-0.5088	-0.4689	-0.4088	-0.6793	-0.459	-0.2012	-0.2365	-0.555
4.545	-0.3693	-0.2963	-0.3688	-0.2436	-0.5533	-0.2604	-0.3756	-0.7344	-0.4484	-0.8646								4.545	-0.2909	-0.4023	-0.2448	-0.3289	-0.4588	-0.322	-0.419	-0.3939	-0.3836	-0.3625
4.55	-0.5436	-0.5978	-0.2884	-0.6059	-0.4153	-0.6242	-0.3441	-0.3108	-0.2994	-0.3401								4.55	-0.3871	-0.5207	-0.5657	-0.4171	-0.211	-0.1245	-0.5056	-0.6613	-0.2753	-0.5086
4.555	-0.2613	-0.5249	-0.5308	-0.6358	-0.5427	-0.5422	-0.429	-0.448	-0.3295	-0.3474								4.555	-0.3946	-0.3053	-0.7759	-0.2477	-0.3536	-0.6707	-0.1683	-0.2174	-0.91	-0.5116
4.56	-0.3631	-0.3399	-0.3567	-0.3549	-0.5178	-0.3386	-0.408	-0.3174	-0.5334	-0.4852								4.56	-0.783	-0.4299	-0.2695	-0.3151	-0.475	-0.2449	-0.4764	-0.44	-0.4035	-0.8184
4.565	-0.4714	-0.4742	-0.5901	-0.4206	-0.6725	-0.2896	-0.5278	-0.5438	-0.3189	-0.4182								4.565	-0.3361	-0.7029	-0.3902	-0.2882	-0.5481	-0.8057	-0.6255	-0.4044	-0.3398	-0.4024
4.57	-0.2555	-0.6165	-0.407	-0.387	-0.3893	-0.6313	-0.4355	-0.7927	-0.6626	-0.8928								4.57	-0.628	-0.4346	-0.7089	-0.3715	-0.6131	-0.2717	-0.4367	-0.3914	-0.258	-0.3413
4.575	-0.3752	-0.5529	-0.4409	-0.2151	-0.5227	-0.3479	-0.306	-0.4886	-0.6415	-0.4208								4.575	-0.5198	-0.8998	-0.7727	-0.4789	-0.3815	-0.4254	-0.3583	-0.5002	-0.6322	-0.3884
4.58	-0.5801	-0.3013	-0.3938	-0.5655	-0.3296	-0.3202	-0.7468	-0.3681	-0.4287	-0.3416								4.58	-0.4557	-0.7727	-0.6866	-0.5785	-0.5217	-0.3348	-0.3252	-0.6498	-0.5442	-0.1918
4.585	-0.4061	-0.2807	-0.8599	-0.6479	-0.2816	-0.3772	-0.3799	-0.3839	-0.311	-0.4039								4.585	-0.2903	-0.364	-0.5664	-0.3967	-0.2634	-0.3873	-0.5265	-0.2467	-0.3254	-0.3378
4.59	-0.1978	-0.3163	-0.7921	-0.1654	-0.3595	-0.411	-0.5098	-0.3241	-0.5506	-0.3844								4.59	-0.8238	-0.2872	-0.2163	-0.4245	-0.579	-0.262	-0.4131	-0.3939	-0.4685	-0.7511
4.595	-0.5642	-0.3711	-0.568	-0.6529	-0.4407	-0.2567	-0.157	-0.4313	-0.4644	-0.5636								4.595	-0.2645	-0.288	-0.4639	-0.4565	-0.4382	-0.3741	-0.96	-0.7675	-0.4286	-0.4164
4.6	-0.3896	-0.5096	-0.647	-0.469	-0.4863	-0.464	-0.6967	-0.2359	-0.3391	-0.458								4.6	-0.3503	-0.568	-0.3761	-0.4122	-0.5045	-0.5795	-0.294	-0.3963	-0.4544	-0.3676
4.605	-0.3639	-0.2004	-0.5727	-0.6574	-0.3467	-0.3376	-0.5422	-0.5046	-0.4692	-0.6482								4.605	-0.6337	-0.2756	-0.4096	-0.4337	-0.6444	-0.8379	-0.5879	-0.8022	-0.5661	-0.5506
4.61	-0.854	-0.6139	-0.2981	-0.3173	-0.8222	-0.5015	-0.5824	-0.7525	-0.4379	-0.5956								4.61	-0.2378	-0.4531	-0.574	-0.6359	-0.4525	-0.3978	-0.2848	-0.5409	-1.1744	-0.4591
4.615	-0.44	-0.4604	-0.2846	-0.6803	-0.4844	-0.5148	-0.2799	-0.5214	-0.8779	-0.5268								4.615	-0.6665	-0.435	-0.6921	-0.2419	-0.8257	-0.4318	-0.542	-0.6637	-0.5126	-0.7812
4.62	-0.5305	-0.2327	-0.5268	-0.6593	-0.5757	-0.3967	-0.453	-0.3487	-0.3417	-0.2412								4.62	-0.5534	-0.3659	-0.3005	-0.7467	-0.4717	-0.4227	-0.4486	-0.3449	-0.4882	-0.3253
4.625	-0.5161	-0.3873	-0.3284	-0.3877	-0.4802	-0.1857	-0.6769	-0.4068	-0.4546	-0.5626								4.625	-0.4763	-0.2618	-0.2502	-0.4703	-0.3021	-0.5369	-0.6387	-0.5821	-0.7503	-0.3984
4.63	-0.4161	-0.6137	-0.5461	-0.3385	-0.5666	-0.8298	-0.4145	-0.5627	-0.3606	-0.4615								4.63	-0.4134	-0.3518	-0.449	-0.4859	-0.4285	-0.3304	-0.3884	-0.4335	-0.3055	-0.5158
4.635	-0.7142	-0.3275	-0.2894	-0.5183	-0.3454	-0.2056	-0.3252	-0.2096	-0.4573	-0.6911								4.635	-0.5566	-0.5748	-0.2845	-0.4725	-0.4692	-0.6864	-0.5547	-0.6129	-0.614	-0.4617
4.64	-0.3929	-0.4878	-0.3907	-0.3384	-0.5811	-0.4863	-0.3517	-0.4471	-0.5962	-0.4377								4.64	-0.6781	-0.4492	-0.5327	-0.4241	-0.3561	-0.3006	-0.7409	-0.4016	-0.4197	-0.4578
4.645	-0.4523	-0.3299	-0.2463	-0.3558	-0.3211	-0.3542	-0.5798	-0.311	-0.3591	-0.2273								4.645	-0.4478	-0.9221	-0.6878	-0.3711	-0.3801	-1.1606	-0.7909	-0.3829	-0.2021	-0.631
4.65	-0.5041	-0.3036	-0.5089	-0.6267	-0.6995	-0.4546	-0.468	-0.5445	-0.4722	-0.495								4.65	-0.4339	-0.4048	-0.5868	-0.6109	-0.3998	-0.3118	-0.3296	-0.5773	-0.3288	-0.4654
4.655	-0.3785	-0.4169	-0.3923	-0.3797	-0.4088	-0.1788	-0.6209	-0.433	-0.4724	-0.6056								4.655	-0.3519	-0.5746	-0.9015	-0.3282	-0.3775	-0.2791	-0.6821	-0.8244	-0.5704	-0.4463
4.66	-0.3216	-0.2852	-0.5607	-0.388	-0.615	-0.4132	-0.3144	-0.4345	-0.5154	-0.5387								4.66	-0.8393	-0.7756	-0.6119	-0.2301	-0.5937	-0.4296	-0.4311	-0.2947	-0.3804	-0.5093
4.665	-0.433	-0.5481	-0.4633	-0.3001	-0.4647	-0.594	-0.3527	-0.153	-0.7544	-0.4623								4.665	-0.5187	-0.3804	-0.3762	-0.3827	-0.1904	-0.55	-0.3167	-0.4498	-0.6885	-0.6231
4.67	-0.5217	-0.5232	-0.337	-0.385	-0.395	-0.4637	-0.5519	-0.569	-0.512	-0.389								4.67	-0.264	-0.1951	-0.3304	-0.5354	-0.3505	-0.4523	-0.592	-0.3091	-0.5801	-0.5969
4.675	-0.3439	-0.697	-0.6194	-0.4207	-0.5432	-0.2683	-0.3582	-0.2362	-0.4886	-0.618								4.675	-0.4427	-0.2818	-0.4415	-0.1844	-0.3419	-0.3161	-0.6505	-0.4774	-0.593	-0.3947
4.68	-0.5045	-0.4221	-0.432	-0.5608	-0.6703	-0.3353	-0.5995	-0.3238	-0.3401	-0.2521								4.68	-0.377	-0.2744	-0.3318	-0.5889	-0.6386	-0.3724	-0.8629	-0.4371	-0.3492	-0.5148
4.685	-0.5408	-0.2967	-0.3457	-0.3646	-0.1908	-0.6726	-0.219	-0.4651	-0.3118	-0.4838								4.685	-0.2174	-0.2384	-0.2993	-0.2742	-0.4671	-0.4974	-0.4516	-0.3774	-0.5304	-0.6741
4.69	-0.5512	-0.3418	-0.2534	-0.506	-0.4679	-0.4028	-0.5042	-0.3004	-0.4383	-0.2737								4.69	-0.5989	-0.2464	-0.3771	-0.5802	-0.9615	-0.8543	-1.054	-0.3488	-0.3161	-0.4829
4.695	-0.5137	-0.2451	-0.3137	-0.5132	-0.5606	-0.325	-0.4816	-0.8922	-0.7393	-0.2843								4.695	-0.4808	-0.633	-0.4179	-0.7938	-0.5931	-0.2178	-1.0799	-0.4428	-0.3684	-0.2918
4.7	-0.3815	-0.2603	-0.4992	-0.6595	-0.4567	-0.3278	-0.4742	-0.3059	-0.1893	-0.4016								4.7	-0.4676	-0.376	-0.4396	-0.5433	-0.9023	-0.2203	-0.5432	-0.3973	-0.6849	-0.2973
4.705	-0.3309	-0.4921	-0.7435	-0.6762	-0.6342	-0.5007	-0.2767	-0.5022	-0.4736	-0.3864								4.705	-0.3741	-0.4367	-0.2807	-0.6026	-0.7728	-0.6572	-0.335	-0.5516	-0.2751	-0.4476
4.71	-0.5083	-0.5974	-0.3891	-0.6214	-0.5425	-0.251	-0.1481	-0.5494	-0.5248	-0.391								4.71	-0.5232	-0.3569	-0.6991	-0.391	-0.2279	-0.4019	-0.4705	-0.3638	-0.2056	-0.4723
4.715	-0.3633	-0.3921	-0.2699	-0.82	-0.7901	-0.4749	-0.8732	-0.4425	-0.4311	-0.4559								4.715	-0.3555	-0.4903	-0.1712	-0.4395	-0.3976	-0.5525	-0.978	-0.8099	-0.677	-0.4502
4.72	-0.5261	-0.8594	-0.783	-0.4002	-0.6243	-0.5715	-0.4395	-0.5014	-0.5293	-0.2485								4.72	-0.5689	-0.4457	-0.5675	-0.4529	-0.3751	-0.4217	-0.2866	-0.4456	-0.6451	-0.4751
4.725	-0.4131	-0.6106	-0.4872	-0.6176	-0.4794	-0.4409	-0.4789	-0.4978	-0.2673	-0.4875								4.725	-0.2707	-0.4735	-0.3504	-0.4076	-0.44	-0.9166	-0.8298	-0.4143	-0.7838	-0.5829
4.73	-0.2863	-0.4938	-0.2997	-0.3982	-0.4427	-0.3891	-0.2622	-0.4061	-0.276	-0.4787								4.73	-0.4904	-0.6438	-0.3728	-0.3652	-0.296	-0.3391	-0.7664	-0.2958	-0.5315	-0.5673
4.735	-0.3117	-0.5239	-0.2312	-0.7223	-1.1122	-0.3809	-0.5595	-0.3122	-0.4421	-0.6974								4.735	-0.089	-0.699	-0.1612	-0.2954	-0.2774	-0.3564	-1.3698	-0.7445	-0.408	-0.7675
4.74	-0.3737	-0.6234	-0.3954	-0.2312	-0.5721	-0.4143	-0.402	-0.2412	-0.2882	-0.9729								4.74	-0.4422	-0.3016	-0.5227	-0.5332	-0.6688	-0.163	-0.4487	-0.5748	-0.4278	-0.8049
4.745	-0.5711	-0.4277	-0.7867	-0.8202	-0.461	-0.2288	-0.4381	-0.5187	-0.4517	-0.3428								4.745	-0.2939	-0.4205	-0.4992	-0.3314	-0.3182	-0.3621	-0.8344	-0.439	-0.2798	-0.3654
4.75	-0.364	-0.2397	-0.2568	-0.3498	-0.4409	-0.4088	-0.3339	-0.2681	-0.364	-0.6746								4.75	-0.4022	-0.5285	-0.4956	-0.4667	-0.427	-0.3045	-0.5539	-0.5616	-0.6805	-0.5746
4.755	-0.4096	-0.5959	-0.5043	-0.3798	-0.4578	-0.4971	-0.1589	-0.4937	-0.3731	-0.6419								4.755	-0.2176	-0.4511	-0.6501	-0.2568	-0.5288	-0.3295	-0.3496	-0.838	-0.4515	-0.4771
4.76	-0.3918	-0.4098	-0.4992	-0.2486	-0.4723	-0.2818	-0.548	-0.3711	-0.5191	-0.5884								4.76	-0.3984	-0.5629	-0.3785	-0.3414	-0.3745	-0.3941	-0.3481	-0.3204	-0.3579	-0.3681
4.765	-0.2654	-0.5291	-0.5346	-0.5925	-0.4855	-0.3463	-0.6439	-0.2885	-0.4544	-0.388								4.765	-0.5485	-0.6414	-0.3999	-0.9244	-0.3716	-0.4596	-0.3826	-0.7074	-0.3683	-0.7085
4.77	-0.4381	-0.5198	-0.3555	-0.5911	-0.3992	-0.3885	-0.302	-0.3846	-0.4948	-0.2107								4.77	-0.4177	-0.4006	-0.4591	-0.5632	-0.3815	-0.6448	-0.2708	-0.2873	-0.6887	-0.3436
4.775	-0.3072	-0.6019	-0.5525	-0.7106	-0.3085	-0.3063	-0.4174	-0.6069	-0.3437	-0.8441								4.775	-0.4894	-0.5581	-0.546	-0.3927	-0.312	-0.2891	-0.5151	-0.1418	-0.4062	-0.676
4.78	-0.3346	-0.5272	-0.6613	-0.5094	-0.39	-0.1881	-0.351	-0.7875	-0.5776	-0.8916								4.78	-0.6748	-0.3806	-0.6738	-0.4837	-0.496	-0.3451	-0.3427	-0.3409	-0.3492	-0.1682
4.785	-0.3747	-0.3575	-0.4745	-0.7513	-0.7026	-0.3605	-0.3961	-0.2168	-0.6406	-0.4663								4.785	-0.1907	-0.4429	-0.3986	-0.6231	-0.2329	-0.6205	-0.4694	-0.2773	-0.444	-0.4933
4.79	-0.4213	-0.2884	-0.5367	-0.6053	-0.4229	-0.3112	-0.2466	-0.2607	-0.4683	-1.0445								4.79	-0.5664	-0.8069	-0.4047	-0.4513	-0.3893	-0.3792	-0.7608	-0.5722	-0.338	-0.5709
4.795	-0.4581	-0.6428	-0.4192	-0.4412	-0.5556	-0.4894	-0.2559	-0.3289	-0.2737	-0.586								4.795	-0.4199	-0.3905	-0.5331	-0.6686	-0.4923	-0.4089	-0.5531	-0.2667	-0.5876	-0.2634
4.8	-0.5968	-0.3318	-0.6053	-0.6977	-0.1795	-0.1461	-0.2899	-0.449	-0.7085	-1.0172								4.8	-0.5989	-0.2495	-0.6965	-0.5848	-0.558	-0.3576	-0.4636	-0.5107	-0.5621	-0.3172
4.805	-0.447	-0.2399	-0.4781	-0.351	-0.5436	-0.5659	-0.2464	-0.3973	-0.3261	-1.046								4.805	-0.6494	-0.6026	-0.6379	-0.6417	-0.4873	-0.6106	-0.6567	-0.4217	-0.4864	-0.3307
4.81	-0.3518	-0.4186	-0.3938	-0.6678	-0.804	-0.5315	-0.2876	-0.7008	-0.3497	-0.5812								4.81	-0.3014	-0.6139	-0.5168	-0.3305	-0.5915	-0.2636	-0.7318	-0.6284	-0.3239	-0.2771
4.815	-0.313	-0.3087	-0.4022	-0.7381	-0.4247	-0.499	-0.6817	-0.7403	-0.5108	-1.1089								4.815	-0.1822	-0.3347	-0.4921	-0.6413	-0.6988	-0.6406	-0.6841	-0.3758	-0.5056	-0.3128
4.82	-0.6736	-0.3472	-0.2921	-0.695	-0.5351	-0.4092	-0.3939	-0.8366	-0.3751	-1.009								4.82	-0.687	-0.4274	-0.5765	-0.4307	-0.5101	-0.6625	-0.7723	-0.4184	-0.4166	-0.2039
4.825	-0.3224	-0.4805	-0.5153	-0.4432	-0.6023	-0.4292	-0.4676	-0.3119	-0.5149	-0.5206								4.825	-0.5327	-0.4524	-0.2595	-0.3074	-0.6134	-0.2624	-0.7414	-0.388	-0.4102	-0.4441
4.83	-0.3798	-0.4797	-0.5358	-0.4424	-0.3528	-0.3479	-0.4398	-0.2252	-0.5883	-0.4254								4.83	-0.8958	-0.7605	-0.7369	-0.3148	-0.6175	-0.4905	-0.4196	-0.5186	-0.4183	-0.5111
4.835	-0.4927	-0.3627	-0.3514	-0.4261	-0.393	-0.4005	-0.2668	-0.3922	-0.3903	-0.9551								4.835	-0.4513	-0.5477	-0.1983	-0.457	-0.4153	-0.368	-0.4095	-0.5589	-0.5361	-0.3292
4.84	-0.6354	-0.2505	-0.1938	-0.4358	-0.35	-0.3393	-0.2901	-0.432	-0.4637	-1.0365								4.84	-0.5863	-0.4141	-0.5761	-0.7886	-0.2765	-0.7141	-0.2679	-0.9638	-0.208	-0.4949
4.845	-0.5848	-0.4035	-0.4275	-0.4184	-0.4572	-0.3985	-0.1979	-0.5491	-0.3531	-0.4607								4.845	-0.6058	-0.7854	-0.2624	-0.4387	-0.2685	-1.0643	-0.3692	-0.3563	-0.4679	-0.7365
4.85	-0.2202	-0.4873	-0.4153	-0.9347	-0.3677	-0.3011	-0.5156	-0.3596	-0.4749	-0.5663								4.85	-0.71	-0.3362	-0.3659	-0.3948	-0.3114	-0.3868	-0.3824	-0.3949	-0.5238	-0.588
4.855	-0.4904	-0.5167	-0.5199	-1.0937	-0.3683	-0.8673	-0.7395	-0.499	-0.3264	-0.9018								4.855	-0.3123	-0.5045	-0.4508	-0.5942	-0.2791	-0.5057	-0.4529	-0.6605	-0.7364	-0.3976
4.86	-0.4929	-0.3388	-0.3678	-0.4206	-0.3487	-0.3456	-0.6573	-0.2946	-0.3862	-0.7381								4.86	-0.4659	-0.4459	-0.2607	-0.9642	-0.5694	-0.3533	-0.4072	-0.5161	-0.7393	-0.4739
4.865	-0.3844	-0.2926	-0.4758	-0.7529	-0.3193	-0.4379	-0.3943	-0.3707	-0.6678	-0.7028								4.865	-0.4469	-0.4534	-0.352	-0.2367	-0.3873	-0.4103	-0.3655	-0.5374	-0.5233	-0.5072
4.87	-0.3828	-0.522	-0.3261	-0.4383	-0.5575	-0.3994	-0.4464	-0.6581	-0.4191	-0.2658								4.87	-0.3481	-0.1804	-0.3591	-0.4346	-0.6256	-0.3443	-0.4742	-0.5449	-0.4126	-0.3756
4.875	-0.182	-0.5783	-0.4804	-0.5711	-0.5076	-0.2613	-0.3773	-0.6641	-0.3637	-0.577								4.875	-0.4261	-0.3213	-0.3468	-0.2842	-0.3426	-0.9376	-0.8537	-0.6675	-0.5603	-0.3004
4.88	-0.6192	-0.564	-0.4498	-0.3198	-0.3941	-0.322	-0.4975	-0.3411	-0.6058	-8.5836								4.88	-0.4815	-0.314	-0.5387	-0.8044	-0.5215	-0.3437	-0.4001	-0.5459	-0.7248	-0.3511
4.885	-0.7204	-0.3844	-0.4014	-0.4222	-0.5202	-0.438	-0.1924	-0.3781	-0.4334	-11.4685								4.885	-0.2721	-0.3814	-0.421	-0.2088	-0.5108	-0.4146	-0.5602	-0.4339	-0.454	-0.9008
4.89	-0.1743	-0.2634	-0.4644	-0.3689	-0.5057	-0.4162	-0.3968	-0.3706	-0.1228	-2.9776								4.89	-0.2567	-0.387	-0.4617	-0.239	-0.5052	-0.2957	-0.3123	-1.0248	-0.6177	-0.226
4.895	-0.366	-0.3949	-0.4332	-0.4273	-0.4985	-0.4405	-0.4466	-0.231	-0.3374	-0.5216								4.895	-0.5243	-0.4215	-0.432	-0.3089	-0.4379	-0.4655	-0.5432	-1.0692	-0.5226	-0.6361
4.9	-0.4299	-0.5532	-0.3703	-0.7373	-0.6016	-0.5792	-0.489	-0.5827	-0.3639	-1.3412								4.9	-0.4385	-0.5815	-0.4203	-0.7131	-0.5933	-0.4783	-0.3021	-0.8863	-0.1903	-0.1186
4.905	-0.2327	-0.4503	-0.714	-0.3376	-0.3723	-0.3757	-0.6609	-0.6096	-0.2618	-0.7375								4.905	-0.4194	-0.397	-0.5086	-0.445	-0.7985	-0.4686	-0.7665	-1.3989	-0.5248	-0.5702
4.91	-0.3252	-0.5132	-0.3937	-0.658	-0.4777	-0.4013	-0.2462	-0.4268	-0.4765	-0.5665								4.91	-0.8087	-0.4961	-0.531	-0.7121	-0.3487	-0.5804	-0.4288	-0.9872	-0.6149	-0.7587
4.915	-0.4417	-0.4769	-0.4762	-0.3816	-0.5532	-0.3374	-0.4739	-0.5558	-0.4213	-0.6389								4.915	-0.3225	-0.4349	-0.6854	-0.4066	-0.2953	-0.7205	-0.2508	-0.7224	-0.3773	-0.4533
4.92	-0.4934	-0.5837	-0.321	-0.495	-0.5529	-0.6745	-0.4589	-0.4832	-0.4722	-1.2296								4.92	-0.6717	-0.492	-0.308	-0.5048	-0.483	-0.2913	-0.4143	-0.3915	-0.2844	-0.3769
4.925	-0.6841	-0.2434	-0.3226	-0.4599	-0.3501	-0.2254	-0.5832	-0.782	-0.9603	-0.8749								4.925	-0.6598	-0.3126	-0.5184	-0.5759	-0.5186	-0.4898	-0.7987	-0.8997	-0.7963	-0.2376
4.93	-0.6874	-0.4203	-0.5488	-0.4077	-0.4113	-0.6744	-0.2587	-0.446	-0.6711	-0.8209								4.93	-0.3732	-0.3859	-0.3747	-0.4876	-0.3147	-0.4773	-0.2321	-0.4849	-0.4119	-0.7199
4.935	-0.5361	-0.1884	-0.3311	-0.5258	-0.6166	-0.2981	-0.5259	-0.2847	-0.3924	-0.7306								4.935	-0.335	-0.2525	-0.6518	-0.4474	-0.3279	-0.509	-0.4803	-0.5373	-0.3521	-0.2134
4.94	-0.3156	-0.5216	-0.281	-0.5376	-0.2939	-0.3725	-0.476	-0.4283	-0.6115	-0.8016								4.94	-0.4286	-0.6133	-0.5634	-0.5161	-0.8924	-0.2615	-0.4692	-0.2191	-0.3673	-0.8112
4.945	-0.2636	-0.5128	-0.4427	-0.4291	-0.28	-0.1723	-0.2689	-0.4793	-0.4465	-0.5134								4.945	-0.6206	-0.3761	-0.58	-0.5086	-0.4508	-0.5891	-1.0114	-1.0944	-0.6553	-0.4818
4.95	-0.28	-0.3859	-0.3188	-0.3268	-0.4441	-0.2715	-0.4019	-0.2077	-0.9008	-0.4814								4.95	-0.6031	-0.1992	-0.5001	-0.3527	-0.5605	-0.4476	-0.4068	-0.5094	-0.3249	-0.4083
4.955	-0.5426	-0.6324	-0.3814	-0.4038	-0.4206	-0.2005	-0.7058	-0.4019	-0.4008	-0.4967								4.955	-0.4757	-0.5116	-0.3038	-0.3814	-0.4672	-0.4714	-0.774	-0.4072	-0.551	-0.6845
4.96	-0.5695	-0.3169	-0.2659	-0.2867	-0.3666	-0.2857	-0.6269	-0.322	-0.5249	-1.0725								4.96	-0.5672	-0.6123	-0.5324	-0.5241	-0.3986	-0.3306	-0.4049	-0.4541	-0.414	-0.1875
4.965	-0.8038	-0.5173	-0.4836	-0.5412	-0.8553	-0.4224	-0.448	-0.2975	-0.5128	-0.5463								4.965	-0.2109	-0.3382	-0.6948	-0.5932	-0.46	-0.3376	-0.3839	-0.9318	-0.7511	-0.8083
4.97	-0.2374	-0.4775	-0.3219	-0.4534	-0.6175	-0.262	-0.599	-0.6226	-0.9974	-0.4946								4.97	-0.5105	-0.35	-0.3392	-0.3583	-0.508	-0.3729	-0.5659	-0.4942	-0.307	-0.3638
4.975	-0.304	-0.2878	-0.5127	-0.3705	-0.4262	-0.1801	-0.569	-0.1209	-0.4221	-0.3922								4.975	-0.5291	-0.4251	-0.4916	-0.3338	-0.5198	-0.5466	-0.4496	-0.9553	-0.9468	-0.6887
4.98	-0.3413	-0.3946	-0.5604	-0.6046	-0.4334	-0.348	-0.3722	-0.3615	-0.4745	-0.7307								4.98	-0.3778	-0.5656	-0.492	-0.5353	-0.3386	-0.4815	-0.6717	-0.2534	-0.3261	-0.548
4.985	-0.3792	-0.3789	-0.3829	-0.8082	-0.4821	-0.3511	-0.5452	-0.5741	-0.7568	-0.3757								4.985	-0.6487	-0.291	-0.6334	-0.4897	-0.8242	-0.4969	-0.3446	-0.4281	-0.4306	-1.1647
4.99	-0.5451	-0.4078	-0.4809	-0.2984	-0.4665	-0.37	-0.5268	-0.286	-0.3886	-0.34								4.99	-0.4641	-0.3145	-0.3919	-0.4606	-0.8355	-0.2383	-0.6945	-0.3516	-0.2892	-0.4542
4.995	-0.5386	-0.7064	-0.2239	-0.3187	-0.7453	-0.2242	-0.3883	-0.6873	-0.3387	-0.6255								4.995	-0.3976	-0.1529	-0.5982	-0.3088	-0.4701	-0.6437	-0.6602	-0.3588	-0.4001	-0.452
5	-0.2972	-0.2112	-0.3695	-0.2584	-0.5583	-0.7405	-0.3753	-0.2853	-0.4497	-0.4872								5	-0.5114	-0.5103	-0.7336	-0.7179	-0.5901	-0.4195	-0.3742	-0.3402	-0.3769	-0.5552
5.005	-0.6462	-0.1518	-0.3721	-0.4365	-0.8643	-0.5464	-0.3917	-0.4973	-0.3498	-0.4957								5.005	-0.3113	-0.579	-0.6205	-0.2671	-0.5732	-0.3435	-0.4269	-0.4005	-0.3464	-0.5955
5.01	-0.3745	-0.3167	-0.3665	-0.3512	-0.2592	-0.4005	-0.4062	-0.5618	-0.5293	-0.6162								5.01	-0.4728	-0.3502	-0.3369	-0.3994	-0.4672	-0.5572	-0.7563	-0.3295	-0.5313	-0.4644
5.015	-0.6422	-0.5321	-0.3944	-0.5011	-0.587	-0.3766	-0.2618	-0.4627	-0.3481	-0.4464								5.015	-0.3865	-0.404	-0.2048	-0.7467	-0.2709	-0.9546	-0.584	-0.5637	-0.5235	-0.3629
5.02	-0.4559	-0.2516	-0.3922	-0.4902	-0.5191	-0.5756	-0.4043	-0.547	-0.6189	-0.522								5.02	-0.5624	-0.5255	-0.3978	-0.5556	-0.8093	-0.3217	-0.4256	-0.3802	-0.4102	-0.8852
5.025	-0.7962	-0.468	-0.2804	-0.3025	-0.21	-0.3769	-0.3069	-0.5277	-0.399	-0.6302								5.025	-0.6626	-0.5654	-0.3839	-0.3613	-0.3644	-0.5613	-0.2999	-0.5518	-0.3502	-0.5366
5.03	-0.5281	-0.382	-0.5479	-0.5466	-0.4731	-0.4834	-0.3104	-0.293	-0.2982	-0.3077								5.03	-0.4702	-0.5142	-0.4047	-0.4399	-0.4757	-0.5273	-0.3559	-0.4774	-0.7557	-0.3945
5.035	-0.5369	-0.3662	-0.1977	-0.3788	-0.3644	-0.6049	-0.3015	-0.421	-0.5649	-0.5253								5.035	-0.3293	-0.3875	-0.3858	-0.5815	-0.5867	-0.5686	-0.3428	-0.6282	-0.859	-0.6895
5.04	-0.9088	-0.3207	-0.4863	-0.3836	-0.3319	-1.0733	-0.6238	-0.5696	-0.2872	-0.3749								5.04	-0.4444	-0.3253	-0.925	-0.6992	-0.5609	-0.1577	-0.3767	-0.6885	-0.1935	-0.4997
5.045	-0.3483	-0.4955	-0.5816	-0.4541	-0.3041	-0.6669	-0.383	-0.3145	-0.5981	-0.3079								5.045	-0.5688	-0.3636	-1.081	-0.9237	-0.3689	-0.5437	-0.6043	-0.3999	-0.5447	-0.3167
5.05	-0.2702	-0.3943	-0.4846	-0.5828	-0.4996	-0.4357	-0.599	-0.4042	-0.3276	-0.3766								5.05	-0.499	-0.5889	-0.45	-0.3686	-0.4439	-0.5911	-0.6502	-0.5288	-0.2608	-0.4405
5.055	-0.4499	-0.3198	-0.3462	-0.3794	-0.5576	-0.411	-0.3732	-0.6614	-0.324	-0.5222								5.055	-0.4103	-0.5243	-0.6062	-0.4483	-0.4745	-0.5937	-0.8383	-0.7328	-0.8159	-0.8415
5.06	-0.4178	-0.28	-0.4837	-0.4315	-0.4427	-0.2356	-0.2723	-0.6206	-0.4677	-0.2584								5.06	-1.175	-0.4185	-0.5919	-0.6174	-0.7158	-0.4619	-0.3556	-0.9054	-0.6276	-0.4425
5.065	-0.8212	-0.2807	-0.7802	-0.3551	-0.482	-0.5018	-0.5234	-0.2752	-0.5358	-0.3897								5.065	-0.6139	-0.44	-0.2758	-0.4354	-0.4014	-0.4525	-0.4459	-0.4863	-0.8159	-0.3888
5.07	-0.6417	-0.4222	-0.4681	-0.3945	-0.7555	-0.2539	-0.5199	-0.476	-0.8917	-0.3082								5.07	-0.7475	-0.5345	-0.5137	-0.7439	-0.473	-0.3673	-0.4799	-0.8245	-0.3083	-0.4784
5.075	-0.4973	-0.4206	-0.4169	-0.2825	-0.2379	-0.374	-0.3999	-0.5528	-0.3217	-0.4695								5.075	-0.4605	-0.5782	-0.5536	-0.4891	-0.6605	-0.5378	-1.0635	-0.4486	-0.315	-0.4382
5.08	-0.6365	-0.2947	-0.4659	-0.5898	-0.6077	-0.229	-0.2978	-0.3715	-0.6607	-0.3134								5.08	-0.7502	-0.7657	-0.3095	-0.306	-0.4381	-0.6613	-0.5255	-0.4716	-0.228	-0.2828
5.085	-0.2878	-0.2947	-0.7392	-0.4084	-0.5585	-0.2865	-0.3262	-0.454	-0.4887	-0.3296								5.085	-0.6797	-0.3889	-0.3172	-0.7029	-0.5078	-0.6986	-0.7173	-0.4324	-0.6192	-0.4231
5.09	-0.4316	-0.3398	-0.5167	-0.4993	-0.3378	-0.7249	-0.2908	-0.4657	-0.4802	-0.4297								5.09	-0.8257	-0.6667	-0.6365	-0.5912	-0.5269	-0.3062	-0.8124	-0.4289	-0.4015	-0.4545
5.095	-0.4774	-0.3156	-0.3596	-0.4832	-0.3043	-0.427	-0.3076	-0.3477	-0.5476	-0.6161								5.095	-0.5559	-0.7106	-0.2367	-0.421	-0.2905	-0.464	-0.3035	-0.5306	-0.3908	-0.494
5.1	-0.2683	-0.5172	-0.3143	-0.4639	-0.6065	-0.4477	-0.6055	-0.404	-0.4326	-0.3394								5.1	-0.3809	-0.6034	-0.408	-0.3294	-0.653	-0.6754	-0.5412	-0.4695	-0.5462	-0.5281
5.105	-0.3064	-0.1847	-0.4646	-0.5466	-0.5974	-0.3273	-0.4144	-0.2394	-0.8987	-0.499								5.105	-0.3917	-0.6747	-0.6831	-0.4023	-0.3973	-0.7911	-0.4195	-0.447	-0.4958	-0.5248
5.11	-0.4358	-0.4063	-0.5579	-0.4044	-0.4469	-0.527	-0.6327	-0.2911	-0.6093	-0.5285								5.11	-0.3104	-0.6282	-0.382	-0.3466	-0.5025	-0.2425	-0.7238	-0.5181	-0.3766	-0.364
5.115	-0.6559	-0.3258	-0.4942	-0.6362	-0.1746	-0.4913	-0.5019	-0.107	-0.6325	-0.3599								5.115	-0.181	-0.6543	-0.4303	-0.3608	-0.3177	-0.5385	-0.564	-0.5327	-0.5606	-0.3699
5.12	-0.4401	-0.428	-0.4323	-0.2664	-0.2939	-0.3774	-0.6674	-0.2852	-0.708	-0.2556								5.12	-0.4892	-0.4167	-0.6434	-0.6758	-0.3978	-0.2912	-0.3325	-0.5058	-0.2816	-0.6125
5.125	-0.4927	-0.3016	-0.3657	-0.2269	-0.4955	-0.4082	-0.541	-0.3926	-0.5741	-0.3568								5.125	-0.1798	-0.3018	-0.3504	-0.7272	-0.6243	-0.5041	-0.5793	-0.5131	-0.5027	-0.4552
5.13	-0.4586	-0.4658	-0.3537	-0.5407	-0.3411	-0.486	-0.5296	-0.4129	-0.5426	-0.5418								5.13	-0.3938	-0.1853	-0.2951	-0.5782	-0.4108	-0.6029	-0.3994	-0.3294	-0.7265	-0.3129
5.135	-0.4526	-0.7175	-0.4272	-0.3727	-0.4354	-0.4348	-0.6288	-0.3459	-0.6166	-0.5071								5.135	-0.2362	-0.344	-0.249	-0.5597	-0.3941	-0.4484	-0.3483	-0.3449	-0.6585	-0.3382
5.14	-0.3694	-0.3821	-0.4781	-0.3981	-0.3563	-0.4506	-0.4173	-0.8709	-0.6985	-0.2767								5.14	-0.6136	-0.6256	-0.462	-0.3658	-0.2432	-0.1923	-0.6593	-0.4229	-0.4423	-0.3383
5.145	-0.3257	-0.4187	-0.3252	-0.5421	-0.3479	-0.4088	-0.6177	-0.3714	-0.72	-0.5153								5.145	-0.6864	-0.2718	-0.4344	-0.1864	-0.4464	-0.6225	-0.3767	-0.4401	-0.4256	-0.5402
5.15	-0.4251	-0.3291	-0.2802	-0.304	-0.7017	-0.3848	-0.4435	-0.4215	-0.6753	-0.3911								5.15	-0.3764	-0.3899	-0.5321	-0.4447	-0.2414	-0.679	-0.4155	-0.42	-0.4969	-0.7158
5.155	-0.2516	-0.5226	-0.366	-0.477	-0.723	-0.262	-0.5575	-0.5112	-0.6059	-0.49								5.155	-0.5693	-0.6201	-0.5632	-0.4223	-0.5718	-0.7434	-0.7128	-0.5581	-0.2314	-0.6528
5.16	-0.3009	-0.4419	-0.313	-0.5109	-0.8934	-0.4308	-0.4016	-0.3784	-0.4604	-0.7108								5.16	-0.2741	-0.277	-0.6349	-0.5325	-0.3667	-0.5958	-0.276	-0.5507	-0.5934	-0.3909
5.165	-0.4885	-0.2907	-0.4115	-0.8895	-0.425	-0.4369	-0.5463	-0.3689	-0.8463	-0.4776								5.165	-0.506	-0.2923	-0.6407	-0.2673	-0.2684	-0.3661	-0.4873	-0.5781	-0.7083	-0.5677
5.17	-0.2836	-0.4144	-0.3678	-0.67	-0.5392	-0.319	-0.2539	-0.3919	-0.5277	-0.5476								5.17	-0.4847	-0.3367	-0.3503	-0.485	-0.5179	-0.4881	-0.2917	-0.398	-0.5189	-0.7519
5.175	-0.4292	-0.6863	-0.2067	-0.3192	-0.6106	-0.8173	-0.4707	-0.4425	-0.5595	-0.3326								5.175	-0.8223	-0.7131	-0.2733	-0.3231	-0.6697	-0.4787	-0.3378	-0.702	-0.3414	-0.6141
5.18	-0.319	-0.4352	-0.3971	-0.4792	-0.4335	-0.4019	-0.2862	-0.4444	-0.3978	-0.7249								5.18	-0.3095	-0.4072	-0.4278	-0.3233	-0.49	-0.3534	-0.8795	-0.5112	-0.3437	-1.0578
5.185	-0.4008	-0.3152	-0.4576	-0.4392	-0.218	-0.3874	-0.503	-0.348	-0.6583	-0.4762								5.185	-0.7621	-0.4641	-0.4905	-0.4513	-0.5956	-0.4257	-0.6839	-0.6784	-0.4825	-1.0418
5.19	-0.625	-0.5222	-0.2362	-0.3231	-0.4962	-0.3718	-0.4214	-0.3173	-0.2254	-0.2439								5.19	-0.6942	-0.2258	-0.1747	-0.4249	-0.5475	-0.4197	-0.2823	-0.3167	-0.4389	-0.4974
5.195	-0.3025	-0.7183	-0.3116	-0.3848	-0.6367	-0.3704	-0.2515	-0.4941	-0.5656	-0.5136								5.195	-0.4071	-0.5637	-0.5625	-0.334	-0.107	-0.3618	-0.5338	-0.3999	-0.4773	-0.4467
5.2	-0.5925	-0.2017	-0.2714	-0.3698	-0.7629	-0.4985	-0.3675	-0.3195	-0.4515	-0.2682								5.2	-0.5397	-0.3794	-0.5768	-0.337	-0.62	-0.6281	-0.689	-0.6679	-0.2033	-0.3489
5.205	-0.287	-0.3709	-0.3165	-0.5409	-0.3567	-0.6617	-0.4315	-0.4592	-0.5024	-0.3037								5.205	-0.418	-0.519	-0.5631	-0.405	-0.6908	-0.6138	-0.3695	-0.54	-0.3583	-0.1626
5.21	-0.3839	-0.542	-0.3148	-0.5376	-0.3428	-0.3132	-0.3138	-0.3286	-0.5984	-0.4465								5.21	-0.4003	-0.726	-0.3608	-0.6131	-0.5649	-0.2946	-0.339	-0.3359	-0.3855	-0.2823
5.215	-0.3253	-0.5846	-0.5748	-0.8574	-0.6427	-0.4241	-0.5147	-0.2829	-0.5613	-0.2817								5.215	-0.6933	-0.3248	-0.4181	-0.3164	-0.2922	-0.287	-0.755	-0.7751	-0.4942	-0.5587
5.22	-0.4328	-0.5179	-0.3909	-0.4644	-0.1684	-0.3466	-0.4278	-0.4562	-0.351	-0.4325								5.22	-0.8094	-0.4916	-0.2831	-0.528	-0.4572	-0.5443	-0.7051	-0.3518	-0.4437	-0.6301
5.225	-0.3724	-0.4879	-0.5935	-0.6378	-0.3196	-0.3517	-0.4234	-0.52	-0.4207	-0.294								5.225	-0.3925	-0.3703	-0.3507	-0.4088	-0.4914	-0.446	-0.5218	-0.348	-1.0076	-0.4067
5.23	-0.355	-0.2452	-0.3407	-0.6176	-0.4238	-0.5496	-0.266	-0.332	-0.6031	-0.154								5.23	-0.3372	-0.6876	-0.6924	-0.6237	-0.3999	-0.3126	-0.3883	-0.2146	-0.2611	-0.8572
5.235	-0.8372	-0.6135	-0.5042	-0.661	-0.5935	-0.3059	-0.4213	-0.3482	-0.584	-0.4314								5.235	-0.3192	-0.3506	-0.851	-0.2816	-0.6638	-0.5197	-0.2915	-0.4382	-0.5196	-0.8116
5.24	-1.1447	-0.3186	-0.5136	-0.6626	-0.4096	-0.5075	-0.6596	-0.4301	-0.3974	-0.4729								5.24	-0.3247	-0.2233	-0.3958	-0.4674	-0.2643	-0.61	-0.3648	-0.372	-0.4347	-0.1939
5.245	-0.3463	-0.4523	-0.2472	-0.7814	-0.3391	-0.6634	-0.3103	-0.6656	-0.3594	-0.2729								5.245	-0.5296	-0.5888	-0.3671	-0.6915	-0.3423	-0.6941	-0.3514	-0.8756	-0.4631	-0.7121
5.25	-0.3763	-0.797	-0.4015	-0.5716	-0.5099	-0.5986	-0.4407	-0.4238	-0.4714	-0.4764								5.25	-0.6841	-0.8334	-0.7433	-0.7129	-0.3675	-0.4086	-0.8846	-0.5254	-0.6004	-0.8393
5.255	-0.4778	-0.5374	-0.3601	-0.3366	-0.25	-0.3656	-0.3624	-0.462	-0.3213	-0.6502								5.255	-0.9877	-0.4471	-0.6203	-0.8315	-0.6454	-0.4848	-0.4895	-0.4625	-0.3334	-0.4646
5.26	-0.5127	-0.3748	-0.3105	-0.373	-0.4805	-0.3294	-0.2705	-0.621	-0.8273	-0.3842								5.26	-0.513	-0.453	-0.2888	-0.3244	-0.3266	-0.4846	-0.3756	-0.2232	-0.3795	-0.3255
5.265	-0.3694	-0.5149	-0.4886	-0.2463	-0.1928	-0.5177	-0.5912	-0.3231	-0.7402	-0.581								5.265	-0.6783	-0.5805	-0.4483	-0.2747	-0.4363	-0.346	-0.4611	-0.5811	-0.3131	-0.6097
5.27	-0.3921	-0.4681	-0.5002	-0.4332	-0.2893	-0.5397	-0.7978	-0.203	-0.4442	-0.5407								5.27	-0.2983	-0.2839	-0.5027	-0.7365	-0.6181	-0.3989	-0.5008	-0.3155	-0.3986	-0.4701
5.275	-0.2386	-0.3573	-0.4198	-0.4788	-0.2525	-0.5387	-0.4074	-0.5065	-0.4164	-0.4247								5.275	-0.5165	-0.4137	-0.5646	-0.3116	-0.2064	-0.4412	-0.3946	-0.5034	-0.433	-0.5739
5.28	-0.6479	-0.5013	-0.6669	-0.3777	-0.4649	-0.3527	-0.6092	-0.338	-0.6024	-0.4342								5.28	-0.6771	-0.2905	-0.5175	-0.4141	-0.506	-0.5995	-0.3297	-0.5608	-0.4231	-0.5105
5.285	-0.4665	-0.46	-0.4721	-0.5888	-0.1558	-0.3293	-0.3879	-0.3237	-0.8728	-0.6364								5.285	-0.6676	-0.2777	-0.4563	-0.5311	-0.2828	-0.3792	-0.4732	-0.6101	-0.7298	-0.615
5.29	-0.3292	-0.4459	-0.2931	-0.3283	-0.4851	-0.4564	-0.2062	-0.4425	-0.4434	-0.1735								5.29	-1.109	-0.448	-0.3863	-0.3962	-0.3979	-0.4546	-0.5294	-0.471	-0.4705	-0.3773
5.295	-0.6036	-0.3027	-0.6328	-0.9919	-0.4662	-0.5409	-0.587	-0.3991	-0.507	-0.335								5.295	-0.3567	-0.46	-0.5308	-0.3566	-0.3876	-0.8194	-0.3907	-0.3957	-0.5047	-0.4556
5.3	-0.6402	-0.4211	-0.1077	-0.4797	-0.3644	-0.8182	-0.3399	-0.4606	-0.8813	-0.2849								5.3	-0.5216	-0.5567	-0.1983	-0.3253	-0.3987	-0.4368	-0.4721	-0.8558	-0.3926	-0.2888
5.305	-0.5102	-0.2812	-0.5665	-1.0853	-0.7149	-0.516	-0.2745	-0.4908	-0.365	-0.7081								5.305	-0.4777	-0.1912	-0.2969	-0.4637	-0.5905	-0.4063	-0.5309	-0.7082	-0.5425	-0.424
5.31	-0.706	-0.2409	-0.6371	-0.3394	-0.5054	-0.2693	-0.5912	-0.5415	-0.3316	-0.608								5.31	-0.5703	-0.3854	-0.4087	-0.6324	-0.6145	-0.381	-0.6734	-0.4247	-0.4563	-0.2725
5.315	-0.5794	-0.6264	-0.6493	-0.2365	-0.5497	-0.3986	-0.3137	-0.6625	-0.6019	-0.5216								5.315	-0.8209	-0.4742	-0.6987	-0.4982	-0.7862	-0.3818	-0.448	-0.7388	-0.777	-0.4915
5.32	-0.2812	-0.4758	-0.5499	-0.5216	-0.4848	-0.6684	-0.5526	-0.2859	-0.5862	-0.2554								5.32	-0.6071	-0.4971	-0.2065	-0.7889	-0.6545	-0.8909	-0.4425	-0.5235	-0.5667	-0.8404
5.325	-0.4482	-0.4552	-0.5137	-0.6962	-0.2069	-0.8343	-0.324	-0.4677	-0.7926	-0.546								5.325	-0.625	-0.3869	-0.2828	-0.3747	-0.4016	-0.5292	-0.7272	-0.2535	-0.4411	-0.3775
5.33	-0.4321	-0.3961	-0.5937	-0.281	-0.2407	-0.4869	-0.3397	-0.3263	-0.3435	-0.2237								5.33	-0.8517	-0.3912	-0.8883	-0.4958	-0.3011	-0.243	-0.5171	-0.2815	-0.2068	-0.7084
5.335	-0.3145	-0.2421	-0.4683	-0.2499	-0.2922	-0.6784	-0.4668	-0.7531	-0.3999	-0.4346								5.335	-0.6589	-0.3293	-0.5109	-0.351	-0.5105	-0.4742	-0.4958	-0.5403	-0.387	-0.5704
5.34	-0.28	-0.3491	-0.441	-0.6178	-0.2851	-0.6994	-0.5444	-0.2047	-0.7537	-0.3578								5.34	-0.5066	-0.4632	-0.3999	-0.4831	-0.4746	-0.6523	-0.4713	-0.885	-0.4146	-0.4903
5.345	-0.4065	-0.2191	-0.2176	-0.5055	-0.5806	-0.6434	-0.4805	-0.8174	-0.5532	-0.319								5.345	-0.27	-0.5258	-0.6044	-0.5225	-0.6624	-0.2572	-0.351	-0.4007	-0.2807	-0.4354
5.35	-0.2894	-0.5435	-0.6507	-0.8307	-0.4243	-0.2646	-0.5057	-0.2419	-0.6705	-0.4877								5.35	-0.3351	-0.3152	-0.8424	-0.7318	-0.58	-0.1986	-0.7003	-0.5028	-0.2967	-0.6153
5.355	-0.2184	-0.4244	-0.6402	-0.4589	-0.8787	-0.8717	-0.4279	-0.274	-0.4445	-0.3012								5.355	-0.3983	-0.4119	-0.5804	-0.2738	-0.494	-0.6021	-0.5572	-0.2538	-0.6261	-0.2694
5.36	-0.4959	-0.335	-0.253	-0.3522	-0.682	-0.3851	-0.2141	-0.3483	-0.3662	-0.4116								5.36	-0.4507	-0.2514	-0.5861	-0.4964	-0.7214	-0.2406	-0.6847	-0.3349	-0.4237	-0.6753
5.365	-0.4411	-0.5126	-0.4067	-0.6637	-0.3662	-0.5598	-0.2778	-0.3753	-0.3858	-0.9459								5.365	-0.3099	-0.5588	-0.3775	-0.4173	-0.552	-0.331	-0.3862	-0.3733	-0.4675	-0.6576
5.37	-0.1946	-0.3368	-0.5067	-0.4087	-0.6626	-0.3986	-0.4408	-0.3951	-0.5329	-0.3333								5.37	-0.9252	-0.8645	-0.2808	-0.709	-0.3174	-0.4813	-0.5183	-0.3351	-0.5334	-0.3816
5.375	-0.8377	-0.5602	-0.2695	-0.5824	-0.7458	-0.425	-0.4352	-0.4119	-0.3557	-0.4425								5.375	-0.4889	-0.1749	-0.4297	-0.4147	-0.5013	-0.6929	-0.5409	-0.4852	-0.4646	-1.1925
5.38	-0.4641	-0.41	-0.2666	-0.5288	-0.3789	-0.5631	-0.5602	-0.4496	-0.483	-0.5574								5.38	-0.2774	-0.4068	-0.3522	-0.3236	-0.3893	-0.299	-0.3295	-0.598	-0.6925	-0.68
5.385	-0.1826	-0.3994	-0.3857	-0.6397	-0.2486	-0.631	-0.372	-0.2963	-0.4188	-0.2592								5.385	-0.6272	-0.5229	-0.5904	-0.4721	-0.253	-0.6241	-0.337	-0.4875	-0.2275	-0.3993
5.39	-0.7876	-0.489	-0.1946	-0.2625	-0.5311	-0.5946	-0.3517	-0.3878	-0.7313	-0.3341								5.39	-0.3601	-1.2413	-0.4129	-0.4546	-0.6754	-0.3528	-0.5958	-0.7437	-0.3277	-0.6505
5.395	-0.2677	-0.6073	-0.2951	-0.3509	-0.1199	-0.2808	-0.2725	-0.4644	-0.276	-1.1456								5.395	-0.9735	-0.7745	-0.3499	-0.666	-0.3002	-0.7363	-0.3882	-0.5449	-0.6484	-0.4719
5.4	-0.4767	-0.5908	-0.5767	-0.5209	-0.418	-0.6165	-0.3945	-0.4217	-0.3836	-0.246								5.4	-0.554	-0.5454	-0.4905	-0.5311	-0.3963	-0.3498	-0.3362	-0.6099	-0.2276	-0.8285
5.405	-0.3911	-0.5995	-0.3364	-0.4264	-0.3256	-0.7321	-0.4939	-0.5411	-0.4753	-0.4285								5.405	-0.7986	-0.4995	-0.4898	-0.2565	-0.5535	-0.4288	-0.4146	-0.6349	-0.3133	-0.311
5.41	-0.5824	-0.3105	-0.5227	-0.497	-0.479	-0.7158	-0.4078	-0.3328	-0.5351	-0.7072								5.41	-1.5233	-0.3472	-0.8624	-0.6635	-0.7263	-0.6503	-0.4718	-0.4754	-0.4139	-0.4418
5.415	-0.4454	-0.6253	-0.2891	-0.3538	-0.5157	-0.9312	-0.4228	-0.4088	-0.4129	-0.5726								5.415	-0.482	-0.6518	-0.3947	-0.4701	-0.2957	-0.5764	-0.3365	-0.4858	-0.3249	-0.5393
5.42	-0.3291	-0.518	-0.2672	-0.4545	-0.5267	-0.8188	-0.3051	-0.3457	-1.1335	-0.3777								5.42	-0.4899	-0.5092	-0.6822	-0.4569	-0.6391	-0.5383	-0.6523	-0.5366	-0.4583	-0.5137
5.425	-0.6199	-0.4256	-0.2575	-0.5225	-0.7844	-0.5859	-0.506	-0.4457	-0.3435	-0.3238								5.425	-0.4647	-0.4465	-0.3723	-0.2467	-0.3778	-0.2624	-0.4524	-0.4836	-0.2879	-0.3284
5.43	-0.2873	-0.4378	-0.3977	-0.7126	-0.8329	-0.5362	-0.4755	-0.2149	-0.8676	-0.2973								5.43	-0.4747	-0.3099	-0.3913	-0.3778	-0.6892	-0.4251	-0.5351	-0.2277	-0.3839	-0.5832
5.435	-0.3418	-0.434	-0.4163	-0.4053	-0.4131	-0.9124	-0.2219	-0.325	-0.7553	-0.5459								5.435	-0.5143	-0.5008	-0.6269	-0.2792	-0.6084	-0.7647	-0.8422	-0.491	-0.2339	-0.6691
5.44	-0.7272	-0.6404	-0.3462	-0.285	-0.4288	-0.7187	-0.6671	-0.5389	-0.9397	-0.3859								5.44	-0.6018	-0.4544	-0.5438	-0.4427	-0.6727	-0.3714	-0.512	-0.3191	-0.4978	-0.4757
5.445	-0.4457	-0.4828	-0.3261	-0.4312	-0.3598	-1.0134	-0.4515	-0.4517	-0.3121	-0.2229								5.445	-0.3778	-0.5692	-0.6146	-0.5453	-0.3345	-0.7438	-0.3665	-0.4964	-0.7545	-0.7314
5.45	-0.5908	-0.2694	-0.3269	-0.5298	-0.6513	-0.3313	-0.3084	-0.3626	-0.3686	-0.5551								5.45	-0.4967	-0.2992	-0.538	-0.388	-0.2025	-0.3387	-0.3732	-0.4465	-0.322	-0.3204
5.455	-0.3649	-0.594	-0.4815	-0.7874	-0.7403	-10.353	-0.7113	-0.6036	-0.2517	-0.6172								5.455	-0.4741	-0.3252	-0.438	-0.3185	-0.4826	-0.5169	-0.7496	-0.6333	-0.5302	-0.4561
5.46	-0.7293	-0.5858	-0.3937	-0.6484	-0.7132	-2.2273	-0.2875	-0.5649	-0.5728	-0.5684								5.46	-0.3585	-0.3592	-0.1307	-0.4213	-0.5299	-0.4993	-0.5704	-0.3589	-0.3293	-0.3303
5.465	-0.4408	-0.4601	-0.504	-0.3125	-0.7004	-1.7635	-0.6582	-0.5334	-0.5713	-0.3502								5.465	-0.6931	-0.5627	-0.754	-0.4929	-0.548	-0.3871	-0.7222	-0.4696	-0.81	-0.5181
5.47	-0.6508	-0.3166	-0.555	-0.9034	-0.7379	-0.9197	-0.4089	-0.5702	-0.9101	-0.3406								5.47	-0.3113	-0.7999	-0.6628	-0.5317	-1.174	-0.2209	-0.3093	-0.3642	-0.7079	-0.5592
5.475	-0.4416	-0.3437	-0.4121	-0.4141	-0.5565	-0.4186	-0.3534	-0.3932	-0.4191	-0.7039								5.475	-0.4337	-0.4007	-0.2747	-0.6296	-0.2298	-0.5353	-0.4069	-0.2797	-0.3187	-0.2932
5.48	-0.7063	-0.7137	-0.23	-0.6841	-0.4849	-0.4316	-0.375	-0.3429	-0.2901	-0.5546								5.48	-0.6236	-0.4807	-0.426	-0.5384	-0.5117	-0.3948	-0.5231	-0.5441	-0.5936	-0.4573
5.485	-0.7907	-0.5095	-0.5731	-0.301	-0.5234	-0.5429	-0.878	-0.4208	-0.5087	-0.265								5.485	-0.2116	-0.4897	-0.6209	-0.5096	-0.4327	-0.5673	-0.4486	-0.7219	-0.5653	-0.4594
5.49	-0.4479	-0.3738	-0.2737	-0.5805	-0.6772	-0.2242	-0.4118	-0.32	-0.4556	-0.2882								5.49	-0.5027	-0.2923	-0.5625	-0.5234	-0.8238	-0.7309	-0.52	-0.2805	-0.742	-0.35
5.495	-0.5641	-0.3609	-0.7559	-0.4326	-0.5267	-0.8477	-0.5135	-0.3961	-0.576	-0.192								5.495	-0.7967	-0.421	-0.6015	-0.15	-0.4683	-0.4085	-0.6092	-0.4508	-0.4737	-0.5433
5.5	-0.4765	-0.3364	-0.6291	-0.6509	-0.5588	-0.6691	-0.3439	-0.3988	-0.4248	-0.4471								5.5	-0.4552	-0.4818	-0.26	-0.4244	-0.5083	-0.938	-0.6427	-0.1935	-0.1899	-0.2372
5.505	-0.323	-0.1878	-0.7601	-0.2241	-0.7788	-0.7189	-0.4827	-0.5056	-0.4148	-0.4842								5.505	-0.6647	-0.9753	-0.4246	-0.4654	-0.3845	-0.6265	-0.618	-0.867	-0.4811	-0.3526
5.51	-0.5635	-0.3812	-0.4982	-0.3141	-0.5772	-0.3683	-0.5861	-0.4603	-0.5059	-0.3658								5.51	-0.3766	-0.6342	-0.5557	-0.5282	-0.4154	-1.096	-0.5905	-0.4708	-0.365	-0.3788
5.515	-0.3791	-0.3836	-0.2364	-0.8831	-0.6077	-0.8241	-0.4974	-0.3583	-0.3741	-0.5753								5.515	-0.4718	-0.6899	-0.5404	-0.4743	-0.4386	-0.4717	-0.5031	-0.616	-0.3018	-0.3945
5.52	-0.5496	-0.5066	-0.394	-0.7178	-0.4319	-0.3045	-0.5111	-0.3112	-0.7549	-0.2179								5.52	-0.3156	-0.5782	-0.167	-0.3131	-0.5438	-0.4533	-0.4305	-0.4044	-0.2345	-0.4597
5.525	-0.4222	-0.4933	-0.4914	-0.4527	-0.3498	-0.6227	-0.3984	-0.3934	-0.7261	-0.3214								5.525	-0.388	-0.2624	-0.2856	-0.4686	-0.567	-0.4393	-0.5742	-0.7564	-0.4464	-0.3715
5.53	-0.2077	-0.3412	-0.4803	-0.2764	-0.4124	-0.7084	-0.5012	-0.4591	-0.3406	-0.3346								5.53	-0.5187	-0.4295	-0.3206	-0.2296	-0.3295	-0.3717	-0.6584	-0.6718	-0.3781	-0.4117
5.535	-0.2726	-0.5445	-0.434	-0.4403	-0.3483	-0.2703	-0.511	-0.6015	-0.232	-0.5023								5.535	-0.509	-0.8135	-0.5449	-0.48	-0.4161	-0.303	-0.5543	-0.4886	-0.5536	-0.6447
5.54	-0.3452	-0.394	-0.4365	-0.3595	-0.368	-0.2862	-0.2474	-0.4813	-0.647	-0.2494								5.54	-0.4241	-0.4017	-0.3313	-0.2874	-0.4576	-0.2725	-0.3874	-0.4379	-0.512	-0.4102
5.545	-0.4515	-0.4724	-0.4256	-0.2259	-0.4032	-0.4418	-0.3104	-0.4453	-0.4497	-0.3464								5.545	-0.6852	-0.4542	-0.4966	-0.4462	-0.3604	-0.5253	-0.7508	-0.3948	-0.4669	-0.3343
5.55	-0.2759	-0.5723	-0.3209	-0.2586	-0.5928	-0.6259	-0.7457	-0.1775	-0.6277	-0.4102								5.55	-0.4849	-1.0009	-0.4019	-0.7283	-0.4496	-0.2674	-0.9606	-0.6378	-0.4843	-0.322
5.555	-0.3706	-0.6675	-0.4857	-0.5153	-0.5301	-0.5353	-0.2958	-0.4674	-0.6931	-0.3331								5.555	-0.4207	-0.234	-0.5823	-0.3999	-0.7767	-0.3101	-0.2938	-0.6334	-0.6488	-0.4461
5.56	-0.7486	-0.3751	-0.5139	-0.3366	-0.3586	-0.4205	-0.4862	-0.2075	-0.5689	-0.3739								5.56	-0.5059	-0.3568	-0.5751	-0.2478	-0.4714	-0.5232	-0.2096	-0.3499	-0.3517	-0.4415
5.565	-0.3779	-0.4675	-0.2607	-0.5888	-0.3382	-0.4718	-0.3243	-0.3484	-0.7627	-0.7382								5.565	-0.4456	-0.2551	-0.3573	-0.2165	-0.3673	-0.5696	-0.3946	-0.3863	-0.3276	-0.2939
5.57	-0.2314	-0.2987	-0.3491	-0.3005	-0.602	-0.483	-0.513	-0.5202	-0.2355	-0.4934								5.57	-0.5213	-0.6718	-0.6511	-0.4482	-0.4312	-0.6232	-0.6254	-0.3328	-0.406	-0.297
5.575	-0.2904	-0.3896	-0.3232	-0.363	-0.3691	-0.581	-0.2813	-0.4766	-0.3923	-0.8234								5.575	-0.3471	-0.4824	-0.5636	-0.4113	-0.4164	-0.7488	-0.4856	-0.4047	-0.5533	-0.8894
5.58	-0.5766	-0.4733	-0.217	-0.198	-0.4437	-0.3901	-0.4141	-0.5725	-0.5169	-0.3829								5.58	-0.5131	-0.4465	-0.3767	-0.4963	-0.4414	-0.4594	-0.644	-0.4106	-0.202	-0.3445
5.585	-0.4945	-0.295	-0.6735	-0.3875	-0.5176	-0.4018	-0.4034	-0.432	-0.7779	-0.422								5.585	-0.6841	-0.4712	-0.7604	-0.6779	-0.3766	-0.5168	-0.6686	-0.5435	-0.5756	-0.5786
5.59	-0.3442	-0.526	-0.3458	-0.5811	-0.5289	-0.4049	-0.3236	-0.1554	-0.4831	-0.4907								5.59	-0.5705	-0.4877	-0.4466	-0.5132	-0.4082	-0.1396	-0.3543	-0.5481	-0.6745	-0.4686
5.595	-0.3029	-0.2978	-0.3703	-0.3468	-0.5696	-0.2818	-0.5586	-0.369	-0.567	-0.5814								5.595	-0.4685	-0.4833	-0.5819	-0.3751	-0.4589	-0.7158	-0.9606	-0.316	-0.5202	-0.4184
5.6	-0.4288	-0.29	-0.1784	-0.4519	-0.3202	-0.4859	-0.3449	-0.3547	-0.4357	-0.463								5.6	-0.1041	-0.7655	-0.3773	-0.3965	-0.4366	-0.4362	-0.3527	-0.5082	-0.4879	-0.4388
5.605	-0.3741	-0.3074	-0.8407	-0.4393	-0.4598	-0.4272	-0.2231	-0.4237	-0.8087	-0.3576								5.605	-0.3926	-0.5048	-0.3396	-0.6453	-0.2263	-0.2487	-0.6079	-0.4353	-0.3958	-0.7292
5.61	-0.3921	-0.4164	-0.5335	-0.4453	-0.2121	-0.5529	-0.3358	-0.303	-0.7222	-0.3116								5.61	-0.3632	-0.4427	-0.9314	-0.3018	-0.6734	-0.6918	-0.4296	-0.8198	-0.5751	-0.3171
5.615	-0.5911	-0.3359	-0.5323	-0.4743	-0.1885	-0.2305	-0.5229	-0.2401	-0.7755	-0.4391								5.615	-0.2809	-0.4643	-0.4689	-0.4188	-0.3468	-0.6611	-0.3171	-0.2793	-0.7275	-0.5166
5.62	-0.4437	-0.2618	-0.5729	-0.5129	-0.2533	-0.2118	-0.7718	-0.6613	-0.3576	-0.2146								5.62	-0.8007	-0.6429	-0.6467	-0.2266	-0.5793	-0.4251	-0.7027	-0.3577	-0.3336	-0.5262
5.625	-0.5953	-0.4931	-0.3779	-0.6339	-0.3713	-0.3167	-0.5723	-0.4938	-0.7079	-0.5341								5.625	-0.2948	-0.4334	-0.4904	-0.4969	-0.352	-0.346	-0.6255	-0.5861	-0.2753	-0.3761
5.63	-0.6148	-0.2862	-0.3374	-0.6825	-0.4593	-0.5333	-0.2899	-0.4647	-0.4663	-0.5878								5.63	-0.7136	-0.5555	-0.676	-0.2981	-0.7547	-0.3154	-0.4722	-0.425	-0.464	-0.6276
5.635	-0.3875	-0.1394	-0.1939	-0.4405	-0.556	-0.3546	-0.5236	-0.4664	-0.5305	-0.2802								5.635	-0.5288	-0.5108	-0.3987	-0.6722	-0.6682	-0.3758	-0.4569	-0.8312	-0.2773	-0.4016
5.64	-0.3397	-0.2625	-0.2637	-0.4159	-0.3483	-0.2841	-0.5828	-0.6387	-0.6345	-0.389								5.64	-0.4189	-0.5507	-0.325	-0.4343	-0.4105	-0.847	-0.519	-0.4644	-0.3839	-0.3173
5.645	-0.5866	-0.5047	-0.3754	-0.6298	-0.7322	-0.3429	-0.2175	-0.3957	-0.7255	-0.289								5.645	-0.5231	-0.2996	-0.2672	-0.6685	-0.5571	-0.5603	-0.6814	-0.5756	-0.3779	-0.4678
5.65	-0.4291	-0.4765	-0.7379	-0.3703	-0.1761	-0.5007	-0.3728	-0.3414	-0.5704	-0.4676								5.65	-1.1488	-0.5813	-0.3372	-0.1454	-0.4599	-0.6397	-0.7358	-0.8729	-0.4855	-0.4604
5.655	-0.2457	-0.4219	-0.1928	-0.4127	-0.2797	-0.465	-0.4329	-0.3849	-0.3295	-0.2119								5.655	-0.7664	-0.5498	-0.3726	-0.9074	-0.5151	-0.2494	-0.6727	-0.5546	-0.2891	-0.3806
5.66	-0.2717	-0.2132	-0.3473	-0.5309	-0.4663	-0.4269	-0.5889	-0.2583	-0.4284	-0.3511								5.66	-0.4312	-0.5009	-0.3625	-0.3398	-0.5245	-0.3149	-0.483	-0.3609	-0.2842	-0.4375
5.665	-0.3911	-0.3675	-0.6686	-0.7127	-0.5653	-0.5656	-0.2458	-0.592	-0.4304	-0.4402								5.665	-0.5769	-0.5107	-0.5822	-0.5516	-0.2678	-0.6403	-0.3192	-0.8941	-0.3918	-0.4749
5.67	-0.7276	-0.379	-0.2849	-0.68	-0.409	-0.7564	-0.39	-0.8633	-0.5993	-0.4138								5.67	-0.2881	-0.6066	-0.832	-0.5099	-0.4042	-0.4369	-0.5174	-0.4361	-0.5998	-0.3129
5.675	-0.6128	-0.4212	-0.5968	-0.1261	-0.7131	-0.3297	-0.5221	-0.2335	-0.4964	-0.4249								5.675	-0.5551	-0.3077	-0.5724	-0.6444	-0.2952	-0.6484	-0.438	-0.7461	-0.542	-0.4947
5.68	-0.2794	-0.3712	-0.5375	-0.1767	-0.3338	-0.5903	-0.2806	-0.3327	-0.4264	-0.339								5.68	-0.273	-0.3648	-0.4505	-0.4106	-0.4736	-0.584	-0.6228	-0.6306	-0.6284	-0.6407
5.685	-0.4348	-0.4441	-0.382	-0.3885	-0.4278	-0.288	-0.2967	-0.3577	-0.3954	-0.2763								5.685	-0.399	-0.9375	-0.4287	-0.2941	-0.3368	-0.3134	-0.6008	-0.3791	-0.3681	-0.5044
5.69	-0.6194	-0.39	-0.3116	-0.3485	-0.6029	-0.5806	-0.3689	-0.5062	-0.4997	-0.365								5.69	-0.4484	-0.5414	-1.0379	-0.3254	-0.2821	-0.6097	-0.2457	-0.5377	-0.5376	-0.6297
5.695	-0.6104	-0.6165	-0.3683	-0.4496	-0.9894	-0.3059	-0.4217	-0.7951	-0.8753	-0.3152								5.695	-0.2493	-0.6605	-0.3077	-0.5046	-0.4333	-0.373	-0.7512	-0.5644	-0.2902	-0.6456
5.7	-0.5951	-0.4282	-0.5969	-0.4794	-0.5037	-0.1413	-0.4001	-0.4069	-0.5821	-0.1816								5.7	-0.663	-0.6162	-0.3632	-0.2647	-0.3869	-0.3017	-0.3881	-0.6877	-0.5355	-0.4622
5.705	-0.2422	-0.5651	-0.3524	-0.431	-0.5797	-0.248	-0.1981	-0.3799	-0.4252	-0.57								5.705	-0.6585	-0.4312	-0.2513	-0.5905	-0.4494	-0.7217	-0.6813	-0.6813	-0.2973	-0.5932
5.71	-0.2993	-0.6701	-0.4019	-0.3109	-0.5162	-0.4422	-0.39	-0.4729	-0.447	-0.4042								5.71	-0.3215	-0.6082	-0.4415	-0.0815	-0.2357	-0.5487	-0.5185	-0.5415	-0.4701	-0.2265
5.715	-0.4872	-0.4552	-0.4544	-0.4913	-0.7558	-0.659	-0.3676	-0.4663	-0.2545	-0.189								5.715	-0.6911	-0.37	-0.5253	-0.9637	-0.5231	-0.4916	-0.5519	-0.5091	-0.2301	-0.5231
5.72	-0.3467	-0.4878	-0.605	-0.4877	-0.7183	-0.5407	-0.5308	-0.3072	-0.8802	-0.3314								5.72	-0.4244	-0.2921	-0.2894	-0.7987	-0.5531	-0.4853	-0.361	-0.4884	-0.5767	-0.4976
5.725	-0.329	-0.4339	-0.3744	-0.2914	-0.796	-0.3992	-0.2413	-0.6233	-0.5455	-0.37								5.725	-0.6084	-0.3884	-0.3501	-0.5084	-0.5125	-0.4046	-0.9475	-0.4364	-0.2372	-0.5755
5.73	-0.2577	-0.4118	-0.2993	-0.8291	-0.3238	-0.2539	-0.3608	-0.2643	-0.5667	-0.3884								5.73	-0.416	-0.5933	-0.4827	-0.1523	-0.3879	-0.5311	-0.662	-0.3661	-0.5726	-0.4338
5.735	-0.7092	-0.4107	-0.2585	-0.2913	-0.362	-0.4969	-0.6906	-0.5739	-0.5746	-0.4596								5.735	-0.4832	-0.4105	-0.4339	-0.3736	-0.2449	-0.6113	-0.8329	-0.4764	-0.5552	-0.3915
5.74	-0.4477	-0.826	-0.2772	-0.507	-0.3101	-0.5797	-0.4089	-0.4924	-0.5115	-0.312								5.74	-0.6848	-0.6238	-0.5233	-0.4422	-0.4626	-0.3696	-0.55	-0.4602	-0.7829	-0.468
5.745	-0.3184	-0.2107	-0.7767	-0.3287	-0.4131	-0.5111	-0.2921	-0.6076	-0.1931	-0.5289								5.745	-0.5252	-0.2707	-0.2307	-0.3258	-0.6307	-0.1383	-0.4037	-0.5107	-0.4362	-0.4565
5.75	-0.4957	-0.6041	-0.325	-0.6617	-0.4296	-0.5957	-0.4317	-0.2736	-0.5282	-0.5131								5.75	-0.6595	-0.4729	-0.2777	-0.471	-0.6949	-0.3808	-0.5126	-0.32	-0.3458	-0.3594
5.755	-0.5721	-0.4623	-0.6931	-0.3652	-0.2912	-0.4232	-0.3064	-0.5237	-0.3415	-0.8424								5.755	-0.4617	-0.8428	-0.505	-0.3593	-0.3144	-0.4168	-0.6752	-0.713	-0.7841	-0.5218
5.76	-0.295	-0.4919	-0.3202	-0.4905	-0.6654	-0.4056	-0.3801	-0.3254	-0.3906	-0.4459								5.76	-0.3686	-0.6581	-0.4372	-0.7934	-0.5401	-0.4112	-0.4041	-0.7621	-0.2175	-0.3061
5.765	-0.5384	-0.5737	-0.2825	-0.4138	-0.3556	-0.5094	-0.4333	-0.5725	-0.4374	-0.3966								5.765	-0.2927	-0.6054	-0.1074	-0.6412	-0.4452	-0.4187	-0.5124	-0.4743	-0.5535	-0.7517
5.77	-0.3787	-0.327	-0.3885	-0.7459	-0.5194	-0.4485	-0.3508	-0.3589	-0.6501	-0.2265								5.77	-0.6617	-0.7723	-0.6074	-0.6085	-0.2814	-0.2523	-0.3612	-0.1831	-0.4111	-0.4261
5.775	-0.3061	-0.3745	-0.3596	-0.4256	-0.3926	-0.3655	-0.1972	-0.4125	-0.3705	-0.5592								5.775	-0.4259	-0.297	-0.5092	-0.9096	-0.4235	-0.6221	-0.6425	-0.7864	-0.6788	-0.4214
5.78	-0.3978	-0.4177	-0.4551	-0.5253	-0.4759	-0.4243	-0.5185	-0.7295	-0.5377	-0.3492								5.78	-0.519	-0.4909	-0.43	-0.4768	-0.5565	-0.3738	-0.8871	-0.3513	-0.5697	-0.6378
5.785	-0.1929	-0.598	-0.3845	-0.6742	-0.4449	-0.4333	-0.3493	-0.3991	-0.2382	-0.6891								5.785	-0.4072	-0.6762	-0.7172	-0.3392	-0.3791	-0.3984	-0.2846	-0.3698	-0.5703	-0.2864
5.79	-0.4441	-0.3742	-0.29	-0.6386	-0.2865	-0.4576	-0.4579	-0.2257	-0.5781	-0.6258								5.79	-0.5043	-0.3969	-0.5153	-0.4105	-0.7052	-0.4611	-0.2795	-0.5742	-0.5467	-0.6268
5.795	-0.3437	-0.4	-0.4448	-0.4488	-0.4681	-0.2767	-0.3667	-0.3941	-0.6537	-0.4335								5.795	-0.5765	-0.4313	-0.7863	-0.3956	-0.1785	-0.531	-0.2347	-0.371	-0.376	-0.3053
5.8	-0.4215	-0.2969	-0.6814	-0.5348	-0.3311	-0.3607	-0.4597	-0.3168	-0.8544	-0.4962								5.8	-0.6903	-0.2845	-0.2691	-0.5583	-0.3516	-0.4557	-0.2174	-0.4253	-0.4882	-0.503
5.805	-0.3184	-0.4014	-0.3823	-0.4374	-0.232	-0.3936	-0.308	-0.7202	-0.5785	-0.3663								5.805	-0.451	-0.3381	-0.2597	-0.9194	-0.4694	-0.3018	-0.4743	-0.4611	-0.6192	-0.5166
5.81	-0.5075	-0.3682	-0.4847	-0.7054	-0.7205	-0.8699	-0.2186	-0.3188	-0.501	-0.6435								5.81	-0.3643	-0.4578	-0.778	-0.7065	-0.495	-0.5761	-0.199	-0.5907	-0.5384	-0.3688
5.815	-0.4422	-0.312	-0.3667	-0.2068	-0.7437	-0.5776	-0.5006	-0.5416	-0.4618	-0.4229								5.815	-0.4678	-0.336	-0.4926	-0.4425	-0.4692	-0.4411	-0.8235	-0.4754	-0.5435	-0.3597
5.82	-0.4671	-0.6268	-0.5527	-0.5033	-0.3139	-0.548	-0.2113	-0.3109	-0.256	-0.5945								5.82	-0.4994	-0.4934	-0.2403	-0.4489	-0.6328	-0.5644	-0.3777	-0.4867	-0.4171	-0.5428
5.825	-0.481	-0.2823	-0.3236	-0.2597	-0.4213	-0.2911	-0.6995	-0.5211	-0.5369	-0.43								5.825	-0.3359	-0.3022	-0.2	-0.5951	-0.2748	-0.3198	-0.4522	-0.3789	-0.5637	-0.509
5.83	-0.5106	-0.6235	-0.6315	-0.4713	-0.5803	-0.3274	-0.3599	-0.3625	-0.5327	-0.2467								5.83	-0.5722	-0.442	-0.5627	-0.6564	-0.3629	-0.323	-0.7967	-0.4265	-0.4941	-0.2308
5.835	-0.8132	-0.4456	-0.2744	-0.2205	-0.8417	-0.431	-0.3316	-0.3432	-0.512	-0.257								5.835	-0.8997	-0.4176	-0.3994	-0.4346	-0.5164	-0.62	-0.4889	-0.4297	-0.4156	-0.4743
5.84	-0.3163	-0.6399	-0.3749	-0.4079	-0.4177	-0.4785	-0.3224	-0.471	-0.7868	-0.4242								5.84	-0.3994	-0.8671	-0.8535	-0.555	-0.1943	-0.549	-0.3305	-0.4092	-0.3856	-0.2704
5.845	-0.4255	-0.4964	-0.5054	-0.5923	-0.3864	-0.216	-0.3339	-0.492	-0.2992	-0.4346								5.845	-0.497	-0.8192	-0.8224	-0.2148	-0.5696	-0.7348	-0.306	-0.6804	-0.3103	-0.2962
5.85	-0.2531	-0.363	-0.4766	-0.5766	-0.6503	-0.443	-0.619	-0.6457	-0.2433	-0.3364								5.85	-0.483	-0.619	-0.5317	-0.5745	-0.4084	-0.4857	-0.6217	-0.2646	-0.6666	-0.3725
5.855	-0.7026	-0.5547	-0.4493	-0.4766	-0.2017	-0.3167	-0.4211	-0.3956	-0.2531	-0.2809								5.855	-0.514	-0.5092	-0.3629	-0.4126	-0.2338	-0.7504	-0.4704	-0.5112	-0.5428	-0.4012
5.86	-0.2166	-0.5408	-0.3283	-0.3744	-0.7617	-0.475	-0.4009	-0.2856	-0.7916	-0.3337								5.86	-0.3645	-0.5092	-0.5257	-0.713	-0.4683	-0.3431	-0.3942	-0.3359	-0.5667	-0.4588
5.865	-0.4236	-0.2418	-0.4851	-0.4146	-0.3042	-0.312	-0.3372	-0.4039	-0.5105	-0.8437								5.865	-0.4351	-0.3915	-0.6133	-0.2635	-0.4987	-0.5721	-0.4351	-0.6348	-0.4389	-0.495
5.87	-0.3706	-0.3663	-0.2822	-0.4758	-0.5927	-0.3861	-0.6713	-0.272	-0.7343	-0.5552								5.87	-0.7017	-0.5367	-0.841	-0.4695	-0.7064	-0.4367	-0.7971	-0.5797	-0.5224	-0.2488
5.875	-0.6291	-0.5399	-0.7012	-0.5619	-0.491	-0.5697	-0.2125	-0.4521	-0.856	-0.2839								5.875	-0.7159	-0.361	-0.5117	-0.3179	-0.2443	-0.5322	-0.6809	-0.7797	-0.4606	-0.6786
5.88	-0.6245	-0.5435	-0.0887	-0.4354	-0.6838	-0.3109	-0.353	-0.3033	-0.6023	-0.4171								5.88	-0.6698	-0.7738	-0.5449	-0.5233	-0.4645	-0.3665	-0.3892	-0.8906	-0.4724	-0.3695
5.885	-0.4482	-0.3441	-0.4843	-0.4472	-0.314	-0.3268	-0.5495	-0.6904	-0.6489	-0.4721								5.885	-0.5075	-0.4304	-0.37	-0.633	-0.3515	-0.8932	-0.4968	-0.3078	-0.5022	-0.3759
5.89	-0.4977	-0.5679	-0.2955	-0.2146	-0.278	-0.4928	-0.4348	-0.2725	-0.5802	-0.4723								5.89	-0.5823	-0.4882	-0.4566	-0.4326	-0.2943	-0.3876	-0.4136	-0.4645	-0.6703	-0.6556
5.895	-0.6592	-0.4159	-0.2893	-0.4385	-0.3674	-0.3062	-0.3352	-0.1518	-0.659	-0.6899								5.895	-0.5024	-0.583	-0.4085	-0.2014	-0.321	-0.5681	-0.5064	-0.6479	-0.3886	-0.3572
5.9	-0.3245	-0.4984	-0.2789	-0.4209	-0.3359	-0.3711	-0.3083	-0.5894	-0.5767	-0.4708								5.9	-0.3704	-0.5157	-0.5357	-0.4132	-0.3411	-0.502	-0.4534	-0.2094	-0.5073	-0.5768
5.905	-0.4456	-0.6302	-0.4356	-0.4455	-0.2559	-0.442	-0.2928	-0.6729	-0.7786	-0.3655								5.905	-0.5341	-0.1993	-0.2965	-0.4555	-0.4969	-0.4695	-0.5914	-0.485	-0.6087	-0.3372
5.91	-0.3881	-0.561	-0.3757	-0.2771	-0.4383	-0.3472	-0.455	-0.3005	-0.4303	-0.3933								5.91	-0.6028	-0.7152	-0.5545	-0.5354	-0.7709	-0.434	-0.548	-0.8976	-0.2874	-0.2483
5.915	-0.3327	-0.2546	-0.3684	-0.2761	-0.599	-0.1873	-0.4165	-0.7031	-0.5973	-0.3871								5.915	-0.3615	-0.6336	-0.5216	-0.3715	-0.4893	-0.6985	-0.7137	-0.9956	-0.877	-0.3088
5.92	-0.4182	-0.408	-0.3559	-0.4921	-0.5839	-0.486	-0.4482	-0.3358	-1.2047	-0.6728								5.92	-0.3312	-0.3982	-0.7186	-0.211	-0.8077	-0.2872	-0.5221	-0.3474	-0.5353	-0.3451
5.925	-0.4673	-0.513	-0.3825	-0.2652	-0.2671	-0.301	-0.5884	-0.4999	-0.4132	-0.491								5.925	-0.4854	-0.3369	-0.3184	-0.3584	-0.3605	-0.6605	-0.7918	-0.3138	-0.4642	-0.6446
5.93	-0.2785	-0.5478	-0.3826	-0.7931	-0.3611	-0.6127	-0.3101	-0.7524	-0.4001	-0.5746								5.93	-0.515	-0.7328	-0.495	-0.8166	-0.576	-0.3354	-0.4102	-0.531	-0.2533	-0.633
5.935	-0.5678	-0.622	-0.5454	-0.3577	-0.586	-0.6627	-0.5485	-0.5524	-0.6459	-0.5067								5.935	-0.4264	-0.641	-0.4093	-0.4201	-0.2024	-0.6485	-0.7516	-0.603	-0.6837	-0.263
5.94	-0.279	-0.2653	-0.4957	-0.5224	-0.5756	-0.3245	-0.4327	-0.3701	-0.6088	-0.2701								5.94	-0.4451	-0.4995	-0.5924	-0.467	-0.2832	-0.5224	-0.6047	-0.6339	-0.2953	-0.4371
5.945	-0.3636	-0.5002	-0.3949	-0.23	-0.4526	-0.4659	-0.4176	-0.5288	-0.9987	-0.3121								5.945	-0.2635	-0.3393	-0.4967	-0.3077	-0.5895	-0.6853	-0.6605	-0.7798	-0.4466	-0.4802
5.95	-0.3783	-0.6961	-0.2891	-0.3283	-0.406	-0.3553	-0.3194	-0.3941	-0.3279	-0.5528								5.95	-0.523	-0.7234	-0.5446	-0.4813	-0.3405	-0.5371	-0.3922	-0.3678	-0.3746	-0.4356
5.955	-0.292	-0.3132	-0.3041	-0.3996	-0.3811	-0.2653	-0.4398	-0.3512	-0.6602	-0.3848								5.955	-0.3402	-0.3334	-0.4225	-0.5079	-0.3458	-0.4342	-0.4198	-0.4499	-0.6146	-0.3935
5.96	-0.3097	-0.2254	-0.3285	-0.3545	-0.5505	-0.69	-0.7159	-0.5299	-0.4872	-0.2802								5.96	-0.3547	-0.4207	-0.7007	-0.3562	-0.3848	-0.2473	-0.2843	-0.6098	-0.3011	-0.2544
5.965	-0.3115	-0.5032	-0.2375	-0.6285	-0.3743	-0.5098	-0.6385	-0.4424	-1.2229	-0.4693								5.965	-0.6917	-0.3646	-0.6326	-0.4922	-0.2851	-0.5784	-0.4331	-0.3099	-0.5659	-0.4673
5.97	-0.5443	-0.5504	-0.4819	-0.3254	-0.4446	-0.189	-0.3901	-0.3846	-0.8321	-0.6344								5.97	-0.5506	-0.522	-0.283	-0.4137	-0.3806	-0.2933	-0.6726	-0.4247	-0.306	-0.4817
5.975	-0.563	-0.6557	-0.257	-0.703	-0.2952	-0.372	-0.2183	-0.4973	-0.9607	-0.332								5.975	-0.5792	-0.217	-0.1858	-0.4475	-0.2499	-0.4944	-0.1918	-0.5871	-0.6815	-0.5829
5.98	-0.2889	-0.4375	-0.6744	-0.2984	-0.5214	-0.3108	-0.1275	-0.5714	-0.3997	-0.4054								5.98	-0.4664	-0.3261	-0.5009	-0.348	-0.8833	-0.9269	-0.838	-0.7669	-0.6157	-0.6165
5.985	-0.3765	-0.3063	-0.4575	-0.7494	-0.5038	-0.5085	-0.5143	-0.2094	-0.3688	-0.3561								5.985	-0.6269	-0.4363	-0.4022	-0.7549	-0.509	-0.9522	-0.4577	-0.7409	-0.3133	-0.4332
5.99	-0.3095	-0.4066	-0.5066	-0.7569	-0.4713	-0.5429	-0.3489	-0.7248	-0.8315	-0.3885								5.99	-0.3913	-0.4039	-0.4904	-0.2904	-0.4001	-0.2729	-0.3896	-0.555	-0.3916	-0.3475
5.995	-0.4368	-0.2843	-0.427	-0.3624	-0.3081	-0.2688	-0.5055	-0.3829	-0.4088	-0.4977								5.995	-0.3832	-0.1863	-0.587	-0.6114	-0.4147	-0.6292	-0.5886	-0.2801	-0.2935	-0.4417
6	-0.4182	-0.2911	-0.4861	-0.3235	-0.4738	-0.4373	-0.454	-0.4657	-0.5501	-0.6234								6	-0.2002	-0.4694	-0.8632	-0.2372	-0.3557	-0.4521	-0.4329	-0.7169	-0.6926	-0.4118
6.005	-0.3537	-0.5444	-0.3385	-0.6989	-0.1985	-0.5376	-0.2235	-0.4332	-0.7375	-0.376								6.005	-0.5203	-0.3291	-0.6391	-0.4075	-0.3512	-0.7431	-0.6802	-0.2902	-0.6917	-0.3586
6.01	-0.4417	-0.2728	-0.4598	-0.1362	-0.3497	-0.6087	-0.4377	-0.409	-0.7758	-0.2196								6.01	-0.3292	-0.3516	-0.3958	-0.2389	-0.4496	-0.6763	-0.7836	-0.2933	-0.4633	-0.4368
6.015	-0.3664	-0.6955	-0.5741	-0.5375	-0.2628	-0.5064	-0.4765	-0.5127	-0.8108	-0.4685								6.015	-0.2843	-0.2162	-0.5873	-0.5887	-0.2973	-0.417	-0.4613	-0.256	-0.6881	-0.3152
6.02	-0.4109	-0.3216	-0.3314	-0.2678	-0.8694	-0.4419	-0.4262	-0.3499	-0.2539	-0.335								6.02	-0.3248	-0.2155	-0.9122	-0.5241	-0.1652	-0.4672	-0.5149	-0.2424	-0.3132	-0.6284
6.025	-0.5445	-0.3881	-0.3303	-0.3796	-0.3839	-0.6207	-0.576	-0.4659	-0.5177	-0.5578								6.025	-0.5143	-0.3115	-0.2039	-0.5948	-0.5466	-0.6948	-0.6756	-0.7873	-0.2413	-0.4781
6.03	-0.4655	-0.6681	-0.4879	-0.2659	-0.6343	-0.7822	-0.4047	-0.3148	-0.4965	-0.3017								6.03	-0.2642	-0.4812	-0.3874	-0.2529	-0.5271	-0.3883	-0.6372	-0.4236	-0.9879	-0.5563
6.035	-0.6184	-0.6082	-0.2411	-0.6571	-0.4533	-0.231	-0.4635	-0.6239	-0.2515	-0.273								6.035	-0.6307	-0.3822	-0.4471	-0.3587	-0.1665	-0.3705	-0.589	-0.4077	-0.2916	-0.2788
6.04	-0.2631	-0.2837	-0.48	-0.8578	-0.3209	-0.3645	-0.4086	-0.7424	-0.7689	-0.3134								6.04	-0.8686	-0.3563	-0.471	-0.3881	-0.1919	-0.5406	-0.5178	-0.6835	-0.4854	-0.2204
6.045	-0.4105	-0.4264	-0.3737	-0.3685	-0.6207	-0.3186	-0.6791	-0.5976	-0.3033	-0.3087								6.045	-0.2509	-0.9202	-0.4514	-0.2565	-0.3603	-0.8688	-0.6405	-0.4104	-0.3929	-0.4374
6.05	-0.3936	-0.4015	-0.6648	-0.6643	-0.3396	-0.5567	-0.2483	-0.4574	-0.7757	-0.392								6.05	-0.5061	-0.5836	-0.4175	-0.4281	-0.658	-0.5832	-0.3698	-0.4485	-0.8604	-0.5018
6.055	-0.6222	-0.8473	-0.5392	-0.4752	-0.5525	-0.3798	-0.4654	-0.7819	-0.4149	-0.3509								6.055	-0.2522	-0.3349	-0.4599	-0.4051	-0.3619	-0.3789	-0.6972	-0.7392	-0.3745	-0.2497
6.06	-0.8784	-0.3432	-0.5398	-0.4171	-0.6163	-0.5728	-0.3904	-0.3407	-0.4068	-0.2969								6.06	-0.4674	-0.4227	-0.3624	-0.7286	-0.443	-0.3015	-0.9775	-0.4936	-0.3942	-0.5996
6.065	-0.6672	-0.3561	-0.4109	-0.4513	-0.4661	-0.3192	-0.1655	-0.6307	-0.4397	-0.4795								6.065	-0.4	-0.4091	-0.7353	-0.5475	-0.2651	-0.3842	-0.172	-0.2844	-0.7617	-0.339
6.07	-0.4743	-0.4617	-0.2698	-0.6736	-0.6333	-0.4051	-0.4834	-0.3618	-0.4	-0.3395								6.07	-0.4022	-0.4677	-0.5188	-0.2628	-0.6808	-0.2365	-0.5201	-0.4407	-0.6125	-0.2569
6.075	-0.3749	-0.4868	-0.5001	-0.4568	-0.5169	-0.6637	-0.25	-0.7576	-0.4051	-0.3896								6.075	-0.6447	-0.3189	-0.4144	-0.5559	-0.4284	-0.5918	-0.4327	-0.5199	-0.5564	-0.5849
6.08	-0.419	-0.1816	-0.3239	-0.5062	-0.9246	-0.6534	-0.4458	-0.4909	-0.7316	-0.4458								6.08	-0.319	-0.9833	-0.9929	-0.7446	-0.2	-0.6505	-0.6105	-0.4137	-0.5148	-0.4922
6.085	-0.5209	-0.7202	-0.3039	-0.5275	-0.4207	-0.5549	-0.4974	-0.4421	-0.7083	-0.4928								6.085	-0.4136	-0.7489	-0.5151	-0.1989	-0.3243	-0.5746	-0.7495	-0.737	-0.3845	-0.231
6.09	-0.5096	-0.4314	-0.2921	-0.2762	-0.4639	-0.7065	-0.4277	-0.4554	-0.4836	-0.5305								6.09	-0.6288	-0.3163	-0.4644	-0.3778	-0.8112	-0.6206	-0.2212	-0.5851	-0.8356	-0.772
6.095	-0.4405	-0.1406	-0.4534	-0.4129	-0.5097	-0.3557	-0.5101	-0.708	-0.4267	-0.6341								6.095	-0.4218	-0.3609	-0.5651	-0.4739	-0.7898	-0.4615	-0.6083	-0.6158	-0.9572	-0.5635
6.1	-0.4506	-0.7485	-0.6119	-0.5224	-0.4809	-0.3096	-0.7951	-0.628	-0.5218	-0.3872								6.1	-0.4886	-0.3416	-0.52	-0.8154	-0.2743	-0.3046	-0.7862	-0.5261	-0.6205	-0.2944
6.105	-0.4012	-0.4631	-0.2614	-0.3513	-0.3091	-0.3724	-0.6179	-0.6929	-0.3913	-0.7312								6.105	-0.3263	-0.7702	-0.4434	-0.502	-0.7074	-0.9619	-0.809	-0.1842	-0.6244	-0.2998
6.11	-0.635	-0.1663	-0.4918	-0.3717	-0.5502	-0.4851	-0.5113	-0.2981	-0.4902	-0.2516								6.11	-0.8292	-0.4836	-0.5036	-0.2134	-1.0886	-0.4471	-0.3457	-0.5003	-0.5485	-0.5664
6.115	-0.3642	-0.837	-0.3604	-0.4481	-0.3606	-0.8913	-0.3542	-0.6867	-0.7271	-0.4249								6.115	-0.7461	-0.2808	-0.4993	-0.3772	-0.2826	-0.43	-0.5914	-0.3478	-0.6909	-0.6005
6.12	-0.3744	-0.4792	-0.4618	-0.1867	-0.3527	-0.5136	-0.4153	-0.4942	-0.4078	-0.3893								6.12	-0.6299	-0.7373	-0.4398	-0.3739	-0.7555	-0.557	-0.3426	-0.3405	-0.3316	-0.399
6.125	-0.429	-0.6965	-0.3818	-0.5815	-0.4618	-0.6871	-0.4378	-0.5242	-0.6583	-0.4064								6.125	-0.3965	-0.3451	-0.4268	-0.7812	-0.5959	-0.4474	-0.385	-0.3668	-0.4472	-0.2909
6.13	-0.4913	-0.7264	-0.592	-0.4578	-0.3559	-0.5484	-0.3768	-0.5426	-0.6577	-0.2455								6.13	-0.4489	-0.2984	-0.343	-0.2855	-0.7805	-0.7292	-0.3773	-0.2024	-0.4407	-0.8812
6.135	-0.6285	-0.3752	-0.197	-0.3281	-0.3995	-0.2953	-0.5593	-1.209	-0.4837	-0.3495								6.135	-0.379	-0.4333	-0.1381	-0.4386	-0.2268	-0.3527	-0.3648	-0.7742	-0.6271	-0.6608
6.14	-0.5607	-0.2189	-0.1894	-0.7287	-0.642	-0.3066	-0.6959	-0.8662	-0.4836	-0.4432								6.14	-0.4668	-0.6199	-0.4366	-0.5254	-0.4277	-0.4941	-0.5949	-0.7893	-0.5559	-0.3126
6.145	-0.6135	-0.3089	-0.413	-0.359	-0.5202	-0.4072	-0.4035	-0.7618	-0.4018	-0.3943								6.145	-0.5566	-0.3183	-0.7012	-0.3558	-0.7755	-0.4206	-0.3121	-0.5537	-0.5159	-0.4984
6.15	-0.3287	-0.3039	-0.3954	-0.5388	-0.4913	-0.3975	-0.3929	-0.2971	-0.4567	-0.2564								6.15	-0.6477	-0.4029	-0.5123	-0.4243	-0.5042	-0.8604	-0.2604	-0.4207	-0.5796	-0.4569
6.155	-0.4592	-0.626	-0.6189	-0.3433	-0.2411	-0.2954	-0.4448	-0.8139	-0.6207	-0.3407								6.155	-0.2366	-0.6156	-0.2643	-0.6091	-0.5276	-0.3615	-0.6473	-0.3103	-0.414	-0.4586
6.16	-0.2443	-0.3739	-0.3539	-0.4003	-0.4005	-0.445	-0.3606	-0.5239	-0.6003	-0.3231								6.16	-0.6472	-0.5772	-0.6283	-0.4138	-0.6458	-0.375	-0.4327	-0.8014	-0.4211	-0.6382
6.165	-0.4039	-0.3824	-0.4973	-0.6692	-0.5034	-0.277	-0.3435	-0.9534	-0.3845	-0.3128								6.165	-0.3268	-0.4448	-0.3222	-0.4796	-0.6056	-0.7174	-0.2951	-0.3299	-0.3518	-0.3829
6.17	-0.5421	-0.3116	-0.5813	-0.3737	-0.2304	-0.4294	-0.3803	-0.4046	-0.5823	-0.4919								6.17	-0.2553	-0.3531	-0.5461	-0.416	-0.6042	-0.2793	-0.5307	-0.3539	-0.5338	-0.2734
6.175	-0.5423	-0.5865	-0.4759	-0.6251	-0.4659	-0.4976	-0.5178	-0.6922	-1.1012	-0.3424								6.175	-0.4027	-0.3554	-0.1759	-0.413	-0.5961	-0.3689	-0.425	-0.348	-0.5647	-0.3679
6.18	-0.4408	-0.5656	-0.3973	-0.8096	-0.271	-0.3742	-0.6604	-0.4599	-0.8806	-0.5261								6.18	-0.3948	-0.6964	-0.3896	-0.6129	-0.4907	-0.4182	-0.4108	-0.3266	-0.4124	-0.3331
6.185	-0.2678	-0.5246	-0.29	-0.4687	-0.4819	-0.2763	-0.5233	-0.7355	-0.3666	-0.5513								6.185	-0.4066	-0.478	-0.5248	-0.8551	-0.3299	-0.6261	-0.3979	-0.4774	-0.2796	-0.6228
6.19	-0.9994	-0.593	-0.3133	-0.544	-0.549	-0.7038	-0.2546	-0.8139	-0.3318	-0.3325								6.19	-0.3474	-0.4717	-0.7504	-0.7248	-0.5758	-0.2975	-0.4502	-0.4835	-0.3853	-0.3624
6.195	-0.292	-0.4941	-0.4417	-0.5732	-0.4597	-0.247	-0.5088	-10.2852	-0.3076	-0.6493								6.195	-0.3924	-0.2873	-0.3623	-0.3318	-0.3079	-0.6385	-0.405	-0.3482	-0.3548	-0.4175
6.2	-0.317	-0.6855	-0.6536	-0.5411	-0.8043	-0.2542	-0.7083	-2.8471	-0.5924	-0.5624								6.2	-0.5597	-0.7042	-0.6921	-0.2314	-0.9696	-0.3648	-0.4189	-0.266	-0.3882	-0.4086
6.205	-0.58	-0.3579	-0.3396	-0.8811	-0.6069	-0.2532	-0.206	-0.3168	-0.5684	-0.2475								6.205	-0.529	-0.3145	-0.2394	-0.5635	-0.2171	-0.3518	-0.7248	-0.4353	-0.2517	-0.3773
6.21	-0.5	-0.2885	-0.4255	-0.4088	-0.5014	-0.4075	-0.4383	-0.7787	-0.744	-0.4922								6.21	-0.6715	-0.3373	-0.4743	-0.5192	-0.6335	-0.5	-0.5494	-0.5844	-0.3092	-0.4795
6.215	-0.3982	-0.5931	-0.551	-0.4768	-0.3919	-0.4783	-0.2132	-1.3255	-0.4742	-0.4079								6.215	-0.3266	-0.2492	-0.5799	-0.6574	-0.6585	-0.624	-0.6009	-0.7913	-0.4407	-0.7854
6.22	-0.4279	-0.9172	-0.5397	-0.879	-0.5007	-0.4396	-0.4841	-0.6929	-0.6442	-0.2291								6.22	-0.6927	-0.5175	-0.5472	-0.279	-0.5087	-0.533	-0.7735	-0.4401	-0.3576	-0.2744
6.225	-0.4755	-0.5569	-0.2954	-0.5233	-0.5442	-0.3438	-0.5009	-0.5407	-0.6346	-0.6417								6.225	-0.1928	-0.4836	-0.3156	-0.8281	-0.2895	-0.5285	-0.6465	-0.6531	-0.812	-0.5841
6.23	-0.4834	-0.4029	-0.4102	-0.5478	-0.3029	-0.5145	-0.6986	-0.5649	-0.5725	-0.4038								6.23	-0.7131	-0.3936	-0.6131	-0.4837	-0.4385	-0.6146	-0.9249	-0.4258	-0.5844	-0.3957
6.235	-0.3921	-0.2932	-0.4325	-0.235	-0.2057	-0.4338	-0.2568	-0.7104	-0.4701	-0.5439								6.235	-0.4402	-0.4887	-0.5726	-0.4766	-0.4551	-0.4777	-0.4825	-0.6022	-0.8936	-0.2449
6.24	-0.4026	-0.2925	-0.1835	-0.4361	-0.3687	-0.4456	-0.1434	-0.2645	-0.6152	-0.7794								6.24	-0.3169	-0.5769	-0.5374	-0.3948	-0.4808	-0.4757	-0.4301	-0.2898	-0.526	-0.3481
6.245	-0.3231	-0.4495	-0.3083	-0.4483	-0.7899	-0.3589	-0.3982	-0.7152	-0.347	-0.3038								6.245	-0.2587	-0.7795	-0.5925	-0.3891	-0.3128	-0.6555	-0.5287	-0.4484	-0.6233	-0.3359
6.25	-0.3261	-0.429	-0.5792	-0.5097	-0.7461	-0.3963	-0.5198	-0.3769	-0.4146	-0.5867								6.25	-0.4516	-0.5708	-0.6361	-0.4483	-0.5871	-0.4129	-0.4676	-0.5335	-0.5331	-0.4267
6.255	-0.549	-0.572	-0.3416	-0.337	-0.3677	-0.5724	-0.3997	-0.5193	-0.4773	-0.5599								6.255	-0.28	-0.3155	-0.6918	-0.8415	-0.4703	-0.3255	-0.3966	-0.5474	-0.3395	-0.3943
6.26	-0.421	-0.3898	-0.2455	-0.3666	-0.3675	-0.7605	-0.3501	-0.6377	-0.4519	-0.3846								6.26	-0.3009	-0.616	-0.9728	-0.4033	-0.5693	-0.419	-0.6645	-0.337	-0.3928	-0.2359
6.265	-0.1267	-0.4018	-0.2512	-0.3636	-0.4101	-0.4348	-0.2701	-0.4503	-0.6492	-0.4321								6.265	-0.5108	-0.7533	-0.5971	-0.5465	-0.7055	-0.5813	-0.6427	-0.4393	-0.2524	-0.4188
6.27	-0.5867	-0.4731	-0.2432	-0.2518	-0.223	-0.3766	-0.7899	-0.3047	-0.5174	-0.5006								6.27	-0.682	-0.4225	-0.826	-0.2825	-0.7095	-0.3136	-0.4125	-0.342	-0.6657	-0.4429
6.275	-0.4733	-0.5052	-0.6365	-0.3602	-0.3155	-0.5171	-0.5145	-0.8438	-0.3651	-0.3024								6.275	-0.5354	-0.4848	-0.3674	-0.5818	-0.5054	-0.5279	-0.638	-0.4174	-0.4616	-0.604
6.28	-0.4504	-0.4113	-0.4137	-0.5125	-0.3048	-0.4932	-0.604	-0.6095	-0.197	-0.5909								6.28	-0.5329	-0.3201	-0.7504	-0.4824	-0.6241	-0.5746	-0.5284	-0.3181	-0.4938	-0.8397
6.285	-0.415	-0.3526	-0.2627	-0.4027	-0.7038	-0.6159	-0.3657	-1.0601	-0.6229	-0.341								6.285	-0.4359	-0.3183	-0.4958	-0.3602	-0.3547	-0.6663	-0.5744	-0.5314	-0.4737	-0.2684
6.29	-0.5667	-0.5593	-0.3126	-0.532	-0.3747	-0.2463	-0.7002	-0.2285	-0.6516	-0.5992								6.29	-0.3708	-0.7174	-0.9295	-0.481	-0.5411	-0.2877	-0.6746	-0.4487	-0.7566	-0.592
6.295	-0.4337	-0.5688	-0.5579	-0.5686	-0.5139	-0.4485	-0.3411	-0.59	-0.2483	-0.5955								6.295	-0.3761	-0.469	-0.3551	-0.678	-0.7253	-0.7584	-0.5645	-0.673	-0.5591	-0.4485
6.3	-0.6671	-0.4392	-0.2943	-0.6509	-0.4799	-0.4419	-0.4724	-0.2358	-0.5611	-0.3107								6.3	-0.4368	-0.5201	-0.2633	-0.307	-0.5614	-0.4848	-0.2841	-0.677	-0.5579	-0.441
6.305	-0.421	-0.3852	-0.426	-0.4867	-0.5324	-0.3616	-0.5729	-0.4651	-0.4915	-0.3039								6.305	-0.2696	-0.3935	-0.5557	-0.6787	-0.3277	-0.5664	-0.5453	-0.5256	-0.4726	-0.5779
6.31	-0.4667	-0.5302	-0.4547	-0.6267	-0.3969	-0.4099	-0.5059	-0.6278	-0.2967	-0.6346								6.31	-0.3728	-0.337	-0.5445	-0.4674	-0.7042	-0.4028	-0.8282	-0.3938	-0.2286	-0.5412
6.315	-0.4237	-0.4071	-0.3573	-0.3482	-0.6196	-0.4508	-0.3542	-0.4762	-0.4209	-0.36								6.315	-0.5992	-0.2427	-0.8011	-0.74	-0.5785	-0.589	-0.3979	-0.6563	-0.7469	-0.4116
6.32	-0.5548	-0.5936	-0.4242	-0.418	-0.5504	-0.2619	-0.2689	-0.5658	-0.4979	-0.6008								6.32	-0.2336	-0.6366	-0.5376	-1.2249	-0.7075	-0.6994	-0.779	-0.4338	-0.5561	-0.2995
6.325	-0.2848	-0.3437	-0.3581	-0.6545	-0.6029	-0.4147	-0.415	-0.8397	-0.8096	-0.5708								6.325	-0.5056	-1.1357	-0.4803	-0.8844	-0.3499	-0.5405	-1.1274	-0.6194	-0.4589	-0.6939
6.33	-0.4274	-0.6524	-0.2837	-0.2539	-0.2571	-0.5663	-0.5592	-0.4273	-0.492	-0.2655								6.33	-0.3048	-0.7136	-0.7567	-0.4673	-0.5693	-0.6185	-0.3585	-0.4253	-0.5613	-0.549
6.335	-0.5094	-0.4576	-0.2526	-0.3806	-0.4182	-0.2782	-0.6716	-0.5595	-0.2037	-0.4471								6.335	-0.6381	-0.3444	-0.5776	-0.4852	-0.1709	-1.5498	-0.3235	-0.3938	-0.2154	-0.6443
6.34	-0.4664	-0.3502	-0.3422	-0.4818	-0.4437	-0.458	-0.4072	-0.4658	-0.7611	-0.2655								6.34	-0.528	-0.6727	-0.3897	-0.4824	-0.3436	-0.7457	-0.6081	-0.2153	-0.4033	-0.2996
6.345	-0.2654	-0.1936	-0.6259	-0.6066	-0.4782	-0.5494	-0.7545	-0.5577	-0.6067	-0.3831								6.345	-0.7692	-0.6097	-0.154	-1.3685	-0.4335	-0.3685	-0.4099	-0.4936	-0.3517	-0.1978
6.35	-0.3806	-0.2204	-0.5651	-0.8119	-0.4168	-0.3675	-0.3536	-0.7222	-0.6108	-0.4981								6.35	-0.5776	-0.5885	-0.3497	-0.5121	-0.5695	-0.5972	-0.607	-0.3447	-0.8008	-0.6395
6.355	-0.5076	-0.6787	-0.5073	-0.5443	-0.6896	-0.7052	-0.2639	-0.7294	-0.5727	-0.6699								6.355	-0.2893	-0.6558	-0.5328	-0.6391	-0.7212	-0.4132	-0.9073	-0.7038	-0.6166	-0.3239
6.36	-0.352	-0.2871	-0.2858	-0.3545	-0.4856	-0.4355	-0.4923	-0.4187	-0.663	-0.3014								6.36	-0.3155	-0.4525	-0.3349	-0.7055	-0.7277	-0.6642	-0.4853	-0.4668	-0.5751	-0.3955
6.365	-0.3515	-0.3443	-0.2723	-0.5046	-0.4207	-0.6905	-0.7719	-0.602	-0.4199	-0.5957								6.365	-0.4553	-0.348	-0.479	-0.63	-0.3234	-0.6666	-0.6745	-0.612	-0.5494	-0.2238
6.37	-0.4636	-0.4899	-0.4259	-0.3198	-0.7264	-0.3991	-0.4715	-0.3822	-0.8254	-0.4969								6.37	-0.5776	-0.4244	-0.5742	-0.5873	-0.5533	-0.6148	-0.4468	-0.7296	-0.6593	-0.4201
6.375	-0.5036	-0.5464	-0.4761	-0.3119	-0.4126	-0.3046	-0.6331	-0.2924	-0.6761	-0.3469								6.375	-0.3508	-0.379	-0.4398	-0.5104	-0.7348	-0.2906	-0.5233	-0.4226	-0.6078	-0.4104
6.38	-0.5836	-0.5405	-0.3322	-0.5461	-0.618	-0.3608	-0.5012	-0.4436	-0.3528	-0.2218								6.38	-0.9764	-0.389	-0.5022	-0.5266	-0.5846	-0.4251	-0.2772	-0.5293	-0.5856	-0.5186
6.385	-0.3546	-0.3369	-0.2556	-0.3984	-0.5753	-0.2383	-0.6216	-0.3522	-0.5112	-0.3164								6.385	-0.3855	-0.3198	-0.4736	-0.5235	-0.4603	-0.5851	-0.4937	-0.7162	-0.4526	-0.3283
6.39	-0.6562	-0.7276	-0.3986	-0.26	-0.4794	-0.3987	-0.2987	-0.4124	-0.2968	-0.7453								6.39	-0.6123	-0.7776	-0.552	-0.8051	-0.3857	-1.1417	-0.3938	-0.6041	-0.7254	-0.6377
6.395	-0.401	-0.328	-0.3753	-0.3492	-0.2945	-0.4465	-0.5833	-0.2452	-0.4566	-0.4578								6.395	-0.4863	-0.7955	-0.52	-0.3313	-0.6397	-0.6071	-0.4189	-0.4103	-0.4706	-0.5197
6.4	-0.2148	-0.3455	-0.2146	-0.3566	-0.7296	-0.5115	-0.8567	-0.6193	-0.2139	-0.4018								6.4	-0.617	-0.6836	-0.5274	-0.8598	-0.4454	-0.6914	-0.4132	-0.3255	-0.5768	-0.7377
6.405	-0.3279	-0.5235	-0.3204	-0.4517	-0.3219	-0.2111	-0.3394	-0.4286	-0.317	-0.5501								6.405	-0.2673	-0.6412	-0.5397	-0.3182	-0.38	-0.7716	-0.4186	-0.7523	-0.3615	-0.6328
6.41	-0.5655	-0.6531	-0.7148	-0.5107	-0.6306	-0.3778	-0.8383	-0.5722	-0.4713	-0.694								6.41	-0.5137	-0.531	-0.4251	-0.7043	-1.3286	-0.6392	-0.4304	-0.4713	-0.8643	-0.5528
6.415	-0.5188	-0.6647	-0.4826	-0.5669	-0.4328	-0.5099	-0.58	-0.2965	-1.0366	-0.209								6.415	-0.8666	-0.9153	-0.6546	-0.3766	-0.6573	-0.6432	-0.5764	-0.5769	-0.4526	-0.7155
6.42	-0.6482	-0.402	-0.4429	-0.4155	-0.5771	-0.3312	-0.7397	-1.0195	-0.5139	-0.6399								6.42	-0.906	-0.8972	-0.9678	-0.6299	-0.9688	-0.9755	-0.5204	-0.986	-0.3607	-0.6668
6.425	-0.514	-0.7772	-0.8345	-0.3593	-0.5987	-0.7499	-0.5615	-0.4441	-0.889	-0.6653								6.425	-0.6243	-0.3634	-0.6276	-0.5803	-0.4377	-0.6364	-0.5248	-0.6332	-0.8944	-1.217
6.43	-0.7203	-0.7639	-0.2984	-0.2679	-0.5991	-0.5634	-0.3742	-0.6526	-0.7083	-0.4808								6.43	-0.9127	-1.0901	-1.2664	-0.891	-1.2741	-1.0152	-0.8267	-0.6495	-0.5675	-0.4081
6.435	-0.4309	-0.6103	-0.621	-0.8248	-0.4847	-0.3083	-0.6399	-0.5551	-0.4233	-0.6156								6.435	-0.8488	-0.6292	-0.6802	-1.1338	-0.4355	-0.4497	-1.5066	-0.5754	-1.054	-0.9695
6.44	-0.6328	-0.2256	-0.3838	-0.4732	-0.1963	-0.4394	-0.7787	-0.8353	-0.4171	-0.9225								6.44	-1.5405	-0.5554	-0.707	-0.7461	-0.5947	-0.7734	-1.3926	-1.6988	-0.6311	-1.1486
[truncated: 11 more rows]
