# Supplementary material for: Neocortical Rebound Depolarization Enhances Visual Perception
Source: PLoS Biol. 2015 Aug 14;13(8):e1002231. doi: 10.1371/journal.pbio.1002231 (PMC4537103; doi:10.1371/journal.pbio.1002231)
Supplement: S2 Data — Excel spreadsheet containing the underlying numerical data for Fig 2. Raw LFP and EEG recording traces of individual stimulus trials used in Fig 2A–2C are contained. (XLSX) [file pbio.1002231.s002.xlsx]

## Sheet: Sheet1
Figure 2
Fig.2A
V1LFP recording																																										RS LFP recording
Time (s)	Trace 1	Trace 2	Trace 3	Trace 4	Trace 5	Trace 6	Trace 7	Trace 8	Trace 9	Trace 10	Trace 11	Trace 12	Trace 13	Trace 14	Trace 15	Trace 16	Trace 17	Trace 18	Trace 19	Trace 20	Trace 21	Trace 22	Trace 23	Trace 24	Trace 25	Trace 26	Trace 27	Trace 28	Trace 29	Trace 30	Trace 31	Trace 32	Trace 33	Trace 34	Trace 35	Trace 36	Trace 37	Trace 38	Trace 39	Trace 40		Time (s)	Trace 1	Trace 2	Trace 3	Trace 4	Trace 5	Trace 6	Trace 7
-1	-0.336857	-0.0475089	-0.0687583	-0.0316221	-0.00690778	-0.0299037	-0.198381	-0.0656372	-0.0598137	0.0403542	-0.0587957	-0.168834	-0.0247509	-0.0833459	-0.100785	-0.124087	-0.0454058	-0.100979	-0.106008	-0.0930061	-0.0144629	-0.0107578	0.127139	0.0396858	-0.103791	-0.144083	-0.1073	-0.0672059	-0.078878	-0.0430598	-0.197393	-0.116758	-0.0501492	-0.00954603	-0.0240942	-0.019492	-0.0359955	-0.200395	-0.219753	-0.00244631		-1	-0.0627028	-0.00680223	-0.058836	-0.0177202	-0.0448872	-0.0477133	-0.0466096
-0.99	-0.43019	-0.0511978	-0.0371224	-0.0552803	0.00154758	-0.0092627	-0.257406	-0.061062	-0.0694315	0.0556276	-0.0280697	-0.142296	-0.0353739	-0.0709283	-0.0782977	-0.0935785	-0.0376675	-0.14	-0.145428	-0.0646543	-0.0180255	-0.0191502	0.0988212	0.00620942	-0.135748	-0.143228	-0.121454	-0.0696741	-0.0824686	-0.0354454	-0.108603	-0.0995695	-0.043784	-0.0225772	-0.0595674	-0.0202074	-0.0806434	-0.161257	-0.204584	-0.0153737		-0.99	-0.052354	-0.0241637	-0.0504386	-0.0406329	-0.0574821	-0.0244605	-0.0334558
-0.98	-0.591007	-0.0802507	-0.0396238	-0.10479	-0.00672748	0.0510415	-0.28579	-0.0582645	-0.0897013	0.0772847	-0.018542	-0.114662	-0.0430649	-0.0230678	-0.0767967	-0.0328706	-0.0300134	-0.13163	-0.170302	-0.0528344	-0.0321513	-0.0250405	0.0489018	-0.0467144	-0.152048	-0.152546	-0.113984	-0.123595	-0.0891539	-0.0215527	-0.0819676	-0.0922298	-0.0361928	-0.0484887	-0.0379506	-0.0443523	-0.131347	-0.114977	-0.196743	-0.0119099		-0.98	-0.0434775	-0.0381105	-0.0317669	-0.0384326	-0.0533815	-0.0104459	-0.0143156
-0.97	-0.546575	-0.0635002	-0.135466	-0.113619	0.00129672	0.0286821	-0.254353	-0.0532719	-0.1238	0.0759993	-0.00650189	-0.110304	-0.0192922	-0.0103015	-0.0963524	-0.0440714	-0.00495655	-0.102869	-0.138388	-0.0499339	-0.0338264	-0.0888811	0.0184198	-0.0691098	-0.152653	-0.139539	-0.0943704	-0.107865	-0.0991497	-0.0302666	-0.0816814	-0.14685	-0.0689285	-0.047542	-0.0189417	-0.0582233	-0.104558	-0.113344	-0.169485	0.0124907		-0.97	-0.0375796	-0.0234739	-0.0279042	-0.038641	-0.0358116	-0.0485075	-0.0388218
-0.96	-0.300568	-0.0151329	-0.143266	-0.134792	0.0053273	-0.0600729	-0.20885	-0.052417	-0.0931916	0.0561501	0.0260989	-0.0820989	-0.0457249	-0.0142494	-0.0805416	-0.0530205	-0.00633318	-0.137035	-0.153587	-0.0376108	-0.0532415	-0.109503	0.00460281	-0.0783613	-0.1525	-0.160503	-0.0959861	-0.0910442	-0.0985845	-0.026389	-0.0699786	-0.143819	-0.089891	-0.0359766	-0.0981901	-0.0556296	-0.127268	-0.101313	-0.110615	0.0352466		-0.96	0.00986126	-0.0105202	-0.0106254	-0.0245965	-0.0659038	-0.0661224	-0.0440883
-0.95	-0.215956	-0.0317446	-0.111162	-0.184588	-0.0185421	-0.0603047	-0.202604	-0.0760419	-0.0801786	0.0342021	0.0265051	-0.072633	-0.0667072	-0.0196238	-0.0712608	-0.0593368	-0.0141193	-0.168213	-0.147372	-0.0366479	-0.0451102	-0.0945838	-0.0112341	-0.0914258	-0.148434	-0.17698	-0.154002	-0.112939	-0.109711	-0.0298328	-0.0754661	-0.0820941	-0.107142	-0.0173055	-0.10045	-0.0765956	-0.107983	-0.101762	-0.118324	0.0438266		-0.95	0.00114409	-0.0256975	-0.0381971	-0.0152688	-0.0565567	-0.0689867	-0.0165064
-0.94	-0.214918	-0.0412628	-0.19061	-0.15207	-0.02887	-0.0355344	-0.16941	-0.0567908	-0.0777652	0.00360324	0.0164012	-0.057315	-0.0435495	-0.0449636	-0.0773354	-0.0403251	-0.0621457	-0.152802	-0.068435	-0.0379729	-0.0332842	-0.0704877	-0.0690782	-0.102582	-0.12884	-0.0930959	-0.133268	-0.118059	-0.11893	-0.0447902	-0.0846742	-0.0677273	-0.12781	-0.0291007	-0.0382026	-0.0774505	-0.039558	-0.143003	-0.140315	0.0550086		-0.94	-0.054269	-0.0247163	-0.0291817	-0.0300541	-0.0327642	-0.0447801	-0.023551
-0.93	-0.239717	-0.00714987	-0.117422	-0.130221	0.000530829	-0.0481185	-0.0897671	-0.0239421	-0.0802182	0.00451913	0.0183943	-0.037895	-0.0197753	-0.0663493	-0.0888054	-0.0130879	-0.0581963	-0.0482944	-0.121837	-0.0242695	-0.0435749	-0.0747886	-0.0991581	-0.13443	-0.117144	-0.0254632	-0.0840089	-0.0780252	-0.117334	-0.0683726	-0.0908015	-0.122513	-0.131136	-0.0322108	-0.0294731	-0.0771221	-0.107638	-0.120054	-0.12788	0.0682084		-0.93	-0.0799911	-0.0576527	-0.0130472	-0.0348285	-0.012501	-0.0314341	-0.038323
-0.92	-0.294266	-0.00323145	-0.0384766	-0.134194	-0.00402175	-0.131008	-0.0546383	-0.0267218	-0.0770315	0.0182745	0.0388599	-0.060186	-0.0671429	-0.0543576	-0.0820831	-0.0109951	-0.0759996	-0.0201869	-0.110781	-0.0427169	-0.0519347	-0.0813496	-0.174972	-0.134811	-0.117415	-0.029079	-0.104151	-0.0818142	-0.129935	-0.0842317	-0.0955173	-0.159111	-0.117685	-0.018057	-0.0601709	-0.111311	-0.0944782	-0.0548484	-0.125756	0.0558393		-0.92	-0.103528	-0.0688298	-0.050062	-0.0390054	-0.0112648	-0.0321525	0.00217345
-0.91	-0.282332	-0.00973402	-0.0622846	-0.130464	-0.0079691	-0.155543	-0.00924127	-0.0516772	-0.0677441	0.0234688	0.00855293	-0.0501544	-0.118759	-0.041633	-0.0728885	-0.0475431	-0.114206	-0.00306954	-0.0468112	-0.0837778	-0.0451619	-0.0973648	-0.260076	-0.13578	-0.120714	-0.0239007	-0.110608	-0.10698	-0.130674	-0.0766656	-0.130662	-0.178526	-0.0914968	-0.0515497	-0.0990408	-0.104556	-0.0294609	-0.0410638	-0.138793	0.0419216		-0.91	-0.119925	-0.0503254	-0.054611	-0.0534515	-0.0206635	-0.0412158	-0.0089339
-0.9	-0.268779	0.00248597	-0.0434487	-0.134812	0.00317804	-0.131584	0.0360202	-0.0334482	-0.06575	0.0277767	-0.0170019	-0.0335507	-0.0986526	-0.084347	-0.0701367	-0.0520525	-0.102234	-9.5754e-06	-0.0214767	-0.047115	-0.0653171	-0.104786	-0.244859	-0.144667	-0.104563	0.0167999	-0.129168	-0.0853185	-0.119163	-0.069532	-0.073385	-0.136797	-0.0770901	-0.0712591	-0.145356	-0.0803019	-0.0165483	-0.0679301	-0.111108	0.0257174		-0.9	-0.129062	-0.0471979	-0.0156346	-0.0528226	-0.0509074	-0.0474273	-0.0152422
-0.89	-0.231351	0.0138637	-0.0644144	-0.181647	0.0318976	-0.111002	0.063861	-0.0271471	-0.0675991	0.0260549	-0.0206297	-0.0266485	-0.070472	-0.0860422	-0.0978405	-0.0599327	-0.0424131	-0.0410863	-0.0705936	-0.0147416	-0.065495	-0.111543	-0.174612	-0.141893	-0.100414	0.0183052	-0.107662	-0.0578828	-0.12099	-0.0528077	-0.0207971	-0.134379	-0.0593433	-0.0756286	-0.120356	-0.0991956	-0.0280062	-0.090565	-0.0329314	0.00899813		-0.89	-0.11608	-0.0473514	-0.0208966	-0.0348784	0.0159469	-0.0230444	-0.00785476
-0.88	-0.234176	0.0136884	-0.0720529	-0.184296	0.0124252	-0.0860769	0.0636715	-0.0256572	-0.0530166	0.0163371	-0.0560965	-0.0231927	-0.060198	-0.0655995	-0.0995791	-0.0356765	-0.0358207	-0.0732535	-0.0827549	-0.0443707	-0.0430967	-0.106154	-0.185857	-0.125799	-0.102871	0.0219773	-0.133984	-0.049316	-0.130126	-0.0718062	-0.0380686	-0.112502	-0.0640814	-0.0929992	-0.11077	-0.0905527	-0.0381725	-0.0662907	-0.064559	0.00608943		-0.88	-0.126353	-0.0156322	-0.0267878	-0.0516495	-0.0181331	-0.00901594	0.00217455
-0.87	-0.30483	0.0377181	-0.0571187	-0.0864228	-0.0420506	-0.107128	0.0418271	-0.0298598	-0.0365253	-0.0165863	-0.0557397	-0.0300292	-0.0652776	-0.0994705	-0.0812685	-0.0017232	-0.0610262	-0.0576192	-0.0624182	-0.0541823	-0.0247424	-0.118439	-0.168063	-0.117622	-0.122722	0.0191658	-0.143267	-0.0795567	-0.121343	-0.109825	-0.0618066	-0.0714133	-0.108519	-0.121988	-0.0586712	-0.0445109	-0.040151	-0.0544747	-0.128043	-0.0248669		-0.87	-0.133469	-0.0152535	-0.00442457	-0.0456066	-0.0307165	-0.0439839	-0.00341874
-0.86	-0.315814	0.00961664	-0.0460648	-0.0255757	-0.0616104	-0.104665	0.0358131	-0.0271183	-0.0407878	-0.0357154	-0.0373854	-0.0126129	-0.0741088	-0.106616	-0.0703674	-0.022035	-0.0725167	-0.055502	-0.0372155	-0.0634654	-0.0606112	-0.127489	-0.138518	-0.139095	-0.101683	0.0234749	-0.10172	-0.0764845	-0.103769	-0.120795	-0.0696038	-0.0767946	-0.121857	-0.137309	-0.0344588	-0.0397446	-0.0905789	-0.0215439	-0.152771	-0.0513493		-0.86	-0.130072	-0.00987138	-0.022778	-0.052195	0.0114528	-0.0558048	-0.0228835
-0.85	-0.329487	-0.0260513	-0.0544096	0.00168428	-0.0900597	-0.0923966	0.0327261	-0.054889	-0.0577133	-0.037407	-0.0499292	-0.00240575	-0.101914	-0.149469	-0.0672958	-0.0268704	-0.106646	-0.0681805	-0.00422408	-0.0837206	-0.0841549	-0.0926355	-0.15181	-0.14336	-0.06961	0.0619784	-0.070799	-0.0376199	-0.0961329	-0.150279	-0.0815535	-0.0921043	-0.143927	-0.159827	-0.0820309	-0.078658	-0.113488	-0.0245157	-0.149881	-0.0462931		-0.85	-0.128704	-0.0145553	-0.0288613	-0.0222034	-0.0178197	-0.0284251	-0.0254386
-0.84	-0.337122	-0.0558726	-0.0885767	0.00785901	-0.121249	-0.0839023	0.0410784	-0.0539316	-0.0621786	-0.0630844	-0.0464977	0.00762282	-0.12818	-0.176993	-0.0918958	-0.0157347	-0.103057	-0.0379125	-0.0324416	-0.0901516	-0.0732429	-0.087776	-0.190172	-0.122426	-0.0605682	0.0721114	-0.0645885	-0.0213883	-0.0953652	-0.154498	-0.119494	-0.122355	-0.153958	-0.205788	-0.158839	-0.0852945	-0.0968767	-0.0510961	-0.0808507	-0.0170258		-0.84	-0.126236	-0.0551845	-0.0496173	-0.0126067	-0.0231351	-9.15788e-05	-0.0171904
-0.83	-0.335709	-0.0451358	-0.0792219	0.0107322	-0.143617	-0.0550254	0.0301108	-0.0488127	-0.0494607	-0.0813101	-0.0444247	-0.0325868	-0.129289	-0.226524	-0.102252	-0.00815272	-0.05797	-0.0122012	-0.092755	-0.0753694	-0.0872553	-0.150582	-0.144478	-0.111917	-0.0598883	0.0416437	-0.0268877	-0.0291385	-0.0833875	-0.134826	-0.13448	-0.0736416	-0.161923	-0.205941	-0.0998924	-0.0555969	-0.0790215	-0.0934609	-0.083475	-0.0245539		-0.83	-0.101202	-0.0622796	-0.0241596	-0.024854	0.00218145	0.000556967	-0.0300881
-0.82	-0.218122	-0.0589338	-0.0577425	0.0421011	-0.180494	-0.0554194	0.0262444	-0.0662982	-0.0526533	-0.0387285	-0.0782132	-0.0785649	-0.124751	-0.258282	-0.122954	0.0297456	-0.0584963	-0.073745	-0.061873	-0.0648005	-0.075928	-0.16173	-0.0618042	-0.0956787	-0.0524961	0.0419308	-0.0503893	-0.0820228	-0.0837618	-0.0986848	-0.160549	-0.0325449	-0.115493	-0.152844	-0.0984682	-0.0322416	-0.0592641	-0.0759574	-0.0752195	-0.0417426		-0.82	-0.0818923	-0.0560853	-0.054119	-0.015172	-0.0348521	-0.0218261	-0.0473154
-0.81	-0.118898	-0.076829	-0.0925396	0.0325608	-0.157238	-0.0459135	0.0217552	-0.143443	-0.0690251	-0.028698	-0.0658559	-0.0872399	-0.128915	-0.246191	-0.136377	0.042863	-0.0950461	-0.129357	-0.050252	-0.090508	-0.0675796	-0.10154	-0.0120854	-0.0837047	-0.048129	0.0296366	-0.0922269	-0.0866912	-0.0861951	-0.080101	-0.196688	-0.0169762	-0.0649739	-0.10028	-0.0741127	-0.0449152	-0.069313	-0.0599821	-0.0725115	-0.0441701		-0.81	-0.063931	-0.0438846	-0.0793118	-0.0239562	-0.0592949	-0.00363105	-0.0576043
-0.8	-0.066305	-0.0633383	-0.122606	0.0210765	-0.154594	-0.0210519	0.0097122	-0.280637	-0.0670451	-0.0386211	-0.0365528	-0.0818211	-0.102273	-0.269418	-0.15347	0.0342915	-0.0871116	-0.0893739	-0.105375	-0.0932498	-0.0722471	-0.117136	-0.00208312	-0.0871349	-0.0367938	0.000449259	-0.102156	-0.0777843	-0.0649405	-0.0822999	-0.165338	-0.0241912	-0.051172	-0.0635338	-0.0636106	-0.0523808	-0.0759714	-0.0243329	-0.0731666	-0.0502149		-0.8	-0.0481857	-0.0445329	-0.0550273	-0.029927	-0.0515659	0.00376207	-0.0572258
-0.79	-0.00827311	-0.063794	-0.0465097	0.0164186	-0.209369	-0.0449674	0.00576626	-0.415999	-0.0588571	-0.00373296	-0.059933	-0.104319	-0.0832773	-0.261135	-0.169437	0.0138775	-0.0536032	-0.0537576	-0.105358	-0.102508	-0.0725073	-0.127012	0.00297077	-0.0645489	-0.0292534	-0.0199526	-0.0990396	-0.0694574	-0.0814881	-0.0703389	-0.10315	-0.0559897	-0.0712916	-0.0362032	-0.108703	-0.0555422	-0.0553145	-0.0325982	-0.0624143	-0.0532669		-0.79	-0.0186941	-0.0506723	-0.0319342	-0.0563822	-0.0441207	-0.0426893	-0.069599
-0.78	-0.00394004	-0.105403	-0.0557526	0.0140725	-0.213317	-0.0171936	-0.0299886	-0.514176	-0.0453856	0.00378675	-0.0566031	-0.121876	-0.128813	-0.172567	-0.198565	0.0348177	-0.0696535	-0.0636697	-0.0797125	-0.093267	-0.0684196	-0.0993852	0.0318585	-0.0313677	-0.0253453	-0.0292058	-0.0980369	-0.0943907	-0.0773184	-0.0525184	-0.145978	-0.0458866	-0.0626719	-0.0178174	-0.130131	-0.0474415	-0.0154133	-0.0632747	-0.0203618	-0.0568575		-0.78	-0.00188817	-0.0519387	-0.0454345	-0.0630193	-0.0570972	-0.0328158	-0.0852827
-0.77	0.00741538	-0.111381	-0.16811	0.0153593	-0.104602	0.00456205	-0.0446006	-0.48401	-0.0562113	-0.0111421	-0.0478008	-0.137416	-0.118857	-0.12417	-0.258074	0.0452244	-0.0805901	-0.0598886	-0.0875615	-0.0834875	-0.0552608	-0.0724408	0.0395121	-0.0157301	-0.0123141	-0.0361876	-0.122555	-0.0756996	-0.0705175	-0.0554628	-0.108607	-0.0114963	-0.113283	-0.016857	-0.0933245	-0.0372749	0.00748028	-0.0860736	-0.0170025	-0.0655594		-0.77	0.0140182	-0.0181485	-0.0698819	-0.0523119	-0.039134	-0.0249869	-0.0773792
-0.76	0.0133834	-0.11102	-0.185915	0.0233837	-0.0447473	0.016463	-0.0364567	-0.443609	-0.0630822	-0.0239333	-0.077331	-0.163541	-0.0406394	-0.191853	-0.312485	0.0379669	-0.0736634	-0.0626736	-0.100044	-0.117467	-0.0746483	-0.0795126	0.0378866	-0.0243222	-0.024725	-0.0786743	-0.126931	-0.0144845	-0.0654528	-0.0523893	-0.0452423	-0.0116701	-0.152766	-0.0182276	-0.0537517	-0.0186881	0.00376529	-0.110618	-0.070904	-0.0655364		-0.76	0.0284689	-0.0351888	-0.0571334	-0.031966	-0.0461336	-0.0247561	-0.0778431
-0.75	0.0445923	-0.111864	-0.126243	0.0113549	-0.132887	-0.0301788	-0.0349591	-0.368878	-0.057447	0.00314895	-0.115055	-0.188699	-0.0519193	-0.222084	-0.327575	0.0172856	-0.0486043	-0.0659942	-0.0574833	-0.239913	-0.0931468	-0.0669364	0.0347452	-0.0434991	-0.0215465	-0.051619	-0.0628732	0.0218732	-0.0624378	-0.0499771	-0.048054	-0.0122393	-0.145778	-0.00256729	-0.0603852	-0.0533316	0.0143169	-0.0774068	-0.0631212	-0.0931565		-0.75	0.0258695	-0.0695894	-0.0698932	-0.0400467	-0.0390399	-0.0338378	-0.0708964
-0.74	0.0343265	-0.0664661	-0.0704599	0.00291109	-0.113836	-0.0752286	-0.0606443	-0.253896	-0.0718098	-0.0172767	-0.129598	-0.103144	-0.102779	-0.127829	-0.299159	0.037869	-0.0171049	-0.0424071	-0.0571887	-0.211238	-0.0746936	-0.0676484	0.0228345	-0.0393501	-0.0153409	-0.0835937	-0.0780236	0.0515884	-0.0413666	-0.0689209	-0.078474	-0.0130188	-0.169247	0.000463688	-0.0586532	-0.0448248	0.0230922	-0.0558061	-0.0844121	-0.111942		-0.74	0.0239197	-0.0687118	-0.0798198	-0.049121	-0.0282781	-0.0715736	-0.050334
-0.73	0.00693641	-0.0508864	-0.0961182	-0.0171582	-0.0687559	-0.104273	-0.0864232	-0.246549	-0.0790156	-0.0510805	-0.103547	-0.100823	-0.0832883	-0.0953492	-0.275688	0.0580933	-0.0286307	-0.0254325	-0.110123	-0.154054	-0.0748092	-0.12279	0.00361292	-0.0463694	-0.0178848	-0.105328	-0.0843017	0.0817591	-0.0347841	-0.0813261	-0.141865	-0.0246046	-0.196463	-0.00419218	-0.0689972	0.0108261	0.00762347	-0.0421977	-0.100264	-0.107445		-0.73	0.0555491	-0.069862	-0.0642204	-0.0247537	-0.0472083	-0.0699392	-0.0545767
-0.72	-0.0312351	-0.0536918	-0.0589395	-0.0378752	-0.0448229	-0.0904971	-0.0993321	-0.273851	-0.0895968	-0.0599847	-0.0810305	-0.140611	-0.092181	-0.0600466	-0.269663	0.0446948	-0.037208	-0.0168602	-0.142185	-0.148244	-0.0582287	-0.116221	0.00762389	-0.0271187	-0.0255781	-0.161723	-0.0913764	0.0836477	-0.0294792	-0.104675	-0.0561845	-0.0618611	-0.216573	0.00859452	-0.0486246	0.0171571	-0.0227875	-0.0697816	-0.0753916	-0.0962828		-0.72	0.037883	-0.0762405	-0.0428602	-0.0298141	-0.0362606	-0.0897056	-0.050688
-0.71	-0.0519917	-0.0779127	0.00178251	-0.0496198	-0.036829	-0.104286	-0.0951257	-0.280614	-0.0925455	-0.0687525	-0.0920488	-0.136424	-0.085593	0.0012338	-0.241056	0.0498452	-0.0641474	-0.0525501	-0.136881	-0.16637	-0.0447148	-0.0365568	0.00541673	-0.0255985	-0.0387995	-0.119679	-0.133072	0.0849129	-0.0303327	-0.0865665	0.0167612	-0.097666	-0.261809	0.0085514	-0.0169643	0.00129123	-0.0442789	-0.0571869	-0.0668951	-0.0729984		-0.71	0.0105617	-0.0730457	-0.0665445	-0.0249296	-0.0251401	-0.0746367	-0.0292839
-0.7	-0.0403652	-0.0831804	0.00533373	-0.0462184	-0.0408201	-0.102507	-0.109186	-0.252696	-0.0744934	-0.0585963	-0.0985563	-0.126877	-0.117165	0.0276066	-0.156469	0.0631392	-0.0943244	-0.0668882	-0.127195	-0.137501	-0.0512759	-0.00241882	-0.00327329	-0.0245353	-0.0513494	-0.0891003	-0.149848	0.0862751	-0.0321549	-0.106582	0.0279254	-0.0852393	-0.200978	0.00779147	0.00366628	-0.00855641	-0.0366531	-0.029562	-0.109853	-0.0719383		-0.7	0.0191727	-0.0695784	-0.0512911	-0.0400857	-0.0532426	-0.0655887	-0.0433043
-0.69	0.0105343	-0.0817018	0.0217375	-0.0565648	-0.0570187	-0.11541	-0.0959621	-0.171481	-0.0595702	-0.0193284	-0.134307	-0.155483	-0.139779	0.0200663	-0.10873	0.0539088	-0.116164	-0.0824171	-0.11195	-0.114586	-0.0486296	0.00380017	-0.00848972	-0.0290358	-0.0495171	-0.150664	-0.15063	0.0800464	-0.0371354	-0.132265	0.034802	-0.101563	-0.144877	0.00408964	0.0128755	-0.00674075	-0.0419409	-0.0261912	-0.12767	-0.0655963		-0.69	0.0376443	-0.0594571	-0.0488637	-0.0407028	-0.0411757	-0.0883551	-0.0502643
-0.68	-0.00835864	-0.109621	0.0247651	-0.105871	-0.0919654	-0.161629	-0.0760256	-0.167649	-0.0677631	-0.00344898	-0.135647	-0.169848	-0.114549	0.014722	-0.0765848	0.0347098	-0.103061	-0.162597	-0.0458606	-0.127785	-0.0533144	0.010148	-0.0150984	-0.0352048	-0.0472642	-0.153666	-0.120505	0.0683347	-0.0407505	-0.11955	0.0434474	-0.101107	-0.107004	0.0168852	-0.0210057	0.0243837	-0.0971075	-0.0119114	-0.11386	-0.0723687		-0.68	0.00216055	-0.0398326	-0.0572781	-0.0412253	-0.010264	-0.0521926	-0.0532681
-0.67	-0.0447356	-0.136371	0.0130443	-0.109204	-0.121594	-0.123398	-0.101169	-0.172354	-0.0578057	-0.0292536	-0.0783048	-0.112085	-0.0946514	0.0326521	-0.0301205	0.0256895	-0.0675128	-0.177729	-0.0463261	-0.139765	-0.0747816	0.0193609	-0.0153963	-0.0239227	-0.0454101	-0.204884	-0.0378254	0.0570852	-0.0398658	-0.10523	0.0550426	-0.111048	-0.10113	0.00834744	-0.0510753	0.041128	-0.0688646	-0.0055183	-0.0898205	-0.0522185		-0.67	0.0122329	-0.0361822	-0.0386582	-0.040762	-0.0485771	-0.00866553	-0.0427647
-0.66	-0.19324	-0.0998669	0.00700146	-0.0652347	-0.0902192	-0.0628585	-0.119298	-0.225502	-0.0434545	-0.0176022	-0.0639847	-0.136962	-0.127375	0.0296383	0.00500008	0.0138409	-0.103186	-0.0754545	-0.0597986	-0.142368	-0.0640849	0.00173508	-0.0187024	-0.0207446	-0.0457216	-0.195145	-0.0252678	0.0525067	-0.02175	-0.0998466	0.0467286	-0.127013	-0.149524	-0.00243206	-0.0189412	0.035796	-0.0582576	-0.040523	-0.0708133	-0.0752495		-0.66	0.0577888	-0.0410966	-0.0269088	-0.0147078	-0.0504636	-0.0194613	-0.0383822
-0.65	-0.190376	-0.0852185	-0.0233233	-0.104967	-0.107815	-0.0656322	-0.0940438	-0.0450359	-0.0252323	-0.033612	-0.0525656	-0.147104	-0.171725	0.0120656	0.0323079	0.0226361	-0.132306	-0.0367178	-0.0510468	-0.121928	-0.0591366	-0.00996653	-0.0273797	-0.0294945	-0.074766	-0.164821	-0.0588915	0.0429368	-0.0323545	-0.10422	0.0133647	-0.0904078	-0.167716	-0.0168312	-0.00967849	0.0365306	-0.109128	-0.0996114	-0.0472651	-0.109699		-0.65	0.0555584	-0.0401081	-0.0324533	0.00344961	-0.0523276	-0.0384227	-0.0148134
-0.64	-0.186471	-0.133221	-0.0138297	-0.109635	-0.144918	-0.0770728	-0.0923874	0.0394319	-0.0150633	-0.0629684	-0.051291	-0.136004	-0.193882	0.0285975	0.0452118	0.0126222	-0.166315	-0.0528686	-0.0365397	-0.101577	-0.082483	-0.00942227	-0.0375795	-0.0734966	-0.0891871	-0.123805	-0.0977349	0.0255843	-0.0545109	-0.147227	-0.0126626	-0.0418824	-0.117177	-0.0240119	-0.0917724	0.0326594	-0.093262	-0.0985516	-0.0646582	-0.0826976		-0.64	0.0378786	-0.0312906	-0.04211	-0.00850147	-0.0635091	-0.026646	-0.0174348
-0.63	-0.205989	-0.109219	-0.0221922	-0.0918001	-0.0654108	-0.112988	-0.0971343	0.0290379	-0.0114572	-0.0763132	-0.0250533	-0.111907	-0.205851	0.01599	0.0586244	0.0282397	-0.227078	-0.0400028	-0.0537731	-0.0775554	-0.0821691	0.000152732	-0.0428229	-0.096918	-0.0753003	-0.127045	-0.0854548	0.00109108	-0.0495929	-0.158701	-0.0422239	-0.0355207	-0.0724536	-0.0315721	-0.0698448	0.0143985	-0.0585984	-0.0734951	-0.074405	-0.0757046		-0.63	0.0274619	-0.0203705	-0.0373335	-0.0220978	-0.0579285	-0.0222249	-0.0231573
-0.62	-0.201715	-0.0979319	-0.0187223	-0.0824807	-0.113206	-0.104999	-0.0819353	0.0359033	-0.00783256	-0.0430735	-0.0207435	-0.0793735	-0.224376	-0.0183845	0.052712	0.00525303	-0.100637	-0.0384302	-0.0578349	-0.0721534	-0.084567	0.00511636	-0.0399258	-0.114116	-0.0697799	-0.0961414	-0.0713772	0.0156627	-0.0623938	-0.125435	-0.036604	-0.0302295	-0.0199106	-0.03461	-0.060291	0.0279874	-0.0554379	-0.0414815	-0.0474713	-0.108693		-0.62	0.00332246	0.000628493	-0.0336994	-0.0235414	-0.0521328	-0.0448408	-0.00190283
-0.61	-0.153112	-0.105717	-0.0569209	-0.0908789	-0.133678	-0.0825968	-0.0655465	0.0417866	-0.00526242	-0.0491823	-0.0159856	-0.0635119	-0.186165	-0.0477413	0.0422738	-0.0107738	-0.0375986	-0.0769632	-0.0367706	-0.0539027	-0.113122	-0.013175	-0.0411049	-0.165472	-0.0925295	-0.0877831	-0.0894682	0.0107577	-0.0647754	-0.0982587	-0.0144132	-0.00642137	-0.0287216	-0.0457581	-0.0835859	0.0159403	-0.0702306	-0.0258749	-0.0589563	-0.0970212		-0.61	-0.00531819	-0.0045165	-0.0168238	-0.0185432	-0.0206453	-0.0664615	0.00741216
-0.6	-0.152392	-0.0842519	-0.0847311	-0.128738	-0.131808	-0.0520529	-0.0659209	0.0562483	0.00908547	-0.0417065	-0.0217436	-0.0708531	-0.126592	-0.0293766	0.0155958	-0.0043922	-0.0351367	-0.104881	-0.0464119	-0.0406042	-0.117944	-0.00561678	-0.0513988	-0.20321	-0.0927301	-0.0863531	-0.040736	0.0047191	-0.0797906	-0.0943974	-0.0356646	0.00992025	-0.0469496	-0.0471834	-0.0755719	0.0183864	-0.0803722	-0.0198731	-0.0877079	-0.113374		-0.6	0.00344243	-0.00551901	-0.0414578	-0.0523743	-0.0498387	-0.0653508	-0.00956238
-0.59	-0.0142412	-0.063338	-0.0628882	-0.126115	-0.166643	-0.0849574	-0.0715201	0.09019	0.0135371	-0.0141841	-0.0404215	-0.0563645	-0.137505	-0.00852675	0.00647601	-0.0251041	-0.0147398	-0.146315	-0.0464032	-0.0191085	-0.0897444	-0.00806089	-0.0752213	-0.198193	-0.114572	-0.093563	-0.061894	-0.0107559	-0.0875571	-0.0964057	-0.0295727	0.0175115	-0.068032	-0.0345849	-0.0674402	0.016589	-0.0344569	-0.068892	-0.0610714	-0.161223		-0.59	-0.00398051	0.000525391	-0.0538334	-0.0365285	-0.0426095	-0.0307081	-0.0139287
-0.58	0.0953816	-0.0579968	-0.0675491	-0.216533	-0.159726	-0.13564	-0.075481	0.0950454	0.0157517	0.00951513	-0.0502148	0.0156343	-0.115719	-0.0183172	0.00228225	0.00083234	-0.0144833	-0.196392	-0.106757	0.000821855	-0.0846581	-0.027375	-0.0866925	-0.204282	-0.183556	-0.0531551	-0.0693028	-0.00857204	-0.0845213	-0.0926074	-0.00734981	0.0158814	-0.0992128	-0.0446517	-0.0974168	0.0181899	-0.0544339	-0.0905566	-0.102242	-0.133168		-0.58	-0.0264083	0.000626716	-0.0389882	-0.0593956	-0.0394358	-0.0204537	-0.00569412
-0.57	0.0949339	-0.111471	-0.13501	-0.208513	-0.241364	-0.0656148	-0.0867223	0.059053	0.00799605	-0.027345	-0.0614825	0.0774038	-0.0780809	-0.0193272	-0.00733553	-0.017904	-0.0156296	-0.164838	-0.14221	-0.00262183	-0.107443	-0.0227234	-0.0898576	-0.237134	-0.208397	-0.00833682	-0.0681684	-0.0145975	-0.0764167	-0.0977966	-5.81642e-05	-0.00238759	-0.120729	-0.0618672	-0.103605	0.0262801	-0.0493997	-0.0906269	-0.133047	-0.0824928		-0.57	-0.0152091	-0.0242108	-0.0325088	-0.0707094	-0.0611635	-0.0382324	-0.034881
-0.56	0.0687308	-0.128964	-0.141821	-0.126164	-0.142578	-0.0338216	-0.0845678	0.0180181	-6.7294e-05	-0.0426113	-0.0399046	0.0943393	-0.0737701	-0.091733	-0.0243607	-0.0113877	-0.0313202	-0.0747403	-0.154204	-0.012121	-0.0976029	-0.0328464	-0.117474	-0.244036	-0.247122	-0.016729	-0.0727785	-0.0535582	-0.0891737	-0.113289	0.023201	-0.0102525	-0.10893	-0.0915923	-0.0487564	0.0272148	-0.0328389	-0.0924248	-0.111201	-0.0636374		-0.56	-0.00940932	-0.0150435	-0.0302024	-0.0771242	-0.0238387	-0.0496773	-0.0530352
-0.55	0.101604	-0.0920513	-0.0847878	-0.130947	0.0251809	-0.0441085	-0.0424938	-0.0169869	0.00187957	-0.0396444	-0.0236759	0.0938123	-0.0542827	-0.124422	-0.0072835	-0.0235619	-0.0489012	-0.10221	-0.139624	-0.0182518	-0.0794173	-0.0836304	-0.128527	-0.230615	-0.25935	-0.0480268	-0.115957	-0.0835183	-0.0909366	-0.105953	0.0647863	-0.0115527	-0.0676218	-0.103469	-0.0488396	0.00419169	-0.0620212	-0.0873969	-0.0570671	-0.109082		-0.55	-0.00588579	-0.011398	-0.0422452	-0.0766534	-0.0414246	-0.0440611	-0.0304589
-0.54	0.062347	-0.087943	-0.070214	-0.123632	0.0923793	-0.0186562	-0.0182524	-0.0190587	-0.0333339	-0.0715749	-0.0312917	0.103071	-0.0252824	-0.113267	0.0158025	-0.0349571	-0.0732238	-0.168177	-0.0854451	-0.0200331	-0.108203	-0.0832881	-0.111047	-0.252669	-0.260218	-0.070237	-0.118968	-0.111288	-0.0770107	-0.104405	0.0607681	-0.016982	-0.0441056	-0.143934	-0.0984267	0.0116285	-0.0814948	-0.0859829	-0.0694818	-0.131727		-0.54	-0.021673	-0.0264573	-0.00674881	-0.0788885	-0.0404511	-0.00537429	-0.0239532
-0.53	-0.0525278	-0.0855631	-0.106279	-0.091469	0.101615	-0.0634025	0.0131155	-0.00294754	-0.0296071	-0.0648377	-0.031253	0.105285	-0.0149462	-0.0695823	0.0244691	-0.0327463	-0.0687051	-0.159214	-0.156681	-0.00842601	-0.0995399	-0.0846042	-0.11134	-0.222186	-0.222016	-0.0717305	-0.0865051	-0.200917	-0.0718743	-0.131485	-0.0325004	-0.0492656	-0.0179145	-0.17601	-0.103745	0.00135747	-0.10914	-0.0924155	-0.0994908	-0.121843		-0.53	-0.0327995	-0.0387007	-0.0181842	-0.0762696	-0.0254468	0.0117536	-0.0265761
-0.52	-0.149099	-0.0901204	-0.156355	-0.0601812	0.0870798	-0.0923575	-0.00485389	-0.0231726	-0.0405766	-0.0398994	-0.0329632	0.100125	-0.0317497	-0.042458	0.0271198	-0.0262307	-0.0530378	-0.130358	-0.130265	-0.0173015	-0.0669849	-0.12205	-0.095585	-0.225635	-0.22165	-0.118198	-0.112306	-0.338342	-0.0637759	-0.138891	-0.0715847	-0.0457693	-0.0082097	-0.141962	-0.0887954	-0.0251011	-0.119741	-0.117683	-0.0976398	-0.0850246		-0.52	-0.0437355	-0.0444704	-0.0352629	-0.0611806	-0.0136859	-0.020365	-0.0146757
-0.51	-0.241756	-0.0926828	-0.161602	-0.0688678	0.0996149	-0.0564347	-0.01118	-0.0156457	-0.0412196	-0.048914	-0.0512362	0.091419	-0.0316102	-0.0774322	0.031802	-0.0283571	-0.0649562	-0.138774	-0.0445626	-0.0154315	-0.0512844	-0.160228	-0.0642401	-0.23231	-0.270155	-0.153833	-0.0996099	-0.359873	-0.0766994	-0.136206	-0.0702444	-0.0378359	-0.00109656	-0.088433	-0.0705273	-0.0181134	-0.0818848	-0.196135	-0.0280885	-0.0628571		-0.51	-0.0403256	-0.0398638	-0.0283338	-0.0458352	-0.0352188	-0.0141547	-0.0226334
-0.5	-0.252125	-0.125347	-0.148334	-0.061573	0.102688	-0.0441769	-0.0237455	-0.00524182	-0.0563482	-0.0907887	-0.0905746	0.0772541	-0.00284726	-0.16514	0.0217451	-0.0470381	-0.0714955	-0.13041	-0.0109862	-0.0116486	-0.0571495	-0.148509	-0.0580035	-0.236967	-0.244064	-0.134023	-0.0195183	-0.281862	-0.0802069	-0.15081	-0.0774616	-0.0417631	0.0127657	-0.0712275	-0.0503796	-0.0120793	-0.0553854	-0.155106	-0.0365061	-0.032232		-0.5	-0.0362995	-0.0335354	-0.0286999	-0.0551748	-0.0167461	-0.0241369	-0.0329745
-0.49	-0.181689	-0.138428	-0.0704147	-0.0795434	0.0748586	-0.0546171	-0.0371428	-0.00884836	-0.0455323	-0.102125	-0.125606	0.0513189	-0.00679634	-0.130756	-0.00067416	-0.0479988	-0.0914408	-0.0921287	-0.0754127	-0.00139227	-0.0424766	-0.122216	-0.0439738	-0.247932	-0.15024	-0.138595	-0.0173748	-0.159672	-0.0819068	-0.11222	-0.0936775	-0.038131	0.0169228	-0.0595134	-0.0424419	-0.0251075	-0.0730086	-0.0948471	-0.0936902	-0.0176362		-0.49	-0.0566572	-0.0423804	-0.0370631	-0.0547598	-0.0367581	-0.0208166	-0.0346122
-0.48	-0.143061	-0.144584	-0.0536498	-0.0881153	0.0717327	-0.03337	-0.0491591	-0.00955821	-0.0472356	-0.102523	-0.105254	0.0401701	0.00964734	-0.0819055	-0.0147864	-0.0432811	-0.117626	-0.0984492	-0.10023	-0.00342502	-0.0158597	-0.112015	-0.0345293	-0.189501	-0.0993765	-0.126917	-0.0780333	-0.0990859	-0.0820461	-0.0642687	-0.0950981	-0.0693005	0.0199983	-0.0521486	-0.0599399	-0.018217	-0.123556	-0.13797	-0.0627588	-0.0262357		-0.48	-0.0811412	-0.0570155	-0.0199968	-0.0419614	-0.0361957	-0.0379253	-0.0356609
-0.47	-0.115741	-0.157371	-0.0283766	-0.0632586	0.0688117	-0.0417363	-0.0393705	-0.0269307	-0.0636306	-0.0875813	-0.0999572	0.0163767	0.0217323	-0.104288	-0.062567	-0.0556256	-0.123875	-0.113452	-0.102852	-0.0162614	-0.0176227	-0.153482	-0.0266968	-0.106777	-0.0825419	-0.0998163	-0.0899455	-0.116179	-0.0865615	-0.0330108	-0.0973706	-0.0916769	0.00240466	-0.0510385	-0.0390544	-0.0103277	-0.133802	-0.176492	-0.094627	-0.0325508		-0.47	-0.0839431	-0.0628995	-0.0287855	-0.0370587	-0.026829	-0.050633	-0.0411231
-0.46	-0.117583	-0.217405	-0.0233569	-0.0765147	0.0218993	-0.123168	-0.0292974	-0.0303433	-0.0618537	-0.0705121	-0.0943808	0.0125797	0.0248093	-0.177238	-0.111512	-0.0422065	-0.207142	-0.116298	-0.172815	-0.0319543	-0.0182394	-0.171315	-0.0238328	-0.0707904	-0.06436	-0.00279479	-0.0275313	-0.107016	-0.0640281	-0.0337016	-0.0481759	-0.101553	0.00979723	-0.0413269	-0.0466671	-0.0158259	-0.172349	-0.0934669	-0.10958	-0.0130651		-0.46	-0.0941095	-0.0633227	-0.0213616	-0.0475305	-0.0466225	-0.0504903	-0.0410216
-0.45	-0.0847595	-0.278419	-0.0508517	-0.103271	-0.0482477	-0.204334	-0.0273074	-0.0222392	-0.0498142	-0.0980836	-0.0664877	0.00200257	0.0267714	-0.174974	-0.2159	-0.0402449	-0.156881	-0.121509	-0.0569288	-0.030737	0.00120925	-0.164657	0.00517982	-0.0692991	-0.0417582	-0.00461728	-0.019371	-0.155346	-0.0728067	-0.0210686	-0.0582948	-0.100722	0.0421968	-0.0518396	-0.0423598	-0.0298941	-0.197818	-0.065203	-0.0886507	0.0111091		-0.45	-0.10069	-0.0396794	-0.0224764	-0.0377188	-0.0332752	-0.0371856	-0.0156623
-0.44	-0.0136409	-0.218514	-0.104063	-0.147862	-0.0921569	-0.130132	-0.0333675	-0.0197424	-0.061663	-0.116148	-0.0759341	0.0131779	0.00382909	-0.0948843	-0.265328	-0.0383255	-0.128759	-0.125329	-0.0577936	-0.0317391	-0.00883388	-0.114471	0.0318148	-0.0837904	-0.0340026	-0.0425211	-0.07415	-0.0903279	-0.0959929	-0.00585865	-0.070432	-0.0948481	0.0400851	-0.051164	-0.0499854	-0.0532022	-0.179421	-0.0916007	-0.0527179	-0.0132632		-0.44	-0.0834227	-0.0483796	-0.042308	-0.0381966	-0.0133422	-0.0516209	-0.0289841
-0.43	0.0290644	-0.122857	-0.115055	-0.151945	-0.154635	-0.142257	-0.0247499	-0.00400637	-0.0906935	-0.0982315	-0.0575867	0.0222711	-0.00986829	-0.0411713	-0.248779	-0.039642	-0.131738	-0.130978	-0.136663	-0.0306308	-0.0177717	-0.135942	0.0296139	-0.0737437	-0.0351986	-0.0595223	-0.046722	-0.0928087	-0.0903529	-0.00231769	-0.0714494	-0.0884516	0.0172547	-0.0560375	-0.0449939	-0.0521429	-0.173598	-0.108038	-0.0743583	-0.0273935		-0.43	-0.0567972	-0.0462003	-0.0300635	-0.0404097	-0.0188899	-0.0368844	-0.0452505
-0.42	0.0020378	-0.0976683	-0.0887326	-0.16819	-0.268097	-0.142881	-0.0370999	0.00960631	-0.100726	-0.0848958	-0.0302005	0.0108041	-0.00466591	-0.0464384	-0.281656	-0.0196517	-0.126805	-0.080582	-0.146663	-0.0333285	-0.00485548	-0.113446	0.013006	-0.0307716	-0.023774	-0.0922732	-0.0350989	-0.170307	-0.0910161	-0.00577524	-0.0754755	-0.0879822	0.0221481	-0.0476302	0.00254924	-0.0431889	-0.156404	-0.0692755	-0.0829556	-0.0238003		-0.42	-0.0697741	-0.0428154	-0.0449201	-0.0451183	-0.0242371	-0.00858771	-0.038414
-0.41	-0.0195599	-0.133715	-0.02867	-0.189047	-0.259459	-0.0976966	-0.0533757	-0.00183856	-0.102849	-0.098141	-0.0617285	0.00200883	-0.0358704	-0.0795489	-0.243468	-0.0357773	-0.165895	-0.0338127	-0.143299	-0.0523089	-0.00778759	-0.0806089	0.00815792	0.00736375	-0.0125474	-0.0502418	-0.0550586	-0.25172	-0.0986337	-0.0251521	-0.0724374	-0.0887763	0.0271575	-0.0381695	0.0305477	-0.0428938	-0.118229	-0.0654988	-0.0960959	-0.0534414		-0.41	-0.0660995	-0.0437274	-0.0528351	-0.0412481	-0.0204144	-0.0428815	-0.0512325
-0.4	-0.0250741	-0.151604	-0.0282317	-0.142594	-0.135597	-0.133466	-0.0540266	-0.0169264	-0.0966163	-0.139015	-0.080452	0.000644063	-0.0926406	-0.0935081	-0.217825	-0.039712	-0.146026	-0.0389156	-0.0803949	-0.0610644	-0.0343897	-0.0923362	0.00339915	0.00334876	-0.00746618	-0.0701088	-0.075727	-0.142139	-0.0929081	-0.020808	-0.0588418	-0.0995123	0.0197522	-0.0288196	0.0239307	-0.0628074	-0.0766144	-0.0895511	-0.106071	-0.0752147		-0.4	-0.0714892	-0.0318159	-0.070551	-0.0515399	-0.0051531	-0.0487916	-0.0777474
-0.39	-0.0587857	-0.0692314	-0.0276689	-0.145363	-0.172392	-0.102379	-0.00360867	-0.00487308	-0.0944375	-0.190513	-0.0900339	-0.0146347	-0.118055	-0.0674848	-0.227889	-0.0414088	-0.107306	-0.0761607	-0.047399	-0.0613442	-0.0285048	-0.133673	0.00803081	-0.00342613	-0.0193431	-0.0170015	-0.104831	-0.0506916	-0.080546	-0.00597544	-0.102137	-0.0905137	-0.00703828	-0.0366245	-0.02656	-0.083355	-0.0483921	-0.0501027	-0.132959	-0.0788546		-0.39	-0.0773513	-0.0180173	-0.0444395	-0.0422709	0.00158436	-0.0379766	-0.0615417
-0.38	-0.117715	-0.0402881	-0.0205302	-0.155187	-0.156483	-0.052173	0.0176521	-0.00195314	-0.103171	-0.177402	-0.0718164	-0.0558751	-0.101117	-0.141057	-0.208442	-0.0457837	-0.10454	-0.0770614	-0.041738	-0.07735	-0.03802	-0.125624	-0.0426327	0.0209674	-0.0138262	-0.0373145	-0.0366784	-0.0690858	-0.091705	-0.0119396	-0.091648	-0.0495292	-0.0472616	-0.0483679	-0.0555758	-0.0908183	-0.0347554	-0.0418028	-0.135147	-0.0737355		-0.38	-0.0859343	-0.0152171	-0.0362117	-0.0354798	-0.0261816	-0.0517177	-0.0464734
-0.37	-0.170704	-0.0513809	-0.0206655	-0.13496	-0.0947624	-0.0268806	0.0135448	-0.00336555	-0.0914993	-0.133999	-0.0663463	-0.0445427	-0.0947701	-0.185703	-0.169415	-0.0475447	-0.150716	-0.0758655	-0.00635264	-0.107929	-0.0511109	-0.107508	-0.0477723	0.0286894	0.000558366	-0.0827204	0.000224388	-0.0613163	-0.144225	-0.0283688	-0.0929422	-0.0577896	-0.0532838	-0.0625031	-0.0697724	-0.105572	-0.0582064	-0.0372746	-0.0530575	-0.0931734		-0.37	-0.0914918	-0.0325529	-0.0595625	-0.0395644	-0.0423541	-0.0621902	-0.0459861
-0.36	-0.232702	-0.106449	-0.112549	-0.11768	-0.00270738	-0.0334912	-0.00845473	-0.0112279	-0.0912528	-0.122218	-0.0618161	-0.0312681	-0.0831138	-0.0897725	-0.206744	-0.0642209	-0.13108	-0.0685083	-0.0236665	-0.106144	-0.0542863	-0.0960405	-0.10761	0.0220417	-0.00439016	-0.0761269	0.022893	-0.0809967	-0.291474	-0.0269666	-0.110381	-0.0892078	-0.0606912	-0.0659967	-0.068943	-0.114954	-0.0776553	-0.0294531	-0.00800646	-0.0585676		-0.36	-0.0738714	-0.0377517	-0.0719078	-0.050218	-0.0222292	-0.0552143	-0.057745
-0.35	-0.272051	-0.12742	-0.162137	-0.108965	0.00842676	-0.0128577	-0.0288054	-0.017309	-0.0770048	-0.0847901	-0.0721501	-0.0441057	-0.126562	-0.0445332	-0.237692	-0.0635184	-0.0765049	-0.0367634	-0.0312799	-0.0978207	-0.0562871	-0.11518	-0.127023	0.0292041	-0.0200882	-0.0563908	-0.0113072	-0.0586896	-0.489341	-0.0266001	-0.184929	-0.127707	-0.0721045	-0.0673966	-0.0589236	-0.124796	-0.114421	-0.014149	0.0209546	-0.0480897		-0.35	-0.0447353	-0.0417407	-0.081059	-0.0638811	-0.0337823	-0.0583532	-0.0505276
-0.34	-0.273237	-0.11929	-0.169376	-0.131581	0.0161138	-0.00997705	-0.0479982	-0.0127596	-0.0689483	-0.0445692	-0.0861237	-0.04304	-0.112505	-0.0336974	-0.155901	-0.0660135	-0.0946255	-0.0126778	-0.0560913	-0.0903761	-0.0462146	-0.144812	-0.094348	0.00745827	-0.0342521	-0.046737	-0.0501572	0.0175257	-0.541363	-0.039339	-0.0863643	-0.118437	-0.061454	-0.0613013	-0.0123055	-0.141291	-0.15846	-0.00424571	-0.0328226	-0.0532767		-0.34	-0.0356598	-0.0552534	-0.0730298	-0.0504996	-0.035681	-0.0613151	-0.0373733
-0.33	-0.226545	-0.158853	-0.17692	-0.123308	0.033078	-0.0123241	-0.048003	-0.0184161	-0.0592279	-0.064362	-0.119044	-0.0240051	-0.146429	-0.0300187	-0.116916	-0.0785573	-0.0972204	-0.0592044	-0.0426864	-0.0613794	-0.0309622	-0.155186	-0.0769808	-0.00587584	-0.038323	-0.0576952	-0.0221677	0.0137745	-0.370787	-0.0287943	-0.0812636	-0.0811342	-0.0531038	-0.0607313	0.0159037	-0.145132	-0.122559	-0.0136811	-0.0867672	-0.065301		-0.33	-0.0495197	-0.0389806	-0.0565763	-0.0374908	-0.0085269	-0.0428039	-0.04318
-0.32	-0.170865	-0.151012	-0.156974	-0.155979	0.0434025	-0.00576242	-0.0308522	-0.0253404	-0.0643551	-0.0622309	-0.109003	-0.0492769	-0.153878	-0.0164223	-0.179661	-0.102513	-0.113689	-0.0990702	-0.0287108	-0.0470959	-0.0281635	-0.132044	-0.0635677	-0.0328636	-0.0473115	-0.0424887	-0.0322286	-0.0235387	-0.27182	-0.0361332	-0.141761	-0.0989755	-0.058913	-0.057121	0.00896259	-0.136415	-0.144609	-0.0334713	-0.0813206	-0.0970219		-0.32	-0.0549089	-0.039364	-0.0546108	-0.0353935	-0.035201	-0.0466116	-0.0204602
-0.31	-0.143509	-0.120788	-0.0902374	-0.12846	0.0208822	0.014993	-0.0433337	-0.0244603	-0.0676976	-0.0302495	-0.101221	-0.0624476	-0.0846237	-0.0170849	-0.261017	-0.18053	-0.175938	-0.0697248	-0.0814977	-0.0539573	-0.0516616	-0.124001	-0.0541432	-0.0843143	-0.0736457	-0.0139404	-0.0502439	0.0160921	-0.294248	-0.062308	-0.114574	-0.153466	-0.0723573	-0.0430802	0.012176	-0.12995	-0.194902	-0.0543937	-0.0701681	-0.103697		-0.31	-0.0569854	-0.0514941	-0.0218685	-0.0225497	-0.0614967	-0.054195	-0.046632
-0.3	-0.125025	-0.132543	-0.05716	-0.100348	0.0318309	0.00487212	-0.064074	-0.0279361	-0.0707759	-0.0317361	-0.0878823	-0.0727757	-0.0401291	-0.0301472	-0.265714	-0.282404	-0.15416	-0.0361081	-0.0478544	-0.0458095	-0.0707939	-0.0906817	-0.0630564	-0.062157	-0.0954776	0.00184693	-0.0938494	0.035154	-0.298949	-0.0809507	-0.121453	-0.179515	-0.0866647	-0.0402042	0.0227566	-0.127951	-0.200171	-0.0997073	-0.0762765	-0.100989		-0.3	-0.0585215	-0.0280879	-0.0167027	-0.0211077	-0.0508413	-0.0258264	-0.0518115
-0.29	-0.0774215	-0.106409	-0.0540663	-0.052699	0.0402259	-0.0528591	-0.0895042	-0.0222489	-0.0846683	-0.110338	-0.0871183	-0.0698947	-0.0369302	-0.0179157	-0.248638	-0.335454	-0.163495	-0.0151326	0.0104973	-0.032875	-0.0773795	-0.0415899	-0.0548259	-0.0557318	-0.11332	-0.0159686	-0.148662	0.0393004	-0.270679	-0.0867898	-0.134799	-0.179667	-0.091145	-0.0564011	0.0289111	-0.107701	-0.157478	-0.0674816	-0.1008	-0.102021		-0.29	-0.0463337	-0.0369253	-0.0256387	-0.0249955	-0.0277056	-0.0360733	-0.0351457
-0.28	-0.0745721	-0.078456	-0.022942	-0.0414233	0.00445346	-0.0842309	-0.0668745	-0.0536454	-0.083253	-0.135995	-0.0798327	-0.0693886	-0.023303	-0.0539355	-0.249565	-0.335072	-0.127493	0.000664011	0.0132223	-0.0552727	-0.0703875	-0.0143408	-0.0404803	-0.0535282	-0.162668	-0.0427632	-0.107546	0.0119744	-0.298247	-0.0826473	-0.17184	-0.193276	-0.081685	-0.0645697	0.0220356	-0.0941278	-0.121743	-0.083061	-0.0684015	-0.0766863		-0.28	-0.044005	-0.0193665	-0.0179579	-0.0248933	-0.0464	-0.0948891	-0.0583693
-0.27	-0.0614752	-0.0940012	-0.0191491	-0.0349893	-0.0411789	-0.0708783	-0.083341	-0.0474342	-0.060553	-0.128462	-0.0608656	-0.0844742	-0.0198537	-0.0575886	-0.253612	-0.337068	-0.0801703	-0.0004559	-0.0359563	-0.0648298	-0.0876929	-0.017312	-0.037504	-0.0668073	-0.267521	-0.0241317	-0.126536	-0.0272313	-0.280898	-0.0714056	-0.112245	-0.183852	-0.0729169	-0.0521516	0.0152695	-0.0877362	-0.143423	-0.114748	-0.0374057	-0.0694193		-0.27	-0.0521903	-0.0388657	-4.25063e-05	-0.0359011	-0.0407172	-0.0817674	-0.090496
-0.26	-0.0427083	-0.0883763	-0.0216724	0.00152199	-0.071062	-0.079975	-0.0942669	-0.0428118	-0.0602084	-0.103755	-0.0593753	-0.0856938	-0.0221328	-0.0608948	-0.226709	-0.274824	-0.106909	-0.0118615	-0.0632359	-0.0624864	-0.105429	-0.00883618	-0.0271844	-0.100985	-0.320071	-0.0221066	-0.187314	-0.0479386	-0.221654	-0.0623753	-0.0322959	-0.174238	-0.0722683	-0.049165	0.0215201	-0.0797922	-0.128122	-0.0824536	-0.0236881	-0.107362		-0.26	-0.0538208	-0.0498179	0.00790996	-0.0233001	-0.0635365	-0.0529777	-0.0845627
-0.25	0.00159691	-0.147094	-0.0345798	0.0116989	-0.145885	-0.146214	-0.0857436	-0.085572	-0.0698407	-0.0679545	-0.0403073	-0.0713425	-0.0801321	-0.0723889	-0.209098	-0.268968	-0.0739357	-0.00885858	-0.0580366	-0.070967	-0.0954081	-0.00124381	-0.0560834	-0.125361	-0.295388	-0.0533466	-0.180818	-0.0235829	-0.218146	-0.0525676	-0.0680665	-0.150988	-0.0664427	-0.0586568	0.0411342	-0.0675545	-0.0944582	-0.0485228	-0.0459133	-0.14685		-0.25	-0.0278855	-0.0403657	0.00838697	-0.0159892	-0.0609593	-0.0482194	-0.108302
-0.24	0.0361856	-0.0885893	-0.0443989	0.00620552	-0.175749	-0.137045	-0.0720157	-0.129472	-0.0744179	-0.071066	-0.0355171	-0.0724544	-0.133317	-0.0696628	-0.166502	-0.246918	-0.0558422	-0.0334722	-0.055555	-0.0746165	-0.0857146	0.0113859	-0.0558315	-0.141703	-0.227809	-0.0822566	-0.162403	-0.0246891	-0.244055	-0.060672	-0.0979464	-0.0953251	-0.075178	-0.0625938	0.0613699	-0.0516329	-0.142368	-0.0245656	-0.0724044	-0.145398		-0.24	-0.0367407	-0.0218776	0.00798332	-0.0249293	-0.0589805	-0.0241417	-0.109601
-0.23	0.0509251	-0.0329574	-0.0846782	0.0293484	-0.172179	-0.114427	-0.0512216	-0.169959	-0.0645851	-0.0648837	-0.0351328	-0.0583918	-0.157603	-0.0595361	-0.131005	-0.198066	-0.0764139	-0.0661202	-0.0310224	-0.056394	-0.0962723	0.0254785	-0.0544781	-0.12525	-0.157332	-0.0994467	-0.173196	-0.0744798	-0.227457	-0.0714302	-0.121877	-0.0596501	-0.063163	-0.0772699	0.0646508	-0.0608915	-0.128138	-0.0239109	-0.111738	-0.134289		-0.23	-0.0344432	-0.0300717	-0.00699294	-0.0372132	-0.0464676	-0.0531947	-0.0830765
-0.22	0.00864749	-0.0390651	-0.134014	0.0522345	-0.203678	-0.14401	-0.0377177	-0.245197	-0.0393342	-0.0575708	-0.0237673	-0.0736874	-0.170724	-0.0875078	-0.151036	-0.160007	-0.126441	-0.0391531	-0.0266148	-0.0330913	-0.100143	0.0187881	-0.0423947	-0.108882	-0.0912645	-0.108527	-0.141591	-0.129895	-0.273015	-0.0584538	-0.12234	-0.0354364	-0.0614006	-0.129159	0.0547569	-0.0582734	-0.0110419	-0.0101441	-0.0795755	-0.113765		-0.22	-0.0306293	-0.0458066	0.00198478	-0.032897	-0.0357925	-0.0456892	-0.0510857
-0.21	-0.0579496	-0.0210102	-0.122679	0.0359615	-0.226252	-0.153678	-0.0523804	-0.280525	-0.0199659	-0.0446316	-0.00848224	-0.0761552	-0.186891	-0.134669	-0.0946485	-0.135039	-0.0793263	-0.0292836	-0.0407402	-0.0726986	-0.0805894	0.00572318	-0.037477	-0.118134	-0.0469928	-0.124093	-0.121012	-0.0974938	-0.192937	-0.0414526	-0.0861426	-0.0218282	-0.0905592	-0.200785	0.0541024	-0.0468386	-0.0323018	0.0282743	-0.0675161	-0.134538		-0.21	-0.0177101	-0.0558079	-0.00651251	-0.0166674	-0.0109431	-0.0275713	-0.0516919
-0.2	-0.159879	-0.0195809	-0.0995811	0.0231523	-0.185695	-0.120729	-0.0605781	-0.369753	-0.0207501	-0.0670505	-0.0241095	-0.0671623	-0.224135	-0.118921	-0.110947	-0.103039	-0.0622529	-0.0283346	-0.0569661	-0.0941904	-0.0749646	-0.00947871	-0.0229063	-0.114086	-0.0153606	-0.0612275	-0.136514	-0.0569631	-0.215784	-0.0517462	-0.0488057	-0.0259654	-0.124859	-0.230539	0.0534488	-0.0599273	-0.118695	0.0309684	-0.0327665	-0.118273		-0.2	0.00328226	-0.0532048	-0.0170127	-0.00441207	0.00213037	-0.0366511	-0.0232983
-0.19	-0.273748	-0.00147029	-0.0843323	0.00459882	-0.14138	-0.11961	-0.049562	-0.362176	-0.0325643	-0.0711103	-0.0101429	-0.0533451	-0.156249	-0.133144	-0.105718	-0.0758748	-0.0511496	-0.0321822	-0.0714597	-0.0814378	-0.108807	-0.031711	-0.00320573	-0.123329	0.0175043	-0.011656	-0.175232	-0.0445379	-0.236062	-0.0804189	-0.0527521	-0.0258985	-0.131618	-0.221952	0.0578815	-0.0658556	-0.0723172	0.0139212	-0.032246	-0.104997		-0.19	0.0011343	-0.0404423	-0.0170616	-0.0156259	-0.00297279	-0.0355862	-0.0243724
-0.18	-0.277467	0.00453314	-0.1032	-0.0025254	-0.166797	-0.159725	-0.0398272	-0.332863	-0.0581472	-0.0416887	-0.0054171	-0.0486773	-0.107965	-0.211744	-0.0308459	-0.0661091	-0.0710126	-0.0248883	-0.128797	-0.0664564	-0.108046	-0.0598442	-0.0272222	-0.113422	0.0396841	0.00488301	-0.111419	-0.0753442	-0.233753	-0.0888442	-0.0807737	-0.0361258	-0.172487	-0.192109	0.0621056	-0.0513791	-0.0700996	0.00838596	-0.0447825	-0.08416		-0.18	0.0138729	-0.0352538	-0.0154195	-0.050881	-0.0247573	-0.0439636	-0.0167131
-0.17	-0.16402	-1.21051e-05	-0.126663	0.0184464	-0.236086	-0.180095	-0.0357984	-0.22564	-0.0770118	-0.046085	-0.00568895	-0.0531446	-0.129515	-0.160612	-0.021355	-0.0550681	-0.0755383	-0.0267029	-0.0882874	-0.0802859	-0.0900673	-0.0746168	-0.0657898	-0.108174	0.0682264	-0.00916413	-0.107111	-0.207284	-0.181331	-0.084421	-0.0772162	-0.0541222	-0.194275	-0.155737	0.0438404	-0.0693911	-0.104558	0.0110569	-0.0359111	-0.0417469		-0.17	0.0170545	-0.0438619	-0.0236124	-0.0338615	-0.0366065	-0.0594942	0.00850663
-0.16	-0.145128	0.00267184	-0.185942	0.00922667	-0.150403	-0.258153	-0.0556962	-0.168483	-0.0699245	-0.0356451	-0.000584519	-0.0422774	-0.116131	-0.123855	-0.0371357	-0.0290033	-0.0647422	-0.0558887	-0.0274769	-0.0629697	-0.0895235	-0.0527242	-0.139888	-0.0922621	0.0775794	-0.0362407	-0.150373	-0.16075	-0.136899	-0.0919612	-0.0112261	-0.0682824	-0.190994	-0.115985	0.0663596	-0.0751395	-0.0415482	0.0010586	-0.081755	-0.0264722		-0.16	0.0357216	-0.0385447	-0.0494026	-0.0112522	-0.0233172	-0.0682209	-0.00901553
-0.15	-0.0903363	0.00821755	-0.120642	-0.0481857	-0.137131	-0.215101	-0.070289	-0.120917	-0.0808662	-0.0220608	0.00503545	-0.0596695	-0.114881	-0.128263	-0.06631	-0.0236043	-0.0832769	-0.0894282	-0.0537122	-0.0746814	-0.0843659	-0.0665791	-0.254647	-0.0444196	0.0591617	-0.0611249	-0.069841	-0.111408	-0.140245	-0.0968983	-0.0334417	-0.059048	-0.26706	-0.0740244	0.0586361	-0.0794527	0.0377274	-0.0391225	-0.117471	-0.0310425		-0.15	0.0331287	-0.0107375	-0.0209778	-0.0350524	-0.0513271	-0.025135	-0.0340869
-0.14	-0.125605	-0.0148175	-0.0749305	-0.103099	-0.211374	-0.119814	-0.0851494	-0.0755176	-0.0864317	-0.0343302	-0.00594332	-0.0648211	-0.109634	-0.105832	-0.0933039	-0.0211526	-0.0610729	-0.0315464	-0.0695925	-0.0852079	-0.0682799	-0.102216	-0.332272	-0.0721178	0.0431738	-0.0858244	-0.0373828	-0.177031	-0.148417	-0.0798489	-0.0541982	-0.0535402	-0.198284	-0.0493791	0.0407827	-0.105025	0.063318	-0.0366375	-0.135958	-0.00288784		-0.14	0.00122396	-0.0317251	-0.0142975	-0.0341844	-0.0571047	-0.0165901	-0.0547313
-0.13	-0.0906422	-0.0122138	-0.067271	-0.0855894	-0.153888	-0.129707	-0.0988707	-0.0170446	-0.0788463	-0.0771072	-0.0190463	-0.0474635	-0.0580536	-0.102475	-0.0644922	-0.00114926	-0.0835598	-0.0127493	-0.0529216	-0.102922	-0.0622711	-0.0989921	-0.369461	-0.0824513	0.0206483	-0.100458	-0.0946759	-0.198366	-0.139945	-0.0752329	-0.0934345	-0.0484139	-0.200572	-0.0399925	0.0470469	-0.140167	0.0710705	-0.0418114	-0.0829904	0.0179674		-0.13	-0.00573562	-0.0377185	-0.00244064	-0.00397548	-0.0447502	-0.0252448	-0.0432676
-0.12	-0.0890012	-0.00290409	-0.0753139	-0.078338	-0.100404	-0.162662	-0.103011	0.0281258	-0.0783453	-0.125605	-0.0218926	-0.056988	0.000110341	-0.0981118	-0.104086	0.00610399	-0.121589	-0.0226549	-0.0474617	-0.0838262	-0.0665202	-0.092846	-0.352432	-0.0522379	0.0070482	-0.0480063	-0.106662	-0.109832	-0.110683	-0.128834	-0.0964884	-0.0118449	-0.192717	-0.0244231	0.0363196	-0.172492	0.0786756	-0.0251686	-0.0695199	0.0364798		-0.12	-0.000561484	-0.0215892	-0.00162924	-0.0133523	-0.0578591	-0.030918	-0.0437921
-0.11	-0.0238241	-0.0108821	-0.0380622	-0.130888	-0.126897	-0.117886	-0.0858232	0.0410807	-0.0941042	-0.102119	-0.0191385	-0.0595974	0.0490646	-0.0833397	-0.0919942	-0.00366198	-0.119892	0.023615	-0.0493919	-0.0753101	-0.0494627	-0.124125	-0.280274	-0.0888957	0.00430032	-0.0238812	-0.0975223	-0.0867148	-0.0454263	-0.161717	-0.108967	-0.0039966	-0.186288	-0.0153861	0.017685	-0.161476	0.0489256	-0.0313218	-0.100077	0.052185		-0.11	-0.00734783	-0.0287434	0.000679205	-0.0329201	-0.0647222	-0.0398099	-0.0675714
-0.1	0.0321157	-0.0350747	-0.0180077	-0.129312	-0.128844	-0.0940244	-0.070947	0.025567	-0.0621502	-0.0815325	-0.0198708	-0.0417927	0.0929071	-0.0362522	-0.0394655	-0.00103947	-0.0645179	0.0489386	-0.100142	-0.0587705	-0.0471294	-0.12866	-0.265315	-0.0653054	0.0124807	-0.0118021	-0.0975505	-0.10443	-0.0596494	-0.211669	-0.104085	-0.0481952	-0.209165	-0.0155641	0.0258209	-0.1565	0.0197562	-0.0427008	-0.123319	0.0390566		-0.1	-0.00859467	-0.0466896	-0.0297872	-0.0409434	-0.0485487	-0.0588677	-0.0700202
-0.09	-0.00507828	-0.0294155	-0.0270699	-0.105754	-0.0862229	-0.0973737	-0.0774118	0.0179376	-0.0568674	-0.0811772	-0.0323422	-0.047705	0.0674349	-0.0406566	-0.0603297	-0.00575558	-0.0435126	0.0264302	-0.118572	-0.0548272	-0.0589769	-0.11676	-0.216622	-0.0146042	0.00946633	-0.0122762	-0.134674	-0.161304	-0.105587	-0.184311	-0.0926976	-0.0469556	-0.194545	-0.0196216	0.031797	-0.149819	0.00327269	-0.0712665	-0.122681	0.0300313		-0.09	-0.0108086	-0.044609	-0.0349096	-0.0413401	-0.0310702	-0.0531821	-0.074077
-0.08	-0.0208958	-0.0239798	-0.0248649	-0.0893371	-0.126042	-0.104427	-0.0542754	0.0252853	-0.0863346	-0.127105	-0.03803	-0.0749731	0.0573659	-0.0859686	-0.0845716	-0.00172392	-0.0637573	-0.00402624	-0.0845173	-0.0475031	-0.0508213	-0.142218	-0.123315	-0.0333975	0.00215568	-0.0319003	-0.163475	-0.166468	-0.0576924	-0.106685	-0.121361	-0.0111082	-0.204935	-0.0165677	0.0228797	-0.123251	-0.00962243	-0.0791354	-0.081709	0.0393662		-0.08	-0.00528927	-0.0499956	-0.0192912	-0.0416118	-0.0149761	-0.0265902	-0.0550858
-0.07	-0.0186057	-0.0374218	-0.0181781	-0.0719816	-0.145968	-0.104729	-0.0774727	0.0283967	-0.0876529	-0.152427	-0.0557177	-0.0650928	0.0582507	-0.0815292	-0.0755179	-0.00152534	-0.0672327	-0.00169116	-0.0678498	-0.0440523	-0.0568295	-0.0925472	-0.0705776	-0.0413456	-0.0135958	-0.0468994	-0.1833	-0.0671898	-0.0412442	-0.0622105	-0.136483	-0.0246035	-0.182855	-0.0166861	0.0415387	-0.107087	-0.000368664	-0.0496869	-0.0434077	0.0240161		-0.07	-0.0217812	-0.0330193	-0.0537019	-0.0140048	0.0205528	-0.0229878	-0.0571843
-0.06	-0.0366917	-0.0252166	-0.0357773	-0.0467752	-0.13997	-0.0969173	-0.0956377	0.0385966	-0.0905736	-0.121403	-0.0464889	-0.0733522	0.0738045	-0.12192	-0.0831775	-0.0103137	-0.0598155	0.00312897	-0.0766554	-0.0511372	-0.0569696	-0.100425	-0.0215536	-0.0292098	-0.015869	-0.0361509	-0.0821801	-0.0288577	-0.0494963	-0.0718363	-0.177305	-0.028281	-0.147553	-0.0242671	0.0377107	-0.114365	-0.0516552	-0.0299865	-0.0481122	-0.000472579		-0.06	-0.0167064	-0.0262795	-0.0593313	-0.000313668	-0.0111874	-0.025648	-0.0538074
-0.05	-0.106515	-0.00866325	-0.0476065	-0.0335496	-0.170791	-0.0552041	-0.102134	0.0484447	-0.0813157	-0.127348	-0.0387957	-0.0650764	0.0701869	-0.129564	-0.0996437	-0.0100817	-0.0785306	0.0305358	-0.0725984	-0.0542779	-0.0665365	-0.106486	-0.00618523	-0.0456002	-0.0339322	-0.0226763	-0.112629	-0.082813	-0.0517592	-0.0747528	-0.114146	-0.0487988	-0.0838189	-0.0221216	0.0309571	-0.10135	-0.0361979	-0.0271013	-0.0743176	-0.0213629		-0.05	-0.0124713	-0.0149984	-0.0642083	-0.0152696	-0.0340298	-0.0327881	-0.0587499
-0.04	-0.037069	-0.00636471	-0.0826135	-0.0215241	-0.156387	-0.0280979	-0.0869615	0.0495896	-0.0947356	-0.151171	-0.0520967	-0.0618141	0.0526259	-0.125435	-0.0289108	-0.0120015	-0.108053	0.0419764	-0.0492091	-0.0407911	-0.0510764	-0.107613	-0.0323147	-0.0636025	-0.0346228	-0.0218499	-0.160667	-0.0741548	-0.102563	-0.0689482	-0.0739262	-0.0878667	-0.0499298	-0.0171028	0.0268323	-0.122949	0.00990333	-0.0117234	-0.100849	-0.0562181		-0.04	-0.0392672	-0.0301612	-0.0690904	-0.0245832	-0.0247256	-0.0471925	-0.0699079
-0.03	-0.0958507	0.00151727	-0.0662121	-0.0253514	-0.0512532	0.00268045	-0.12365	0.0377571	-0.0957471	-0.15362	-0.0560802	-0.0683658	0.0455314	-0.165391	-0.048494	-0.0182882	-0.094212	0.0414391	-0.113784	-0.065884	-0.0452571	-0.0985452	-0.0520598	-0.0767832	-0.0342956	-0.0204892	-0.13422	-0.0320254	-0.00728923	-0.0880493	-0.0845655	-0.0997037	-0.0500731	-0.0196261	-0.00150516	-0.0882071	0.0335102	0.00116653	-0.0750016	-0.0798582		-0.03	-0.0529821	-0.0317441	-0.0835761	-0.0157517	-0.0466526	-0.0203324	-0.0514737
-0.02	-0.0951821	-0.00741174	-0.0129572	-0.0113041	0.00603018	-0.00798089	-0.150908	0.0215754	-0.0916615	-0.139466	-0.0584933	-0.0815731	0.0497412	-0.195603	-0.0148421	-0.00980358	-0.122546	0.0487818	-0.124144	-0.0775402	-0.0239491	-0.0790149	-0.0749304	-0.0801393	-0.113462	0.000778278	-0.152563	-0.0745846	0.0372923	-0.0842845	-0.0900515	-0.111875	-0.0265267	-0.0285569	0.000178037	-0.0276734	0.0302124	-0.010609	-0.0390414	-0.0599114		-0.02	-0.0337245	-0.0299665	-0.0611921	-0.0152474	-0.0773528	-0.0414504	-0.0493826
-0.01	-0.00416944	0.000484282	0.00563799	-0.0143694	-0.0324531	-0.0149627	-0.169351	-0.0199857	-0.101892	-0.163577	-0.1089	-0.0616643	0.03264	-0.134626	-0.0678718	-0.0132155	-0.173238	0.0627883	-0.119419	-0.0576786	-0.0140186	-0.104824	-0.111454	-0.0531587	-0.291939	0.0172388	-0.151762	-0.17183	0.0113053	-0.0621509	-0.114541	-0.125409	-0.0124342	-0.027991	0.000272158	0.0105621	0.00826754	-0.000923284	0.00527277	-0.0712919		-0.01	-0.0462816	-0.0276595	-0.0657314	-0.0357122	-0.0651202	-0.0643135	-0.0329406
0	-0.0449205	0.00752669	-0.0249551	-0.0105354	-0.0557533	-0.0068544	-0.162201	-0.0173093	-0.105474	-0.147864	-0.109426	-0.0673262	0.00410512	-0.0968392	-0.0569103	-0.0351113	-0.160316	0.0580187	-0.143363	-0.0404814	-0.0110305	-0.0998335	-0.132817	-0.0209214	-0.403881	0.0313134	-0.0771403	-0.100749	0.0137825	-0.0477968	-0.127319	-0.191562	-0.0353526	-0.0182986	-0.0220158	0.0108466	0.0214637	-0.00639068	0.0372107	-0.0673544		0	-0.0397952	-0.0206996	-0.0675938	-0.0337146	-0.0432904	-0.0343314	-0.0205066
0.01	-0.0755025	0.00457556	-0.0315907	-0.0245646	-0.0645611	-0.037579	-0.17743	-0.019287	-0.104438	-0.0937925	-0.110782	-0.046039	-0.00633864	-0.102297	-0.0730166	-0.00689521	-0.130314	0.0182949	-0.0947013	-0.0322755	-0.00498424	-0.0895228	-0.139843	-0.0201585	-0.412004	0.0274465	-0.081224	-0.066804	0.042792	-0.058386	-0.0884217	-0.20015	-0.0141171	-0.0245141	-0.0296724	-0.0252094	0.033457	-0.0326228	0.0388725	-0.0738101		0.01	-0.0354436	-0.0387375	-0.056413	-0.0187244	-0.055174	-0.0113365	-0.00225551
0.02	-0.0578523	0.0140163	-0.043356	-0.00947472	-0.0609977	-0.0453756	-0.222541	-0.0390622	-0.0802789	-0.0804753	-0.129708	-0.0541963	0.000662078	-0.141511	-0.0867371	0.0190981	-0.114886	0.013206	-0.0439238	-0.046808	0.00645889	-0.0955661	-0.111603	-0.0508385	-0.421735	0.0207481	-0.103034	-0.123153	0.0573403	-0.0595302	-0.0852392	-0.160719	0.0016618	-0.0294854	-0.0285728	-0.0221236	0.0286336	-0.0540294	0.0147501	-0.0818102		0.02	-0.0351331	-0.0377112	-0.0362487	-0.00423887	-0.0755862	-0.0118148	-0.00920662
0.03	-0.0711357	0.0351818	-0.0983186	0.00264859	-0.0862502	-0.0397912	-0.224506	-0.0978209	-0.0749451	-0.107218	-0.132652	-0.0758091	0.00662634	-0.121742	-0.0380104	0.024199	-0.11798	0.000520338	-0.0811278	-0.0520364	0.00693131	-0.15496	-0.153698	-0.0849807	-0.353311	0.0190437	-0.105462	-0.0625257	0.0467405	-0.0425517	-0.109461	-0.162326	-0.0208807	-0.0376338	-0.0510076	-0.0462289	0.013443	-0.0718931	0.0442108	-0.079474		0.03	-0.0343579	-0.0328695	-0.0375352	-0.00136427	-0.0515479	-0.0313088	0.0143848
0.04	-0.0464769	0.0200308	-0.0966855	-0.00778344	-0.143691	-0.0756151	-0.191403	-0.199362	-0.0913428	-0.0946114	-0.128322	-0.0613862	0.0154055	-0.171627	-0.0299748	0.0192806	-0.0769966	-0.014924	-0.0750779	-0.037442	-0.0100344	-0.150925	-0.208923	-0.0869218	-0.240104	-0.0102689	-0.0592045	-0.0357004	0.0495452	-0.054529	-0.0927613	-0.187207	-0.0460873	-0.0448482	-0.046644	-0.070877	-0.0114183	-0.0648985	0.0743712	-0.0727407		0.04	-0.0216385	-0.0207275	-0.0495648	-0.0267547	-0.0492527	-0.053797	-0.000593547
0.05	-0.0814231	0.0269911	-0.0893405	-0.0431978	-0.130665	-0.0764911	-0.116939	-0.38729	-0.0581595	-0.0955229	-0.14629	-0.0656366	0.00819361	-0.19576	-0.142758	0.0218596	-0.0445131	-0.0264386	-0.0606501	-0.0670113	-0.00510813	-0.0578361	-0.249205	-0.0984907	-0.144295	0.00139746	-0.0641582	-0.104728	0.0489365	-0.0731918	-0.0839954	-0.128088	-0.0956862	-0.0379608	-0.0291125	-0.0435455	-0.0339302	-0.0782592	0.0692404	-0.0885252		0.05	-0.0177452	-0.0139074	-0.0351866	-0.0319786	-0.0475214	-0.0141774	0.0262766
0.06	-0.122569	0.0142073	-0.0982579	-0.0573327	-0.146549	-0.0274418	-0.0593375	-0.482939	-0.0767647	-0.104909	-0.142314	-0.0987486	-0.0226427	-0.113454	-0.129253	0.00993355	-0.0183911	-0.0512832	-0.0541626	-0.101809	-0.0124894	-0.0779616	-0.25557	-0.0746779	-0.0896179	-0.00254394	-0.137858	-0.0763845	0.0320738	-0.0911504	-0.0737897	-0.0867593	-0.128584	-0.0461781	-0.053445	0.023778	-0.0876519	-0.141582	0.0558055	-0.111797		0.06	-0.0337308	-0.0320216	-0.0395975	-0.0232462	-0.0334147	-0.00997016	0.0685398
0.07	-0.152775	0.0142033	-0.105831	-0.0843571	-0.153217	-0.0130155	-0.0636259	-0.418912	-0.0785777	-0.0914153	-0.169987	-0.0711794	-0.0528677	-0.0997885	-0.0762002	0.026412	-0.00584487	-0.0563808	-0.0548268	-0.0803492	-0.0125624	-0.0653898	-0.275527	-0.0663671	-0.0650024	-0.0555606	-0.09661	-0.066619	0.0224292	-0.0779585	-0.0985372	-0.0887949	-0.137596	-0.0674781	-0.0576882	0.0438305	-0.130539	-0.160784	0.0518999	-0.107784		0.07	-0.0580619	-0.0232296	-0.0479981	-0.0504165	-0.0261199	-0.00820842	0.0477886
0.08	-0.127283	0.0270407	-0.113172	-0.120816	-0.132073	-0.0411549	-0.103877	-0.306796	-0.0764036	-0.061883	-0.178671	-0.0779337	-0.0602267	-0.186027	-0.1414	0.0523862	-0.076481	-0.0469081	-0.0303388	-0.0616354	-0.0153512	-0.0155722	-0.1999	-0.0628408	-0.0927458	-0.108775	-0.101137	-0.113334	0.0217292	-0.112145	-0.0944881	-0.11584	-0.106596	-0.0821254	-0.0611335	-0.0391482	-0.108263	-0.143822	0.0710728	-0.138651		0.08	-0.046453	-0.0289323	-0.0393398	-0.0550736	-0.0169964	-0.0177815	0.0394631
0.09	-0.184386	0.0224734	-0.0870976	-0.158489	-0.0837777	-0.0487707	-0.0862051	-0.247134	-0.0721369	-0.0576495	-0.163419	-0.110627	-0.149201	-0.172353	-0.156469	0.0669712	-0.120087	-0.0534714	-0.00113215	-0.0815295	-0.0254476	-0.0626366	-0.0952023	-0.0522167	-0.061426	-0.157252	-0.073081	-0.155725	0.0575992	-0.148374	-0.0572308	-0.134465	-0.125071	-0.0732239	-0.103796	-0.095295	-0.095216	-0.206021	0.0711895	-0.150761		0.09	-0.0378516	-0.0301964	-0.0454552	-0.0479312	-0.00559993	-0.0185545	0.0424876
0.1	-0.270089	-0.0422846	-0.173433	-0.244996	-0.105873	-0.142738	-0.117147	-0.219165	-0.106265	-0.116057	-0.255573	-0.137902	-0.314611	-0.145278	-0.117193	0.0354603	-0.21287	-0.102357	0.0090888	-0.122065	-0.040401	-0.146149	-0.040285	-0.0562128	-0.0538096	-0.211353	-0.0264193	-0.202714	0.097571	-0.161962	-0.10995	-0.211781	-0.230309	-0.0864736	-0.130984	-0.10431	-0.176526	-0.321439	0.05355	-0.184606		0.1	-0.0557816	-0.035513	-0.0505062	-0.0542945	-0.0170353	-0.0267913	0.00351187
0.11	-0.218916	-0.192267	-0.26437	-0.355581	-0.116481	-0.172523	-0.191332	-0.2306	-0.0971016	-0.28922	-0.305804	-0.295177	-0.352118	-0.152168	-0.0781273	-0.127318	-0.221604	-0.267472	-0.0151274	-0.182483	-0.112465	-0.225814	-0.184468	-0.0324049	-0.22462	-0.177984	-0.0737558	-0.154735	0.0791421	-0.22751	-0.149388	-0.218248	-0.364841	-0.167507	-0.164678	-0.162518	-0.218627	-0.32484	0.0347934	-0.233148		0.11	-0.0520053	-0.0302574	-0.00802616	-0.0263575	-0.0304861	-0.0178578	-0.0265888
0.12	-0.0890862	-0.314816	-0.200646	-0.321039	-0.0729885	-0.0553281	-0.207411	-0.193826	-0.139615	-0.274056	-0.245943	-0.35182	-0.289733	-0.134396	-0.0861552	-0.183361	-0.15894	-0.288769	-0.0636442	-0.26901	-0.222557	-0.232718	-0.26342	-0.0251558	-0.382465	-0.102907	-0.140731	-0.0755301	0.0110326	-0.215961	-0.102528	-0.178842	-0.21537	-0.322678	-0.252567	-0.171177	-0.133744	-0.17688	0.00202419	-0.287294		0.12	-0.0483111	-0.0412318	-0.0269674	-0.054583	0.00204027	-0.038945	0.0131913
0.13	-0.0954928	-0.332344	-0.121391	-0.217203	-0.0362753	-0.0118328	-0.254958	-0.143168	-0.207677	-0.145794	-0.233183	-0.297053	-0.285614	-0.171445	-0.0404984	-0.143498	-0.135513	-0.234656	-0.0701986	-0.251032	-0.200474	-0.177351	-0.0616449	-0.0164929	-0.301762	-0.101389	-0.0806517	0.00619035	-0.0317474	-0.188009	-0.0350721	-0.201676	-0.0817341	-0.469195	-0.246391	-0.146908	-0.1515	-0.0982817	0.015179	-0.282512		0.13	-0.050464	-0.0306907	-0.016596	-0.0671654	-0.0143127	-0.022197	0.0284233
0.14	-0.0602841	-0.373677	-0.137076	-0.224106	-0.103322	-0.0391746	-0.163897	-0.140838	-0.253214	-0.123669	-0.217511	-0.24831	-0.230582	-0.175695	-0.051548	-0.131928	-0.213178	-0.237502	-0.0634641	-0.209804	-0.14502	-0.222114	-0.100627	-0.0288048	-0.351158	-0.108395	-0.0615853	0.00174654	-0.0402811	-0.171225	-0.0328991	-0.169157	-0.0515698	-0.473329	-0.196235	-0.146828	-0.194892	-0.067592	0.0164751	-0.237281		0.14	-0.068713	-0.0343502	-0.0374267	-0.0499424	-0.0488413	-0.0274704	0.0193292
0.15	-0.000478065	-0.260808	-0.173515	-0.159692	-0.167454	-0.194354	-0.132805	-0.221959	-0.311244	-0.129152	-0.199913	-0.188033	-0.235408	-0.226344	-0.0830665	-0.23104	-0.282582	-0.223825	-0.0450919	-0.203583	-0.127806	-0.188261	-0.192369	-0.0253904	-0.336312	-0.206445	-0.103718	-0.0523177	-0.0465479	-0.212366	-0.0974388	-0.213548	-0.0759812	-0.398758	-0.205873	-0.23034	-0.180841	-0.0837425	-0.0373418	-0.214309		0.15	-0.0706966	-0.0331852	-0.0559499	-0.0190661	-0.0641891	-0.0424175	-0.00347212
0.16	-0.000852427	-0.178815	-0.231006	-0.174683	-0.183985	-0.21435	-0.0579462	-0.353364	-0.283799	-0.148714	-0.153806	-0.161404	-0.193853	-0.121028	-0.162429	-0.34613	-0.201962	-0.257672	-0.0952726	-0.226374	-0.122303	-0.0936516	-0.145963	-0.0553748	-0.240005	-0.326191	-0.136931	-0.154932	-0.0388394	-0.220468	-0.171198	-0.203162	-0.153223	-0.314288	-0.217867	-0.257589	-0.147932	-0.0781443	-0.0821261	-0.237323		0.16	-0.0686775	-0.036601	-0.0399155	-0.0139545	-0.0215042	-0.0128825	0.000490236
0.17	0.00641929	-0.196381	-0.0999161	-0.24351	-0.060329	-0.135815	-0.0258008	-0.293288	-0.268114	-0.11329	-0.0891004	-0.164988	-0.1955	-0.0719699	-0.190957	-0.195984	-0.153275	-0.277083	-0.0875566	-0.18941	-0.12044	-0.161345	-0.136085	-0.043102	-0.185716	-0.261454	-0.130467	-0.18813	-0.0840122	-0.217315	-0.174417	-0.0760623	-0.154014	-0.223773	-0.224256	-0.209392	-0.180509	-0.0616775	-0.0813098	-0.238291		0.17	-0.0591193	-0.0472538	-0.0408103	-0.0299654	-0.0183242	-0.0371956	-0.011935
0.18	-0.00225777	-0.196032	0.00602894	-0.224473	0.0182633	-0.0972953	-0.0225336	-0.138353	-0.210109	-0.11084	-0.0835202	-0.135468	-0.148398	-0.0481636	-0.104667	-0.104801	-0.11467	-0.261539	-0.0542113	-0.240553	-0.115282	-0.135994	-0.0412112	-0.0172635	-0.229443	-0.0442017	-0.133925	-0.0915061	-0.0990364	-0.160923	-0.0623048	-0.0546613	-0.144289	-0.173344	-0.214158	-0.14255	-0.148801	-0.0779441	-0.059688	-0.185504		0.18	-0.0598017	-0.0489535	-0.0220826	-0.0252464	-0.032893	-0.0550499	-0.0391531
0.19	0.0143756	-0.141703	0.0928982	-0.150832	0.0615927	-0.0569825	0.00588126	-0.0159979	-0.186496	-0.055474	-0.0803533	-0.129485	-0.0631571	-0.0226672	-0.0871033	-0.0979501	-0.065292	-0.220728	-0.0366238	-0.170004	-0.101168	-0.0590976	0.162674	-0.042131	-0.226849	-0.00631242	-0.0860619	-0.0303011	-0.0866393	-0.134625	-0.00478951	-0.0683396	-0.153501	-0.235437	-0.156161	-0.0736807	-0.0771845	-0.118144	-0.076891	-0.128013		0.19	-0.0511617	-0.0463922	-0.0409392	-0.0508803	-0.0200874	-0.0436209	-0.0698539
0.2	0.0180113	-0.121044	0.0744911	-0.0982222	0.100338	0.0070509	0.0370928	0.0417025	-0.130425	0.00395794	-0.0615851	-0.164608	-0.0613221	-0.0445314	-0.102992	-0.123881	-0.00566244	-0.154834	0.0134507	-0.0866666	-0.0986562	0.00550027	0.208116	-0.0564432	-0.169912	-0.0767662	-0.0866098	-0.0289485	-0.0677709	-0.118437	0.0333516	-0.0307127	-0.104669	-0.258719	-0.118311	-0.0820565	-0.0206522	-0.125893	-0.069677	-0.0813626		0.2	-0.0418527	-0.0570788	-0.0366758	-0.0437005	-0.0290028	-0.0373204	-0.0597061
0.21	0.0247311	-0.141716	0.0616803	-0.0916166	0.104632	0.022819	0.0648451	0.0623753	-0.0862363	0.0106265	-0.0513556	-0.165762	-0.0345984	-0.0473986	-0.0781855	-0.128801	0.0149867	-0.104573	0.0509392	-0.0706971	-0.106779	0.0159904	0.152842	-0.0697676	-0.0896921	-0.11161	-0.063625	-0.0347648	-0.0756234	-0.0968037	0.0699499	-0.00332958	-0.09019	-0.214823	-0.0839771	-0.120966	0.000486771	-0.101973	-0.052111	-0.069541		0.21	-0.0309362	-0.0725515	-0.0359037	-0.0333201	-0.0459475	-0.056853	-0.0166989
0.22	0.050657	-0.0764728	0.0858424	-0.0826699	0.102035	0.00704192	0.0469068	0.0680426	-0.0771469	0.0180969	-0.0439013	-0.139608	0.00502232	-0.0295729	-0.0764299	-0.109057	0.015932	-0.094377	0.0473539	-0.0552414	-0.119601	0.0318548	0.102976	-0.0824793	-0.106744	-0.0897173	0.00190717	-0.0389414	-0.0858378	-0.0575455	0.0832522	0.00855413	-0.134729	-0.157195	-0.0790588	-0.111205	0.000410865	-0.109051	-0.0482538	-0.104495		0.22	-0.0211621	-0.0572398	-0.0352334	-0.0380837	-0.0324042	-0.045687	-0.0134308
0.23	-0.0458618	-0.025852	0.109077	-0.0124129	0.104926	0.0556457	0.0329628	0.0537398	-0.056305	0.031834	-0.0253058	-0.135881	0.00345211	0.0294259	-0.06125	-0.102635	0.0424286	-0.0610056	0.0478871	-0.0602755	-0.104706	0.0709839	0.0895736	-0.115106	-0.119744	-0.0712055	-0.0562257	-0.0506044	-0.0743119	-0.0223317	0.0817212	0.0303716	-0.0729923	-0.0607882	-0.0851985	-0.073906	0.0168511	-0.118352	-0.0513574	-0.120243		0.23	-0.00426955	-0.0579979	-0.0332012	-0.0200435	-0.011076	-0.0378285	-0.0161277
0.24	-0.145551	0.000217496	0.11774	0.0259421	0.124826	0.0638144	0.00104343	0.0667078	-0.0520538	0.0363726	-0.02865	-0.0921996	0.00186204	0.0632274	-0.0239318	-0.0975125	0.0768195	-0.0176741	0.0651759	-0.0401268	-0.103806	0.0866413	0.0525807	-0.140514	-0.0633851	-0.0669398	-0.135023	-0.0384153	-0.013699	-0.00139519	0.069113	0.0520113	-0.0389878	-0.0170304	-0.0686821	-0.0898394	0.0455291	-0.04728	-0.0519599	-0.0482926		0.24	-0.00944624	-0.0553223	-0.0211243	-0.0027019	-0.0173084	-0.0400843	-0.0370715
0.25	-0.254949	-0.00553173	0.102221	0.0286587	0.102496	0.095413	-0.0412264	0.0539647	-0.0522949	0.0296025	-0.0149813	-0.0548909	0.025209	0.0764526	-0.0215586	-0.0630362	0.0976255	0.0345431	0.071668	-0.023963	-0.0907758	0.0650246	0.0196507	-0.150231	-0.00102934	-0.0535718	-0.0835103	-0.0250793	0.00483322	-0.00449687	0.0766637	0.0682467	-0.0484952	-0.0129649	-0.0624655	-0.0817076	0.0555352	-0.0086486	-0.0276057	-0.0143716		0.25	-0.0149924	-0.0847604	-0.0135178	-0.0110316	-0.0325304	-0.01769	-0.0377965
0.26	-0.263946	0.000374548	0.0725168	0.05596	0.058106	0.0928862	-0.0781136	0.0385552	-0.0272413	0.0305124	0.000904072	-0.028773	0.0442968	0.0986793	-0.0367954	-0.0364145	0.113867	0.0460695	0.060235	-0.00516755	-0.101706	0.0632519	0.0234327	-0.16564	0.0091953	-0.0522896	-0.0346588	0.00717051	-0.00292604	-0.0117228	0.0680804	0.0710043	-0.0335558	-0.0482254	-0.0491364	-0.0285471	0.0563377	0.0156233	0.00210584	-0.0169741		0.26	-0.00436885	-0.0639188	-0.0127201	0.0128887	-0.0537887	-0.0262522	-0.057012
0.27	-0.260398	-0.00198156	0.0630722	0.0545413	0.067	0.0824409	-0.115132	0.0261364	0.0120914	0.0197178	-0.002695	-0.0313504	0.0224602	0.0956565	-0.0774781	-0.0692285	0.11555	0.0486536	0.0723394	0.00550056	-0.102848	0.0559376	0.0326678	-0.123763	-0.076073	-0.0737289	-0.0124116	0.0106126	0.0127422	0.00188732	0.0589637	0.0724305	0.00606665	-0.0819391	-0.0397788	-0.0268468	0.0595445	0.0285518	0.00917341	-0.00230553		0.27	-0.00251403	-0.050001	-0.0190512	0.00416555	-0.0191459	-0.0241785	-0.0703056
0.28	-0.146587	-0.0157896	0.0615183	0.0418712	0.0697376	0.0919149	-0.0753882	0.0267811	0.0229791	0.0221665	0.000868726	-0.0208925	0.00551083	0.0818252	-0.0981736	-0.0571637	0.104077	0.0400929	0.0687289	-0.00134241	-0.105635	0.0570646	0.023248	-0.0843449	-0.180467	-0.0868005	0.0257039	0.0219072	0.0408876	0.0212267	0.0497142	0.0762282	0.0410775	-0.0883877	-0.0286801	-0.0653202	0.0619788	0.0209594	0.00942117	-0.00873206		0.28	-0.0139093	-0.0638858	-0.0326079	-0.02134	-0.00910625	-0.0290815	-0.0632446
0.29	-0.0431554	-0.0377337	0.0381057	0.0452249	0.0647753	0.0893112	-0.126283	0.0469366	0.00321738	0.0325151	0.00265458	-0.000528418	0.0063581	0.0811132	-0.0517213	-0.0403386	0.0860203	0.0273652	0.0432488	-0.00858823	-0.117339	0.0539683	-0.0112268	-0.102645	-0.163517	-0.0842551	-0.00067041	0.00672304	0.0303286	0.0214792	0.0518507	0.0710437	0.0585763	-0.0636764	-0.0348318	-0.093452	0.0555636	0.0292853	0.00516215	-0.0146622		0.29	-0.00330735	-0.0535919	-0.0240295	-0.0205565	-0.0195448	-0.0160965	-0.0473909
0.3	-0.0239394	-0.0473637	0.0414738	0.0396761	0.0492694	0.0723235	-0.204918	0.0495473	0.0112722	0.0240266	-0.00663325	0.00875899	0.0243887	0.0841474	0.0108715	-0.0562906	0.0727133	0.0104741	0.0222122	-0.0145988	-0.123574	0.0541891	-0.0572057	-0.114782	-0.10447	-0.0946101	-0.0463448	0.000516381	0.0221878	0.0141142	0.0448623	0.0526633	0.0697882	-0.0672008	-0.0461118	-0.0697903	0.0404769	0.0426648	0.011108	-0.0156615		0.3	-0.0105214	-0.0387086	-0.00328445	-0.00676312	-0.0332587	-0.0178994	-0.061871
0.31	-0.00872479	-0.038282	0.0798892	0.037929	0.0587733	0.0535873	-0.190423	0.012831	0.0150961	0.0173004	-0.0223444	-0.00537075	0.0277869	0.0696756	-0.0256931	-0.0526589	0.0655787	-0.00586964	0.0262613	-0.00439121	-0.102642	0.040834	-0.0963393	-0.0917888	-0.0819759	-0.0943894	-0.0992647	-0.00246317	0.0117253	0.0143921	0.0380998	0.0234566	0.0721433	-0.0847754	-0.0405082	-0.0765114	0.0382969	0.023759	0.00850464	-0.0005571		0.31	-0.0293896	-0.0483319	-0.0204979	0.00919567	-0.0279119	-0.0137709	-0.0418589
0.32	-0.0617084	-0.0580075	0.0415806	0.0235335	0.0605157	0.0615379	-0.186119	-0.0142906	0.0127871	0.01314	-0.0144313	-0.0259097	0.0196923	0.0810189	-0.0907064	-0.0516804	0.0518632	-0.0175275	0.00755183	-0.00512055	-0.105272	0.0385057	-0.169347	-0.0783647	-0.0486227	-0.0977206	-0.0452418	0.00348653	0.0053378	0.0255222	0.031057	0.0249716	0.0722185	-0.151128	-0.0414765	-0.061972	0.037166	0.0167982	-0.0119765	0.0109813		0.32	-0.0519438	-0.0570198	-0.018955	-0.00573258	-0.0562551	0.00819035	-0.0508447
0.33	-0.0605489	-0.0893873	-0.0263139	0.0190143	0.0334961	0.0682651	-0.178866	-0.0589733	0.0120047	0.012571	-0.0259948	-0.0236967	0.00959637	0.0910845	-0.155526	-0.0659527	0.0369321	-0.00191369	-0.00959991	-0.0123845	-0.0764441	0.0218117	-0.242468	-0.100638	-0.0154636	-0.137532	-0.00767621	0.0190393	0.0209832	0.0318109	0.0158979	0.0362929	0.0637222	-0.235899	-0.0425908	-0.0442932	0.0271958	0.0096083	-0.0245271	0.0159134		0.33	-0.0618211	-0.0541468	-0.0019994	-0.011699	-0.0415096	0.00180591	-0.0536049
0.34	-0.0534173	-0.124516	-0.145644	0.00367099	0.0184423	0.0447182	-0.199173	-0.0959065	-0.0139253	-0.00240506	-0.0301485	-0.00868672	-0.00526495	0.0637106	-0.191071	-0.0526208	0.0287385	-0.0121148	-0.00526248	-0.0199084	-0.0794011	-8.05598e-05	-0.290741	-0.125469	-0.0426077	-0.173277	-0.0668234	0.0156796	0.0204426	0.0320018	-0.00521905	0.0332899	0.0618381	-0.236512	-0.0406422	-0.0990114	0.00832378	-7.54087e-05	-0.0291891	0.0243101		0.34	-0.0490109	-0.0656339	-0.018691	-0.00976461	-0.0297725	-0.0275249	-0.0101336
0.35	-0.0997025	-0.154643	-0.264053	-0.00753672	0.0274692	0.0174653	-0.161138	-0.162551	-0.0215664	-0.0135519	-0.0262535	-0.00130957	-0.0105194	0.0484676	-0.2083	-0.060147	0.0250333	-0.0345951	-0.00935308	-0.0268517	-0.106135	0.00154772	-0.277501	-0.166274	-0.0826758	-0.188194	-0.0898339	0.0215052	0.00702251	0.00941023	-0.0393999	0.0331189	0.0672496	-0.264848	-0.0385519	-0.171603	0.0120718	-0.0174888	-0.0189058	0.0235912		0.35	-0.0574095	-0.0477676	-0.0271658	-0.0121995	-0.0108986	-0.0221688	0.00893439
0.36	-0.112526	-0.178157	-0.342425	-0.00268376	0.0193826	0.00971285	-0.159424	-0.230463	-0.0292792	-0.041693	-0.0502965	-0.0201964	0.00253202	0.0310839	-0.214395	-0.071647	0.0209373	-0.0337586	-0.0283934	-0.047484	-0.139262	-0.00540868	-0.231336	-0.173923	-0.180143	-0.137257	-0.129181	0.00682522	0.013242	-0.00315608	-0.0576932	0.0118456	0.0657948	-0.262112	-0.0383397	-0.223673	0.00935601	-0.0308698	-0.0224658	0.0163872		0.36	-0.0556962	-0.0652399	-0.0415771	-0.00998888	-0.0176232	-0.0095649	-0.0427698
0.37	-0.151826	-0.244469	-0.347322	-0.0217905	0.0364114	0.0036126	-0.156926	-0.264541	-0.0222897	-0.0791488	-0.0716604	-0.0161398	-0.00910695	-0.0319777	-0.142921	-0.0793546	-0.00583981	-0.0352129	-0.0769406	-0.0729306	-0.175007	-0.0420796	-0.195682	-0.170239	-0.270088	-0.096438	-0.142779	-0.0215859	0.0230057	-0.0125032	-0.0282016	-0.000465639	0.0458873	-0.282635	-0.0490094	-0.196418	0.00314309	-0.0293632	-0.048579	0.01369		0.37	-0.0595676	-0.0608251	-0.0345667	0.00599028	-0.0119681	-0.0112904	-0.0567755
0.38	-0.0801498	-0.30333	-0.278249	-0.0477588	0.014273	-0.0352093	-0.128591	-0.400401	-0.0383842	-0.126731	-0.102091	-0.0307979	-0.028858	-0.103675	-0.0557214	-0.085146	-0.0427024	-0.0547746	-0.0690344	-0.0928465	-0.162105	-0.0953375	-0.144893	-0.215565	-0.24628	-0.0595175	-0.05765	-0.0343631	0.00581745	-0.0466282	-0.0511255	-0.00976104	0.00997225	-0.236759	-0.0474264	-0.189795	0.00448257	-0.0283853	-0.0659156	-0.00199132		0.38	-0.0474337	-0.0458843	-0.0317269	0.0152407	0.0149922	0.0108429	-0.0468859
0.39	-0.00611731	-0.425683	-0.236108	-0.0543987	0.0048018	-0.0517915	-0.0872423	-0.436786	-0.0631619	-0.178085	-0.129059	-0.0694589	-0.0436695	-0.194194	-0.0403088	-0.0925772	-0.0882893	-0.109026	-0.101823	-0.0961305	-0.154583	-0.141884	-0.129567	-0.232175	-0.201993	-0.0668718	-0.0756848	-0.11641	-0.00154972	-0.0936163	-0.0835846	-0.00648019	-0.0341357	-0.315691	-0.0406769	-0.173759	-0.00099159	-0.0374097	-0.0805659	-0.0132344		0.39	-0.0380355	-0.0483264	-0.0200121	-0.00185313	-0.00475665	-0.00342718	-0.04718
0.4	0.0371267	-0.530306	-0.221162	-0.0630762	-0.0112291	-0.0948743	-0.118392	-0.197359	-0.0775572	-0.174431	-0.247375	-0.180733	-0.0956757	-0.27842	-0.0510088	-0.102401	-0.217057	-0.171927	-0.140096	-0.0829783	-0.132166	-0.21778	-0.14095	-0.204513	-0.172234	-0.0573733	-0.100539	-0.257036	-0.0276235	-0.186224	-0.118905	-0.00650594	-0.109811	-0.307707	-0.0438361	-0.121549	-0.0147415	-0.0451324	-0.0763394	-0.0037078		0.4	-0.0659281	-0.0421846	-0.00757272	0.0162912	-0.0178132	-0.0276595	-0.0489752
0.41	0.0310396	-0.440706	-0.240406	-0.0962367	-0.0411423	-0.240793	-0.0992607	-0.144269	-0.121309	-0.210854	-0.314992	-0.339885	-0.125841	-0.338703	-0.119769	-0.106814	-0.385888	-0.262702	-0.168053	-0.107242	-0.0959986	-0.271126	-0.139006	-0.212874	-0.0945792	-0.0370554	-0.108545	-0.416041	-0.0327994	-0.302937	-0.120257	-0.0324713	-0.238928	-0.289671	-0.0465942	-0.0890543	-0.0350487	-0.0601843	-0.0739252	-0.0208227		0.41	-0.0807967	-0.0116559	-0.0162679	0.0293417	0.0162914	-0.0497719	-0.0407455
0.42	-0.0685931	-0.318265	-0.241566	-0.193938	-0.0551439	-0.41859	-0.150016	-0.151843	-0.238439	-0.330469	-0.339687	-0.343104	-0.168652	-0.380686	-0.109438	-0.101686	-0.505071	-0.322098	-0.194051	-0.124873	-0.0901403	-0.343642	-0.113518	-0.198044	-0.126492	-0.056923	-0.134882	-0.432193	-0.0569881	-0.384531	-0.177643	-0.0715026	-0.409336	-0.230705	-0.041238	-0.0485485	-0.0487666	-0.0923546	-0.0607446	-0.02619		0.42	-0.073663	0.0123903	-0.0377428	-0.0178088	0.0145756	-0.0662026	-0.026864
0.43	-0.120855	-0.231271	-0.248016	-0.357086	-0.0716459	-0.511811	-0.127074	-0.145381	-0.323625	-0.415967	-0.356724	-0.284868	-0.248417	-0.379434	-0.0919259	-0.117565	-0.400892	-0.359589	-0.244797	-0.16275	-0.0860407	-0.340699	-0.127094	-0.189191	-0.128953	-0.0900279	-0.104044	-0.295304	-0.0603333	-0.346294	-0.255899	-0.119478	-0.433878	-0.177893	-0.0429375	-0.013131	-0.0565143	-0.11658	-0.0664628	-0.0320222		0.43	-0.0793605	-0.0125416	-0.0303872	-0.0274183	-5.89551e-05	-0.0570647	-0.0551918
0.44	-0.059262	-0.155978	-0.248508	-0.500748	-0.15761	-0.401555	-0.103285	-0.0612797	-0.344812	-0.417793	-0.307988	-0.302398	-0.247539	-0.320409	-0.126428	-0.135613	-0.356051	-0.37225	-0.275443	-0.25427	-0.07181	-0.323293	-0.153239	-0.191564	-0.0955599	-0.0990448	-0.167545	-0.239539	-0.0747579	-0.306214	-0.268534	-0.222975	-0.398296	-0.140911	-0.0491626	-0.0185702	-0.071303	-0.212214	-0.0698855	-0.0496174		0.44	-0.0629063	-0.00627274	-0.0310224	-0.0238772	-0.0430031	-0.0165105	-0.0542464
0.45	-0.0585206	-0.150813	-0.287492	-0.538059	-0.236202	-0.211431	-0.0656805	-0.00259698	-0.36168	-0.391062	-0.317145	-0.243706	-0.156082	-0.28496	-0.0740481	-0.13642	-0.315859	-0.400281	-0.178597	-0.297692	-0.0503259	-0.30426	-0.129543	-0.207805	-0.123898	-0.073557	-0.0853729	-0.163965	-0.0902794	-0.273021	-0.231965	-0.370258	-0.263917	-0.0846803	-0.06709	-0.0401335	-0.0885827	-0.330117	-0.0677709	-0.0808688		0.45	-0.0627925	-0.0193713	-0.0492525	-0.0429482	-0.0489046	-0.0159434	-0.0474936
0.46	-0.0597123	-0.137227	-0.132259	-0.474025	-0.212133	-0.167657	-0.0800151	0.0186789	-0.30146	-0.294076	-0.295566	-0.203167	-0.146777	-0.259815	-0.0379175	-0.212124	-0.236334	-0.327325	-0.107039	-0.287175	-0.0489941	-0.253783	-0.108209	-0.247766	-0.121737	-0.0388092	-0.0456746	-0.155863	-0.0761985	-0.214271	-0.221016	-0.410741	-0.209166	-0.0686632	-0.0743221	-0.0876473	-0.11063	-0.324896	-0.0744206	-0.10236		0.46	-0.0774833	-0.0524059	-0.0621698	-0.0709922	-0.0405127	-0.0581652	-0.0935096
0.47	-0.0956016	-0.154054	-0.0258472	-0.397434	-0.257858	-0.174891	-0.101639	0.0707045	-0.301265	-0.245467	-0.305727	-0.214735	-0.152723	-0.199883	-0.0558379	-0.379117	-0.168475	-0.258659	-0.0684724	-0.266248	-0.0686152	-0.199144	-0.103558	-0.260711	-0.148593	-0.0547779	-0.087965	-0.126568	-0.0674573	-0.195076	-0.176049	-0.337347	-0.254242	-0.0747137	-0.0750166	-0.082004	-0.166416	-0.32216	-0.0515006	-0.0805873		0.47	-0.060702	-0.0394495	-0.0723934	-0.0385948	-0.0404206	-0.0619828	-0.0894237
0.48	-0.154066	-0.0652726	0.0121644	-0.281742	-0.22374	-0.173072	-0.0991326	0.105898	-0.308617	-0.192195	-0.261045	-0.176761	-0.131374	-0.188597	-0.0839445	-0.527084	-0.13278	-0.223105	-0.0427555	-0.196734	-0.0862962	-0.161459	-0.11229	-0.219177	-0.168568	-0.0871453	-0.117453	-0.0599983	-0.0671128	-0.146724	-0.0983877	-0.296524	-0.220946	-0.0192974	-0.0684098	-0.0196816	-0.22068	-0.339241	-0.0521517	-0.0840566		0.48	-0.039513	-0.00852111	-0.0743589	-0.0355708	-0.0291913	-0.0354142	-0.0552297
0.49	-0.209386	-0.0041544	0.0274793	-0.207057	-0.181865	-0.129992	-0.135146	0.117308	-0.259184	-0.13941	-0.115525	-0.114341	-0.0621348	-0.168567	-0.0759653	-0.5289	-0.11608	-0.130449	-0.0133277	-0.190103	-0.0987402	-0.103736	-0.141727	-0.212154	-0.141741	-0.0817757	-0.0494946	-0.0892693	-0.0548945	-0.109322	-0.0527825	-0.212121	-0.208087	0.0251304	-0.0755414	-0.091714	-0.265274	-0.216536	-0.0675557	-0.113498		0.49	-0.0439688	-0.0105993	-0.0856845	-0.0617357	-0.0349832	-0.022575	-0.0390624
0.5	-0.201852	-0.0123908	0.0357375	-0.188794	-0.130489	-0.0928903	-0.103686	0.110439	-0.149938	-0.127401	-0.0465034	-0.134441	0.00947321	-0.195427	-0.14809	-0.489281	-0.0864823	-0.10936	0.0258022	-0.285654	-0.0993929	-0.0618632	-0.0762981	-0.160658	-0.106652	-0.0609963	-0.017068	-0.110211	-0.0450993	-0.0512812	-0.00955	-0.1815	-0.172317	0.0731024	-0.083774	-0.107765	-0.326905	-0.159723	-0.0809673	-0.128959		0.5	-0.0486273	-0.00706599	-0.0826926	-0.081632	-0.0253695	-0.0381625	-0.0638659
0.51	-0.192402	-0.0612968	0.0609358	-0.0842589	-0.0757791	-0.0640414	-0.092564	0.0542587	-0.133217	-0.0568334	0.00337002	-0.124199	0.0378087	-0.200567	-0.119808	-0.436166	-0.024311	-0.0857567	0.0260469	-0.260278	-0.081942	-0.0247429	-0.0829138	-0.121635	-0.0667615	-0.0868616	-0.0257733	-0.130795	-0.0444054	-0.060207	0.00942396	-0.148273	-0.163016	0.0867151	-0.0903056	-0.102748	-0.31207	-0.17065	-0.100261	-0.202073		0.51	-0.0427075	-0.0168902	-0.0829557	-0.0911167	-0.0429998	-0.0328539	-0.0485828
0.52	-0.15814	-0.0921803	0.0877501	-0.0496585	-0.0201604	-0.0333847	-0.0567412	0.0183798	-0.184418	-0.00773873	0.0127902	-0.123122	0.0441967	-0.220135	-0.151009	-0.395761	0.00810611	-0.127133	0.0275951	-0.206385	-0.0640532	0.00271215	-0.114614	-0.158446	-0.0679492	-0.0604141	-0.0671666	-0.098794	-0.0284495	-0.0592727	0.0258798	-0.120128	-0.130923	0.0899125	-0.0839484	-0.0796169	-0.251419	-0.0927205	-0.0965921	-0.219506		0.52	-0.0424281	0.0211939	-0.0778761	-0.0761917	-0.0673745	-0.0282006	-0.00735371
0.53	-0.132792	-0.120261	0.0823796	-0.0310472	0.00423755	-0.0201241	-0.0553714	-0.00290241	-0.212692	0.010634	0.047715	-0.155629	0.0454495	-0.211823	-0.120562	-0.40034	0.0336567	-0.141197	0.0346994	-0.187335	-0.0665255	0.0263582	-0.0242236	-0.116937	-0.0584159	-0.0444711	-0.0793744	-0.0469305	-0.0365271	-0.0368297	0.00978388	-0.108895	-0.0844278	0.077995	-0.115652	-0.0510813	-0.254855	-0.0908441	-0.0831452	-0.259231		0.53	-0.0302139	0.0150389	-0.0609618	-0.0805124	-0.0656539	-0.0401288	-0.0582925
0.54	-0.127895	-0.147786	0.062089	0.00313544	0.0136977	-0.0295356	-0.0809489	-0.0172877	-0.17199	0.0422039	0.0821309	-0.16199	0.0730349	-0.151684	-0.129537	-0.378768	0.0384325	-0.15646	0.0212333	-0.174015	-0.0622163	0.0502644	0.012428	-0.108811	-0.0485682	-0.0496394	-0.0226082	-0.015331	-0.0374566	-0.0319677	0.00028541	-0.0789895	-0.100938	0.0346064	-0.120422	-0.0792136	-0.261441	-0.124441	-0.0846523	-0.288826		0.54	-0.0314699	0.0316594	-0.0489507	-0.0672738	-0.0769744	-0.0123863	-0.0341492
0.55	0.0374117	-0.183714	0.0385713	0.011868	0.00519611	-0.00347077	-0.123611	-0.0816677	-0.0998188	0.0355153	0.0665685	-0.134262	0.051475	-0.151357	-0.0721257	-0.302929	0.0436872	-0.176861	-0.000390638	-0.182019	-0.0625891	0.06065	-0.0211042	-0.173487	-0.0720651	-0.0531404	-0.0350933	-0.0278733	-0.021875	-0.0256122	0.00831198	-0.0832898	-0.134176	0.0355746	-0.154721	-0.0841313	-0.23756	-0.118974	-0.0936358	-0.254626		0.55	-0.0227475	0.0208676	-0.0545746	-0.0796231	-0.0633556	0.0146583	-0.00708458
0.56	0.137655	-0.124535	0.0371488	0.0298517	0.0108318	-0.0162639	-0.0772212	-0.211102	-0.0551409	0.0264156	0.0464522	-0.187115	0.02604	-0.179569	-0.0220978	-0.196399	0.0583108	-0.201658	0.0184754	-0.111634	-0.0788129	0.0581716	-0.0755712	-0.122169	-0.0607551	-0.0558387	-0.0924212	-0.0538368	-0.00700452	-0.0233848	-0.00598488	-0.118303	-0.15294	0.0165567	-0.143368	-0.137699	-0.178116	-0.134711	-0.0737775	-0.173383		0.56	-0.0358524	0.0187921	-0.043279	-0.0894958	-0.0466352	-0.00803969	-0.0427231
0.57	0.168279	-0.0596575	0.0402884	0.047828	0.0295941	-0.0312805	-0.0351927	-0.31589	-0.0507649	0.0245217	0.0245891	-0.225321	0.0362077	-0.171613	-0.0179369	-0.107972	0.0582145	-0.241647	0.0172928	-0.0282219	-0.0897079	0.0543053	-0.108275	-0.0472015	-0.0625272	-0.0721771	-0.0583839	-0.0888888	-0.0207519	-0.0344051	-0.0410266	-0.127176	-0.145145	-0.0206363	-0.128639	-0.126341	-0.167609	-0.129679	-0.044319	-0.165117		0.57	-0.0419341	0.0147102	-0.0398828	-0.0949044	-0.0441236	-0.0372128	-0.0540169
0.58	0.172433	-0.0964346	0.0544522	0.0368959	0.0287694	-0.0494016	-0.0547867	-0.350257	-0.0416992	0.03534	0.00881662	-0.0906191	0.0401443	-0.131865	-0.0250145	-0.153763	0.0411194	-0.256281	-0.00766091	-0.0114018	-0.0888859	0.0430951	-0.0779446	-0.0521649	-0.0722642	-0.0605617	-0.00309769	-0.104347	-0.0217431	-0.0479029	-0.0364365	-0.102319	-0.100335	-0.056093	-0.138231	-0.0705556	-0.106298	-0.142677	-0.045554	-0.173462		0.58	-0.0408803	-0.00228114	-0.0254944	-0.0994673	-0.0405181	-0.0298641	-0.0430988
0.59	0.155916	-0.0912449	0.0488026	0.0427415	0.031002	-0.0440445	-0.0721571	-0.330711	-0.0346081	0.0452807	-0.00468795	-0.0628673	0.0123501	-0.129239	-0.0908603	-0.0910997	0.0234084	-0.261243	-0.0139524	-0.000905002	-0.119249	0.0325908	-0.0771092	-0.0804707	-0.0882705	-0.0199042	0.00433822	-0.116686	-0.0072394	-0.0646594	-0.0323965	-0.0700404	-0.087796	-0.129844	-0.0891005	-0.0643636	-0.0499692	-0.156281	-0.0379386	-0.159267		0.59	-0.0515707	0.03651	-0.0157724	-0.0933821	-0.0333898	-0.0283814	-0.0517381
0.6	0.169073	-0.0539155	0.0475998	0.026323	0.0255071	-0.0903054	-0.0409043	-0.328408	-0.0486671	0.0412418	-0.0131518	-0.0884351	0.00139514	-0.127178	-0.107261	-0.0370968	0.0249488	-0.257862	-0.00610217	-0.00115562	-0.114758	0.0122531	-0.0601352	-0.0832423	-0.10633	-0.0168205	0.00332359	-0.15406	-0.00361577	-0.0788982	-0.0589413	-0.0516536	-0.131583	-0.268589	-0.074631	-0.0606878	-0.0238689	-0.180518	-0.0334661	-0.146786		0.6	-0.052967	0.043376	-0.0103823	-0.0699359	-0.0529478	-0.0710099	-0.0433481
0.61	0.180998	-0.0997497	0.0559783	0.0456914	0.0269063	-0.197842	-0.0202386	-0.208609	-0.043427	0.0438702	0.0194122	-0.0487571	0.00611677	-0.12864	-0.0585801	-0.0534832	0.0242973	-0.19473	-0.0242142	-0.0165266	-0.0878168	0.00575106	-0.100676	-0.0863946	-0.123965	-0.0422041	0.0172852	-0.199268	0.00665178	-0.0845366	-0.0735805	-0.0165185	-0.113572	-0.331426	-0.0543606	-0.0715232	-0.014887	-0.164502	-0.0174118	-0.116088		0.61	-0.0513487	0.00494494	-0.00658028	-0.0524906	-0.0504522	-0.0902092	-0.0533421
0.62	0.179901	-0.130025	0.0449737	0.0268292	0.0276353	-0.27546	-0.0263545	-0.0951471	-0.0235856	0.0466437	0.0399178	-0.0559783	-0.00876369	-0.13212	-0.0449045	-0.0564669	0.0221273	-0.183595	-0.0200162	-0.029778	-0.0844218	0.00595311	-0.110441	-0.0882759	-0.103876	-0.0383105	0.0166786	-0.199348	-0.0227453	-0.101461	-0.0856249	-0.0208916	-0.0638466	-0.29291	-0.0508585	-0.0930283	0.00768528	-0.146749	-0.0190546	-0.0703906		0.62	-0.0577172	0.00560756	-0.0208802	-0.0636236	-0.0394771	-0.0834116	-0.0695031
0.63	0.144297	-0.0799325	0.0249237	0.0370979	0.0267052	-0.273455	-0.0576228	-0.0831044	-0.027924	0.0349183	0.0481815	-0.0683475	-0.0201305	-0.122257	-0.0297135	-0.0722546	0.0148159	-0.1648	-0.0124174	-0.0393375	-0.0801128	-0.0115815	-0.0784737	-0.1023	-0.0719496	-0.026646	0.022876	-0.184502	-0.0356749	-0.122832	-0.104301	-0.0150877	-0.11106	-0.184959	-0.0212455	-0.0865561	0.0429015	-0.162411	-0.026751	-0.00909615		0.63	-0.0312296	-0.0170733	-0.0248823	-0.041776	-0.0242544	-0.0828325	-0.0910798
0.64	0.115836	-0.0588053	0.0366572	0.0395678	0.0132538	-0.296716	-0.0752184	-0.0190212	-0.014948	0.040419	0.0494728	-0.0496471	-0.0207342	-0.0705314	-0.00573684	0.00334797	0.0202937	-0.138049	-0.0274722	-0.045358	-0.0420058	-0.0228539	-0.0512792	-0.0891356	-0.0552658	-0.0369668	0.0145889	-0.172551	-0.0289828	-0.147387	-0.0931719	-0.00428879	-0.131694	-0.124676	-0.00376942	-0.029092	0.057409	-0.194641	-6.52166e-05	0.0159199		0.64	-0.015342	-0.0115565	-0.0191593	-0.0524875	-0.0414687	-0.0930127	-0.0937817
0.65	0.0815473	-0.11073	0.0252181	0.0261449	0.0080775	-0.259665	-0.024803	0.0553033	-0.020457	0.0491214	0.0634401	-0.0524875	-0.0180746	-0.0578523	-0.0434564	0.0950374	0.00709489	-0.0504408	-0.0792666	-0.0640897	-0.031493	-0.0156931	-0.0415808	-0.0542411	-0.103765	-0.0510963	0.0155269	-0.123956	-0.0359717	-0.200338	-0.0407605	0.0147591	-0.117144	-0.0970176	-0.00824182	-0.00362266	0.0715621	-0.207992	-0.0112953	0.0163842		0.65	-0.0251263	-0.011569	-0.035528	-0.0526812	-0.0502485	-0.0824658	-0.0821156
0.66	0.0535609	-0.159313	0.00864926	0.0104405	-6.26697e-05	-0.240083	-0.00279311	0.0743133	-0.0131461	0.0440446	0.0493093	-0.066516	-0.0260038	-0.0652801	-0.0599938	0.140064	-0.00605344	0.045901	-0.0781878	-0.0836252	-0.0473564	-0.0149073	-0.0871623	0.00753935	-0.0472913	-0.061074	-0.0125745	-0.136443	-0.0561156	-0.233537	-0.028229	0.0061814	-0.150746	-0.0669671	-0.0135079	-0.0204942	0.0716985	-0.223172	-0.0357959	0.010895		0.66	-0.032163	-0.0369218	-0.0383889	-0.0567452	-0.0521369	-0.0754068	-0.0575555
0.67	0.0625976	-0.166749	0.0116721	0.0263518	0.00721242	-0.190866	-0.00235427	0.0406461	-0.05256	0.0356126	0.0322561	-0.0482454	-0.0395807	-0.100274	-0.08736	0.142464	-0.0119985	0.0997362	-0.0675922	-0.0802661	-0.068413	-0.0322914	-0.0962505	0.0449889	-0.0881463	-0.094825	-0.0276937	-0.138796	-0.0485675	-0.269814	-0.0551643	-0.00306704	-0.134833	-0.0338615	-0.0293537	-0.0605212	0.0661766	-0.210601	-0.0450948	0.0276485		0.67	-0.0140673	0.00215718	-0.0284607	-0.0520542	-0.0266788	-0.088614	-0.0681748
0.68	0.075045	-0.162213	0.022281	0.0248619	-0.00519303	-0.224736	-0.033733	0.059836	-0.236982	0.0326803	0.0217476	-0.106023	-0.0518329	-0.124908	-0.0967914	0.135018	-0.0222352	0.118013	-0.107041	-0.0598942	-0.0597709	-0.0552077	-0.0250933	0.0707173	-0.135663	-0.107064	-0.0425355	-0.0372247	-0.0457494	-0.296828	-0.0666219	0.00747167	-0.0518725	0.0146119	-0.0283029	-0.0568321	0.0564873	-0.173069	-0.0526177	0.0348703		0.68	-0.0429539	0.00515049	-0.0326882	-0.0654505	-0.0447806	-0.0785399	-0.0862086
0.69	0.0696897	-0.133483	0.00545996	-0.000561536	-0.0594311	-0.201196	-0.0493205	0.0733694	-0.318558	0.0258555	0.017337	-0.159687	-0.0918363	-0.128208	-0.0937518	0.0771901	-0.0361384	0.103581	-0.116763	-0.0330997	-0.050552	-0.0659828	0.0500091	0.0807829	-0.121121	-0.157095	-0.0811652	0.02598	-0.0517668	-0.290277	-0.0405229	-0.00864177	-0.0253889	0.0560436	-0.0510154	-0.0416111	0.0563222	-0.145424	-0.061846	0.0339085		0.69	-0.0346535	-0.028178	-0.029541	-0.052642	-0.0568183	-0.0761361	-0.0732202
0.7	0.0605458	-0.0411679	-0.0183917	-0.0159784	-0.0831165	-0.128923	-0.0455897	0.0697929	-0.269961	0.00235077	-0.00739157	-0.0718415	-0.13673	-0.126807	-0.121798	0.0444971	-0.047727	0.0952887	-0.0936832	-0.00169778	-0.0468544	-0.0901788	0.0507003	0.0707992	-0.118897	-0.210515	-0.0765042	0.0525221	-0.0710907	-0.294865	-0.0304518	-0.0247929	-0.0634302	0.0754756	-0.0870676	-0.0303113	0.0475635	-0.162155	-0.044636	0.037127		0.7	-0.0251505	-0.0245006	-0.0532218	-0.0453731	-0.0360405	-0.0562942	-0.0592464
0.71	0.044735	-0.00955319	-0.0244415	-0.0306009	-0.0780871	-0.0232871	-0.106943	0.0576786	-0.242329	-0.0679119	-0.0244183	-0.0630734	-0.134633	-0.161139	-0.16118	0.0322637	-0.0476323	0.0933501	-0.0826999	0.00803792	-0.0305586	-0.125949	0.0435089	0.0982004	-0.0849128	-0.211834	-0.0903322	0.0349586	-0.0934269	-0.23122	-0.0450436	-0.0902807	-0.0640496	0.0846583	-0.0847821	-0.0100937	0.0330082	-0.171781	-0.0283481	0.0476464		0.71	-0.0495332	-0.0395712	-0.0388441	-0.0564275	-0.0104762	-0.0680513	-0.0569137
0.72	0.0193272	0.0336683	-0.0292248	-0.0831025	-0.0793716	0.0360714	-0.123095	0.0592508	-0.244497	-0.143586	-0.0399739	-0.122452	-0.118458	-0.098281	-0.114589	-0.00982763	-0.0518324	0.0799953	-0.0618417	-0.0120252	-0.0203254	-0.178539	0.0701928	0.126076	-0.0888873	-0.216702	-0.101647	-0.015718	-0.093575	-0.117982	-0.0441864	-0.142229	-0.0396267	0.082816	-0.0552835	0.00160758	0.0197787	-0.142995	-0.0191464	0.0472242		0.72	-0.0613708	-0.00794519	-0.049708	-0.0734529	-0.036565	-0.053361	-0.049564
0.73	0.0195418	0.0624048	-0.0579107	-0.157882	-0.107724	0.0528666	-0.0587222	0.0612785	-0.167437	-0.272325	-0.0811328	-0.136947	-0.108252	-0.0647902	-0.0418378	-0.0579796	-0.0882027	0.0747146	-0.0702173	-0.0585908	-0.0242137	-0.214838	0.0152976	0.125995	-0.0851147	-0.223011	-0.141116	-0.0868569	-0.0893031	-0.0690997	-0.0504837	-0.246665	-0.0679386	0.0713772	-0.0325213	-0.048556	0.0185999	-0.0987706	-0.0236803	0.0309703		0.73	-0.0422334	-0.0528642	-0.0400042	-0.066549	-0.0500138	-0.0356586	-0.0591059
0.74	0.00734577	0.0496197	-0.137045	-0.194933	-0.117785	0.0551	-0.03337	0.04687	-0.0973658	-0.36558	-0.179607	-0.166411	-0.0872499	-0.0740125	-0.0419671	-0.0072999	-0.127842	0.0664677	-0.0441463	-0.147973	-0.00750416	-0.286987	0.0395601	0.132754	-0.129518	-0.11661	-0.107823	-0.033604	-0.0975344	-0.0134124	-0.0694539	-0.269525	-0.0420759	0.0732508	-0.0519577	-0.0766858	0.0169929	-0.0632996	-0.00733217	0.0334802		0.74	-0.0602881	-0.0598776	-0.0548384	-0.0679528	-0.0186755	-0.0416201	-0.0746261
0.75	0.00133498	0.014515	-0.254271	-0.203632	-0.0974617	0.00631302	-0.0624373	0.0485143	-0.0769429	-0.450037	-0.360569	-0.188081	-0.0423561	-0.0500606	-0.0486622	-0.0327777	-0.183258	0.0580429	-0.030521	-0.284683	-0.0128544	-0.306567	0.0156632	0.143285	-0.157928	-0.0775553	-0.0679525	-0.0185002	-0.12603	0.0242877	-0.0633037	-0.184988	-0.0822084	0.0473573	-0.0855707	-0.0815879	0.0125216	-0.0192722	0.00290023	0.0376888		0.75	-0.0536752	-0.0404236	-0.0504431	-0.0808621	-0.00536712	-0.0432358	-0.0785186
0.76	0.000238232	0.000549572	-0.388555	-0.277419	-0.104612	-0.0341748	-0.0442122	0.0348481	-0.0592744	-0.345774	-0.469353	-0.163083	-0.038454	-0.095898	-0.0196137	-0.0579725	-0.264178	0.0523595	-0.0358373	-0.343835	-0.0110662	-0.421668	0.0404526	0.125632	-0.118788	-0.10222	-0.0361455	-0.0688833	-0.1436	0.0608372	-0.0168486	-0.128096	-0.111103	0.0421096	-0.0574797	-0.117121	-0.0186843	-0.0334851	-0.0056401	0.0322322		0.76	-0.0659538	-0.0385651	-0.0414105	-0.0705324	-0.00900065	-0.0451534	-0.077219
0.77	-0.0097476	-0.0584201	-0.490975	-0.38995	-0.0389803	-0.0172092	0.00500543	0.0349615	-0.114867	-0.175845	-0.324242	-0.126596	-0.050081	-0.109116	0.0222368	-0.00499035	-0.319574	0.0567763	-0.0273264	-0.334007	-0.0105916	-0.427241	0.0483775	0.0965187	-0.110525	-0.147798	-0.0334139	-0.130789	-0.120856	0.10846	-0.0145053	-0.108749	-0.119229	0.0500645	-0.0690124	-0.116886	-0.0328599	-0.0450008	0.0165394	0.0259604		0.77	-0.0650473	-0.0302957	-0.0350273	-0.063187	-0.0381014	-0.0484863	-0.0315673
0.78	-0.0318265	-0.0649692	-0.411237	-0.46184	-0.0252747	-0.0506409	0.00545116	0.0404679	-0.11318	-0.137208	-0.211188	-0.0842317	-0.0426517	-0.135179	0.058447	-0.0405783	-0.37028	0.0385324	-0.0132288	-0.251623	-0.0206667	-0.37356	0.0953362	0.0804457	-0.0685076	-0.149549	-0.00615245	-0.129894	-0.14386	0.131985	-0.0368301	-0.0693992	-0.126263	0.0461463	-0.146157	-0.113072	-0.0691995	-0.078718	0.0247672	0.00525508		0.78	-0.0662776	-0.0292836	-0.0428137	-0.0447191	-0.0295246	-0.0508913	-0.0211997
0.79	-0.0186283	-0.116801	-0.278494	-0.335157	-0.0460801	-0.166707	-0.0524865	0.00754945	-0.104743	-0.136078	-0.170454	-0.0354206	-0.0159653	-0.109641	0.0384875	-0.0830944	-0.383871	0.0190419	-0.037142	-0.251268	-0.0247835	-0.289469	0.0916989	0.0649365	-0.0593358	-0.12455	-0.0031081	-0.116676	-0.140679	0.118623	-0.0336114	-0.0275941	-0.0681091	0.0207194	-0.147681	-0.144752	-0.098791	-0.118729	0.0280094	0.0016398		0.79	-0.07512	-0.0252671	-0.0241618	-0.0431895	-0.0281985	-0.0621261	-0.0499672
0.8	-0.0112131	-0.169111	-0.107204	-0.280526	-0.0560948	-0.14492	-0.0889753	-0.0403503	-0.0996056	-0.0337962	-0.114452	0.00723135	-0.0191543	-0.129955	0.00478228	-0.0630741	-0.308682	0.0137214	-0.0499675	-0.266826	-0.017445	-0.183826	0.0756379	0.0648941	-0.067565	-0.143029	-0.0147474	-0.0916587	-0.115372	0.0658016	-0.0298607	0.0081291	-0.0292572	0.0126132	-0.168849	-0.087666	-0.121735	-0.109405	0.0149863	-0.0327765		0.8	-0.0696661	-0.0190099	-0.029371	-0.022107	-0.0249162	-0.0278127	-0.016758
0.81	-0.0120001	-0.172069	-0.0544789	-0.20237	-0.0509417	-0.114044	-0.162581	-0.101046	-0.102219	0.0266312	-0.0231839	0.00318536	-0.0556122	-0.117892	-0.00622023	-0.0234855	-0.249457	-0.0191149	-0.0911326	-0.220706	-0.0142865	-0.166177	0.0964681	0.0516	-0.0362368	-0.0864158	-0.00519483	-0.0557964	-0.14142	0.0332645	-0.0748064	0.0405612	-0.0465696	-0.0165868	-0.194103	-0.0163517	-0.160641	-0.0689374	-0.00069403	-0.0610396		0.81	-0.0651147	-0.0353987	-0.0666184	-0.0383789	-0.0253869	-0.0404316	-0.0110967
0.82	-0.0136749	-0.120561	-0.026482	-0.129775	-0.0185512	-0.071849	-0.170652	-0.198152	-0.115592	0.0514117	0.0203583	-0.00241964	-0.060978	-0.0539817	-0.0215393	-0.0331764	-0.20992	-0.0647847	-0.111997	-0.15116	-0.0219082	-0.0752923	0.0878189	0.0158546	-0.0666027	-0.0301374	-0.0154711	-0.124777	-0.134195	0.0221184	-0.0833681	0.0384561	-0.0685987	-0.107598	-0.195063	-0.0224927	-0.230891	-0.080865	-0.022277	-0.0736872		0.82	-0.0522579	-0.0408255	-0.0557355	-0.0453449	-0.0498977	-0.0418297	-0.0407347
0.83	-0.00957445	-0.0852703	0.00685666	-0.0894299	-0.0297216	-0.0976778	-0.0840732	-0.416831	-0.155854	0.017695	0.0203908	-0.0236493	-0.0527777	-0.0831526	-0.0248854	-0.0380895	-0.143398	-0.0702463	-0.094559	-0.158184	-0.0238671	0.000872405	0.0598279	0.00387396	-0.118027	-0.0246543	-0.0352521	-0.151249	-0.112389	-0.0109248	-0.0692629	0.0310372	-0.0573551	-0.247553	-0.177523	0.00104628	-0.21996	-0.156689	-0.0167209	-0.0859716		0.83	-0.0447785	-0.0366443	-0.0451189	-0.0584212	-0.0673906	-0.0313971	-0.0273513
0.84	-0.0160611	-0.104437	0.0398651	-0.0238242	-0.0511325	-0.18174	-0.111211	-0.540339	-0.192539	-0.0352527	0.0262908	-0.0528405	-0.0427759	-0.0876364	-0.0492997	-0.0656546	-0.100463	-0.103117	-0.10968	-0.13386	-0.0257842	0.0403942	0.0601859	-0.0610505	-0.128586	-0.0478846	-0.0357722	-0.0445538	-0.0826526	-0.0256605	-0.070374	0.0354333	-0.0429235	-0.327699	-0.139259	0.0318772	-0.21302	-0.122597	-0.0253525	-0.0739633		0.84	-0.0620414	-0.0407615	-0.038952	-0.0634954	-0.0607098	-0.0414377	-0.0114634
0.85	-0.0108348	-0.0624333	0.0604671	0.0194859	-0.0117402	-0.318147	-0.175101	-0.356501	-0.218825	-0.0126391	0.00965864	-0.0948583	-0.0443996	-0.0851755	-0.0368322	-0.0695663	-0.0578248	-0.231728	-0.211729	-0.0881313	-0.0234094	0.0679434	0.0984905	-0.131766	-0.124909	-0.0735886	-0.0430574	0.000637185	-0.044407	-0.046044	-0.110414	0.0262203	-0.0613662	-0.311752	-0.100156	-0.023228	-0.203402	-0.0848814	-0.0150163	-0.082614		0.85	-0.0403194	-0.0461473	-0.0368395	-0.0599582	-0.0411491	-0.0613421	-0.0178248
0.86	-0.00205637	0.0204812	0.0509262	0.0584694	-0.0114974	-0.339793	-0.18871	-0.251363	-0.174966	0.0379087	0.0146808	-0.124575	-0.0666075	-0.106741	-0.040662	-0.0596533	-0.0334849	-0.408331	-0.256206	-0.0640182	-0.0161231	0.0848207	0.0663463	-0.205651	-0.11392	-0.100971	-0.0418977	-0.00415393	-0.030657	-0.0631759	-0.131171	0.00961765	-0.0557915	-0.15903	-0.12743	-0.0382854	-0.165665	-0.117125	-0.0204654	-0.113752		0.86	-0.0261079	-0.0455371	-0.0353883	-0.039325	-0.0398386	-0.0428414	-0.0233275
0.87	0.00417769	0.00729204	0.0430506	0.0772727	-0.0420132	-0.21446	-0.131107	-0.160834	-0.157113	0.0436989	0.0323716	-0.129848	-0.0730777	-0.0824018	-0.0297007	-0.0199585	0.00880701	-0.272339	-0.190633	-0.0393417	-0.00312519	0.0973385	0.0249849	-0.251101	-0.119506	-0.0829729	-0.0338549	-0.0291452	-0.0483463	-0.0760882	-0.100785	0.00638515	-0.0428808	-0.0438182	-0.158414	-0.0308603	-0.160337	-0.135381	-0.0178787	-0.120315		0.87	-0.0348878	-0.0471834	-0.0366602	-0.0323643	-0.0418894	-0.0386418	-0.0383352
0.88	-0.00381398	0.0172989	0.0387613	0.0608387	-0.0555352	-0.114499	-0.0740137	-0.10375	-0.0875801	0.027332	0.00134733	-0.188997	-0.0463002	-0.0473666	-0.00921605	0.00407328	-0.0159091	-0.087409	-0.179222	0.011138	0.00974125	0.113108	0.0424962	-0.284196	-0.0890757	-0.0873889	-0.0778937	0.0228511	-0.0618668	-0.0763012	-0.0883313	0.0118424	-0.0235738	-0.00319074	-0.138199	-0.0071046	-0.157269	-0.10828	-0.0161302	-0.121263		0.88	-0.0187099	-0.0255331	-0.0434553	-0.033088	-0.0534107	-0.0319591	-0.0380422
0.89	0.00199461	-0.0321954	0.0201514	0.067665	-0.0458308	-0.0822762	-0.0324393	-0.0439701	-0.0363502	-0.0307902	-0.0392833	-0.205254	-0.0603941	-0.107254	0.0126095	-0.00839788	-0.116559	0.00246212	-0.179904	0.0165275	0.00219092	0.116634	0.0427423	-0.284419	-0.086711	-0.0788728	-0.0745713	0.0306669	-0.062376	-0.132685	-0.121992	0.0228858	-0.00863628	0.000129619	-0.0742984	0.0147806	-0.129024	-0.119796	-0.040954	-0.1335		0.89	-0.0411026	-0.0408092	-0.0346288	-0.00419425	-0.0325455	-0.0353737	-0.038298
0.9	-0.00972815	-0.00157555	0.00296102	0.0640152	-0.0454554	-0.0259239	-0.00362676	0.00330766	-0.0575505	-0.105655	-0.0647525	-0.217105	-0.0684506	-0.130881	0.0189151	-0.024438	-0.283226	0.00585244	-0.120798	0.0108373	-0.0010086	0.107203	0.0269061	-0.296474	-0.0396781	-0.0623028	-0.0668704	0.034682	-0.0465475	-0.190496	-0.145375	0.0343926	-0.0389803	0.0378327	-0.0408691	0.019292	-0.0964929	-0.121692	-0.0795015	-0.160449		0.9	-0.024486	-0.0443855	-0.0484617	-0.0126251	-0.0088207	-0.0348088	-0.0371226
0.91	-0.0173801	0.0212153	0.0046827	0.0471112	-0.0578616	0.0285035	-0.0199182	0.0289477	0.00288193	-0.128973	-0.0924505	-0.185165	-0.0502786	-0.0614753	0.0207502	-0.00892909	-0.301476	0.00453857	-0.0752964	-0.0238016	0.0037983	0.0948467	0.0102682	-0.272779	-0.0450489	-0.0330239	-0.0703127	0.0483062	-0.0364429	-0.216976	-0.154216	0.0264875	-0.0431671	0.0778203	-0.00646614	-0.000316698	-0.0585919	-0.110699	-0.0934646	-0.151023		0.91	-0.024046	-0.0220339	-0.0560303	-0.0353741	-0.0302162	-0.00699923	-0.0522871
0.92	-0.0127918	0.0113856	-0.000382733	0.0272576	-0.0776171	0.0900975	-0.0264178	-0.0643306	0.0319386	-0.202478	-0.123654	-0.214088	-0.0453621	-0.0797296	0.0422056	-0.0370872	-0.200329	0.0047248	-0.0617692	-0.0665849	0.0100972	0.0782616	-0.00541301	-0.296316	-0.0399285	-0.0740181	-0.114751	0.0097054	-0.0316127	-0.235764	-0.131785	0.023724	-0.0592711	0.0834073	0.0179531	-0.036379	-0.0484757	-0.142897	-0.0630483	-0.145778		0.92	-0.0136801	-0.0461086	-0.0574947	-0.0458904	-0.0579975	0.00540988	-0.0663464
0.93	-0.0186396	0.00536811	-0.0316928	0.0222515	-0.0819838	0.122772	-0.0128006	-0.307989	-0.0212235	-0.339925	-0.1623	-0.145119	-0.0951947	-0.098632	0.0583658	-0.0361083	-0.15316	0.0217726	-0.0639889	-0.0905576	-0.0171992	0.0844655	-0.012192	-0.247654	-0.0168314	-0.111263	-0.13445	-0.065513	-0.0426521	-0.216784	-0.122187	0.0170736	-0.074808	0.0682105	0.0219921	-0.0725086	-0.0626866	-0.147919	-0.0849274	-0.148121		0.93	-0.0174554	-0.0412173	-0.0458065	-0.0426983	-0.028309	0.00464846	-0.0451947
0.94	-0.0328489	-0.0211659	-0.0343133	-0.0106101	-0.0885023	0.150148	0.00246368	-0.295015	-0.060509	-0.368759	-0.23947	-0.189562	-0.12848	-0.131476	0.0847256	-0.0484031	-0.0731873	-0.0199699	-0.0415585	-0.0982277	-0.0307229	0.0906537	-0.0164322	-0.229333	0.00227661	-0.0402086	-0.0869028	-0.142864	-0.0278184	-0.185829	-0.0937109	-0.0134454	-0.060877	0.0541649	0.00509079	-0.113578	-0.0619082	-0.122505	-0.121826	-0.125458		0.94	-0.0198722	-0.0406896	-0.0279638	-0.0621453	-0.0176832	0.00563472	-0.035665
0.95	-0.0419725	-0.0744194	-0.0206749	-0.0468731	-0.131961	0.130851	0.0117652	-0.270544	-0.0741718	-0.257599	-0.291581	-0.19401	-0.131453	-0.0839079	0.0926595	-0.068326	-0.036386	-0.101122	-0.0432515	-0.111367	-0.0362805	0.0678781	-0.0480079	-0.250458	0.0112218	-0.0122354	-0.0676852	-0.154	-0.0213461	-0.189566	-0.0986964	-0.019522	-0.0300655	0.0671707	-0.0200843	-0.198085	-0.0417381	-0.0886829	-0.140883	-0.13092		0.95	-0.0149706	-0.0547144	-0.0235621	-0.0553398	-0.00903374	-0.0456643	-0.0722211
0.96	-0.0509087	-0.127901	-0.0269543	-0.0999337	-0.138006	0.108428	-0.00386261	-0.320276	-0.179609	-0.224408	-0.32061	-0.168228	-0.131707	-0.0922098	0.0883152	-0.0980895	-0.03559	-0.0916108	-0.0269881	-0.0956278	-0.0576116	0.0666008	-0.0638915	-0.228519	-0.00972694	-0.00390593	-0.10592	-0.109876	-0.0160097	-0.143822	-0.130622	-0.0371403	-0.0523137	0.0696838	-0.0461968	-0.256294	-0.0425679	-0.0500724	-0.149833	-0.144612		0.96	-0.00863241	-0.0506951	-0.0469994	-0.0723909	-0.0368151	-0.0363551	-0.0194738
0.97	-0.0491006	-0.133943	-0.0357251	-0.189364	-0.104623	0.0935775	-0.00497904	-0.316647	-0.218409	-0.165329	-0.302896	-0.167033	-0.111129	-0.0708398	0.0823081	-0.121652	-0.00957331	-0.0326154	-0.029574	-0.158038	-0.0550505	0.0700939	-0.0434806	-0.214779	-0.0181916	-0.0114884	-0.0939466	-0.0833969	-0.00376948	-0.0937208	-0.107192	-0.0698256	-0.0900444	0.0585023	-0.0707794	-0.249223	-0.0604846	0.00454032	-0.136643	-0.0947027		0.97	0.0128729	-0.0194803	-0.0532161	-0.093213	-0.0545677	-0.0673822	-0.00466517
0.98	-0.0409908	-0.158978	-0.0677997	-0.275184	-0.0843458	0.0399455	-0.0398417	-0.262978	-0.198919	-0.131174	-0.24691	-0.10593	-0.0840806	-0.0853045	0.0820973	-0.173532	0.0218181	-0.0677156	-0.0506677	-0.246659	-0.0616307	0.0594684	-0.0466411	-0.284831	0.00802832	-0.0167904	-0.0845458	-0.111459	-0.0241548	-0.0307236	-0.0614014	-0.115212	-0.0769421	0.037182	-0.10462	-0.236857	-0.0886927	0.0292309	-0.103285	-0.055804		0.98	0.032244	-0.0586821	-0.0399968	-0.0847974	-0.0343628	-0.0644475	-0.0544276
0.99	-0.0138383	-0.159381	-0.0962779	-0.402004	-0.107381	-0.0121928	-0.0527638	-0.223982	-0.21075	-0.0853141	-0.220959	-0.0414751	-0.0574578	-0.0774498	0.0690921	-0.257205	0.0357605	-0.103132	-0.0464802	-0.280065	-0.0711537	0.0610836	-0.0581079	-0.192088	-0.0223975	-0.0371555	-0.0693275	-0.153516	-0.0524793	0.00847425	-0.0941524	-0.171789	-0.0458847	0.0233861	-0.180445	-0.246735	-0.102357	0.0397315	-0.113759	-0.028816		0.99	0.0231272	-0.0353597	-0.022871	-0.0733247	-0.0210008	-0.0430439	-0.0542894
1	0.0145613	-0.136444	-0.123235	-0.462598	-0.105911	-0.0333741	-0.0432939	-0.153608	-0.271459	-0.0808912	-0.284593	-0.0753252	-0.0366274	-0.0462549	0.0382318	-0.223979	0.070505	-0.125576	-0.03273	-0.121701	-0.0757501	0.0505565	-0.0587051	-0.0670232	-0.0674886	-0.026151	-0.0808967	-0.0839665	-0.0715131	0.0184889	-0.16037	-0.260863	-0.0879232	0.0220554	-0.218205	-0.213349	-0.122247	0.00269138	-0.136038	-0.0195214		1	0.0230601	-0.0251204	-0.046017	-0.0868084	-0.031508	-0.04385	-0.0375833
1.01	0.0147945	-0.0792568	-0.180859	-0.415395	-0.129865	-0.0898839	-0.0440385	-0.0966475	-0.211	-0.0922736	-0.184066	-0.13827	-0.0149754	-0.055629	0.0139294	-0.0742521	0.0712085	-0.21973	-0.0473334	0.0352779	-0.0802393	0.0148312	-0.0691537	-0.0406296	-0.0930867	0.00931619	-0.0654368	-0.0177711	-0.0726717	0.0152176	-0.167673	-0.345925	-0.058614	0.00923928	-0.199981	-0.156684	-0.174187	-0.0528923	-0.100424	0.000660705		1.01	0.0213934	-0.0699445	-0.0541843	-0.0731497	-0.0260374	-0.0397523	-0.0276251
1.02	0.0117208	-0.0540872	-0.281976	-0.394172	-0.101936	-0.204158	-0.0476902	-0.0784418	-0.149371	-0.0617658	-0.0829645	-0.115912	-0.024721	-0.140821	0.000136374	-0.0294961	0.0598921	-0.294735	-0.0719246	0.0735364	-0.0736233	-0.0519655	-0.0705159	-0.0246773	-0.073868	0.0535668	-0.0480166	0.0171738	-0.0885508	0.021514	-0.183034	-0.319496	-0.081106	-0.00147624	-0.207503	-0.137222	-0.200041	-0.0924396	-0.0909043	0.00416137		1.02	0.0125301	-0.0397254	-0.0409986	-0.063332	-0.024702	-0.0216117	-0.0160348
1.03	-0.00609515	-0.00453882	-0.435755	-0.297248	-0.072294	-0.275941	-0.0716959	-0.0936117	-0.133686	-0.0599147	-0.02669	-0.107318	-0.0311031	-0.127404	-0.0086782	-0.0624	0.0458271	-0.235207	-0.0536585	0.0833773	-0.0744703	-0.172062	-0.0750883	-0.0148062	-0.0460727	0.0610878	-0.0502803	0.0165454	-0.0808901	0.018804	-0.18035	-0.306765	-0.119183	-0.0166454	-0.205632	-0.138436	-0.170833	-0.111975	-0.155075	-0.00512802		1.03	0.00126811	-0.0143293	-0.0498189	-0.0380691	-0.0467934	-0.0364052	-0.0229334
1.04	-0.0148497	0.0177702	-0.470856	-0.195611	-0.0705962	-0.259615	-0.0800306	-0.0241286	-0.101416	0.00341656	-0.0797987	-0.0777356	-0.0419438	-0.0778098	-0.00504921	-0.130909	0.0435648	-0.169479	-0.0803356	0.131918	-0.0727903	-0.330864	-0.0761283	-0.0507108	-0.0846343	0.0725875	-0.0211235	0.0209939	-0.0836356	0.0112441	-0.134044	-0.226972	-0.0690053	-0.0629902	-0.100573	-0.129381	-0.202148	-0.123144	-0.167313	-0.00880742		1.04	0.000927698	-0.0425795	-0.050195	-0.0164515	-0.0436074	-0.0287208	-0.0206613
1.05	-0.0252185	0.0654426	-0.408055	-0.155999	-0.0554662	-0.153253	-0.103906	0.0115096	-0.0734016	0.0637717	-0.1331	-0.118566	-0.0488461	-0.0826485	-0.0186965	-0.138201	0.0310358	-0.181185	-0.119904	0.151147	-0.060529	-0.43193	-0.0928109	-0.126208	-0.143451	0.0807862	-0.029286	0.068559	-0.0933531	-0.00260155	-0.0927745	-0.11114	-0.0766935	-0.123619	-0.0507696	-0.0463778	-0.286987	-0.132951	-0.131713	-0.00512671		1.05	-0.0132842	-0.0312816	-0.0337265	-0.0151793	-0.0272355	-0.02223	-0.0198629
1.06	-0.0263787	0.106232	-0.299005	-0.157447	-0.0635249	-0.112179	-0.0804538	-0.0192483	-0.102921	0.0650536	-0.186712	-0.0457801	-0.033753	-0.141715	-0.0428712	-0.107285	-0.0322546	-0.158437	-0.111413	0.147328	-0.0522204	-0.344507	-0.0848387	-0.109969	-0.12788	0.0784652	-0.0225102	0.101778	-0.0873589	-0.00854257	-0.0331134	-0.0512242	-0.123266	-0.264219	-0.0756392	0.00796986	-0.257976	-0.145923	-0.0818656	0.00707548		1.06	-0.0177017	-0.0441029	-0.0529904	-0.0200154	-0.0428966	-0.0352519	-0.0392876
1.07	-0.0389438	0.112167	-0.239462	-0.174374	-0.127854	-0.115596	-0.0681854	-0.0772971	-0.0725994	0.0548362	-0.211523	-0.0347548	-0.0333685	-0.0855636	-0.0300698	-0.0775181	-0.0849251	-0.158472	-0.13028	0.157544	-0.0675276	-0.268869	-0.0762574	-0.128915	-0.0893421	0.063986	0.0214586	0.114467	-0.0750349	-0.0489756	-0.00294673	-0.00754207	-0.114725	-0.463418	-0.116169	0.0565892	-0.217795	-0.173048	-0.0909968	0.0136614		1.07	-0.0191105	-0.0534211	-0.0499639	-0.0310876	-0.0622441	-0.0410419	-0.0642755
1.08	-0.043889	0.0786778	-0.205899	-0.102404	-0.137252	-0.0638477	-0.0802347	-0.105374	-0.069181	0.0484598	-0.208084	-0.0548521	-0.0505664	-0.121226	-0.0165861	-0.0941392	-0.154589	-0.175671	-0.111284	0.152462	-0.095177	-0.2344	-0.0601659	-0.136173	-0.0929293	0.0514687	0.0508726	0.108493	-0.0714677	-0.129515	-0.00201025	0.00625592	-0.105121	-0.395043	-0.121481	0.115555	-0.200066	-0.146713	-0.109921	0.00430425		1.08	-0.0156771	-0.0536045	-0.0466129	-0.0387394	-0.0624036	-0.0237121	-0.0481637
1.09	-0.0389618	0.0546468	-0.151339	-0.0632663	-0.124888	-0.0253275	-0.0976759	-0.0826543	-0.114521	0.0166478	-0.166847	-0.013627	-0.0952759	-0.100113	-0.0566693	-0.0916686	-0.203956	-0.103027	-0.1195	0.125325	-0.0912011	-0.137941	-0.0549404	-0.053814	-0.0755412	0.0297652	0.0573371	0.108379	-0.0458157	-0.157813	0.0126936	-0.0461582	-0.104223	-0.302658	-0.166898	0.12729	-0.136661	-0.125622	-0.0961998	-0.000146746		1.09	0.00896982	-0.0245863	-0.0663851	-0.043805	-0.0228074	-0.0171726	-0.0152821
1.1	-0.0319214	0.0200358	-0.0673401	-0.184233	-0.157059	0.00461761	-0.103129	-0.0496291	-0.0992515	-0.0538514	-0.151237	-0.00174737	-0.0939218	-0.063932	-0.0635899	-0.0979632	-0.189432	-0.0606335	-0.120246	0.100739	-0.0708344	-0.0984907	-0.0577	-0.00736806	-0.0661121	0.0259852	0.0693567	0.0988854	-0.0326494	-0.166708	0.02254	-0.183478	-0.0837366	-0.201888	-0.210298	0.0820726	-0.13796	-0.129684	-0.151498	-0.00979653		1.1	0.0136672	-0.0164638	-0.062917	-0.0334665	-0.0251463	-0.0257015	-0.0399309
1.11	-0.0392267	-0.0107383	-0.023478	-0.343762	-0.187266	0.0363426	-0.0792525	-0.147059	-0.104839	-0.107515	-0.174988	0.0168215	-0.0877587	-0.0767822	-0.0276728	-0.101293	-0.2071	-0.138433	-0.114075	0.097587	-0.0935959	-0.086947	-0.0829368	-0.0123228	-0.112792	0.0234472	0.0716884	0.0736341	-0.0235752	-0.18313	0.0406429	-0.334859	-0.0891358	-0.183978	-0.172765	0.0379107	-0.16389	-0.104007	-0.169981	-0.0269445		1.11	0.0158622	-0.0255729	-0.0506207	-0.0318982	-0.0855982	-0.0342017	-0.0400065
1.12	-0.0335483	0.00394916	-0.0234238	-0.365311	-0.110852	0.0234206	-0.0826897	-0.117097	-0.11693	-0.204765	-0.174827	-0.0084088	-0.0937554	-0.0605526	-0.0276437	-0.140989	-0.24733	-0.195107	-0.0908745	0.0855876	-0.0955144	-0.099735	-0.115194	-0.047918	-0.0775595	0.0123442	0.0768176	0.0802363	-0.0305535	-0.185159	0.0395692	-0.315159	-0.113574	-0.186115	-0.0878407	-0.00997632	-0.18041	-0.0647162	-0.141394	-0.0422589		1.12	-0.00282532	-0.00925994	-0.0553141	-0.0335796	-0.0802901	-0.0350543	-0.00374475
1.13	-0.0174948	0.0104502	-0.0429165	-0.366779	-0.111753	0.027195	-0.0981901	-0.138503	-0.0966006	-0.326852	-0.167931	-0.011983	-0.0882413	-0.0508066	-0.0172403	-0.162452	-0.226043	-0.188387	-0.114889	0.074531	-0.0706373	-0.095117	-0.128698	-0.0190886	-0.0849487	0.00942013	0.0870133	0.0901829	-0.0306016	-0.20086	0.0395316	-0.294997	-0.0841452	-0.113477	-0.0522121	-0.0408049	-0.152741	-0.0615096	-0.113073	-0.0454988		1.13	-0.0355325	-0.0307263	-0.0450664	-0.0400865	-0.0526597	-0.0311349	-0.0340595
1.14	-0.0381243	-0.0363869	-0.120197	-0.242072	-0.110682	-0.0240131	-0.0918954	-0.163533	-0.115586	-0.459579	-0.107163	-0.015321	-0.107917	-0.00858467	-0.00811457	-0.226594	-0.194247	-0.156821	-0.135024	0.05218	-0.0816206	-0.114048	-0.112945	-0.013582	-0.0856528	-0.00484192	0.0792714	0.0927477	-0.0258802	-0.147901	0.0287564	-0.222171	-0.0562101	-0.0922252	-0.0592237	-0.129551	-0.158675	-0.0788532	-0.114591	-0.0290061		1.14	-0.0431356	-0.0464162	-0.030572	-0.03792	-0.0606574	-0.0393917	-0.0530548
1.15	-0.0453119	-0.0914249	-0.265954	-0.170283	-0.107833	-0.0666694	-0.10939	-0.188141	-0.125965	-0.318615	-0.0403302	-0.0209206	-0.113357	0.0263058	-0.00932534	-0.211839	-0.184027	-0.106954	-0.123664	0.0310153	-0.0750085	-0.240375	-0.13924	-0.0791446	-0.101299	-0.0124063	0.0729226	0.0767138	-0.02194	-0.118121	0.0154548	-0.159982	-0.0238224	-0.0936904	-0.0686406	-0.105613	-0.142375	-0.0881986	-0.117995	-0.0328952		1.15	-0.0190644	-0.041626	-0.0192279	-0.0370425	-0.0659202	-0.0239853	-0.0278688
1.16	-0.0389861	-0.141764	-0.281733	-0.0846645	-0.139415	-0.148	-0.116641	-0.194252	-0.116207	-0.120453	0.00824814	-0.0796836	-0.119098	-0.0108759	-0.0185656	-0.209174	-0.156132	-0.146464	-0.0841584	0.0109294	-0.0626452	-0.340078	-0.134992	-0.0844991	-0.0910829	-0.0440471	0.0559341	0.0627689	-0.0323651	-0.119276	0.0102226	-0.120318	-0.0300938	-0.0706255	-0.0733196	-0.108495	-0.20066	-0.144717	-0.0783891	-0.0397605		1.16	-0.00530482	-0.0522608	-0.0356152	-0.0423389	-0.0546949	-0.045404	-0.0292657
1.17	-0.0601554	-0.16755	-0.257399	-0.0342656	-0.145088	-0.273409	-0.086305	-0.125306	-0.0765425	-0.00221962	0.0292412	-0.126711	-0.103377	-0.0644932	0.00557151	-0.227952	-0.123199	-0.170813	-0.0716329	-0.018693	-0.055379	-0.293795	-0.108797	-0.0231421	-0.046162	-0.0691675	0.0310535	0.0651518	-0.0319157	-0.0935872	0.0278077	-0.108369	-0.0673292	-0.0569704	-0.0741149	-0.113073	-0.207001	-0.115686	-0.0523399	-0.040197		1.17	-0.0254172	-0.0634737	-0.0392056	-0.0525025	-0.0328078	-0.0463602	-0.0632352
1.18	-0.0856312	-0.179773	-0.281338	-0.0668194	-0.0813225	-0.296447	-0.081908	-0.0770972	-0.059896	0.0424714	-0.0538179	-0.182355	-0.0687842	-0.087044	-0.00124768	-0.311599	-0.0597576	-0.145103	-0.0691192	-0.044	-0.0662796	-0.256413	-0.120996	-0.0226383	-0.0412877	-0.0685796	0.0207587	0.0556346	-0.013771	-0.0352874	0.0216108	-0.101021	-0.0709337	-0.0733797	-0.0462756	-0.0874679	-0.121005	-0.0438792	-0.0546451	-0.0522435		1.18	-0.056851	-0.0726153	-0.0392888	-0.0441	-0.0485443	-0.0564462	-0.0660166
1.19	-0.0787757	-0.125339	-0.228178	-0.168073	-0.0683761	-0.290616	-0.0597206	-0.0985006	-0.0641819	0.0475939	-0.111859	-0.233492	-0.0388866	-0.0969382	-0.0530395	-0.252785	0.00524293	-0.120521	-0.0744982	-0.135778	-0.0704573	-0.250119	-0.152458	-0.0075919	-0.046542	-0.0800435	0.0281731	0.059672	-0.000710491	0.00522679	-0.000230614	-0.104408	-0.114712	-0.156254	-0.0571246	-0.0121562	-0.116508	0.00754809	-0.0684463	-0.0633897		1.19	-0.0463772	-0.0861763	-0.043266	-0.0509701	-0.0671556	-0.0759246	-0.0101748
1.2	-0.0630244	-0.168609	-0.235747	-0.227999	-0.0767499	-0.267426	-0.0117625	-0.0710445	-0.0800079	0.0793998	-0.118139	-0.163133	-0.02236	-0.142103	-0.0758187	-0.18451	0.0334763	-0.068598	-0.0952685	-0.200437	-0.0641378	-0.192034	-0.134339	-0.00761702	-0.0721641	-0.0605185	0.00445171	0.0586887	-0.00997252	0.0328189	0.00492191	-0.110512	-0.0325387	-0.244452	-0.0609846	0.0231226	-0.115018	0.0226007	-0.0773826	-0.0617428		1.2	-0.0230874	-0.0358461	-0.0521743	-0.0564939	-0.067336	-0.0893514	0.00558396
1.21	-0.0812829	-0.150504	-0.160016	-0.231192	-0.078105	-0.216604	-0.00180011	-0.0731342	-0.0669353	0.0986955	-0.118225	-0.0557414	-0.0323943	-0.132438	-0.0768843	-0.163224	0.0380335	-0.0597088	-0.127424	-0.318814	-0.0825989	-0.170202	-0.0715014	-0.023489	-0.059522	-0.0795208	-0.0187988	0.0698576	-0.00648899	0.0429746	-0.0256725	-0.123458	-0.0189278	-0.330535	-0.0648176	0.0444665	-0.129225	-0.0637018	-0.128432	-0.0742214		1.21	-0.0379273	-0.0269659	-0.0386118	-0.0548101	-0.0492215	-0.0808501	0.00350245
1.22	-0.0703883	-0.0954907	-0.158883	-0.241702	-0.0646977	-0.178345	-0.0362547	-0.0675251	-0.0147426	0.103255	-0.030875	0.0200812	-0.0279595	-0.124084	-0.0883147	-0.0803873	0.0230127	-0.0606541	-0.141169	-0.448694	-0.0915788	-0.140098	-0.0445168	-0.00790858	-0.101175	-0.0633608	-0.0394588	0.071039	-0.00772737	0.048659	-0.043088	-0.167477	-0.0220948	-0.347193	-0.0378127	0.0890706	-0.100821	-0.154425	-0.136105	-0.0834619		1.22	-0.0510164	-0.0624957	-0.0283738	-0.0550279	-0.0256769	-0.0856716	-0.0160166
1.23	-0.0568149	-0.0681946	-0.201119	-0.194095	-0.0572496	-0.16266	-0.0987385	-0.0211225	0.00848085	0.0920532	0.00878275	0.051444	-0.0218228	-0.0618001	-0.084779	-0.143881	0.0121684	-0.044778	-0.103955	-0.423523	-0.112384	-0.0962555	-0.0481955	-0.0220353	-0.159797	-0.0594524	-0.039676	0.0509137	-0.0073832	0.0494386	-0.053193	-0.143887	-0.00533418	-0.22972	-0.00213746	0.0768555	-0.112698	-0.185127	-0.101198	-0.0993373		1.23	-0.0476409	-0.0769253	-0.045664	-0.0523318	-0.0248436	-0.0844905	-0.024287
1.24	-0.0390252	-0.058696	-0.194852	-0.18448	-0.0476985	-0.117661	-0.0768934	0.0216557	-0.02828	0.0896344	0.0148851	0.00504026	-0.0468861	-0.0458508	-0.089317	-0.0779741	-0.0118505	-0.022999	-0.0819998	-0.260344	-0.112798	-0.108647	-0.00891655	0.0040862	-0.117129	-0.0907004	-0.0409138	0.00461905	-0.00606916	0.0590302	-0.0641648	-0.135225	0.0166479	-0.186867	-0.0235989	0.0112854	-0.117993	-0.213547	-0.086576	-0.115373		1.24	-0.0232806	-0.0738021	-0.0438795	-0.0637819	-0.0523932	-0.0804884	-0.0228634
1.25	-0.0408094	-0.0552809	-0.13209	-0.173663	-0.0254648	-0.10353	-0.0604196	0.0665887	-0.109609	0.103596	0.0192895	-0.00245095	-0.0846466	-0.0653931	-0.110557	-0.0317528	-0.0160758	-0.0189992	-0.0732511	-0.208475	-0.13449	-0.0730471	-0.029671	-0.0130029	-0.0902667	-0.115963	-0.0754662	-0.0595675	-0.043396	0.0534471	-0.0898692	-0.164801	-0.00132126	-0.178541	-0.0205466	-0.0605453	-0.0855631	-0.208082	-0.129137	-0.114471		1.25	-0.0242834	-0.0449871	-0.0312227	-0.0598123	-0.0424265	-0.0610258	-0.0402762
1.26	-0.0577165	-0.0307331	-0.185168	-0.242264	-0.0288007	-0.0930138	-0.0709999	0.082203	-0.0924304	0.0917218	0.00446024	-0.000837116	-0.0853185	-0.0613016	-0.130713	-0.159914	0.00189415	-0.00220549	-0.0929974	-0.140123	-0.142834	-0.0181352	-0.0954525	-0.0107519	-0.115425	-0.063735	-0.099264	-0.0841582	-0.0736485	0.0453913	-0.124471	-0.180588	-0.118635	-0.151793	0.00869302	-0.0715118	-0.103132	-0.194363	-0.15119	-0.120694		1.26	-0.0416481	-0.047237	-0.0127315	-0.055683	-0.0316732	-0.0567381	-0.0657348
1.27	-0.0372623	-0.0860477	-0.149698	-0.217127	-0.0275803	-0.0733411	-0.0922594	0.0653864	-0.117536	0.103914	-0.0325183	-0.0109383	-0.0572387	-0.147071	-0.193535	-0.0814337	-0.0235214	0.0292281	-0.0588576	-0.106661	-0.136878	-0.0106665	-0.133242	0.0089558	-0.120207	-0.0493534	-0.107332	-0.137155	-0.100211	0.0309629	-0.120259	-0.223506	-0.220766	-0.157727	0.0305468	-0.02411	-0.0969022	-0.142787	-0.174202	-0.127927		1.27	-0.0225694	-0.0540256	-0.0460249	-0.0593789	-0.03602	-0.0321048	-0.0801703
1.28	-0.00557258	-0.0768103	-0.144073	-0.234297	0.00145435	-0.0497246	-0.10456	0.0725047	-0.0814406	0.0887346	-0.0316919	0.0194565	-0.0895492	-0.166707	-0.208654	0.0427149	-0.0643242	0.00890019	-0.0802488	-0.0781894	-0.121736	-0.0315687	-0.082739	0.0146596	-0.091733	-0.062915	-0.112694	-0.216906	-0.113748	0.0161307	-0.153503	-0.22563	-0.158734	-0.166913	0.0363218	-0.0272492	-0.117256	-0.115494	-0.198377	-0.117865		1.28	-0.0224811	-0.0309834	-0.0420041	-0.056019	-0.0400561	-0.0189949	-0.0849757
1.29	-0.0331829	-0.026021	-0.163286	-0.261798	0.0037457	-0.01454	-0.121089	0.066718	-0.104782	0.083856	-0.062367	0.0281516	-0.11137	-0.175476	-0.23502	-0.0531654	-0.111058	-0.0934586	-0.0707582	-0.0477981	-0.115761	-0.0654315	-0.111195	-0.0161489	-0.102085	-0.0623333	-0.0822704	-0.240535	-0.121484	0.0149377	-0.164912	-0.212775	-0.134929	-0.0960392	0.0455804	-0.0158585	-0.103344	-0.117723	-0.175521	-0.119973		1.29	-0.0308258	-0.00936949	-0.0383402	-0.0501431	-0.0255065	-0.00755426	-0.0796398
1.3	-0.0403554	-0.0132851	-0.136258	-0.288693	-0.0162424	-0.0197504	-0.167495	0.0644196	-0.174343	0.0805753	-0.142389	0.0119368	-0.0631042	-0.177823	-0.268716	-0.0810294	-0.20135	-0.14597	-0.0320666	-0.038249	-0.13471	-0.0703608	-0.151666	-0.106409	-0.15052	-0.0704285	-0.0541432	-0.239242	-0.127732	0.0171978	-0.180824	-0.16807	-0.0316478	-0.0954675	0.0481015	-0.0397576	-0.0872102	-0.0749514	-0.141669	-0.101863		1.3	-0.0224401	-0.0311026	-0.0532974	-0.0435117	-0.024094	-0.00594694	-0.100509
1.31	-0.0376743	0.00292398	-0.0118017	-0.268739	-0.0267007	-0.0218596	-0.18294	0.0480846	-0.169639	0.0459178	-0.237373	-0.00419465	-0.0732018	-0.110096	-0.278117	-0.124972	-0.18088	-0.170657	-0.0273258	-0.0276831	-0.117543	-0.0627818	-0.143942	-0.111268	-0.104403	-0.0975945	-0.064245	-0.261369	-0.119679	-0.00148371	-0.213904	-0.119603	0.0228937	-0.0165696	0.0341524	-0.0558024	-0.0871011	-0.0751118	-0.0937681	-0.0765974		1.31	-0.027882	-0.0321588	-0.0501021	-0.00303693	-0.0145445	-0.010165	-0.0790936
1.32	-0.0401973	-0.00322169	0.00201019	-0.0781373	-0.00948138	-0.00586682	-0.141334	0.00914136	-0.139309	0.0416772	-0.306767	-0.0529554	-0.0827989	-0.0874947	-0.321208	-0.0816242	-0.139826	-0.18016	-0.0378035	-0.0442207	-0.1181	-0.0262061	-0.13528	-0.129225	-0.107873	-0.167375	-0.0769799	-0.225272	-0.114562	-0.0182497	-0.262314	-0.134292	0.0903843	0.0101539	0.00694575	-0.0291086	-0.162556	-0.0844775	-0.0551586	-0.0640864		1.32	-0.0205372	-0.0362002	-0.0346493	0.0177209	-0.0265119	0.00274846	-0.0573077
1.33	-0.0650307	0.00467905	-0.00651841	-0.00715616	-0.0075144	0.0371067	-0.0729711	-0.00780508	-0.107608	0.0143042	-0.309595	-0.134817	-0.0725054	-0.066708	-0.288794	-0.112239	-0.152038	-0.250083	-0.0432385	-0.0829245	-0.113394	-0.0238141	-0.123642	-0.110846	-0.104765	-0.0997656	-0.0667415	-0.17354	-0.10541	-0.0204919	-0.236467	-0.15368	0.0926909	-0.0138446	0.00638737	-0.0359872	-0.156377	-0.120905	-0.0148498	-0.0763217		1.33	-0.0501118	-0.0366563	-0.0370837	0.00539415	-0.0335684	0.0336919	-0.0523417
1.34	-0.0507465	0.0219963	-0.116114	0.0477047	-0.0280421	0.0279518	-0.0339424	-0.0818692	-0.0864212	-0.0559399	-0.205414	-0.204692	-0.0580486	-0.0669358	-0.243543	-0.155422	-0.129961	-0.260444	-0.055825	-0.114671	-0.102059	-0.0626411	-0.108997	-0.0792171	-0.0375143	-0.0554406	-0.0802958	-0.159324	-0.102925	-0.0255272	-0.186459	-0.0415078	0.0935704	-0.0214979	-0.0169156	-0.0119762	-0.105845	-0.0906268	0.00845212	-0.0785403		1.34	-0.030894	-0.0391316	-0.0560473	-0.00826417	-0.0449906	0.0162253	-0.0601002
1.35	-0.0546877	0.0502958	-0.188241	0.114304	-0.0782583	-0.0391097	-0.0640081	-0.228296	-0.0084749	-0.152471	-0.169682	-0.221506	-0.0723238	-0.0848229	-0.267316	-0.110656	-0.148778	-0.249364	-0.0917717	-0.126271	-0.0901841	-0.117987	-0.134832	-0.0835591	-0.0327645	-0.0803541	-0.0754069	-0.156442	-0.123481	-0.0927186	-0.165679	0.0233198	0.107726	-0.00111859	-0.0538417	-0.0118338	-0.0897631	-0.0496111	0.00688102	-0.0763069		1.35	-0.0239114	-0.048278	-0.0618401	-0.00337161	-0.0419121	-0.0040863	-0.0619443
1.36	-0.0861003	0.0586355	-0.173503	0.0546324	-0.0844701	-0.0826635	-0.0848887	-0.259251	-0.0300404	-0.288819	-0.120873	-0.252578	-0.0818563	-0.0100661	-0.268199	-0.112221	-0.113055	-0.179091	-0.0975443	-0.153365	-0.078366	-0.184418	-0.126699	-0.122025	-0.0882941	-0.112371	-0.0478854	-0.151134	-0.117697	-0.177915	-0.167405	0.0545497	0.13299	0.00617306	-0.104637	-0.0420904	-0.0479792	-0.0668648	0.0184887	-0.0864106		1.36	-0.0474127	-0.0460293	-0.0725545	0.0130452	-0.0296797	0.0414079	-0.057537
1.37	-0.0789386	0.0597281	-0.117042	0.0245178	-0.0987285	-0.132826	-0.0983997	-0.239817	-0.105903	-0.452615	-0.134252	-0.188153	-0.0595425	-0.00976436	-0.221103	-0.140461	-0.0832375	-0.125492	-0.0687988	-0.170398	-0.068126	-0.244129	-0.136125	-0.0667284	-0.0563928	-0.0886303	-0.0254475	-0.132039	-0.111986	-0.196734	-0.139473	0.0695079	0.132677	0.00668354	-0.161231	-0.122882	-0.0919747	-0.0960896	0.0238571	-0.0846501		1.37	-0.0344895	-0.0210822	-0.0653294	0.00564911	-0.0130676	0.0371828	-0.0660468
1.38	-0.0588851	0.039137	-0.0257925	-0.0231917	-0.111825	-0.16146	-0.0779651	-0.166185	-0.105334	-0.378864	-0.137023	-0.158922	-0.0654644	-0.0789398	-0.264279	-0.102124	-0.0292381	-0.127211	-0.0843315	-0.194431	-0.0646724	-0.283134	-0.107279	-0.0274271	-0.0425623	-0.108939	-0.0214782	-0.0950723	-0.124646	-0.207074	-0.128649	0.0958726	0.133319	4.80907e-05	-0.151539	-0.129694	-0.108649	-0.108798	0.0119656	-0.0723063		1.38	-0.025005	-0.0346217	-0.0631676	0.0447643	-0.0137219	0.042399	-0.0437569
1.39	-0.0455916	0.000792527	-0.0237943	-0.0110821	-0.100856	-0.13922	-0.0641333	-0.050243	-0.0897302	-0.225282	-0.12485	-0.184051	-0.0813652	-0.0930986	-0.258826	-0.144815	0.0460056	-0.112147	-0.149258	-0.261375	-0.0567709	-0.239954	-0.100853	-0.0364792	-0.0933404	-0.130907	-0.0250743	-0.0784485	-0.128867	-0.153516	-0.144342	0.11496	0.127398	-0.00058973	-0.140428	-0.0740587	-0.0912233	-0.0934367	0.00385128	-0.0596252		1.39	-0.0329193	-0.0399418	-0.0529535	0.0930472	-0.0179554	0.0571472	-0.0425941
1.4	-0.0459987	0.000984139	-0.097596	-0.078907	-0.112114	-0.118264	-0.0438423	-0.0718977	-0.0703117	-0.173511	-0.0272628	-0.180224	-0.077986	-0.104921	-0.22024	-0.0137701	0.0114638	-0.0751123	-0.148181	-0.298766	-0.0446531	-0.180791	-0.137826	-0.0184103	-0.0935798	-0.0796338	-0.0464929	-0.0649128	-0.0899882	-0.0703285	-0.104601	0.120785	0.114862	-0.00528871	-0.145494	-0.0261514	-0.0499931	-0.0747122	-0.0178723	-0.0583873		1.4	-0.0341062	-0.0380159	-0.0462728	0.108487	-0.0158572	0.0184239	-0.0528262
1.41	-0.0578493	0.011545	-0.133174	-0.00236148	-0.106812	-0.0702554	-0.0421642	-0.0782638	-0.0646359	-0.135093	0.0245152	-0.12196	-0.0791406	-0.0955229	-0.241606	0.033962	0.0112421	-0.0185177	-0.1261	-0.235372	-0.0398782	-0.140699	-0.145111	-0.0239818	-0.0445849	-0.0792373	-0.0600365	-0.0551782	-0.0923936	-0.0686578	-0.104116	0.102295	0.109742	-0.00850055	-0.137689	-0.0213184	-0.0350677	-0.0875031	-0.00175602	-0.031564		1.41	-0.0603551	-0.0524766	-0.0616385	0.114737	-0.0267363	-0.0118273	-0.0402406
1.42	-0.0610335	-0.00422767	-0.167992	0.0939328	-0.102906	-0.0368811	-0.0700905	-0.0431238	-0.132344	-0.134897	0.0486665	-0.0696714	-0.0743333	-0.0637818	-0.193574	0.00638388	0.0156448	0.0321877	-0.119647	-0.185402	-0.0472135	-0.129627	-0.103797	-0.0252932	-0.102831	-0.109698	-0.058483	-0.0397639	-0.0831577	-0.0775695	-0.0949463	0.0899506	0.117974	-0.0144504	-0.14283	-0.0101165	-0.0446501	-0.049127	0.00188745	-0.0245651		1.42	-0.0598266	-0.040962	-0.056191	0.0855964	-0.0390038	-0.0159519	-0.0251
1.43	-0.0632131	-0.0109031	-0.216352	0.125629	-0.0901282	-0.0200473	-0.0703138	-0.0246908	-0.117922	-0.140097	0.0836258	-0.0731465	-0.0678373	-0.0433095	-0.147161	-0.00997423	0.0345147	0.0390085	-0.0974362	-0.132235	-0.054754	-0.137178	-0.0430007	-0.0187762	-0.0978579	-0.0941735	-0.0460272	-0.0269615	-0.0903197	-0.0461525	-0.0409354	0.092792	0.0944348	-0.0583306	-0.0984245	0.0205365	-0.0524242	-0.0646547	-0.0117564	-0.0252172		1.43	-0.0541308	-0.0116978	-0.04683	0.067624	-0.0203863	-0.00120506	0.000862393
1.44	-0.0784966	0.00511908	-0.267572	0.115865	-0.0898334	0.0119107	-0.0671908	-0.0211509	-0.120005	-0.0366299	0.071743	-0.130638	-0.0636523	-0.0729925	-0.14188	0.0312156	0.10108	0.0473486	-0.0611659	-0.123047	-0.0489897	-0.106652	-0.0282446	-0.0178553	-0.11537	-0.0790022	-0.0636252	-0.0182326	-0.088883	-0.0141423	-0.0415237	0.0822518	0.085837	-0.112069	-0.0294441	0.023419	-0.0708835	-0.124349	-0.00195382	-0.0154041		1.44	-0.0498132	-0.0208116	-0.0394363	0.03775	-0.0345653	-0.0179217	-0.0179996
1.45	-0.0441925	0.00803074	-0.228252	0.110128	-0.0870218	0.0346507	-0.106898	0.00568011	-0.0950289	0.0235108	0.0649639	-0.0890026	-0.063776	-0.0255913	-0.116806	-0.0155667	0.109646	0.0423757	-0.0480065	-0.125349	-0.0286769	-0.100391	-0.0430709	-0.020015	-0.130123	-0.0947492	-0.0828734	-0.0270596	-0.0760091	0.0144839	-0.0587368	0.0655165	0.0508012	-0.154674	0.00940065	0.00210998	-0.0549713	-0.157772	-0.0226214	-0.0339701		1.45	-0.0385927	-0.0500402	-0.0496721	0.0014981	-0.039431	-0.030356	-0.0391371
1.46	-0.030007	-0.00764335	-0.148994	0.070597	-0.0929756	0.0393342	-0.135817	0.0273635	-0.144823	0.0625253	0.0497946	-0.109502	-0.0839611	0.00957945	-0.0784487	-0.0314485	0.0664252	0.0630177	-0.0303492	-0.0998127	0.00672791	-0.10159	-0.0751579	-0.0367996	-0.106746	-0.113129	-0.08039	-0.0317458	-0.104168	0.00955222	-0.106372	0.0473755	0.0335876	-0.131401	0.0107501	0.0227166	-0.0707657	-0.146191	-0.0340658	-0.0690987		1.46	-0.0520197	-0.0215665	-0.053359	-0.0134383	-0.0429312	-0.0432245	-0.00386494
1.47	-0.0518834	-0.0111827	-0.182113	0.0690782	-0.0926838	-0.00783307	-0.128568	0.0416562	-0.114182	0.0868306	0.061201	-0.0800521	-0.073909	-0.0415737	-0.0251272	-0.0466965	-0.0225031	0.0593857	-0.00460872	-0.0724344	0.039906	-0.0358253	-0.0977658	-0.0509737	-0.100893	-0.113446	-0.121543	-0.02688	-0.113535	0.0129921	-0.110799	0.0347002	0.0420204	-0.147702	-0.0182093	0.00673424	-0.0769765	-0.117623	-0.0425756	-0.075481		1.47	-0.0644765	-0.0225667	-0.051465	-0.0132501	-0.0568511	-0.0500752	-0.00802565
1.48	-0.0635084	-0.0229755	-0.231829	0.105734	-0.0883716	-0.10126	-0.171258	0.046607	-0.140655	0.0673533	0.0700327	-0.0732404	-0.0805718	-0.0406083	0.00965947	-0.0266608	-0.123388	0.017124	0.00429507	-0.0300712	0.0391324	-0.0232712	-0.121523	-0.0532201	-0.106088	-0.0860459	-0.16877	-0.029371	-0.130043	0.0256108	-0.122827	0.0259514	0.0453195	-0.14211	-0.00819483	0.00639747	-0.104791	-0.139748	-0.102096	-0.0660851		1.48	-0.059242	-0.0356085	-0.0529773	-0.00239736	-0.0253291	-0.0450081	-0.0336094
1.49	-0.0570065	-0.0100666	-0.204184	0.146262	-0.101326	-0.1997	-0.165521	0.0474172	-0.090458	0.0395136	0.074103	-0.0238024	-0.0730291	-0.0829946	0.0536075	-0.0837359	-0.239566	-0.0465139	-0.042153	-0.0658539	0.00609128	-0.0281219	-0.107265	-0.0610164	-0.078617	-0.0759952	-0.141921	-0.0390997	-0.161351	0.021296	-0.100527	0.012751	0.0018051	-0.0981434	-0.0018657	0.0094489	-0.115826	-0.102428	-0.146089	-0.0578912		1.49	-0.0494299	-0.0355493	-0.0414944	-0.0141619	-0.0194023	-0.0331161	-0.0104969
1.5	-0.0572986	-0.0225398	-0.202583	0.10916	-0.0792919	-0.169335	-0.122293	0.0435479	0.0103455	0.0267554	0.0819569	-0.00712542	-0.085902	-0.136803	0.0778774	-0.0489377	-0.229608	-0.100722	-0.0218691	-0.12039	-0.00566063	-0.00302678	-0.111792	-0.0655423	-0.108464	-0.0159147	-0.140869	-0.0444377	-0.181224	0.017393	-0.113809	0.00649487	-0.0294101	-0.0652757	-0.0628459	-0.00670631	-0.10669	-0.114134	-0.102893	-0.0584334		1.5	-0.0367187	-0.0191893	-0.0274351	-0.0347525	-0.03966	-0.0445698	0.00781153
1.51	-0.0573695	-0.0341505	-0.181115	0.0870729	-0.0260233	-0.143168	-0.115201	0.0471667	0.0302489	0.0101955	0.0957167	0.000301262	-0.0718407	-0.153404	0.0982873	-0.012218	-0.258915	-0.163944	0.0119682	-0.209737	-0.0366325	-0.0872844	-0.0908234	-0.0738818	-0.100691	-0.0107114	-0.146069	-0.04871	-0.204583	-0.00978595	-0.0941241	0.00185557	-0.0291668	-0.0204195	-0.084268	-0.00118062	-0.0974249	-0.114598	-0.0797443	-0.067476		1.51	-0.0426102	-0.0195253	-0.0342257	-0.0443406	-0.0542478	-0.0509047	-0.0318538
1.52	-0.0697962	-0.007466	-0.136801	0.0197369	-0.0131076	-0.145541	-0.113236	0.0265623	0.0251742	-0.0426862	0.0813956	-0.00825481	-0.0946346	-0.12087	0.0978285	-0.0572245	-0.243993	-0.230382	0.0231854	-0.24378	-0.0803568	-0.173995	-0.0473109	-0.0928733	-0.0757437	-0.0249106	-0.128632	-0.0612514	-0.250012	-0.0435001	-0.0872093	-0.0136139	-0.0121631	0.00596975	-0.065987	0.00796416	-0.117575	-0.102621	-0.124026	-0.0817814		1.52	-0.0380616	-0.0036187	-0.0424453	-0.0361506	-0.0361185	-0.0398549	-0.0553027
1.53	-0.0880208	0.0121862	-0.144139	-0.139054	-0.024157	-0.106627	-0.0877049	0.0195967	0.000660229	-0.090435	0.0450808	-0.0182369	-0.100179	-0.053927	0.106836	-0.0630841	-0.199234	-0.219592	0.0253748	-0.167429	-0.0839179	-0.136921	-0.029789	-0.116433	-0.100681	-0.0144704	-0.129271	-0.0671933	-0.229011	-0.0943234	-0.0979831	-0.0101588	-0.0283	0.0158171	-0.0253838	0.0108125	-0.165119	-0.093195	-0.155336	-0.0768741		1.53	-0.0474236	-0.0237766	-0.0299661	-0.063614	-0.0270213	-0.018601	-0.03554
1.54	-0.0921669	-0.0111211	-0.0920741	-0.328939	-0.0552692	-0.0534277	-0.0372901	0.0283485	-0.0813023	-0.116413	-0.0047119	0.00631905	-0.0891438	-0.0502424	0.126814	-0.114434	-0.222336	-0.154966	0.0327054	-0.213901	-0.0803251	-0.0927084	-0.0171323	-0.11549	-0.0389529	-0.0403211	-0.145896	-0.0687602	-0.203014	-0.120837	-0.0716648	-0.018579	-0.0314965	0.0147568	0.0222067	-0.011348	-0.0799072	-0.127222	-0.109256	-0.0940088		1.54	-0.0391494	-0.0310204	-0.0261178	-0.0702661	-0.0472392	0.000141417	-0.0328348
1.55	-0.066874	-0.00972159	0.0383916	-0.308527	-0.0768284	-0.00168896	0.00868999	-0.000720434	-0.177911	-0.135713	-0.0167437	0.00497198	-0.0755764	-0.0415482	0.104972	-0.0690662	-0.144627	-0.150935	0.022609	-0.211361	-0.0694799	-0.0807679	0.00167424	-0.115758	-0.0785136	-0.0606513	-0.115429	-0.0847234	-0.220408	-0.159298	-0.0462754	-0.022788	-0.0280903	0.00798895	0.017193	-0.0361653	-0.07746	-0.138277	-0.0735948	-0.0900399		1.55	-0.0319438	-0.0275473	-0.0487638	-0.0801678	-0.0636843	-0.0203057	-0.0295807
1.56	-0.0611481	0.00837819	0.0184175	-0.233179	-0.0850941	0.0370775	0.00646503	-0.0149538	-0.165677	-0.172302	-0.0359514	0.0341253	-0.0556658	0.013205	0.11801	0.0166648	-0.160249	-0.145579	0.0214476	-0.157161	-0.0649386	-0.121309	0.020503	-0.116355	-0.0815506	-0.0527696	-0.0933113	-0.0874185	-0.218922	-0.170434	-0.0392598	-0.0490462	-0.0221241	-0.00919291	0.0362945	-0.0348465	-0.0553366	-0.114393	-0.102097	-0.0787731		1.56	-0.0405435	-0.0352365	-0.0171021	-0.101595	-0.0576126	-0.03438	-0.00265625
1.57	-0.063944	-0.0246086	-0.0131887	-0.165987	-0.0870471	0.0772446	0.0032072	-0.0390955	-0.139997	-0.25542	-0.102505	0.0484303	-0.0187031	0.0250257	0.14532	0.0371459	-0.136244	-0.149307	0.0411531	-0.139466	-0.084216	-0.127374	0.00861101	-0.123752	-0.037984	-0.0428857	-0.106364	-0.0770792	-0.194274	-0.178784	-0.0336045	-0.0905852	-0.00174425	-0.0273043	0.0116225	-0.0520368	-0.0515991	-0.0433462	-0.137813	-0.0903971		1.57	-0.0438272	-0.0355992	-0.0260621	-0.0655705	-0.0603496	-0.0316533	0.00613768
1.58	-0.0670193	-0.0627938	-0.00451895	-0.0895326	-0.0914305	0.0815957	-0.000919478	-0.0587601	-0.145986	-0.336268	-0.148933	0.039969	-0.0309063	0.0060507	0.150459	0.0343126	-0.103264	-0.105136	0.00916708	-0.0808892	-0.0890374	-0.112473	0.00745691	-0.1296	-0.076943	-0.00950205	-0.141903	-0.0923192	-0.188236	-0.170393	-0.0167898	-0.147528	-0.00872368	-0.107569	-0.0376535	-0.0756675	-0.0550804	-0.0295653	-0.144861	-0.0670738		1.58	-0.037245	-0.0511607	-0.028112	-0.0385935	-0.059654	-0.0254247	-0.0127376
1.59	-0.0751775	-0.0574383	0.0120773	-0.0662452	-0.109184	0.0700012	0.0030972	-0.0851737	-0.142677	-0.496638	-0.119857	-0.010037	-0.0262194	0.0105978	0.149928	-0.044092	-0.100043	-0.0964852	-0.0204497	-0.0134271	-0.0898864	-0.051437	0.0142854	-0.114619	-0.0375289	-0.0119389	-0.1232	-0.132584	-0.17353	-0.146254	-0.0217304	-0.213457	-0.0412964	-0.237459	-0.0103241	-0.0687764	-0.0768028	-0.0178513	-0.123742	-0.0468748		1.59	-0.0294453	-0.0609625	-0.0252627	-0.0198506	-0.0586889	-0.0183731	-0.0394414
1.6	-0.0742872	-0.0331461	0.0525052	-0.0186612	-0.153549	0.061911	0.0498908	-0.265271	-0.204477	-0.442336	-0.200557	-0.0034165	-0.016814	-0.0108849	0.175757	-0.0653297	-0.0692233	-0.0625466	-0.017871	-0.00133361	-0.0896532	-0.0274372	0.00257029	-0.165307	0.0166904	-0.0417145	-0.125524	-0.170685	-0.173356	-0.177462	-0.0414227	-0.274488	-0.0339488	-0.328343	-0.00800487	-0.0643087	-0.0936879	-0.0145603	-0.13077	-0.0624827		1.6	-0.00969575	-0.0669791	-0.0161894	-0.0232814	-0.0657759	-0.0241014	-0.0273445
1.61	-0.0685671	-0.0183066	0.0661873	0.0362471	-0.115612	0.0472781	0.0686414	-0.502556	-0.17431	-0.357144	-0.247461	0.0108254	-0.0323986	-0.020597	0.127298	-0.0328785	-0.0436287	0.00127855	-0.0411125	0.00359349	-0.0885292	-0.0655438	-0.0213112	-0.186162	-0.0103437	-0.0320868	-0.175442	-0.224429	-0.171579	-0.185208	-0.0300373	-0.285409	-0.0213246	-0.320228	-0.0131839	-0.0664219	-0.120828	-0.0263919	-0.120912	-0.0744422		1.61	-0.0182331	-0.0700385	-0.0206401	-0.0103562	-0.0511639	-0.016472	-0.023086
1.62	-0.0508562	-0.0317048	0.0245809	0.0649438	-0.0651481	0.0471042	0.0339768	-0.441848	-0.138263	-0.217611	-0.286865	-0.0292033	-0.0363622	-0.0354269	0.112085	-0.0554967	-0.0778753	0.0152169	-0.0407059	0.0410371	-0.0809132	-0.115326	-0.0189726	-0.166635	-0.0758079	-0.0695259	-0.181275	-0.237136	-0.150057	-0.195405	-0.0254149	-0.273128	-0.0596187	-0.282455	-0.0236724	-0.0918691	-0.138	-0.0411184	-0.0980063	-0.10241		1.62	-0.0335894	-0.0552306	-0.00964632	-0.0196254	-0.056424	-0.012207	-0.0118332
1.63	-0.0622506	-0.0585035	0.0611393	0.0490744	-0.0602914	0.0348933	0.0241157	-0.295815	-0.114571	-0.186776	-0.210403	-0.0729282	-0.0417807	-0.0114146	0.111105	-0.0784676	-0.0919786	0.015904	-0.0492961	0.0905334	-0.0715301	-0.0951171	-0.013373	-0.188575	-0.0998591	-0.161564	-0.155231	-0.156878	-0.134603	-0.175716	-0.0491721	-0.190791	-0.0984468	-0.226157	-0.0324891	-0.0898372	-0.165224	-0.0870247	-0.092054	-0.154339		1.63	-0.0471867	-0.0683718	-0.0158499	0.00118308	-0.0220717	-0.00871168	-0.0360227
1.64	-0.095354	-0.0748047	0.0996873	-0.0523362	-0.0689024	0.0221856	0.0190089	-0.223345	-0.0741009	-0.20636	-0.107251	-0.119395	-0.0347498	-0.0141664	0.0852324	-0.0831923	-0.0918223	0.0403634	-0.0594152	0.111455	-0.0933309	-0.0163476	-0.0169532	-0.201729	-0.0730127	-0.1108	-0.173702	-0.0499624	-0.128142	-0.129985	-0.0535807	-0.163632	-0.120311	-0.240107	-0.00789215	-0.0525662	-0.124966	-0.147854	-0.0755596	-0.173424		1.64	-0.0468298	-0.0730929	-0.00134917	0.0214346	-0.0184059	-0.00980833	-0.0545324
1.65	-0.0966531	-0.088824	0.0539889	-0.128654	-0.0691543	0.00133969	0.0276997	-0.174179	-0.0437015	-0.18513	-0.0706081	-0.142479	-0.0574229	-0.0493894	0.0314325	-0.000971011	-0.0816704	0.0668445	-0.048598	0.102415	-0.0922484	0.0251327	-0.0449506	-0.229772	-0.0550918	-0.136084	-0.173656	-0.00830341	-0.0846664	-0.117442	-0.054935	-0.169192	-0.134317	-0.205808	-0.0226941	-0.0640621	-0.113843	-0.131533	-0.031505	-0.216851		1.65	-0.0679579	-0.0572554	0.00765676	-4.66085e-05	-0.0462431	-0.0107037	-0.0370038
1.66	-0.0981428	-0.101845	-0.0434865	-0.145711	-0.0586459	-0.000925235	0.0104664	-0.11934	-0.0918675	-0.139233	-0.0678592	-0.138843	-0.0718475	0.0208094	0.0351289	0.0501853	-0.094947	0.0553704	-0.0690293	0.10998	-0.0837489	0.019744	-0.0836876	-0.228348	-0.0149468	-0.14727	-0.15486	0.0108318	-0.0622626	-0.129409	-0.0697679	-0.155598	-0.168171	-0.129948	-0.052314	-0.102769	-0.0905858	-0.118722	-0.0363459	-0.228261		1.66	-0.0636642	-0.0336865	-0.00681842	-0.0188677	-0.0412387	-0.023627	-0.027408
1.67	-0.0879309	-0.0924198	-0.108999	-0.151157	-0.0629621	0.0190641	-0.00962479	-0.127707	-0.031498	-0.0352964	-0.0494911	-0.146475	-0.0830692	0.0106286	0.0191974	0.0505279	-0.111203	0.00372987	-0.119035	0.115243	-0.079726	-0.0794124	-0.0455033	-0.20319	0.0327501	-0.131708	-0.123535	0.0229616	-0.0568256	-0.141153	-0.0505558	-0.0822135	-0.137816	-0.054848	-0.0403809	-0.115569	-0.157003	-0.0564389	-0.0517637	-0.18741		1.67	-0.0524375	-0.0285822	-0.00951746	-0.0111165	-0.0390702	-0.0365904	-0.0517406
1.68	-0.0823935	-0.0701279	-0.0472834	-0.158808	-0.0579157	0.0094076	-0.00903265	-0.0905856	-0.0231499	-0.023546	-0.041507	-0.154709	-0.083368	-0.00531001	-0.00211997	0.0664893	-0.149971	-0.0779305	-0.117987	0.0980189	-0.0634829	-0.177031	-0.043572	-0.211701	0.0533548	-0.0881544	-0.0872431	0.0239084	-0.0227052	-0.175174	-0.0260052	-0.014634	-0.088254	-0.00708718	-0.0381214	-0.0984613	-0.0987268	-0.0605237	-0.0290162	-0.185518		1.68	-0.0448982	-0.0326791	-0.0274641	0.0157712	-0.0247629	-0.0196554	-0.0593033
1.69	-0.0932604	-0.0931363	-0.0192977	-0.111091	-0.0931196	-0.0557544	-0.0371284	-0.0543855	-0.00681167	-0.0838959	-0.0574999	-0.107491	-0.0930772	0.00941573	-0.0237716	0.0968808	-0.162796	-0.141865	-0.0951233	0.0647256	-0.0493921	-0.216287	-0.0613258	-0.233588	0.0511135	-0.127711	-0.106834	0.0209536	-0.00320878	-0.191002	-0.0449455	-0.0535972	-0.140692	0.0254609	-0.0570006	-0.0921876	-0.016614	-0.0261939	-0.0182063	-0.199255		1.69	-0.0317507	-0.0416344	-0.0361739	0.0138108	-0.0144957	-0.0282439	-0.0554074
1.7	-0.0753559	-0.115948	-0.0590522	-0.0491147	-0.166674	-0.0490325	-0.0286096	-0.125234	0.0327757	-0.157336	-0.0730118	-0.120394	-0.109299	0.0497459	-0.0346523	0.112016	-0.190805	-0.154441	-0.109378	0.0384171	-0.0562329	-0.154453	-0.0769045	-0.176599	0.0457082	-0.123841	-0.121198	-0.00631751	-0.00408273	-0.19288	-0.0521368	-0.108538	-0.162584	0.0178603	-0.0912551	-0.0976995	-0.0222274	-0.0697251	-0.00228692	-0.193156		1.7	-0.0213207	-0.0318416	-0.0388565	-0.0134419	0.00178538	-0.0266191	-0.0468129
1.71	-0.0590626	-0.100865	-0.0568757	-0.0251841	-0.174707	-0.0556449	-0.0199901	-0.203438	0.0744175	-0.28145	-0.0982662	-0.101338	-0.0738638	0.067032	-0.0192756	0.140993	-0.107542	-0.143869	-0.160006	0.0106446	-0.0598464	-0.164833	-0.0701298	-0.224211	0.0505741	-0.0410484	-0.149825	0.00731764	0.00725814	-0.198969	-0.0410361	-0.0764396	-0.148729	-0.0299759	-0.0663558	-0.0898196	-0.0257519	-0.052545	-0.00339398	-0.18238		1.71	-0.0124229	-0.0270426	-0.0370554	-0.0201729	-0.0177494	-0.0315824	-0.0699933
1.72	-0.0776719	-0.0913212	-0.0250833	0.00776432	-0.154881	-0.100446	-0.000711117	-0.220197	0.0830104	-0.295671	-0.0671339	-0.0679483	-0.0654675	0.0206367	-0.0687778	0.143832	-0.0887552	-0.165205	-0.162135	0.0082451	-0.0575263	-0.136574	-0.138795	-0.205709	0.0556613	-0.0437051	-0.149276	0.026266	0.0187735	-0.162424	-0.0173209	-0.0443393	-0.0978811	-0.0935314	-0.0579216	-0.0957308	-0.0226053	-0.0368981	-0.0278561	-0.191186		1.72	-0.0158024	-0.0428795	-0.0684677	-0.0144714	-0.00264071	-0.0326488	-0.0747319
1.73	-0.0943333	-0.0966406	-0.0460267	0.057577	-0.156364	-0.108953	-0.0129895	-0.261926	0.0652547	-0.213982	-0.0845189	-0.118364	-0.0805521	-0.0719367	-0.117513	0.114861	-0.111648	-0.129751	-0.150998	-0.00826236	-0.0570743	-0.0947563	-0.138442	-0.18146	0.0545695	-0.0735255	-0.10956	-0.0386658	0.0226958	-0.0839873	-0.0328645	-0.030022	-0.0958869	-0.126561	-0.0761444	-0.104678	-0.0347232	-0.0669604	-0.0371113	-0.210566		1.73	-0.0177746	-0.0490183	-0.0314966	-0.0495844	-0.0123891	-0.0472951	-0.0635508
1.74	-0.0877118	-0.087578	-0.0274133	0.0852632	-0.130624	-0.0887733	-0.037776	-0.291282	0.0517069	-0.181336	-0.190357	-0.0914181	-0.0419583	-0.0878144	-0.0871208	0.089339	-0.125317	-0.070725	-0.157922	-0.0126787	-0.068112	-0.10437	-0.103976	-0.195654	0.0801463	-0.0392331	-0.0832785	-0.131022	0.0226836	-0.0511845	-0.0492473	-0.0524947	-0.10643	-0.142429	-0.0777537	-0.117706	-0.0605545	-0.10253	-0.0308833	-0.212186		1.74	-0.00976163	-0.0536859	-0.0217892	-0.0592288	-0.00886229	-0.0406382	-0.0481112
1.75	-0.0610266	-0.119759	-0.0446097	0.0752261	-0.0766491	-0.0531326	-0.0847667	-0.360586	0.0687451	-0.177957	-0.172886	-0.0183507	-0.0454981	-0.0791625	-0.0517455	0.0674791	-0.0756458	-0.0890239	-0.168542	-0.0187582	-0.0777605	-0.150842	-0.102313	-0.136358	0.0818002	-0.0525647	-0.0430371	-0.188023	0.0278053	-0.0724996	-0.057652	-0.149057	-0.158439	-0.165901	-0.10783	-0.115937	-0.0726135	-0.0665151	-0.0362752	-0.214421		1.75	-0.0116017	-0.0376856	-0.0352221	-0.0810779	-0.0174676	-0.0496732	-0.0529488
1.76	-0.047335	-0.162799	-0.0823015	0.0511622	-0.0517433	-0.0380752	-0.0756047	-0.419336	0.0616507	-0.103896	-0.188564	0.0102239	-0.0781686	-0.107627	-0.0787816	0.0732631	-0.0890144	-0.0690375	-0.153952	-0.00772113	-0.0953021	-0.20313	-0.0699775	-0.0887824	0.0718928	-0.0897362	-0.021831	-0.220169	0.0126279	-0.0646281	-0.0661911	-0.201202	-0.169392	-0.242516	-0.11641	-0.110562	-0.112329	-0.0129583	-0.0373113	-0.215992		1.76	-0.0289801	-0.0516979	-0.0356617	-0.091855	-0.0333121	-0.0598141	-0.0395628
1.77	-0.0587195	-0.139822	-0.066646	0.0699538	-0.046829	-0.0475638	-0.0234705	-0.393509	0.0592422	-0.0956949	-0.209941	0.0266976	-0.0884822	-0.123358	-0.0532066	0.0933985	-0.0906991	-0.0330244	-0.153396	-0.0307788	-0.114438	-0.184401	-0.063788	-0.116939	0.0698081	-0.100537	-0.0355668	-0.225684	0.0141351	-0.0384583	-0.0313075	-0.20321	-0.138636	-0.190245	-0.0786222	-0.120909	-0.128081	0.0456939	-0.0275071	-0.22133		1.77	-0.0448938	-0.0630765	-0.0503686	-0.0701182	-0.0412741	-0.0698783	-0.01803
1.78	-0.0498812	-0.11465	-0.056648	0.0558623	-0.00184716	-0.0355524	-0.0167454	-0.318197	0.0598834	-0.12161	-0.154651	0.0554474	-0.0720984	-0.0925205	-0.0209673	0.0912607	-0.0509437	-0.0669217	-0.142803	-0.0751618	-0.128397	-0.112146	-0.0799488	-0.0995575	0.0672507	-0.105592	-0.0888884	-0.196595	0.0135348	-0.0464574	-0.010879	-0.142269	-0.136967	-0.105074	-0.0469873	-0.120433	-0.117439	0.0191612	-0.0308255	-0.178286		1.78	-0.0540531	-0.0427598	-0.0491798	-0.0891686	-0.0196539	-0.0527033	-0.00244088
1.79	-0.0581002	-0.105633	-0.105968	0.05394	0.0318218	-0.0305804	-0.0528551	-0.265432	0.0679939	-0.0742005	-0.111112	0.0924563	-0.0753457	-0.0491022	-0.0370371	0.0846057	-0.0311552	-0.0836849	-0.139099	-0.123973	-0.140382	-0.050288	-0.0745737	-0.0777363	0.0652388	-0.105617	-0.151592	-0.126037	0.0266555	-0.0180421	-0.00315978	-0.132958	-0.113824	-0.0798877	-0.0320923	-0.106573	-0.146209	-0.00326358	-0.0277898	-0.222167		1.79	-0.0582728	-0.0442169	-0.0543994	-0.0553389	-0.0210028	-0.0305354	0.0190262
1.8	-0.0449995	-0.0933233	-0.142927	0.0333943	0.0162384	-0.0262785	-0.0916204	-0.241483	0.0657248	-0.0259479	-0.129951	0.0902929	-0.0732586	-0.059728	-0.103221	0.0613327	-0.0165639	-0.141501	-0.19263	-0.134109	-0.142812	-0.0130237	-0.0535994	-0.126873	0.0682842	-0.133278	-0.0644571	-0.0547199	0.0274569	0.00654474	0.00757528	-0.172876	-0.122677	-0.0803837	-0.0217223	-0.0949633	-0.146416	-0.0246511	-0.0373986	-0.195104		1.8	-0.0628038	-0.0868574	-0.0153721	-0.0527594	-0.0357242	-0.0527867	0.00150567
1.81	-0.0432182	-0.0872073	-0.142359	0.0378523	0.00127973	-0.0433165	-0.137982	-0.220875	0.049203	-0.0666645	-0.177128	0.108389	-0.0765209	-0.0914102	-0.119169	0.0567984	-0.0285761	-0.15463	-0.152797	-0.218104	-0.126419	-0.027777	-0.0723345	-0.105903	0.0581553	-0.134544	-0.017415	-0.0168146	0.0268162	0.0265536	0.00585102	-0.198303	-0.169352	-0.0933443	-0.0283896	-0.0785878	-0.129588	-0.0754771	-0.0432643	-0.12967		1.81	-0.0508121	-0.0907983	-0.00569986	-0.0608331	-0.0387376	-0.0540226	-0.0122508
1.82	-0.0442333	-0.103074	-0.188246	0.0417406	0.0173259	-0.0497574	-0.217455	-0.199902	0.00456064	-0.0291441	-0.143824	0.110581	-0.0776595	-0.087857	-0.0539874	0.0419979	0.0031387	-0.113433	-0.0726192	-0.312354	-0.127915	-0.047158	-0.0866828	-0.0370371	0.0465472	-0.0589331	-0.0209406	-0.00739089	0.00960053	0.0429364	0.0144608	-0.155365	-0.132793	-0.107905	-0.0508288	-0.111592	-0.0762689	-0.123962	-0.0402963	-0.0927678		1.82	-0.0471264	-0.0924167	-0.033707	-0.0246583	-0.0470682	-0.0294233	-0.0181757
1.83	-0.0557721	-0.119709	-0.284606	0.0400666	0.00531433	-0.0216786	-0.200291	-0.173369	-0.0444408	-0.0797167	-0.103983	0.0747162	-0.0706109	-0.0802485	-0.0598387	-0.00388401	-0.0221857	-0.143633	-0.0685393	-0.374826	-0.134225	-0.00700391	-0.0899436	-0.070935	0.0302069	-0.0450693	-0.0111334	0.00066886	-0.0093282	0.0390966	0.00996896	-0.125879	-0.0919057	-0.0777856	-0.053967	-0.124519	-0.0581465	-0.0909376	-0.0433232	-0.0858863		1.83	-0.0709275	-0.0749638	0.0118401	-0.0411611	-0.048133	-0.0273812	-0.0262714
1.84	-0.0838529	-0.115152	-0.311541	0.0166421	-0.0228771	-0.0127186	-0.178436	-0.113342	-0.0841229	-0.0959913	-0.115262	0.0522314	-0.0835861	-0.0950106	-0.0886722	-0.0348999	-0.0672247	-0.158515	-0.0840306	-0.387102	-0.130694	0.000849514	-0.0833367	-0.0968363	0.0184099	-0.0656661	-0.0322136	0.019927	-0.0233294	0.0321006	-0.0151048	-0.0674663	-0.123838	-0.0450481	-0.0575024	-0.114703	-0.0561857	-0.10505	-0.0403953	-0.0890557		1.84	-0.0517779	-0.0519072	0.0222705	-0.0593962	-0.0410851	-0.0523145	-0.0193288
1.85	-0.0993373	-0.0806034	-0.173549	-0.00101788	-0.0275814	-0.0250647	-0.157389	-0.0881018	-0.189217	-0.159621	-0.12876	0.0426374	-0.115038	-0.0751507	-0.0455825	-0.0632731	-0.0663382	-0.129007	-0.0650254	-0.280687	-0.107394	-0.00283735	-0.086957	-0.0802626	0.016914	-0.0325427	-0.0414294	0.0787695	-0.0488909	0.0078397	-0.0277696	-0.0278672	-0.133024	-0.0571154	-0.0735819	-0.128338	-0.0616126	-0.145626	-0.0422266	-0.101226		1.85	-0.0516828	-0.0451441	-0.000934664	-0.0548892	-0.0494106	-0.0175603	0.00125475
1.86	-0.07574	-0.0882417	-0.0776771	-0.00125575	-0.028102	-0.0619963	-0.128851	-0.108169	-0.25712	-0.214052	-0.0621954	0.0486874	-0.150822	-0.0668112	-0.0309756	-0.0823244	-0.0645096	-0.0746097	-0.0351557	-0.174917	-0.0997106	0.0118133	-0.0865265	-0.124367	0.00702837	-0.00480411	-0.0385171	0.136095	-0.0724735	0.0138002	-0.0342152	-0.0614971	-0.136026	-0.102951	-0.0533244	-0.0964395	-0.0906792	-0.175874	-0.069901	-0.0888911		1.86	-0.062	-0.0627556	-0.0151619	-0.0512997	-0.0400154	-0.028831	0.00521375
1.87	-0.0774726	-0.113583	-0.023594	0.0127326	-0.033371	-0.0453966	-0.121261	-0.0472635	-0.24332	-0.156901	-0.0753945	0.0401155	-0.161509	-0.015303	-0.0999087	-0.0749539	-0.0715491	-0.0877728	-0.0584983	-0.0972147	-0.0971927	0.0179134	-0.122582	-0.0668957	-0.0043625	-0.0107638	-0.025514	0.081167	-0.0899488	0.0280036	-0.033447	-0.0750251	-0.1434	-0.130481	-0.0607364	-0.105479	-0.0702153	-0.204848	-0.0820754	-0.0781318		1.87	-0.0516804	-0.0517377	0.0101401	-0.0467144	-0.0341933	-0.0509066	0.00523317
1.88	-0.103205	-0.121905	-0.00570932	0.0241522	-0.0255906	-0.0128382	-0.0760855	-0.00147573	-0.157496	-0.167147	-0.131835	0.00404461	-0.195286	0.0404318	-0.0995304	-0.0321532	-0.172299	-0.138136	-0.0648985	-0.0524941	-0.0853701	-0.00905844	-0.162885	-0.0352973	-0.000546358	-0.0195498	-0.0436445	-0.0684464	-0.09374	0.0253079	-0.0477964	-0.0860356	-0.178053	-0.106455	-0.0806873	-0.0719422	-0.00557016	-0.135621	-0.0724208	-0.0876806		1.88	-0.0450703	-0.0323151	-0.00523284	-0.0575792	-0.0362222	-0.0409697	-0.0134314
1.89	-0.109095	-0.109269	-0.00775217	-0.0306379	-0.00303648	-0.0125195	-0.081126	-0.0264273	-0.138521	-0.18755	-0.128497	-0.028034	-0.271873	0.0253383	-0.0366836	-0.0256171	-0.21705	-0.0622801	-0.0769958	-0.0323815	-0.0966523	-0.0296918	-0.143691	-0.0751915	-0.0189658	-0.0462584	-0.085023	-0.097747	-0.112725	0.00742351	-0.0509298	-0.0925137	-0.172633	-0.117847	-0.146844	-0.0295696	-0.0206226	-0.132933	-0.0756415	-0.104118		1.89	-0.0540148	-0.0437977	-0.0108191	-0.0543812	-0.0407906	-0.0220433	-0.0280323
1.9	-0.118495	-0.119392	0.00421142	-0.186752	-0.0102055	-0.0114127	-0.0955969	-0.0202277	-0.129078	-0.0757057	-0.137739	-0.0382751	-0.31269	-0.00870944	-0.102438	-0.0690156	-0.129949	-0.061132	-0.131715	-0.0083661	-0.0804165	0.000575992	-0.113609	-0.0866346	-0.0224156	-0.0794843	-0.0883565	-0.0684771	-0.169231	0.0138604	-0.0618518	-0.0673537	-0.163432	-0.0966787	-0.167509	-0.0433761	-0.0144855	-0.0711358	-0.0786907	-0.133246		1.9	-0.0561393	-0.0300031	-0.0338893	-0.0429969	-0.0495518	-0.0177606	-0.0613145
1.91	-0.13854	-0.118834	0.0221851	-0.270592	-0.0254882	-0.0330725	-0.0724927	-0.0415476	-0.106314	-0.0892075	-0.183005	-0.0504638	-0.303739	0.0208937	-0.0789133	-0.11217	-0.103393	-0.120711	-0.122017	-0.00822093	-0.0722755	-0.072687	-0.105082	-0.0794292	-0.0248918	-0.11156	-0.0687229	-0.0820571	-0.178895	0.00535542	-0.06271	-0.0782467	-0.110834	-0.0937063	-0.0888126	-0.0858359	-0.0252924	-0.0787513	-0.0656618	-0.156251		1.91	-0.0513153	0.00153281	-0.0128358	-0.0147415	-0.0432471	-0.0216314	-0.0524069
1.92	-0.186074	-0.101704	0.0313926	-0.264645	-0.00714466	-0.027441	-0.0586636	-0.0228316	-0.121813	-0.0681825	-0.104462	-0.0694528	-0.313931	0.0642263	-0.0433782	-0.115568	-0.0777028	-0.14946	-0.106237	-0.0427235	-0.0618284	-0.151815	-0.0843413	-0.0539354	-0.0147535	-0.142781	-0.0905513	-0.23685	-0.144951	-0.00436359	-0.0675314	-0.0535853	-0.0717592	-0.079099	-0.0925371	-0.107594	-0.0818781	-0.0808166	-0.0721686	-0.124134		1.92	-0.0719425	-0.00984978	-0.0235879	-0.0025869	-0.0353501	-0.0227371	-0.0550694
1.93	-0.217965	-0.090477	0.0143534	-0.229495	-0.0181408	-0.0444871	-0.0456423	-0.0313002	-0.108377	-0.0538681	-0.162737	-0.137939	-0.313622	0.0600001	-0.0658925	-0.10482	-0.0424379	-0.15512	-0.099838	-0.0957652	-0.0593315	-0.187045	-0.0521239	-0.0215138	-0.0183775	-0.150474	-0.137363	-0.286727	-0.133214	0.0128778	-0.100814	-0.0659416	-0.0678957	-0.036128	-0.0789052	-0.125864	-0.0745186	-0.0491319	-0.0857179	-0.0729893		1.93	-0.0829164	-0.0140194	-0.0261043	-0.0591324	-0.0430554	-0.031302	-0.0399313
1.94	-0.192186	-0.0671097	0.0387395	-0.184353	-0.0304334	-0.0367001	-0.0401862	-0.083816	-0.070324	-0.119947	-0.159244	-0.154708	-0.353987	0.0630155	-0.0530877	-0.128429	0.0117266	-0.162241	-0.108457	-0.108419	-0.0662267	-0.224124	-0.00472567	-0.00801731	-0.0223562	-0.14577	-0.134043	-0.154313	-0.0923224	0.0167157	-0.110466	-0.0922114	-0.0731774	-0.0252057	-0.0501025	-0.111842	-0.127897	-0.0320117	-0.0844756	-0.0953976		1.94	-0.0622539	0.0128521	-0.0148776	-0.0626634	-0.0426167	-0.0313018	-0.0215283
1.95	-0.190404	-0.0303618	0.0151595	-0.110236	-0.0025549	-0.0155271	-0.0593542	-0.0878573	-0.0461194	-0.0780304	-0.126447	-0.125768	-0.328265	0.0626742	-0.0434024	-0.167918	0.0122511	-0.134238	-0.108417	-0.131663	-0.0785636	-0.197933	0.0244724	-0.00376783	-0.0315508	-0.109193	-0.0731788	-0.0890203	-0.0565308	0.00115501	-0.0917545	-0.0926541	-0.07942	-0.0287472	-0.0824316	-0.0945144	-0.123016	-0.0500225	-0.0941529	-0.140731		1.95	-0.0639143	0.0247259	-0.0480583	-0.0113412	-0.0338314	-0.0192914	-0.0190652
1.96	-0.198211	-0.0287753	-0.0483523	-0.145465	-0.0109699	-0.0637348	-0.0771139	-0.00983055	-0.0316847	-0.0376137	-0.0587524	-0.159411	-0.238089	0.0297386	-0.0302676	-0.192888	0.0331538	-0.137415	-0.0733156	-0.227858	-0.0752728	-0.183862	0.0124505	-0.023754	-0.0373288	-0.0831351	-0.0479017	-0.0821022	-0.0468024	-0.0221116	-0.0931954	-0.119962	-0.0692437	-0.0376818	-0.108656	-0.0893497	-0.085639	-0.0505339	-0.100934	-0.137602		1.96	-0.0739997	0.0230496	-0.0633611	-0.0109654	-0.0316144	-0.0336403	-0.0393312
1.97	-0.166009	-0.0119484	-0.067225	-0.138922	-0.0547739	-0.092878	-0.0459649	-0.00905502	-0.0533643	-0.139255	-0.0149958	-0.217171	-0.228669	0.02746	-0.0451627	-0.16791	0.0413668	-0.132496	-0.0157198	-0.259966	-0.0599396	-0.151019	-0.00527569	-0.0130112	-0.0363885	-0.0598504	-0.0317617	-0.0849303	-0.0560603	0.00226518	-0.0868488	-0.168889	-0.0905707	-0.0137892	-0.0981359	-0.0730313	-0.0897626	-0.0198292	-0.123584	-0.113075		1.97	-0.0773751	0.00635409	-0.059993	-0.0106813	-0.0381543	-0.0386994	-0.0784451
1.98	-0.149467	0.00295155	-0.0968031	-0.133022	-0.0480991	-0.0700257	-0.0602592	0.000810148	-0.0606776	-0.192709	0.0126763	-0.189397	-0.19627	0.0280223	-0.109349	-0.100289	0.00889571	-0.139849	0.0055197	-0.162328	-0.0579063	-0.112775	-0.0085999	0.0196781	-0.0384151	-0.0594402	-0.0115168	-0.074585	-0.0665117	0.010943	-0.107593	-0.176639	-0.107237	0.0145366	-0.0892524	-0.0569495	-0.0553891	0.0146797	-0.135528	-0.111717		1.98	-0.066706	0.0191813	-0.0445263	-0.0248821	-0.0361531	-0.0272682	-0.0662846
1.99	-0.136424	0.00772857	-0.125285	-0.128981	-0.0974661	-0.0437962	-0.0868939	-0.0259183	-0.0159852	-0.233444	0.00683761	-0.202586	-0.183522	0.0137289	-0.0645704	-0.0748813	-0.0164222	-0.104489	-0.027357	-0.140343	-0.0572505	-0.0962527	-0.0271789	0.0363869	-0.0490781	-0.067461	-0.0183723	-0.108154	-0.0575582	0.0151406	-0.104858	-0.173216	-0.0893546	0.0422837	-0.113694	-0.0564303	-0.0517616	0.0079112	-0.12401	-0.109354		1.99	-0.0457615	0.00671651	-0.0424893	-0.0525619	-0.0192139	-0.0241045	-0.037699
2	-0.121508	-0.0328354	-0.0837334	-0.0805407	-0.135798	-0.0465292	-0.110976	0.0361103	-0.0244226	-0.109017	-0.048273	-0.174816	-0.164146	-0.00693213	-0.112682	-0.057061	-0.0514836	-0.126592	-0.0392009	-0.104473	-0.0560402	-0.0958989	-0.0190114	0.0462478	-0.0575996	-0.0869915	-0.0251193	-0.0969145	-0.0670682	-0.00156944	-0.0975992	-0.201088	-0.0769952	0.0135296	-0.106331	-0.0418244	-0.0207537	0.0345982	-0.147573	-0.103801		2	-0.0342391	-0.0337314	-0.0454203	-0.0803746	-0.00966621	-0.0314751	-0.0461276
2.01	-0.109392	0.00846153	-0.0965258	-0.0114847	-0.134325	-0.0331975	-0.094457	0.0866223	-0.0615067	-0.0747482	-0.13437	-0.110813	-0.134817	-0.0174015	-0.0984143	-0.0394001	-0.0976234	-0.108896	-0.0691406	-0.0593074	-0.0591285	-0.100118	-0.0307026	0.0452091	-0.0548818	-0.134536	-0.0403937	-0.0232558	-0.0829484	-0.00133082	-0.107252	-0.227962	-0.0812543	-0.0262601	-0.1009	-0.0199287	-0.0132746	0.0285772	-0.15078	-0.12318		2.01	-0.0284393	-0.0104423	-0.0408034	-0.084459	-0.00609817	-0.0275814	-0.0677361
2.02	-0.0996901	0.0168524	-0.0857453	0.018468	-0.1328	-0.0395194	-0.102359	0.0559732	-0.0527146	-0.0906199	-0.257867	-0.0706508	-0.190124	-0.0187238	-0.0636167	-0.037141	-0.095263	-0.0900617	-0.0799679	-0.0393972	-0.0584986	-0.0524138	-0.0474801	0.0718202	-0.0496574	-0.111671	-0.0666662	-0.0452429	-0.0653422	-0.00246126	-0.108406	-0.211528	-0.133769	-0.0528831	-0.104504	-0.00803559	0.00105868	-0.0425152	-0.113193	-0.0400512		2.02	-0.0306569	-0.0201045	-0.0284839	-0.0791509	-0.0187736	-0.0421065	-0.0542629
2.03	-0.100476	-0.0620849	-0.0492906	0.0138004	-0.0967241	-0.0442555	-0.131464	0.00128187	-0.101209	-0.0749785	-0.22977	-0.100158	-0.169118	0.0166163	-0.0580801	-0.030675	-0.11036	-0.0598139	-0.0649169	-0.0192065	-0.0608435	-0.0134107	-0.0488962	0.0733352	-0.0422463	-0.0958409	-0.0682589	-0.0791233	-0.0481697	-0.0144912	-0.0689126	-0.173121	-0.140609	-0.0785741	-0.0805421	-0.000339645	-0.0853631	-0.072072	-0.0813461	0.0135921		2.03	-0.0187469	-0.00500864	-0.0157663	-0.0525803	-0.011156	-0.0467721	-0.0507336
2.04	-0.101918	-0.0621275	-0.0316264	-0.0146716	-0.109389	-0.0515852	-0.0876139	0.0351067	-0.148687	-0.0109827	-0.169162	-0.117882	-0.099471	0.0398127	-0.0693837	-0.0216822	-0.11411	-0.00715214	-0.0938097	0.0317307	-0.0734023	0.00772539	-0.0808779	0.0781978	-0.0404344	-0.0923216	-0.066533	-0.0625404	-0.0387611	-0.0075296	-0.0343895	-0.10708	-0.105482	-0.107979	-0.107854	-0.0202198	-0.153123	-0.0656599	-0.0660207	0.0437564		2.04	-0.00744559	-0.0180511	-0.0229653	-0.0425687	-0.0325627	-0.0598253	-0.0508085
2.05	-0.0983339	-0.0536493	-0.0511134	-0.0824562	-0.128725	-0.0572773	-0.0545674	0.0443668	-0.137407	0.0560408	-0.171994	-0.11535	-0.093678	0.039261	-0.115074	-0.0320932	-0.151358	-0.0231152	-0.0744875	0.0697794	-0.0699924	0.0204644	-0.114015	0.0974942	-0.0378628	-0.0604418	-0.070716	-0.0314685	-0.034689	-0.0230366	-0.030717	-0.101835	-0.0803569	-0.132708	-0.110003	-0.0230419	-0.110121	-0.128115	-0.0466327	0.0720674		2.05	-0.0095988	-0.0336174	-0.0129554	-0.0186525	-0.0480628	-0.0539943	-0.0507951
2.06	-0.0772875	-0.0271149	-0.0717626	-0.0811537	-0.119891	-0.0853389	-0.0386559	0.0689247	-0.156255	-0.0258628	-0.183778	-0.154377	-0.14252	0.0367295	-0.109448	-0.0361399	-0.234852	-0.0515964	-0.0737602	0.0520009	-0.0633377	0.000591898	-0.160563	0.107757	-0.0322631	-0.0617336	-0.0773332	-0.0659978	-0.0339939	-0.0243258	-0.0166341	-0.0999792	-0.0911154	-0.147294	-0.0936013	-0.0185789	-0.0985397	-0.162537	-0.0327026	0.095426		2.06	-0.0103019	-0.036817	-0.0114216	-0.0354529	-0.0431552	-0.0467212	-0.02937
2.07	-0.0744252	-0.0223253	-0.0649718	-0.0689588	-0.0790565	-0.101534	-0.0543329	0.0633781	-0.174328	-0.00215931	-0.210164	-0.150029	-0.0911718	0.0401692	-0.0683473	-0.0346809	-0.236686	-0.0524481	-0.158616	0.0335779	-0.0720112	0.0161074	-0.142121	0.113856	-0.0132071	-0.06946	-0.061068	-0.045643	-0.030155	-0.0209711	-0.0440201	-0.0896825	-0.118015	-0.157315	-0.0935891	-0.0277895	-0.107376	-0.120139	-0.0160617	0.0944376		2.07	0.00574074	-0.0439902	-0.015768	-0.056648	-0.043239	-0.0613361	-0.030433
2.08	-0.0445013	-0.061685	-0.0986327	-0.051221	-0.0703765	-0.0943529	-0.0150615	0.0149811	-0.141295	0.0434578	-0.205363	-0.13515	-0.0397548	0.0344494	-0.0552267	-0.0415803	-0.269638	0.00119871	-0.156789	0.0417136	-0.0899426	0.0514895	-0.136167	0.0893387	-0.0191737	-0.110328	-0.0885367	-0.0375094	-0.0495227	-0.0141282	-0.0502593	-0.0473713	-0.106528	-0.123453	-0.0862243	-0.0397608	-0.0994249	-0.130619	-0.00587493	0.0696812		2.08	0.0088603	-0.0354268	-0.019413	-0.0412186	-0.0451816	-0.067845	-0.0352509
2.09	-0.0258474	-0.061798	-0.108861	-0.0309433	-0.0535295	-0.169967	-0.00455456	-0.0206712	-0.16257	0.0283402	-0.186911	-0.0840838	-0.110826	0.0367745	-0.0686706	-0.056962	-0.285076	-0.0105368	-0.0630158	0.0320575	-0.0961057	0.0488615	-0.18476	0.0940647	-0.0288775	-0.152542	-0.105637	-0.0318552	-0.0709454	-0.0202083	-0.0776078	-0.0264187	-0.0881539	-0.104809	-0.0643336	-0.0322964	-0.115765	-0.13173	0.000956337	0.0480698		2.09	0.00685595	-0.0422407	-0.0144388	-0.0453966	-0.0379466	-0.0765635	-0.0275516
2.1	-0.0146971	-0.054778	-0.212268	-0.0265236	-0.0455215	-0.196061	-0.0600206	-0.00497781	-0.159575	-0.00556168	-0.188712	-0.0515369	-0.0692404	0.0103924	-0.12613	-0.0600666	-0.258501	-0.0444	-0.0327797	0.0271802	-0.0915814	0.0517019	-0.122358	0.0901276	-0.018959	-0.127186	-0.0942348	-0.0539571	-0.102175	-0.040895	-0.110076	-0.0761574	-0.0755322	-0.131313	-0.0329097	-0.0239815	-0.109557	-0.0793805	0.0152257	0.022008		2.1	0.0280847	-0.0633787	0.00361031	-0.0611664	-0.0576327	-0.0619553	-0.0304946
2.11	0.0165157	-0.0794884	-0.269517	-0.0428325	-0.0558324	-0.118637	-0.0834936	-0.0757639	-0.154846	0.0362018	-0.13275	-0.0383999	-0.0198775	0.00136652	-0.141569	-0.0521372	-0.191232	-0.0448585	-0.0451535	0.0268892	-0.124077	0.0181783	-0.116779	0.0871847	0.00149952	-0.181604	-0.0888545	0.0214481	-0.126654	-0.0423069	-0.173489	-0.111622	-0.0924994	-0.134927	-0.0243454	-0.0437612	-0.108665	-0.0901701	0.0185965	-0.014893		2.11	0.0268973	-0.0654456	0.0191843	-0.0666456	-0.0582494	-0.04914	-0.0370684
2.12	0.0164491	-0.0594862	-0.213327	-0.116841	-0.0997633	-0.152246	-0.0372303	-0.153522	-0.10424	0.0676079	-0.0943616	-0.0415687	-0.083556	-0.008603	-0.0869059	-0.0490717	-0.136189	-0.0750489	-0.0364531	0.00976673	-0.119385	-0.046694	-0.11697	0.0684091	-0.00483961	-0.158009	-0.119337	0.000176688	-0.159603	-0.035699	-0.198128	-0.131281	-0.112905	-0.0764078	-0.0144277	-0.0498513	-0.115265	-0.0848209	0.0362666	-0.0053133		2.12	0.000442009	-0.0393795	0.0245867	-0.0658168	-0.0577192	-0.0544889	-0.0448977
2.13	0.020671	-0.0496529	-0.178232	-0.10605	-0.109316	-0.208174	-0.00603671	-0.144874	-0.0952588	0.00789263	-0.0610909	-0.0594737	-0.140379	-0.00482302	-0.103175	-0.0525648	-0.19496	-0.0309356	-0.0250193	0.00631249	-0.080184	-0.165844	-0.109027	0.0780556	-0.0151621	-0.057147	-0.10054	-0.0704829	-0.216416	-0.0468025	-0.21576	-0.145599	-0.0866528	-0.0488894	-0.0174439	-0.0634992	-0.10022	-0.0459954	0.0318098	0.00397308		2.13	0.0232895	-0.0604872	0.0228925	-0.0795524	-0.0601937	-0.0517504	-0.045658
2.14	0.0255975	-0.0678733	-0.129051	-0.188232	-0.122621	-0.143473	-0.00170008	-0.165307	-0.0689821	-0.00237613	0.00309536	-0.0816694	-0.132955	0.0112244	-0.163181	-0.0598508	-0.177251	-0.00934983	-0.0700528	0.000581819	-0.1505	-0.199287	-0.0715721	0.0914672	-0.00664215	-0.0664274	-0.0840362	-0.0370482	-0.299596	-0.051382	-0.202142	-0.134996	-0.0966718	-0.0385202	-0.0248007	-0.0842017	-0.0910573	-0.032367	0.0210138	-0.0167315		2.14	0.0267257	-0.0275246	0.00812254	-0.0875314	-0.0762298	-0.0321821	-0.0343425
2.15	0.030114	-0.0892115	-0.0415807	-0.270837	-0.111458	-0.104731	-0.00670221	-0.135021	-0.0380697	-0.0383465	0.0504181	-0.0892155	-0.112295	0.00725248	-0.122577	-0.0648042	-0.0836827	-0.00710401	-0.132348	-0.022768	-0.164909	-0.210586	-0.0571118	0.0928227	-0.030372	-0.0722773	-0.0758337	-0.0372296	-0.361035	-0.0377732	-0.133287	-0.0919197	-0.103396	-0.0112643	-0.048956	-0.0719638	-0.030524	-0.040785	0.0360158	-0.0286976		2.15	0.0368397	-0.0389315	-0.00523644	-0.0918332	-0.0706347	-0.0384332	-0.0252949
2.16	0.0209276	-0.077504	-0.0195651	-0.336421	-0.0962468	-0.103947	-0.013699	-0.0625188	0.0227143	-0.0989811	0.0717912	-0.0881457	-0.0995991	-0.00592322	-0.140025	-0.0628767	-0.0632573	0.00811661	-0.146067	-0.0361226	-0.146077	-0.174353	-0.0589121	0.0921549	-0.0440664	-0.0708417	-0.0756482	-0.0690481	-0.310503	-0.0392642	-0.0989765	-0.0533066	-0.091339	0.0119446	-0.0551335	-0.0936025	-0.0161027	-0.0582475	0.0361938	-0.0267811		2.16	0.0135615	-0.0318911	-0.00873294	-0.110874	-0.0607484	-0.0372087	-0.0169497
2.17	0.0239362	-0.0739984	-0.0152229	-0.30098	-0.0672089	-0.0850235	-0.0171381	-0.00804344	0.0549765	-0.10275	0.0954261	-0.0344321	-0.142734	-0.00294335	-0.193738	-0.0659298	-0.0840636	0.0120786	-0.115003	-0.0815727	-0.145352	-0.170091	-0.0952955	0.0912104	-0.0387426	-0.0831205	-0.0642037	-0.106192	-0.290637	-0.0461091	-0.0941283	-0.0404954	-0.057369	0.0199828	-0.073665	-0.127874	-0.0192047	0.0036944	0.0115584	-0.0165369		2.17	0.00690491	-0.0429348	-0.000706845	-0.0861165	-0.0586741	-0.037357	-0.0335237
2.18	0.00295663	-0.0957699	0.00964421	-0.23099	-0.0807672	-0.0392851	-0.0300406	0.0443565	0.05631	-0.162687	0.118917	-0.0372885	-0.0934808	0.0107951	-0.144858	-0.061716	-0.0849618	0.0266083	-0.0791093	-0.156645	-0.22702	-0.151651	-0.0920704	0.0842604	-0.0472168	-0.129201	-0.0628562	-0.145555	-0.316125	-0.047497	-0.0836101	0.00428125	-0.0536094	0.037418	-0.100136	-0.102397	-0.0393229	0.0545033	-0.0168229	-0.0188335		2.18	-0.00388759	-0.0441954	-0.0115478	-0.063126	-0.0633859	-0.0477939	-0.0342535
2.19	-0.00747673	-0.0576914	0.0038511	-0.0969316	-0.0764084	-0.0383061	-0.0553923	0.0687621	0.053562	-0.199567	0.114231	-0.100829	-0.0708374	0.0227475	-0.0963909	-0.0651319	-0.0565842	0.0528959	-0.0421652	-0.211431	-0.285843	-0.11104	-0.143729	0.0821052	-0.0362435	-0.105641	-0.0576872	-0.0814106	-0.313737	-0.0328672	-0.0543139	0.0146354	-0.0256428	0.0449492	-0.0703021	-0.094945	-0.0237963	0.0257644	-0.0101816	-0.0170555		2.19	0.00964906	0.0001935	-0.0336127	-0.0655217	-0.0551843	-0.0484279	-0.0442822
2.2	-0.0125783	-0.0441312	0.0112361	-0.0382042	-0.0648163	-0.0256428	-0.0767205	0.0911577	-0.0256982	-0.231755	0.0795293	-0.109181	-0.112629	0.0247691	-0.122262	-0.0659885	-0.114587	0.0233849	-0.075494	-0.263696	-0.242151	-0.0900272	-0.125063	0.0676726	-0.0330626	-0.0560812	-0.0886356	-3.73935e-06	-0.245842	-0.0333533	-0.0333435	0.0343644	-0.0132227	0.0399408	-0.0745337	-0.122481	-0.0643552	-0.00480641	-0.0165444	-0.00294129		2.2	-0.0159935	-0.0101953	-0.0332477	-0.046608	-0.0718476	-0.0453646	-0.0306502
2.21	-0.0256263	-0.0602345	0.0635459	-0.0165573	-0.047337	-0.026072	-0.0905542	0.102123	-0.101881	-0.215374	0.0657999	-0.0684646	-0.121983	-0.0039164	-0.164568	-0.0644575	-0.16865	0.00469579	-0.102817	-0.268598	-0.227958	-0.0446614	-0.0432055	0.0535496	-0.0194468	-0.0861218	-0.104052	0.000999087	-0.245989	-0.0381107	-0.000411942	0.0678547	-0.0425902	0.0383464	-0.100415	-0.103811	-0.100685	-0.0198044	-0.0194279	-0.0156009		2.21	-0.0301477	-0.0269439	-0.00728686	-0.0413299	-0.0646786	-0.0497832	0.00341675
2.22	-0.0440903	-0.0567207	0.100263	-0.0306053	-0.0335954	-0.0222677	-0.0867271	0.034627	-0.0793821	-0.17843	0.00880957	-0.0304816	-0.106221	0.00247261	-0.173279	-0.0684155	-0.13753	0.0283496	-0.098658	-0.210074	-0.187575	0.00307828	-0.0568502	0.0597812	-0.0142194	-0.0958501	-0.0798124	0.00255401	-0.265015	-0.0311144	0.00528017	0.0884753	-0.0643944	0.037593	-0.124961	-0.0953916	-0.0833254	-0.0523421	-0.0170825	-0.0328958		2.22	-0.0204751	-0.0187514	-0.0203097	-0.0113169	-0.0535662	-0.0424793	-0.024375
2.23	-0.0318054	-0.0539373	0.110283	-0.00164643	-0.0610498	-0.0398809	-0.151361	-0.0360181	-0.0707287	-0.145661	-0.0430613	-0.0617227	-0.142454	0.0151274	-0.14469	-0.0641935	-0.118487	0.0389585	-0.0641557	-0.201054	-0.19093	0.0594901	-0.0626819	0.0511522	-0.00364874	-0.152173	-0.0712769	-0.0231773	-0.254415	-0.03969	-0.000497825	0.0956476	-0.0310439	0.0185013	-0.11677	-0.127654	-0.0868251	-0.0708778	-0.0350737	-0.0399458		2.23	-0.0510164	-0.0297582	-0.0246226	-0.0186992	-0.0271939	-0.0196854	-0.0372236
2.24	-0.056339	-0.0750437	0.114374	0.00279868	-0.0747467	-0.0141563	-0.171548	-0.0291372	-0.127137	-0.144804	-0.104746	-0.0595101	-0.136955	-0.00874964	-0.190586	-0.0466719	-0.152593	0.0448454	-0.0579538	-0.145972	-0.18678	0.0963579	-0.0767964	0.061134	-0.00980343	-0.162971	-0.0727302	-0.0546628	-0.177857	-0.0382769	0.00744699	0.0962624	-0.034927	0.00939786	-0.153747	-0.119272	-0.0612705	-0.0962131	-0.0512138	-0.0430728		2.24	-0.0575129	-0.0449257	-0.0296703	-0.0418153	-0.02872	-0.028663	-0.0367562
2.25	-0.0673539	-0.0994188	0.102049	0.00844012	-0.0608081	-0.00882021	-0.13229	-0.0183846	-0.105492	-0.119671	-0.10902	0.00489714	-0.107128	-0.0254244	-0.102075	-0.0564868	-0.149766	0.0561449	-0.0417432	-0.131539	-0.16516	0.0743469	-0.0998715	0.0482702	-0.0319406	-0.0827982	-0.0712838	-0.0439505	-0.12411	-0.0376336	0.00487721	0.0915479	-0.135463	0.00255641	-0.171897	-0.0960812	-0.0460271	-0.057813	-0.0580116	-0.040315		2.25	-0.0475181	-0.0397975	-0.0414889	-0.0342916	-0.015275	-0.0617967	-0.0505631
2.26	-0.0749728	-0.11494	0.109596	0.0315648	-0.057213	-0.00958321	-0.118885	-0.0303929	-0.117854	-0.0718565	-0.0458279	0.00832415	-0.0903358	-0.0347826	-0.103954	-0.0675364	-0.155377	0.0611487	-0.0255058	-0.108181	-0.141211	0.0636179	-0.106694	0.0269147	-0.0390668	-0.104231	-0.0698317	-0.0439861	-0.107	-0.0582713	0.00018767	0.0782073	-0.133748	-0.0099362	-0.107396	-0.113401	-0.0405238	-0.0378215	-0.0582717	-0.0386439		2.26	-0.0695754	-0.0316444	-0.0517652	-0.0261309	-0.026962	-0.0477106	-0.0461797
2.27	-0.0801251	-0.133766	0.111838	0.0624789	-0.0578514	-0.0123436	-0.167903	-0.0271546	-0.0680531	-0.0607303	-0.0468991	-0.0138965	-0.0532585	-0.0485918	-0.150228	-0.0710087	-0.123336	0.0664462	-0.031775	-0.0483758	-0.115595	0.0665267	-0.077759	-0.00211424	-0.0317515	-0.100846	-0.0836337	-0.0349664	-0.152812	-0.0710019	0.0118433	0.0701658	-0.0336113	-0.012832	-0.0835246	-0.113131	-0.0232091	-0.030539	-0.0891717	-0.0311017		2.27	-0.0483428	-0.0184259	-0.0382048	-0.0362706	-0.0227723	-0.0261995	-0.0349722
2.28	-0.0645243	-0.114521	0.0933242	0.103416	-0.0524369	-0.0234488	-0.119526	0.0058274	-0.0987139	-0.105378	-0.0601979	-0.0247612	-0.0294705	-0.0594562	-0.150786	-0.07632	0.0141428	0.0755123	-0.0587524	-0.0141767	-0.0723057	0.0702095	-0.0950324	-0.0190674	-0.0473749	-0.0956035	-0.10725	-0.0519613	-0.163168	-0.0589933	0.0116256	0.0597771	-0.0402756	-0.0134318	-0.094137	-0.102509	-0.0534648	-0.0604543	-0.127765	-0.0491664		2.28	-0.0459907	-0.0272953	-0.0518854	-0.015535	-0.0124125	-0.0491596	-0.0570472
2.29	-0.0472537	-0.154582	0.0672514	0.11641	-0.0427547	-0.0216135	-0.111458	0.0272937	-0.0992646	-0.0119357	-0.105724	-0.0826812	-0.127333	-0.0637846	-0.105441	-0.0717608	0.0343723	0.0803596	-0.0637417	-0.030988	-0.0407395	0.0750468	-0.0924509	-0.0140068	-0.0458442	-0.0985699	-0.0731455	-0.0816964	-0.0744005	-0.0699301	0.000803878	0.0228199	-0.0650851	-0.0183808	-0.133879	-0.0613642	-0.0906924	-0.0788945	-0.1364	-0.0651683		2.29	-0.0374437	-0.0281571	-0.0543679	0.00725401	0.008824	-0.0552229	-0.0611616
2.3	-0.0458344	-0.182435	0.0516579	0.131424	-0.0200813	-0.0135043	-0.133093	0.053787	-0.0334295	0.0124233	-0.133211	-0.0794017	-0.0680614	-0.062271	-0.108777	-0.0657396	0.00952142	0.0797937	-0.0715551	-0.0752544	-0.0792599	0.0914928	-0.0579433	-0.0200067	-0.0329442	-0.101426	-0.0906065	-0.0937067	-0.0669912	-0.0990849	0.00773506	-0.000562213	-0.0316289	-0.0304837	-0.132672	-0.0466409	-0.0852702	-0.0811819	-0.142281	-0.0490071		2.3	-0.0269922	-0.0263766	-0.0350695	-0.0033433	0.0156498	-0.0388719	-0.0349468
2.31	-0.0304627	-0.136465	0.0284049	0.130599	-0.0137057	-0.02241	-0.118433	0.0903691	0.00748833	-0.0205666	-0.148829	-0.0395291	0.027657	-0.0422809	-0.14416	-0.0712327	0.00919084	0.059282	-0.0831722	-0.147717	-0.118738	0.0838135	-0.0283434	-0.0508252	-0.0327327	-0.0559648	-0.118896	-0.0585684	-0.0589323	-0.117281	-0.00178155	-0.0639189	-0.0254006	-0.0230368	-0.142713	-0.0896971	-0.0961023	-0.0843132	-0.153861	-0.0284239		2.31	-0.0382327	-0.0421877	-0.0405772	0.0159476	-0.000190855	-0.0565815	-0.0448844
2.32	-0.0181508	-0.0879086	0.0112037	0.116402	-0.0210987	-0.0732619	-0.116949	0.0788542	-0.00522499	-0.0507371	-0.204439	-0.0472164	0.0242888	-0.0709507	-0.109039	-0.0589596	0.0136664	0.0592836	-0.09899	-0.212706	-0.111413	0.0746193	-0.0334865	-0.0623113	-0.0314159	0.004313	-0.0799137	-0.0505948	-0.0400731	-0.116513	-0.0195395	-0.121801	-0.0461795	-0.0225248	-0.162577	-0.0806714	-0.117523	-0.0656662	-0.146647	-0.0411225		2.32	-0.0438561	-0.00846496	-0.0321381	0.0204305	0.0164574	-0.0497109	-0.049158
2.33	-0.0404749	-0.078604	-0.00240228	0.09895	-0.0502555	-0.086242	-0.113496	0.0511074	-0.0457049	-0.0256768	-0.200913	-0.062219	-0.00222812	-0.0795738	-0.11406	-0.0485094	0.0155726	0.0567206	-0.114755	-0.244997	-0.119251	0.0667219	-0.0666007	-0.0509698	-0.038001	0.0371278	-0.0428702	-0.0738074	-0.0589568	-0.102877	-0.011917	-0.16015	-0.0858037	-0.0257772	-0.133325	-0.0684421	-0.107825	-0.0529618	-0.132193	-0.0374202		2.33	-0.0526966	-0.0405624	-0.015843	0.0151083	0.00488603	-0.0221711	-0.0358218
2.34	-0.0454388	-0.0704393	0.0230242	0.0749509	-0.0409492	-0.0675181	-0.123492	0.0327801	-0.100462	-0.038365	-0.186071	-0.0409491	-0.0155599	-0.0589347	-0.0729744	-0.0379344	0.0470557	0.0440268	-0.08185	-0.219045	-0.156504	0.0573256	-0.103911	-0.0405086	-0.044421	0.0642617	-0.0622716	-0.1091	-0.0314949	-0.081277	-0.0270321	-0.165952	-0.124134	-0.0308686	-0.108024	-0.0784574	-0.0489975	-0.0419508	-0.107999	-0.0447045		2.34	-0.0583041	-0.0586204	-0.0199896	0.00232698	-0.0173354	-0.0343009	-0.0263752
2.35	-0.0571384	-0.0657512	0.0388496	0.0419779	-0.0367859	-0.0671113	-0.079285	-0.0577186	-0.114997	-0.0665347	-0.128865	-0.00934499	-0.0603553	-0.0401759	-0.0652156	-0.0449761	0.0942086	0.0403443	-0.0686366	-0.155019	-0.149285	0.0494502	-0.115838	-0.0380922	-0.0397225	0.0926286	-0.038338	-0.14642	-0.0237858	-0.0607176	-0.0380268	-0.174329	-0.114297	-0.0393027	-0.110917	-0.0616545	-0.0277236	-0.0772939	-0.0882768	-0.0757066		2.35	-0.0315216	-0.0645721	-0.0192583	0.00523391	-0.00876898	-0.0416168	-0.0257399
2.36	-0.0712227	-0.0731866	0.031347	0.0280152	-0.0867566	-0.0731502	-0.0446655	-0.27272	-0.117135	-0.0619516	-0.0819602	0.0105207	-0.00944287	-0.0321519	-0.0785106	-0.0665686	0.117818	0.0204565	-0.0577918	-0.174496	-0.153057	0.0290246	-0.13348	-0.0489641	-0.040228	0.0782767	-0.0437196	-0.134324	-0.0297515	-0.0533533	-0.0390526	-0.211016	-0.0842746	-0.0478746	-0.0930923	-0.076442	-0.0597251	-0.0950536	-0.0830579	-0.0973983		2.36	-0.054378	-0.0569691	-0.0336507	0.010526	-0.0279194	-0.0435335	-0.0335111
2.37	-0.0857428	-0.106833	-0.00801066	0.00631202	-0.144935	-0.0445839	-0.0697621	-0.310204	-0.120109	-0.0978741	-0.118999	-0.0134868	-0.0275663	-0.0320224	-0.0936467	-0.0615527	0.106179	0.0113166	-0.0522003	-0.109251	-0.156069	0.0310242	-0.154066	-0.0258081	-0.0364827	0.0570816	-0.0392998	-0.112727	0.00228214	-0.034385	-0.041746	-0.271502	-0.087255	-0.0430528	-0.0995901	-0.09993	-0.0540515	-0.0914373	-0.0725484	-0.105589		2.37	-0.0401507	-0.0669026	-0.048619	-0.0154395	-0.0452163	-0.0227472	-0.0375345
2.38	-0.0945622	-0.143455	-0.137765	-0.0330119	-0.149477	-0.0572635	-0.109928	-0.162332	-0.141833	-0.149902	-0.134889	-0.0665871	-0.0870958	-0.0556662	-0.121899	-0.0576591	0.0558705	0.0266902	-0.0842774	-0.0928562	-0.102732	0.0298717	-0.134055	-0.00852386	-0.0192287	0.0266702	0.00895905	-0.0832857	-0.0228167	-0.00888768	-0.0575957	-0.260705	-0.100142	-0.0316568	-0.0707836	-0.0685945	-0.0551835	-0.0896693	-0.0743531	-0.086248		2.38	-0.0140163	-0.0759575	-0.0412403	-0.0221038	-0.0475482	-0.0339043	-0.0490383
2.39	-0.0846895	-0.122645	-0.272194	-0.0442542	-0.136986	-0.108391	-0.0546709	-0.0888552	-0.149517	-0.186792	-0.0777386	-0.041071	-0.0807856	-0.0604697	-0.0839919	-0.101759	0.0177444	0.0170868	-0.0916191	-0.112618	-0.0793769	-0.00176605	-0.13807	-0.0299612	-0.00652924	0.00231763	0.0323472	-0.0926715	-0.0465754	-0.00811272	-0.0506255	-0.230015	-0.074895	-0.031948	-0.0588724	-0.0618046	-0.0477482	-0.0840527	-0.0411482	-0.0973727		2.39	-0.0216454	-0.04161	-0.0423773	-0.0159624	-0.0535193	-0.0371743	-0.0330622
2.4	-0.0632236	-0.113626	-0.290499	-0.0792748	-0.129199	-0.140783	-0.0398974	-0.0285448	-0.104038	-0.173487	-0.0297541	-0.0357099	-0.0770473	-0.0615766	-0.0446384	-0.136228	-0.0240455	0.00892391	-0.0724935	-0.134963	-0.0462952	-0.0315853	-0.159527	-0.0327081	0.000217146	-0.0193888	0.0309654	-0.119824	-0.0741544	0.00227925	-0.0427836	-0.200111	-0.0549792	-0.0431998	-0.0700588	-0.0840398	0.00267688	-0.0653323	-0.0161397	-0.120058		2.4	-0.0493532	-0.0364712	-0.0580445	-0.0249233	-0.047287	-0.0199066	-0.0623678
2.41	-0.0500299	-0.1653	-0.274713	-0.202054	-0.132421	-0.136896	-0.0683697	-0.0712932	-0.0548541	-0.154164	-0.0277987	-0.0671435	-0.117478	-0.0809437	-0.0840012	-0.149635	-0.14397	-0.00198984	-0.104327	-0.138661	-0.0426466	-0.0692341	-0.145085	-0.0352758	-0.00948707	-0.0110183	0.0370035	-0.107139	-0.0556103	0.0126627	-0.0362859	-0.215649	-0.0357326	-0.0505135	-0.104165	-0.105195	0.0298253	-0.0281621	-0.030881	-0.122793		2.41	-0.0328361	-0.0468603	-0.0490879	-0.0381051	-0.0363983	-0.00813701	-0.06431
2.42	-0.0687288	-0.208323	-0.235628	-0.329554	-0.105958	-0.137579	-0.074374	-0.0657048	-0.0369893	-0.111555	-0.00628419	-0.0609682	-0.0940396	-0.0796629	-0.0750138	-0.0949185	-0.187629	-0.016907	-0.093884	-0.151268	-0.00235242	-0.113633	-0.124257	-0.0309775	-0.0332327	-0.0209773	0.0427701	-0.0986314	-0.0284275	0.0125922	-0.0454997	-0.149961	-0.011351	-0.0384713	-0.138504	-0.0932872	0.0522598	0.0205489	-0.0557761	-0.16936		2.42	-0.0268269	-0.0552094	-0.0576157	-0.0435764	-0.0382499	0.00556422	-0.036935
2.43	-0.0686344	-0.152622	-0.161135	-0.412894	-0.0981125	-0.120032	-0.0580727	-0.0396761	-0.042086	-0.121662	-0.00838554	-0.0389625	-0.0697387	-0.0826702	-0.0300307	-0.0366123	-0.214196	-0.00119726	-0.0903141	-0.182476	0.0173239	-0.144196	-0.145908	-0.0377278	-0.0634473	-0.0781466	0.0434159	-0.0862673	-0.0528773	0.00407671	-0.0423999	-0.143394	0.0303276	-0.025278	-0.126183	-0.0631007	0.0518638	0.0537256	-0.0407623	-0.168696		2.43	-0.010054	-0.0536694	-0.0588564	-0.0367199	-0.0477535	-0.00618765	-0.0403351
2.44	-0.0763431	-0.113004	-0.139665	-0.414535	-0.0708322	-0.0997979	-0.0638861	-0.0227597	-0.0170338	-0.0937178	-0.0252471	-0.0289318	-0.110191	-0.0840356	-0.043103	-0.0468924	-0.218665	-0.00475681	-0.130335	-0.144425	0.0134066	-0.120582	-0.101228	-0.0396259	-0.0836797	-0.0787222	0.0400044	-0.0659238	-0.0606113	-0.00694054	-0.0535733	-0.147069	0.047451	-0.0314513	-0.0569636	-0.0773148	0.0554161	0.0799259	-0.0587994	-0.134283		2.44	-0.012247	-0.0316338	-0.0471225	-0.0273814	-0.0430273	-0.0181084	-0.0645308
2.45	-0.0669894	-0.112069	-0.0648734	-0.366679	-0.0525971	-0.103867	-0.0814554	-0.033433	-0.00206584	-0.133106	-0.0627425	-0.0042689	-0.116755	-0.0647611	-0.0439913	-0.0629414	-0.219138	-0.0153914	-0.1426	-0.0576004	0.0269919	-0.136594	-0.0345645	-0.0430067	-0.0929905	-0.0492863	0.0448487	-0.0644491	-0.0647312	-0.0120368	-0.0585801	-0.126212	0.0138728	-0.0461132	-0.056842	-0.065027	0.0495056	0.0748904	-0.0969162	-0.096085		2.45	-0.0314164	-0.0217766	-0.061483	-0.0517769	-0.0416356	-0.0177647	-0.0461864
2.46	-0.0563132	-0.133986	-0.00737318	-0.332383	-0.0713877	-0.125609	-0.0544012	-0.021283	0.00934078	-0.0790638	-0.0902153	0.0291814	-0.088187	-0.0497715	-0.0664611	-0.0625119	-0.251727	-0.0297945	-0.115986	-0.0697896	0.0446804	-0.191435	-0.0309393	-0.0519607	-0.0953374	-0.0688747	0.0403223	-0.0710562	-0.0411427	-0.0131065	-0.0521628	-0.0815496	-4.76212e-05	-0.0589558	-0.0470469	-0.0403486	0.0487809	0.078791	-0.12832	-0.100555		2.46	-0.0230576	-0.0564091	-0.073959	-0.0477226	-0.0589144	-0.0173273	-0.0378231
2.47	-0.0648585	-0.147516	0.034466	-0.258724	-0.0679945	-0.121132	-0.0484943	-0.0174734	0.00639612	-0.0933506	-0.0668628	0.0273824	-0.0987533	-0.0741	-0.119126	-0.0478495	-0.253052	-0.0187259	-0.103036	-0.103182	0.032373	-0.1973	-0.114239	-0.0503642	-0.0929684	-0.0851523	0.022305	-0.113939	-0.0105848	-0.0381943	-0.0546711	-0.0219899	0.0103004	-0.0406857	-0.0460034	-0.0771914	0.0564292	0.0775264	-0.0992426	-0.118717		2.47	-0.0188889	-0.0383187	-0.0486715	-0.0305628	-0.0456165	-0.0307607	-0.0596957
2.48	-0.0663061	-0.15134	0.0497769	-0.192207	-0.0571988	-0.0810975	-0.0433944	-0.00615418	0.0277744	-0.124686	-0.0140053	-0.0140942	-0.110039	-0.0691336	-0.0844778	-0.0546786	-0.185855	-0.00929218	-0.128511	-0.092279	0.0168239	-0.145105	-0.0874894	-0.0532689	-0.0944613	-0.0743129	0.0151953	-0.120508	0.0108861	-0.0399218	-0.0623477	0.0231756	0.00139098	-0.00587902	-0.0778649	-0.0890374	0.0786724	0.0638099	-0.100527	-0.127288		2.48	-0.0474644	-0.0256272	-0.0438425	-0.0294874	-0.0525365	-0.0316903	-0.0702492
2.49	-0.0805062	-0.107766	0.0368803	-0.144028	-0.0272414	-0.05629	-0.0400184	0.00474042	0.0391945	-0.0919851	-0.00189243	-0.051004	-0.0875917	-0.0628826	-0.0681878	-0.0495973	-0.107052	-0.0161412	-0.125666	-0.0319008	0.0136146	-0.119064	-0.10649	-0.0771527	-0.110789	-0.0849582	0.0135613	-0.101737	0.0218701	-0.0483147	-0.0572693	0.0233622	-0.0307099	0.00901709	-0.0889217	-0.0627601	0.0805423	0.0615538	-0.141527	-0.147308		2.49	-0.0650354	-0.0389374	-0.0713788	-0.0571548	-0.0591691	-0.0215077	-0.0717727
2.5	-0.0850824	-0.0714771	0.018547	-0.0666859	-0.021291	-0.053822	-0.0430575	0.00239205	0.049686	-0.107548	0.00663372	-0.0298814	-0.0917435	-0.0452114	-0.0766037	-0.0372726	-0.034163	-0.0140722	-0.106333	-0.105815	0.00941901	-0.0570467	-0.156984	-0.0756475	-0.112236	-0.109843	0.00941116	-0.152121	0.0164918	-0.0547255	-0.0610874	0.0255667	-0.0283449	0.0475729	-0.0646664	-0.0683088	0.0561203	0.0545615	-0.14137	-0.119868		2.5	-0.0454786	-0.0512102	-0.0367735	-0.0689196	-0.0592665	-0.0283628	-0.085495
2.51	-0.065896	-0.0915837	0.0167509	-0.0318887	-0.0306625	-0.0316687	-0.025844	-0.0048708	0.0578073	-0.154748	0.0212653	-0.067663	-0.112069	-0.0170131	-0.0848926	-0.0318928	0.0198266	-0.0151308	-0.090088	-0.080256	0.0159122	0.00562109	-0.0722135	-0.0677153	-0.102656	-0.0914253	-0.0168614	-0.140462	0.0346402	-0.0589684	-0.068084	0.0205568	-0.0788265	0.0715426	-0.115219	-0.133119	0.0498573	0.0434897	-0.123572	-0.0964975		2.51	-0.0398444	-0.0365113	-0.0135847	-0.0715516	-0.0784535	-0.0225172	-0.0740397
2.52	-0.0710321	-0.114561	0.0362776	-0.000964943	-0.0316773	-0.0330515	-0.050288	0.0143814	0.0608669	-0.12957	0.0364461	-0.0735429	-0.131509	-0.0367962	-0.0808443	-0.0354284	0.0340199	-0.0282839	-0.0963799	-0.0996287	-0.0054081	0.045151	-0.0263201	-0.066543	-0.114918	-0.0718155	-0.0137807	-0.0906346	0.0483058	-0.0633685	-0.0656831	-0.0267035	-0.153379	0.0562726	-0.139805	-0.0894535	0.057669	0.0536161	-0.140743	-0.0900481		2.52	-0.0411776	-0.0331263	-0.00587437	-0.0838343	-0.0689314	-0.0251689	-0.0589029
2.53	-0.063099	-0.10955	0.0337194	0.0253742	-0.0290149	-0.0582998	-0.0522761	0.00639527	0.038969	-0.127271	0.036737	-0.0758815	-0.126031	-0.0609217	-0.0275831	-0.0409055	0.0439981	-0.0393636	-0.0855445	-0.129532	-0.0405435	0.0451086	-0.0028992	-0.0703312	-0.108179	-0.0828603	-0.00353757	-0.103709	0.0378698	-0.0744381	-0.0548729	-0.0437248	-0.181804	0.0775695	-0.157963	-0.0687254	0.0701025	0.0494831	-0.142008	-0.0936492		2.53	-0.0451748	-0.0132973	-0.012498	-0.0879575	-0.0585646	-0.0462777	-0.0738511
2.54	-0.064664	-0.0750746	0.021124	0.0114239	-0.0534057	-0.0781547	-0.0385578	0.00389689	0.0219007	-0.112149	0.0306228	-0.0914674	-0.0574912	-0.0576219	-0.0522152	-0.0387742	0.0798004	-0.0442489	-0.0632774	-0.116049	-0.0472312	0.044394	-0.0166745	-0.0951648	-0.107645	-0.0971433	0.00806358	-0.0754196	0.0138546	-0.0750121	-0.0488808	-0.03916	-0.159559	0.075633	-0.0551987	-0.0960163	0.0757097	0.0318335	-0.131164	-0.0779454		2.54	-0.0664252	0.0100603	-0.0145946	-0.0870719	-0.0602123	-0.0624565	-0.0763054
2.55	-0.0748855	-0.0681545	0.0249558	-0.0335318	-0.0453421	-0.0736249	-0.0447777	0.0105004	0.0235296	-0.135507	0.018096	-0.0764691	-0.0349617	-0.0346423	-0.0851389	-0.0505575	0.0947321	-0.0595611	-0.0474568	-0.158441	-0.0540818	0.0408945	-0.0760252	-0.103787	-0.113895	-0.0995546	0.0217186	-0.0762562	-0.0100031	-0.0655042	-0.0362859	-0.0531076	-0.119625	0.0971826	-0.0159728	-0.0944717	0.0654052	0.0146342	-0.216272	-0.0728371		2.55	-0.0691579	0.0146808	-0.00162546	-0.086033	-0.061113	-0.0463947	-0.0765117
2.56	-0.0636432	-0.0108929	0.0361138	-0.0361335	-0.016128	-0.0733997	-0.0584448	0.0263127	0.039799	-0.125664	0.00919769	-0.0575473	-0.0570191	-0.0169645	-0.0801156	-0.0449822	0.117231	-0.0538876	-0.0840336	-0.181245	-0.0726906	0.0159602	-0.125669	-0.0909857	-0.114117	-0.156181	0.00560582	-0.108735	0.0121948	-0.07604	-0.035804	-0.0363883	-0.171216	0.100169	0.00135172	-0.0811168	0.0672746	0.00267923	-0.259358	-0.0937295		2.56	-0.059228	0.0166126	0.00684503	-0.0665514	-0.060975	-0.0426555	-0.0784539
2.57	-0.0503685	-0.0445408	0.00818728	-0.0666742	-0.0149316	-0.102259	-0.0603167	0.0307847	0.0458699	-0.129946	0.0128248	-0.0203288	-0.0842892	-0.0260775	-0.0974308	-0.0617568	0.115662	-0.0379535	-0.0595678	-0.141918	-0.0683298	-0.0135975	-0.152324	-0.0802042	-0.102031	-0.181462	-0.0140961	-0.115825	-0.0400098	-0.0998172	-0.0383765	-0.00870623	-0.178402	0.12176	0.0152393	-0.0885333	0.0659598	0.00345168	-0.299503	-0.0866566		2.57	-0.0615167	-0.00524023	0.00100684	-0.0726698	-0.063267	-0.0625725	-0.0592824
2.58	-0.0449347	-0.0410688	-0.00744313	-0.153128	-0.0291192	-0.111417	-0.0848361	0.0168371	0.0372741	-0.0769073	0.01084	-0.0125985	-0.0969148	-0.0500486	-0.119658	-0.0775223	0.119275	-0.0356497	-0.0082752	-0.112644	-0.0727001	-0.0243183	-0.127469	-0.075519	-0.0859695	-0.121961	-0.0206998	-0.0999207	-0.046212	-0.101565	-0.0469693	-0.0276691	-0.13614	0.122173	0.0424473	-0.0761605	0.0485968	-0.00567678	-0.275892	-0.0630196		2.58	-0.0526977	-0.00119027	-0.0105585	-0.0760809	-0.0750567	-0.0384496	-0.0536076
2.59	-0.0573635	-0.0056346	-0.00197449	-0.242875	-0.0403576	-0.167231	-0.08872	0.000581345	0.0403166	-0.0497483	0.0151367	0.0097274	0.00148418	-0.0508324	-0.0737337	-0.115235	0.108414	-0.0369519	0.0145402	-0.12809	-0.0821633	-0.0588135	-0.143763	-0.0617509	-0.0778745	-0.130642	-0.0208986	-0.0919762	-0.0310315	-0.0914166	-0.0387134	-0.0477573	-0.178062	0.108818	0.0337557	-0.0433043	0.0471204	-0.0249254	-0.195525	-0.0309782		2.59	-0.041584	0.0040776	-0.0326986	-0.0539053	-0.0529126	-0.0479364	-0.0480796
2.6	-0.055686	-0.0488504	-0.0154307	-0.267767	-0.0493063	-0.141617	-0.115129	-0.0133013	0.0191097	0.0162936	0.0100767	0.0496612	-0.039524	-0.0561063	-0.0251198	-0.133509	0.0979534	-0.0410288	-0.0358087	-0.109699	-0.0842981	-0.0810987	-0.11467	-0.0610494	-0.0703117	-0.156887	-0.013278	-0.135956	-0.0352422	-0.11646	-0.0282121	-0.0516806	-0.172518	0.0959181	0.0234433	-0.0572435	0.0351789	-0.0364921	-0.202702	-0.0118991		2.6	-0.0313354	-0.031723	-0.0380543	-0.0488029	-0.0546666	-0.0520803	-0.0599646
2.61	-0.0383264	-0.0829663	-0.0366526	-0.235367	-0.0726924	-0.0815729	-0.0861321	-0.00926735	0.00222052	0.0980336	0.00153388	0.0385003	-0.0606739	-0.0851479	-0.0170715	-0.14788	0.0914769	-0.0354607	-0.057304	-0.132332	-0.101478	-0.0831675	-0.124482	-0.0515292	-0.0658696	-0.132258	-0.0130122	-0.142894	-0.0368013	-0.123139	-0.0397829	-0.0713809	-0.0911635	0.0821572	0.0242166	-0.0891704	0.0271917	-0.0327093	-0.197663	-0.00432356		2.61	-0.016523	-0.0422131	-0.0222473	-0.0671628	-0.0573448	-0.0425634	-0.0581294
2.62	-0.0538012	-0.0722579	-0.0440708	-0.185194	-0.0601177	-0.104317	-0.0572531	0.00607451	0.0358239	0.128006	0.00896601	0.0159565	-0.0277702	-0.0801765	-0.0459769	-0.10165	0.0879173	-0.0301027	-0.0564963	-0.114639	-0.112103	-0.126396	-0.106329	-0.0526882	-0.0615532	-0.144339	-0.0277068	-0.130352	-0.0239489	-0.0972478	-0.0559306	-0.0885887	-0.0457382	0.0502981	0.00992766	-0.0830362	0.0178164	-0.0132529	-0.227671	-0.00849688		2.62	-0.0382412	-0.0471656	-0.026185	-0.0842239	-0.0530089	-0.050308	-0.0585616
2.63	-0.0353054	-0.0290464	-0.0562076	-0.257076	-0.0604544	-0.107653	-0.0370351	-0.00775214	0.0262527	0.14135	0.00412993	0.0372985	-0.0258646	-0.0955769	-0.0943401	-0.0822781	0.079626	-0.0287164	-0.108186	-0.0779034	-0.132576	-0.321172	-0.0492562	-0.0676039	-0.0584202	-0.141712	-0.0207314	-0.148055	-0.0397661	-0.0804357	-0.0456801	-0.116802	-0.05851	0.0351516	0.00359974	-0.0947241	0.011436	-0.0121881	-0.194773	0.00590228		2.63	-0.0419584	-0.0447134	-0.031349	-0.0636405	-0.0340551	-0.0389548	-0.0479485
2.64	-0.0276284	-0.0163825	-0.1065	-0.245434	-0.0317232	-0.0910183	-0.0666821	-0.0204413	0.0268913	0.140961	0.00095561	0.0219128	0.00721977	-0.0930469	-0.0685835	-0.084686	0.0598441	-0.0312017	-0.107333	0.0128085	-0.136717	-0.432177	-0.0583955	-0.0897758	-0.0610813	-0.0949501	-0.0177051	-0.127607	-0.120607	-0.0864832	-0.0352911	-0.0824846	-0.0801675	0.0358135	0.0138321	-0.0918809	-0.00291381	-0.0345835	-0.158057	0.000205009		2.64	-0.0405496	-0.0322708	-0.047369	-0.0554759	-0.0273411	-0.0253422	-0.0454821
2.65	-0.0491158	-0.0447044	-0.160954	-0.157156	-0.0205069	-0.0883029	-0.122759	-0.000161452	0.0462339	0.127489	0.000155207	6.77077e-05	0.0408232	-0.0885951	-0.0242173	-0.0630888	0.0419374	-0.0290439	-0.103232	0.0335764	-0.146737	-0.361236	-0.059284	-0.0935869	-0.0404933	-0.119006	-0.0263746	-0.11679	-0.16479	-0.075443	-0.0455713	-0.0600414	-0.0697104	0.0251003	-0.00428751	-0.113772	-0.0190061	-0.0352338	-0.150498	0.0120334		2.65	-0.0174873	-0.0428609	-0.0612316	-0.0637253	-0.0225838	-0.0278487	-0.0355836
2.66	-0.0606377	-0.0571542	-0.207066	-0.112679	-0.029886	-0.11655	-0.138126	0.0168068	0.0483366	0.115533	-0.00418404	-0.0120114	0.0565719	-0.0752124	-0.0389582	-0.0215113	0.0320024	-0.0375469	-0.13516	-0.011932	-0.162839	-0.253713	-0.0578413	-0.0979623	-0.0319669	-0.107634	-0.0386507	-0.107742	-0.174516	-0.0587326	-0.083001	-0.0222462	-0.133159	0.0392366	-0.0336858	-0.136975	-0.0260573	-0.0382464	-0.0908266	0.00926893		2.66	-0.0265894	-0.0397518	-0.0652192	-0.0394217	-0.0107269	-0.0375846	-0.0296511
2.67	-0.0607206	-0.041648	-0.273613	-0.131395	-0.0207501	-0.0937211	-0.138447	0.0161803	0.0500826	0.0849907	0.00407164	-0.00569513	0.0309168	-0.0684714	-0.154986	0.0543732	-0.000721358	-0.0463648	-0.106778	-0.0461027	-0.147864	-0.198797	-0.0655111	-0.107217	-0.0212621	-0.0635993	-0.0453133	-0.0702033	-0.192288	-0.0627946	-0.10466	-0.00849696	-0.140769	0.041904	-0.0656787	-0.0844215	-0.0196601	-0.0510394	-0.0287778	0.00376134		2.67	-0.0265679	-0.045933	-0.0665363	-0.0210155	-0.0148882	-0.0268356	-0.0251871
2.68	-0.0958083	-0.0294474	-0.380991	-0.0496173	-0.0255128	-0.0728358	-0.149393	0.00554206	0.0394235	0.084659	0.0137922	-0.0309198	0.0250749	-0.0842217	-0.157405	0.0669018	-0.059315	-0.0464505	-0.0934895	-0.0598219	-0.158227	-0.238369	-0.0535456	-0.132342	-0.0244654	-0.0777911	-0.0463069	-0.0227043	-0.13821	-0.0663051	-0.104531	0.000353861	-0.160573	0.036613	-0.0863859	-0.0645061	-0.0127747	-0.0580026	-0.0300558	-0.00605521		2.68	-0.0323358	-0.0863619	-0.032237	-0.0528242	-0.0138974	-0.028883	-0.0163834
2.69	-0.0860245	-0.0339718	-0.326357	-0.0985253	-0.0217339	-0.0718767	-0.162995	-0.0261807	0.076834	0.0731019	0.0109988	-0.0427582	0.0407415	-0.0784613	-0.110448	0.00128548	-0.0980557	-0.0501725	-0.133841	-0.0862999	-0.173022	-0.169263	-0.0447979	-0.138247	-0.0256152	-0.0629331	-0.042294	-0.0358373	-0.0794767	-0.0683725	-0.13393	-0.0108887	-0.126573	0.0253115	-0.106674	-0.0934483	-0.0218094	-0.0480662	-0.0969334	0.00357934		2.69	-0.0238168	-0.0378754	-0.0206224	-0.0406564	-0.00859046	-0.0151775	-0.00688215
2.7	-0.0821528	-0.0384517	-0.309441	-0.0938541	-0.0428997	-0.0864865	-0.14898	-0.0651222	0.0925302	0.0509864	-0.00653895	-0.040986	0.0427905	-0.100956	-0.172871	-0.133724	-0.115455	-0.0550936	-0.179147	-0.122684	-0.167717	-0.102539	-0.0665391	-0.12707	-0.0225875	-0.029593	-0.0486481	-0.0855828	-0.045443	-0.0657967	-0.138196	-0.01656	-0.119917	0.00300052	-0.139569	-0.0991782	-0.0344965	-0.0721307	-0.128514	0.0025508		2.7	-0.0465711	-0.0299102	-0.0361518	-0.0361441	-0.0224436	-0.00774707	-0.0122383
2.71	-0.0948059	-0.0190717	-0.281865	-0.0403293	-0.0370613	-0.0826843	-0.127078	-0.132153	0.0689872	0.0326606	-0.00865107	-0.0391542	0.0294477	-0.149358	-0.238695	-0.257895	-0.147559	-0.051361	-0.0948995	-0.126835	-0.214364	-0.0385056	-0.0604817	-0.146255	-0.0297802	-0.0303298	-0.065855	-0.111635	-0.0554917	-0.0719243	-0.150225	0.00510852	-0.0735596	-0.0159074	-0.0842208	-0.0811386	-0.0403039	-0.110842	-0.171798	-0.0357095		2.71	-0.0587409	-0.0478804	-0.0636853	-0.0209386	0.00104144	-0.0196783	-0.00147346
2.72	-0.106242	-0.0166246	-0.164021	-0.0228866	-0.0326566	-0.0745999	-0.133565	-0.149127	0.0480369	0.0168417	-0.00445879	0.00434861	0.0192931	-0.156668	-0.195161	-0.289456	-0.139413	-0.0445919	-0.0615313	-0.101995	-0.212701	0.0245351	-0.0365268	-0.15576	-0.0283909	-0.0215828	-0.0756292	-0.101248	-0.0539408	-0.0665454	-0.168026	0.0168888	-0.0569976	-0.0187774	-0.0996385	-0.0755856	-0.0225208	-0.108093	-0.137797	-0.0516915		2.72	-0.0706089	-0.0452928	-0.0581879	0.0241403	0.00202703	-0.0296031	-0.000560275
2.73	-0.125155	-0.0402726	-0.139464	-0.0195612	-0.0344704	-0.138935	-0.130273	-0.113299	0.0446245	0.00802804	-0.0166798	0.0264287	0.0214519	-0.141163	-0.177037	-0.319204	-0.129901	-0.0672442	-0.03692	-0.084713	-0.20944	0.0539729	-0.011326	-0.161731	-0.0241362	-0.00557912	-0.0926253	-0.0870205	-0.0257447	-0.0588855	-0.149439	-0.0043558	-0.056184	-0.0364517	-0.131842	-0.121855	-0.0214092	-0.0789294	-0.145777	-0.0560104		2.73	-0.076331	-0.043488	-0.058072	0.0382645	0.00813775	-0.0268317	-0.00263136
2.74	-0.142595	-0.0583336	-0.0793546	-0.071392	-0.0402444	-0.151634	-0.11434	-0.0885457	0.0179905	-0.00720718	-0.0111668	0.011294	-0.000516018	-0.171157	-0.153805	-0.286896	-0.114545	-0.0678957	-0.0292083	-0.0371871	-0.258848	0.0928988	0.016678	-0.197264	-0.042441	-0.00241267	-0.0987496	-0.0958655	-0.0301464	-0.0789516	-0.141283	-0.0207312	-0.0857017	-0.0632754	-0.109309	-0.128118	-0.0311309	-0.0866977	-0.155835	-0.0422078		2.74	-0.0853659	-0.0400693	-0.0472925	0.01467	0.0220661	-0.0173963	-0.0183376
2.75	-0.16507	-0.0561628	0.0050672	-0.112589	-0.0367927	-0.101186	-0.0791173	-0.0223344	-0.00418542	-0.0119895	0.00136167	0.00370304	-0.0260239	-0.194289	-0.0981763	-0.247931	-0.148906	-0.046578	-0.0210276	-0.0387246	-0.266125	0.106795	0.0418799	-0.214961	-0.0690946	0.0164503	-0.0869252	-0.117576	-0.0472079	-0.0848149	-0.134053	-0.0369795	-0.0519342	-0.0755687	-0.10995	-0.118344	-0.0309478	-0.0775952	-0.113902	-0.034855		2.75	-0.106486	-0.057885	-0.0480402	0.0246005	0.00200831	0.00431119	-0.0107991
2.76	-0.155178	-0.0436015	0.0478743	-0.108794	-0.0524523	-0.103065	-0.0463983	0.0844928	-0.0116495	-0.014227	-0.0166011	-0.00282577	-0.0275583	-0.184672	-0.147835	-0.208755	-0.135644	-0.0396791	-0.0305172	-0.0665695	-0.216753	0.111722	0.0569922	-0.198751	-0.0801975	0.0262608	-0.0894831	-0.10394	-0.0584407	-0.0727946	-0.130184	-0.0426291	-0.00422332	-0.0722731	-0.139628	-0.139862	-0.0310348	-0.102793	-0.137124	-0.022017		2.76	-0.104562	-0.0476165	-0.0501672	-0.0155936	-0.0149845	0.0128356	-0.00119783
2.77	-0.120388	-0.0459715	0.0423506	-0.192717	-0.016161	-0.0770866	-0.0171731	0.119931	-0.007775	-0.00853784	-0.0124696	-0.00574098	-0.0331764	-0.156141	-0.209946	-0.180318	-0.0661308	-0.0409714	-0.0298489	-0.0898933	-0.219001	0.0924034	0.0653329	-0.175466	-0.0829364	-0.00174631	-0.0958298	-0.0739107	-0.0784051	-0.107867	-0.0980276	-0.0599466	-0.0980732	-0.0954533	-0.125055	-0.141856	-0.0395903	-0.147745	-0.130622	-0.0244831		2.77	-0.0582517	-0.0106356	-0.0279385	-0.0207211	0.00683255	0.000640411	-0.00382278
2.78	-0.107649	-0.0938478	0.0524838	-0.181625	-0.0198897	-0.0684115	0.00949679	0.0842003	-0.0173456	-0.0143211	-0.0118649	0.013285	-0.0367708	-0.11706	-0.114593	-0.190037	-0.0195051	-0.0466862	-0.0114227	-0.0698959	-0.243615	0.0799206	0.068252	-0.170426	-0.0719123	-0.0245765	-0.0942105	-0.133312	-0.0772231	-0.112536	-0.0873276	-0.0497715	-0.10503	-0.0856683	-0.0865648	-0.144264	-0.0452988	-0.129957	-0.109342	-0.0395001		2.78	-0.0510779	-0.0223084	-0.026464	-0.0142066	-0.0163476	0.00270551	-0.0150851
2.79	-0.102883	-0.0983463	0.069033	-0.142428	-0.038864	-0.0950721	0.0160551	0.0596566	-0.0200395	0.00327867	-0.0304896	0.0145366	-0.00678408	-0.119535	-0.0693839	-0.188335	-0.00611761	-0.0577872	-0.037799	0.0399473	-0.28587	0.070653	0.0667712	-0.179484	-0.0658181	-0.0392363	-0.106258	-0.172818	-0.0764792	-0.111215	-0.0637593	-0.0753605	-0.0582508	-0.0535655	-0.0475473	-0.134063	-0.0569879	-0.117946	-0.111593	-0.0300467		2.79	-0.0429491	-0.0550386	-0.0222465	-0.0284206	-0.0297876	-0.00885862	-0.01011
2.8	-0.0993049	-0.0975772	0.0697257	-0.150778	-0.0447886	-0.0805565	0.0399175	0.0356958	-0.0278826	0.00431358	-0.0396244	-0.0126804	0.0100935	-0.133371	-0.0387515	-0.180491	-0.000831886	-0.063025	-0.0347351	0.057684	-0.228058	0.0577375	0.061184	-0.200515	-0.044459	-0.0143594	-0.0759586	-0.059777	-0.0844371	-0.115042	-0.0626372	-0.0869712	-0.101336	-0.0663032	-0.0120346	-0.108742	-0.0612419	-0.124114	-0.0673303	-0.0432788		2.8	-0.0404529	-0.0460888	-0.0191877	-0.0242379	-0.0219004	-0.0171549	-0.0200786
2.81	-0.0737877	-0.121093	0.0726979	-0.131027	-0.0310018	-0.0883866	0.0740529	0.031621	-0.0451043	-0.0760775	-0.0267232	-0.00240216	-0.0171519	-0.0790638	-0.0356473	-0.161465	0.00885789	-0.0447477	-0.00469011	0.0133127	-0.203234	0.0459281	0.0519319	-0.201352	-0.0213725	-0.0366552	-0.0677315	-0.0058107	-0.0826408	-0.0935571	-0.0671106	-0.0831368	-0.146735	-0.0775408	0.00328463	-0.0687244	-0.0458502	-0.135605	-0.0395035	-0.0896551		2.81	-0.00365031	-0.0234383	0.000180811	-0.0244754	-0.0228892	0.00904815	-0.0093988
2.82	-0.053782	-0.0895897	0.0871409	-0.126264	-0.0490052	-0.112757	0.0732075	0.0231854	-0.0505191	-0.175841	-0.0103778	-0.0151924	-0.0153888	-0.100693	-0.0158131	-0.149959	0.0132608	-0.0334868	0.0159832	-0.00208984	-0.201622	0.0183015	0.0450687	-0.129111	-0.0369121	-0.0769419	-0.0523176	0.0204308	-0.11506	-0.0874653	-0.0582021	-0.076992	-0.116848	-0.0909256	0.0243796	-0.0513334	-0.0403259	-0.0907364	-0.0505999	-0.120739		2.82	-0.00786144	-0.013232	0.0211919	-0.0236668	-0.0443157	-0.0032082	-0.0126586
2.83	-0.0518573	-0.0852072	0.0816128	-0.186392	-0.0476731	-0.0986212	0.0554276	0.0551154	-0.0494109	-0.258687	0.00325634	-0.035002	-0.02005	-0.116323	0.0204495	-0.130964	0.00668672	-0.0340371	-0.0567938	0.0317841	-0.0752439	-0.0196246	0.040487	-0.0807686	-0.0389693	-0.0855768	-0.0428853	0.0424616	-0.0910755	-0.0898297	-0.0466715	-0.0630225	-0.0700118	-0.117352	0.0279081	-0.0677029	-0.0582954	-0.0506242	-0.0431032	-0.167165		2.83	0.012035	-0.044124	0.0154476	-0.0357741	-0.0442703	-0.0292764	-0.00322739
2.84	-0.0631993	-0.0763629	0.0592822	-0.182939	-0.0626907	-0.0747256	0.0515913	0.0759887	-0.0372423	-0.29803	0.0129932	-0.0508926	-0.0109141	-0.146938	0.0368803	-0.100805	0.0140304	-0.0411858	-0.0669336	0.0297387	-0.0551161	-0.0698161	0.0351787	-0.0626786	-0.0350745	-0.0742274	-0.0487306	0.0499703	-0.0473543	-0.0990164	-0.0478366	-0.0247542	-0.0262767	-0.125812	0.0284633	-0.0639125	-0.0655542	-0.0673146	-0.0446273	-0.202324		2.84	0.0281441	-0.0438039	-0.00767989	-0.0440424	-0.0619207	-0.0325638	0.00269023
2.85	-0.0495504	-0.083325	0.0423854	-0.160338	-0.038216	-0.0851222	0.0268574	0.0767312	-0.0534162	-0.367427	0.0206723	-0.058923	0.00467633	-0.109219	0.0151091	-0.112445	0.0183468	-0.0484306	-0.0336853	0.0481833	-0.111683	-0.13534	0.0283526	-0.0577107	-0.0496151	-0.0722466	-0.045492	0.0409632	-0.0257444	-0.116057	-0.0399657	0.0152353	-0.0618842	-0.101045	0.0118178	-0.0272168	-0.0527546	-0.0735304	-0.051365	-0.222478		2.85	0.00437752	-0.0596919	-0.013208	-0.0489091	-0.0364974	-0.0511043	0.0207148
2.86	-0.0373677	-0.0951332	0.0153228	-0.0505204	-0.0322	-0.108341	-0.0145791	0.0825166	-0.0616374	-0.32332	0.0205797	-0.0472983	-0.000125202	-0.0709521	0.0269105	-0.162629	0.00498315	-0.0413032	-0.0299249	0.0780261	-0.12482	-0.132993	0.0224005	-0.0706739	-0.052303	-0.0853349	-0.0641851	0.0296426	-0.00755221	-0.127504	-0.0247309	0.0333421	-0.0966183	-0.0912694	0.0231472	-0.0319963	-0.0464417	-0.0872739	-0.109632	-0.19818		2.86	-0.023117	-0.0417516	-0.0164032	-0.0477426	-0.0402447	-0.0480894	-0.00676349
2.87	-0.0295656	-0.0775207	0.0069999	-0.0287977	-0.056978	-0.0887871	-0.0307915	0.124759	-0.0657352	-0.191437	0.0152173	-0.0866456	-0.017579	-0.0537	0.0265287	-0.121104	-0.00479949	-0.0423882	-0.0600379	0.0723171	-0.0958757	-0.172929	0.00926787	-0.0499591	-0.0630853	-0.104486	-0.0599861	-0.00308671	-0.00448974	-0.12133	-0.0444815	0.0478634	-0.0450752	-0.120476	0.0272626	-0.047698	-0.0456374	-0.0627627	-0.126138	-0.212992		2.87	0.0144699	-0.027487	-0.0409159	-0.0641506	-0.0668763	-0.0374311	-0.0358007
2.88	0.0010209	-0.106708	0.00597052	-0.0200227	-0.0555296	-0.0651889	-0.0525678	0.0545136	-0.0706036	-0.0856216	0.0274548	-0.112829	-0.0346235	-0.0701363	-0.0150254	-0.0554677	-0.00712685	-0.0386395	-0.059667	0.0684133	-0.107792	-0.162675	0.0184111	-0.040376	-0.0786121	-0.132972	-0.0456327	0.015685	-0.00292278	-0.161141	-0.0499163	0.0557628	-0.0171139	-0.103225	0.0172756	-0.0362613	-0.0447639	-0.0606821	-0.173457	-0.224178		2.88	-0.00088763	-0.0575854	-0.0408823	-0.054976	-0.0500875	-0.0659444	-0.0353076
2.89	-0.0151258	-0.134121	-0.020458	-0.0354963	-0.0458738	-0.0568279	-0.107878	-0.0949809	-0.0536314	-0.0720918	0.0522322	-0.0926565	-0.0436938	-0.0601589	-0.0172727	-0.038228	-0.00853559	-0.0177179	-0.1011	0.092576	-0.114329	-0.124535	0.0248207	-0.0453493	-0.106071	-0.0972855	-0.0491988	0.0182687	-0.0111206	-0.152244	-0.0335586	0.047132	-0.0308264	-0.103597	0.0047776	-0.0394939	-0.0477052	-0.0408084	-0.162531	-0.226353		2.89	0.00943061	-0.049723	-0.0320151	-0.0522508	-0.026667	-0.0425764	-0.0352945
2.9	-0.0439899	-0.135712	-0.0706955	-0.0745342	-0.0565502	-0.0627209	-0.17959	-0.202204	-0.0360183	-0.0637028	0.0454682	-0.076583	-0.0103155	-0.0751731	-0.0161317	-0.0182082	-0.0143292	-0.0194556	-0.11012	0.11328	-0.0632049	-0.121852	0.0144329	-0.0354173	-0.125876	-0.0801525	-0.0459905	-0.0068451	-0.00768918	-0.103964	-0.0349316	0.0374372	-0.0595298	-0.108818	-0.00650061	-0.0404653	-0.053895	-0.0304486	-0.166887	-0.280003		2.9	-0.00707675	-0.0268217	-0.0691108	-0.0450943	-0.0434032	-0.0062846	-0.0297631
2.91	-0.0398946	-0.158214	-0.0699504	-0.0652732	-0.0884482	-0.12476	-0.127585	-0.206311	-0.0307602	-0.0117285	0.0293226	-0.0907892	-0.0388434	-0.0533896	-0.0768091	-0.022348	-0.022642	-0.0169542	-0.0660973	0.117687	-0.00633886	-0.0637955	-0.000831519	-0.0404142	-0.127439	-0.173384	-0.0359889	-0.0447166	-0.0186304	-0.0600941	-0.0256408	0.0434631	-0.0828156	-0.0855372	0.0141083	-0.0711318	-0.0781685	-0.0455692	-0.163942	-0.209463		2.91	0.000530773	-0.0348607	-0.0534332	-0.0281773	-0.0364714	-0.0029583	-0.0255377
2.92	-0.049829	-0.130041	-0.083765	-0.0612214	-0.0961833	-0.134123	-0.0706119	-0.132162	-0.0213481	0.0276	0.0369137	-0.0758601	-0.0867214	-0.0609486	-0.0546613	0.00276253	-0.0218888	-0.00558244	-0.0466653	0.0975344	-0.0370969	-0.0191649	-0.00701805	-0.0381894	-0.190842	-0.140187	-0.0500528	-0.0702833	-0.00564188	-0.0563515	-0.0336178	0.0362192	-0.0820066	-0.11224	0.0201056	-0.137054	-0.0794172	-0.0500258	-0.134564	-0.191125		2.92	0.0217286	-0.0505074	-0.0475495	-0.025848	-0.0286563	-0.0115466	-0.0130673
2.93	-0.0559804	-0.100101	-0.169447	-0.0570697	-0.104111	-0.114337	-0.0700842	-0.139091	-0.019828	0.0682986	0.00865108	-0.0496207	-0.0523226	-0.0768332	0.0121749	0.0211571	-0.0215203	-0.0159855	-0.11346	0.0824149	-0.0856038	-0.0208514	-0.0223081	-0.0301153	-0.211203	-0.100747	-0.0676923	-0.0374173	0.00568209	-0.0618959	-0.0238722	0.0550012	-0.0825783	-0.123997	0.00721335	-0.161083	-0.0784689	-0.0433549	-0.126667	-0.215266		2.93	0.00357841	-0.0151173	-0.0645961	-0.059046	-0.0415594	0.000190071	-0.0262403
2.94	-0.0663441	-0.113983	-0.246992	-0.038945	-0.0976675	-0.110927	-0.0987138	-0.171991	-0.0404619	0.0487917	0.00261026	-0.0566395	-0.0264932	-0.103089	-0.0545076	0.0411351	-0.0232559	-0.0364658	-0.140942	0.0737319	-0.0657334	-0.0176416	-0.0289221	-0.0260336	-0.266575	-0.110029	-0.0785606	0.00559724	0.0130565	-0.0352989	-0.0278102	0.0608915	-0.0392899	-0.12367	0.000176634	-0.194528	-0.0680252	-0.0634267	-0.113417	-0.186198		2.94	-0.0587833	-0.0397282	-0.0522444	-0.0559508	-0.0455467	-0.0155625	-0.0546941
2.95	-0.0734861	-0.122217	-0.2643	-0.0281836	-0.100911	-0.0726551	-0.0975956	-0.182607	-0.041045	0.0446256	-0.0100304	-0.0383386	-0.0485547	-0.128065	-0.0908564	0.0332148	-0.0301451	-0.0338953	-0.0976611	0.0746955	-0.0612534	0.00615407	-0.0441328	-0.0423257	-0.281437	-0.15094	-0.0665584	-0.00503284	0.0244704	-0.0314623	-0.0427269	0.0499843	-0.0728378	-0.111173	-0.00853376	-0.166532	-0.055791	-0.0780428	-0.119704	-0.14396		2.95	-0.057685	-0.030272	-0.0529707	-0.0376372	-0.0554989	-0.0135868	-0.0499038
2.96	-0.0638793	-0.100659	-0.313548	-0.0163748	-0.0720646	-0.0605599	-0.149048	-0.120685	-0.0472115	0.00897463	-0.0228696	-0.0305758	-0.0796099	-0.187075	-0.0718612	-0.0376907	-0.0402754	-0.0443916	-0.0758773	0.0865198	-0.0726078	0.0252373	-0.0472461	-0.0487277	-0.285713	-0.126114	-0.0675599	-0.0356457	0.0429818	-0.0366252	-0.0298788	0.035119	-0.0743795	-0.118416	-0.0134264	-0.104902	-0.0445066	-0.0578835	-0.0806412	-0.0920025		2.96	-0.0944038	-0.0171641	-0.0607354	-0.027919	-0.0406144	-0.0459984	-0.0616726
2.97	-0.0615977	-0.0447399	-0.369905	-0.00954899	-0.0926161	-0.0979203	-0.200571	-0.0604733	-0.0520085	-0.0375386	-0.0436971	-0.0278773	-0.065186	-0.105192	-0.0996949	-0.167012	-0.0440594	-0.0343631	-0.127595	0.0720281	-0.0257946	0.0214025	-0.0395694	-0.0254934	-0.287856	-0.103953	-0.0618209	-0.0445658	0.0285437	-0.0265857	-0.0365215	0.0264243	-0.0622691	-0.177067	-0.00979594	-0.0581525	-0.0348331	-0.0467209	-0.0709728	-0.0535996		2.97	-0.0922867	-0.0338287	-0.0706495	-0.0294448	-0.044783	-0.0450714	-0.0645312
2.98	-0.0854839	-0.0785532	-0.368586	-0.0236061	-0.0910633	-0.0996395	-0.140798	-0.0568141	-0.0351279	-0.0423027	-0.0265532	-0.00952299	-0.0724428	-0.0393185	-0.0906922	-0.171244	-0.0464221	-0.0274738	-0.0948664	0.0400146	-0.0126011	-0.000119769	-0.0382501	-0.0118762	-0.320056	-0.124068	-0.069025	-0.0549908	-0.00517226	-0.046369	-0.0475875	0.0225087	-0.032004	-0.152623	-0.00660802	-0.0440911	-0.0189932	-0.0586153	-0.0540145	-0.0254568		2.98	-0.0629498	-0.0238193	-0.0544602	-0.0232443	-0.0404748	-0.0290845	-0.0395496
2.99	-0.102811	-0.0933798	-0.304351	-0.00429188	-0.090996	-0.0761946	-0.138486	-0.0512395	-0.028812	0.00733779	-0.047528	-0.0203153	-0.0951996	-0.0926415	-0.0359456	-0.113554	-0.0509662	-0.0420238	-0.0582904	0.0492754	-0.0875218	-0.00507269	-0.0417038	-0.0422871	-0.317877	-0.112742	-0.0712353	-0.0626286	-0.0230252	-0.0498324	-0.0434358	0.0185311	-0.0505448	-0.0950591	-0.0128374	-0.0479939	-0.0330892	-0.0675153	-0.0766832	-0.0640424		2.99	-0.0617195	-0.0194149	-0.0432397	-0.0184525	-0.0442451	-0.0621693	-0.0186242
3	-0.0980923	-0.0019455	-0.236321	0.0143461	-0.0942496	-0.080697	-0.122118	-0.0504987	-0.0615062	-0.00722197	-0.0504091	-0.0473457	-0.106229	-0.0922544	-0.0418003	-0.0683591	-0.064513	-0.0457588	-0.0544233	0.057146	-0.109643	-0.0201893	-0.0417376	-0.06166	-0.229221	-0.0872118	-0.0760854	-0.0631506	-0.0511473	-0.0463886	-0.0468734	0.000667341	-0.105365	-0.0654678	-0.0169016	-0.0556541	-0.0404847	-0.0568603	-0.0371293	-0.0618766		3	-0.0787855	-0.0218584	-0.071746	-0.0119674	-0.0358525	-0.0913422	-0.0175955
3.01	-0.103367	0.0152302	-0.190014	0.0144952	-0.0914649	-0.0905452	-0.0674879	-0.0517377	-0.078884	-0.0477827	-0.0499336	-0.0441043	-0.0978253	-0.0597665	-0.102275	-0.0568326	-0.0676222	-0.0389217	-0.0597007	0.0463711	-0.00948676	-0.0227144	-0.0410296	-0.0425711	-0.202208	-0.0478899	-0.0762326	-0.0740982	-0.0826414	-0.0463907	-0.061462	0.00305142	-0.079871	-0.0523666	-0.010414	-0.0816019	-0.0523224	-0.0833447	-0.019953	-0.0272603		3.01	-0.0597588	-0.040265	-0.0753598	-0.00613036	-0.0419257	-0.0656619	-0.0246697
3.02	-0.110553	-0.0161387	-0.140345	-0.0805441	-0.0760195	-0.0678658	-0.0489604	-0.0551703	-0.0806193	-0.0790149	-0.0538756	-0.0189627	-0.0714053	-0.0622979	-0.0706092	-0.0249901	-0.0683973	-0.0628931	-0.0682823	0.0214338	0.0594244	-0.0350403	-0.0507682	-0.0871343	-0.226596	-0.00537698	-0.0677868	-0.0940934	-0.0908171	-0.0392416	-0.0836671	-0.00593472	-0.0411737	-0.0632957	-0.000281203	-0.0969511	-0.058476	-0.0967712	-0.00635853	-0.0390531		3.02	-0.0784757	-0.0295157	-0.0623043	-0.0132848	-0.0413057	-0.0470081	-0.0515357
3.03	-0.121315	-0.0245077	-0.100698	-0.179387	-0.0541887	-0.0561408	-0.0561918	-0.0750284	-0.0853488	-0.0874255	-0.0221754	-0.0270955	-0.081151	-0.0634328	-0.0223563	-0.00351359	-0.0602926	-0.0668389	-0.0931728	0.0227225	0.0141243	-0.0707459	-0.0318542	-0.100048	-0.201423	0.0157785	-0.0719799	-0.0889443	-0.0678502	-0.0371162	-0.107979	-0.0262914	-0.0380936	-0.0727141	-0.0156363	-0.0716608	-0.0376907	-0.0556153	0.0215901	-0.0941308		3.03	-0.0998351	-0.0426996	-0.0720572	-0.0238407	-0.0199348	-0.0623027	-0.046633
3.04	-0.120392	-0.0274531	-0.0670562	-0.24938	-0.0638772	-0.0488645	-0.045916	-0.0895653	-0.0881525	-0.0548121	-0.0152298	-0.0395082	-0.099423	-0.0614539	-0.0623839	-0.00300612	-0.04813	-0.0582618	-0.125484	0.0150974	-0.0836079	-0.119449	-0.040547	-0.0629907	-0.183771	0.032138	-0.0833502	-0.0901846	-0.0546716	-0.0337267	-0.112037	-0.0491027	-0.0482923	-0.0607503	-0.0473168	-0.0334102	-0.0410751	-0.00590944	0.0171226	-0.0990181		3.04	-0.0803529	-0.0606168	-0.0706428	-0.0187481	-0.0308308	-0.0606104	-0.0395025
3.05	-0.110717	0.00790947	-0.116326	-0.219919	-0.070345	-0.00959985	-0.0167078	-0.0975496	-0.0934016	-0.0338793	-0.0302722	-0.0625796	-0.0906204	-0.0113178	-0.10179	-0.0140675	-0.0411752	-0.0603151	-0.0656113	0.0224708	-0.0586974	-0.173822	-0.0471774	-0.0450517	-0.1648	0.0192141	-0.106687	-0.117828	-0.0799605	-0.0375937	-0.130134	-0.0627317	-0.0414438	-0.0593788	-0.0353471	-0.00975004	-0.0409449	0.0120465	0.0125398	-0.0825428		3.05	-0.0734648	0.0115293	-0.0653663	-0.0146064	-0.039885	-0.0405843	-0.0384391
3.06	-0.112885	0.0213251	-0.32788	-0.205035	-0.0595034	-0.00531048	-0.020238	-0.105853	-0.091947	-0.0312748	-0.0278638	-0.0763681	-0.0891471	-0.00951467	-0.125392	-9.35549e-05	-0.0383658	-0.0696423	-0.0360701	0.014874	-0.0159511	-0.23083	-0.0517216	-0.030187	-0.147008	0.0177026	-0.101122	-0.103905	-0.0812874	-0.0694098	-0.147469	-0.06334	-0.0580371	-0.0595853	-0.024846	0.025724	-0.0238474	-0.000416355	0.00947847	-0.0800754		3.06	-0.0622479	-0.0240469	-0.0642778	-0.0164174	-0.0431107	-0.0380841	-0.0342248
3.07	-0.114147	0.0211438	-0.345064	-0.143668	-0.0431623	-0.00995341	-0.0202888	-0.10706	-0.096054	-0.0306035	-0.044141	-0.0625638	-0.0827952	-0.0211444	-0.166544	0.0124895	-0.0366642	-0.0829632	-0.00457552	0.0145854	-0.0190637	-0.233539	-0.0441656	-0.024155	-0.1617	0.00384837	-0.0845546	-0.0495135	-0.0951504	-0.0536049	-0.153941	-0.0425627	-0.0804808	-0.0373825	-0.0302547	0.0267906	-0.0203945	0.00417693	-0.0327422	-0.129441		3.07	-0.0408151	-0.0499019	-0.0621101	-0.00406224	-0.042842	-0.0486022	-0.041267
3.08	-0.112641	0.010147	-0.231313	-0.11397	-0.0727479	-0.0118521	-0.0179539	-0.117185	-0.119973	-0.102357	-0.0450849	-0.0506372	-0.0588301	-0.0358265	-0.230985	-0.00990203	-0.04183	-0.0803727	0.00841584	-0.00814143	-0.0221415	-0.302063	-0.0533019	-0.0849475	-0.120036	-0.0019379	-0.0833781	-0.0724325	-0.0892661	-0.04369	-0.152329	-0.0259045	-0.149129	-0.0615375	-0.0365112	0.0136215	-0.023957	-0.00645796	-0.088205	-0.0989537		3.08	-0.043553	-0.0234993	-0.0495132	0.00703594	-0.0373619	-0.0459113	-0.057402
3.09	-0.0961725	-0.011427	-0.271803	-0.129747	-0.0821147	-0.0181564	-0.00663591	-0.121695	-0.125704	-0.165498	-0.0256136	-0.0632951	-0.0945449	-0.0407826	-0.189909	-0.0111149	-0.0313702	-0.0744035	-0.0438069	-0.00917018	-0.0613778	-0.309808	-0.0724556	-0.119591	-0.120272	-0.00153486	-0.0892457	-0.0705041	-0.0858602	-0.0553236	-0.184243	-0.025825	-0.145506	-0.0805064	-0.00494115	0.000242729	-0.0199327	-0.029142	-0.0452895	-0.0587259		3.09	-0.0352569	-0.0417077	-0.0308162	-0.00996945	-0.0373853	-0.038428	-0.037269
3.1	-0.0846984	-0.0363313	-0.258631	-0.118777	-0.070439	-0.046729	-0.00774937	-0.107465	-0.0998682	-0.201794	-0.0246847	-0.0605274	-0.0941602	-0.0425946	-0.167903	9.33329e-05	-0.0113969	-0.0862389	-0.0890833	-0.0119192	-0.0685308	-0.280977	-0.0653711	-0.143243	-0.133774	-0.00433114	-0.0790995	-0.0384465	-0.0863843	-0.0521448	-0.209072	-0.00820094	-0.119829	-0.118271	0.0114901	0.00327726	-0.0245466	-0.0192849	-0.0797132	-0.0654752		3.1	-0.0184928	-0.033365	-0.0356579	-0.0247568	-0.037336	-0.0145575	-0.0302967
3.11	-0.064913	-0.0382874	-0.195716	-0.125482	-0.0551836	-0.0714237	0.00298786	-0.0947643	-0.0406102	-0.190841	-0.0238861	-0.06747	-0.138154	-0.038945	-0.154406	-0.0128794	-0.00803297	-0.0921164	-0.0789354	-0.00580925	-0.101099	-0.2264	-0.0603228	-0.139777	-0.100614	-0.0661666	-0.0535634	-0.0532241	-0.107085	-0.0581926	-0.192169	0.00506764	-0.0939119	-0.106927	-0.00820617	-0.0236036	-0.0466528	-0.00192793	-0.143307	-0.0930163		3.11	-0.0227776	-0.0352605	-0.0326895	-0.0327096	-0.0522415	-0.0251989	-0.0186421
3.12	-0.0740166	-0.0932802	-0.137296	-0.150996	-0.0727844	-0.0450414	0.0188859	-0.10824	-0.0282115	-0.163447	-0.0284204	-0.0742773	-0.137538	-0.0705327	-0.161123	-0.0361989	-0.00771441	-0.068593	-0.0608064	0.00198723	-0.136761	-0.169506	-0.0676717	-0.152347	-0.050278	-0.123871	-0.0727941	-0.108721	-0.142539	-0.0999769	-0.174454	0.00268546	-0.120449	-0.092233	-0.0296447	-0.0668754	-0.0543069	-0.0138707	-0.150894	-0.0900225		3.12	-0.0314949	-0.0584597	-0.0165961	-0.0133931	-0.0610272	-0.0307373	-0.00668033
3.13	-0.0761109	-0.101967	-0.10927	-0.158976	-0.0777982	-0.0364055	0.0140857	-0.0958894	-0.00581983	-0.164768	-0.0183921	-0.0816944	-0.105667	-0.0812536	-0.170422	-0.0305207	0.00174034	-0.0568542	-0.119764	-0.00867307	-0.141112	-0.114184	-0.0675449	-0.150473	-0.0866293	-0.139256	-0.0991773	-0.119238	-0.132905	-0.105361	-0.150125	0.00162482	-0.136081	-0.105636	-0.0318618	-0.0743055	-0.0348594	-0.0259227	-0.174352	-0.109698		3.13	-0.0490042	-0.0788079	-0.025528	-0.00709396	-0.0603126	-0.0185785	-0.0161383
3.14	-0.084162	-0.0697714	-0.148924	-0.236107	-0.0818225	-0.0862079	0.0259083	-0.0685819	-0.0228062	-0.0827116	-0.0427797	-0.0592356	-0.141345	-0.0232731	-0.205321	-0.0116424	-0.00282223	-0.0743832	-0.0871354	-0.0104672	-0.159904	-0.110738	-0.0815728	-0.163472	-0.0863744	-0.147563	-0.0928985	-0.0966478	-0.132319	-0.0999107	-0.136333	0.00685408	-0.12528	-0.117677	-0.030837	-0.0984615	-0.0384821	-0.0156402	-0.182401	-0.104338		3.14	-0.048596	-0.0672561	-0.03379	-0.00394077	-0.0711663	-0.0149298	-0.0284732
3.15	-0.0718861	-0.0410972	-0.124582	-0.26805	-0.0987272	-0.130338	0.0266457	-0.0555307	-0.0520749	-0.0360098	-0.0687119	-0.0611656	-0.0952433	-0.00178361	-0.0998736	-0.00269816	-0.0221683	-0.0805999	-0.0524635	-0.0235086	-0.16992	-0.0976016	-0.0886381	-0.225493	-0.0570807	-0.134485	-0.0657643	-0.0943773	-0.126543	-0.104524	-0.150863	-0.00710743	-0.114682	-0.0909361	-0.0385643	-0.138325	-0.0525179	-0.0523448	-0.201692	-0.125531		3.15	-0.0389031	0.0019585	-0.0404402	0.0232487	-0.074273	-0.0412041	-0.0269748
3.16	-0.0645021	-0.0428395	-0.0165004	-0.158577	-0.117013	-0.0995797	0.0132637	-0.0492908	-0.0565903	0.0129123	-0.0603561	-0.0644361	-0.0448212	-0.0607729	-0.0153646	0.0455135	-0.0393392	-0.0806824	-0.0604123	-0.0220172	-0.11958	-0.106074	-0.0633496	-0.161312	-0.040889	-0.124502	-0.035672	-0.126663	-0.135766	-0.11197	-0.175117	-0.029327	-0.101312	-0.0951005	-0.0392102	-0.124779	-0.0536985	-0.0830996	-0.152608	-0.131576		3.16	-0.0447999	-0.0346817	-0.0192768	0.0254785	-0.0752501	-0.0165097	-0.0366408
3.17	-0.0775699	-0.0516546	0.0543159	-0.106623	-0.117175	-0.097636	0.0175145	-0.0284428	-0.0422479	0.0430136	-0.0599608	-0.0637658	-0.0526471	-0.0743335	-0.0876637	0.0746068	-0.0315899	-0.089226	-0.132073	-0.0237382	-0.135948	-0.101618	-0.0263879	-0.0716447	-0.0576709	-0.127735	-0.0377125	-0.0827234	-0.100994	-0.103001	-0.153368	-0.0337831	-0.0276475	-0.134804	-0.0478548	-0.123499	-0.0530598	-0.103835	-0.0707453	-0.163855		3.17	-0.0447389	-0.0315346	-0.0121189	0.0355913	-0.093994	-0.0138876	-0.0462962
3.18	-0.093359	-0.061905	0.0804795	-0.0621546	-0.142363	-0.136839	0.00492889	-0.0240989	-0.0474215	0.0330153	-0.0763579	-0.07553	-0.117677	-0.0256441	-0.195299	0.106719	-0.024384	-0.0979554	-0.142453	-0.0176934	-0.13492	-0.0633712	-0.0396287	-0.0764404	-0.0407732	-0.163658	-0.0538206	-0.0318274	-0.073665	-0.0866217	-0.153099	-0.0381569	-0.0186674	-0.111527	-0.0517009	-0.156774	-0.0401336	-0.129623	-0.0932054	-0.152097		3.18	-0.043717	0.00627024	-0.0237636	0.0305261	-0.0832625	-0.0391946	-0.0453807
3.19	-0.0893202	-0.127141	0.0888517	-0.127319	-0.137207	-0.155393	-0.00324748	-0.0336131	-0.0499513	0.0523178	-0.0586076	-0.0747849	-0.116501	0.0111088	-0.128364	0.000193068	-0.0190402	-0.0998746	-0.085831	-0.0314799	-0.112662	-0.0375232	-0.0442466	-0.0766836	-0.0300289	-0.0713495	-0.045587	-0.0211158	-0.0363883	-0.0803779	-0.15187	-0.0376681	-0.0601147	-0.111833	-0.0426423	-0.157473	-0.0496133	-0.13683	-0.113292	-0.118734		3.19	-0.0222185	-0.0151678	-0.010873	-0.0140096	-0.0783046	-0.0573229	-0.038546
3.2	-0.0839946	-0.142806	0.0819469	-0.0698463	-0.114692	-0.165232	0.0112238	-0.0781329	-0.0579515	0.0628902	-0.0686446	-0.0697269	-0.129942	-0.0322243	-0.143696	-0.113511	-0.0283922	-0.0975335	-0.100114	-0.0438714	-0.095911	-0.0692331	-0.0469211	-0.120184	-0.0195733	-0.00732293	-0.0482887	-0.0241531	-0.0212212	-0.107869	-0.166805	-0.0460719	-0.0512211	-0.129127	-0.0223383	-0.14957	-0.0585106	-0.163908	-0.0675041	-0.136553		3.2	-0.0129976	-0.0373452	-0.0148051	-0.0499909	-0.0564006	-0.0451937	-0.0460515
3.21	-0.0766765	-0.1635	0.0760631	-0.029589	-0.0884605	-0.122716	-0.0073397	-0.185219	-0.0611302	0.0370058	-0.0599034	-0.0641583	-0.129794	-0.0234223	-0.179996	-0.159004	-0.0287401	-0.0968609	-0.16828	-0.0446393	-0.0498228	-0.0855878	-0.0207184	-0.150465	0.0284778	0.00287532	-0.0488427	-0.0292722	-0.0147253	-0.0895095	-0.160534	-0.0504254	-0.0982369	-0.110868	-0.0558022	-0.139027	-0.0605745	-0.139315	-0.0484656	-0.156226		3.21	-0.0199096	-0.0384446	-0.058476	-0.052586	-0.0527263	-0.0538864	-0.060418
3.22	-0.0581336	-0.189485	0.0666338	-0.021979	-0.0868356	-0.104045	-0.024597	-0.192483	-0.0469084	0.0423881	-0.0530615	-0.0665385	-0.122728	-0.031663	-0.136089	-0.134364	-0.0360481	-0.10007	-0.118085	-0.0455714	0.00749521	-0.0945532	-0.0444564	-0.154663	0.0470421	0.0198401	-0.0367492	-0.00813035	0.00215957	-0.109482	-0.112294	-0.0598156	-0.116665	-0.078334	-0.0903144	-0.120152	-0.0635861	-0.151587	-0.0144442	-0.125378		3.22	-0.0188458	-0.0350105	-0.0328917	-0.0391339	-0.0346526	-0.0555956	-0.0658185
3.23	-0.0587605	-0.127575	0.0424083	-0.005458	-0.0607744	-0.158529	-0.0246822	-0.0786888	-0.0581141	0.0439614	-0.0537585	-0.0605616	-0.0900309	-0.0992892	-0.0955614	-0.0891386	-0.0364382	-0.091138	-0.0698302	-0.0347938	0.0340381	-0.0627644	-0.0465911	-0.1549	0.0440364	0.0280528	-0.0549772	0.00057434	0.00276716	-0.127135	-0.120772	-0.0743614	-0.152839	-0.0484811	-0.116351	-0.102243	-0.0674979	-0.112321	-0.0122678	-0.134445		3.23	-0.0274247	-0.0534883	-0.0248759	-0.0551854	-0.0288587	-0.0561841	-0.0882539
3.24	-0.0501308	-0.0856192	-0.0050819	-0.0220082	-0.0392885	-0.173621	-0.0161473	-0.0561253	-0.0667157	0.0529594	-0.0657273	-0.0695701	-0.0902578	-0.0954818	-0.0349723	-0.0653419	-0.0576316	-0.0804029	-0.0713351	-0.03576	0.0564774	-0.056235	-0.0359546	-0.170102	0.0632928	0.040091	-0.0532691	-0.0735011	0.00238387	-0.156567	-0.157192	-0.0741405	-0.124553	-0.0619617	-0.145738	-0.0862137	-0.0654793	-0.111009	0.0244171	-0.124492		3.24	-0.0356561	-0.0595202	-0.0473035	-0.0420812	-0.0394319	-0.0633168	-0.0858662
3.25	-0.0407259	-0.119733	-0.000645273	-0.0439975	-0.0563426	-0.092036	0.00353439	-0.0572955	-0.0560477	0.0595453	-0.0452189	-0.069839	-0.081446	-0.0682314	0.0015603	-0.063165	-0.0820842	-0.0738602	-0.0526239	-0.0416728	0.0572498	-0.0567017	-0.0562644	-0.217492	0.0420932	0.0288993	-0.0510104	-0.129859	-0.0168811	-0.125385	-0.136552	-0.0627593	-0.0252096	-0.0770688	-0.169662	-0.0664391	-0.0520152	-0.109503	0.0623878	-0.0429735		3.25	-0.0329685	-0.0688497	-0.0445566	-0.0622077	-0.0294421	-0.0433307	-0.0818898
3.26	-0.0503656	-0.163573	-0.0566578	-0.0876123	-0.0452028	-0.0194606	0.00100735	-0.0307261	-0.0350661	0.0489098	-0.060407	-0.069302	-0.0630046	-0.123042	0.035645	-0.0751338	-0.0739098	-0.0592152	-0.07024	-0.0452805	0.0633524	-0.0459296	-0.0994869	-0.177215	0.0259656	0.0243712	-0.0602485	-0.146663	-0.0247703	-0.104228	-0.132035	-0.0769613	-0.0164297	-0.0820352	-0.145367	-0.0589027	-0.0490898	-0.106042	0.0516467	-0.0146028		3.26	-0.0367279	-0.0488422	-0.0409143	-0.0437702	-0.0133913	-0.039478	-0.0675129
3.27	-0.048315	-0.126929	-0.200647	-0.124228	-0.0449444	0.00817967	-0.0178369	0.0613887	-0.0167877	0.0404011	-0.069983	-0.0530618	-0.0636243	-0.146326	0.0352388	-0.0498799	-0.0485302	-0.0661869	-0.0822373	-0.0579872	0.0679916	-0.0517408	-0.100582	-0.165683	0.0498071	0.0231292	-0.0887052	-0.101711	-0.0263071	-0.0927169	-0.128393	-0.0791826	-0.0470004	-0.0947038	-0.150823	-0.0667086	-0.0480847	-0.105791	0.0448448	0.00125182		3.27	-0.0409496	-0.0454171	-0.0311556	-0.0251873	-0.0130633	-0.0628505	-0.0699817
3.28	-0.0228729	-0.0867467	-0.216953	-0.118588	-0.0398631	0.0128941	-0.0248652	0.102904	-0.0160334	0.0307627	-0.0756132	-0.050776	-0.0968691	-0.0984833	0.0562925	-0.0512053	-0.0313122	-0.0934873	-0.0642869	-0.0615871	0.0650441	-0.0554735	-0.071248	-0.139127	0.0626985	-0.00734189	-0.112162	-0.0460722	-0.00687205	-0.068896	-0.109687	-0.0664998	-0.10786	-0.0864426	-0.193585	-0.0440282	-0.0427512	-0.117373	0.0464442	0.0510348		3.28	-0.0463221	-0.0680317	-0.0517046	-0.00738652	-0.0151262	-0.0605879	-0.0916763
3.29	-0.0204034	-0.0731036	-0.270013	-0.0224196	-0.0237138	0.0147453	-0.0145241	0.0994867	-0.0261679	0.0260977	-0.0710623	-0.0550654	-0.101174	-0.114863	0.0483786	-0.0728104	-0.0424975	-0.11591	-0.0216788	-0.0442792	0.0599099	-0.0329638	-0.0560093	-0.14146	0.0564487	-0.0138743	-0.09005	-0.0235806	0.0107357	-0.0663552	-0.0873821	-0.053754	-0.12262	-0.0678981	-0.238346	-0.0605325	-0.057881	-0.117829	0.0437802	0.0701618		3.29	-0.0392713	-0.0578291	-0.0718755	-0.0179322	-0.0131542	-0.0365746	-0.0727506
3.3	-0.0189003	-0.118188	-0.296503	-0.0011407	-0.0265992	0.0136434	-0.0227121	0.032462	-0.0396468	0.0240077	-0.0358372	-0.0580185	-0.0802519	-0.120026	0.0112302	-0.0773765	-0.037919	-0.108657	-0.0301315	-0.0434433	0.0444107	0.00909791	-0.030508	-0.158184	0.0465093	-0.00508804	-0.0897393	-0.0652637	0.0182936	-0.0801321	-0.083701	-0.0646278	-0.135917	-0.084112	-0.19764	-0.0339829	-0.0665378	-0.0821155	0.0469732	0.0884107		3.3	-0.0436537	-0.0383095	-0.0573156	-0.029958	-0.00421297	-0.0437543	-0.0444337
3.31	-0.0240564	-0.13081	-0.248905	0.0170954	-0.0423906	-0.0285886	-0.071455	-0.0289579	-0.0268792	0.0283748	-0.0680812	-0.0702349	-0.0390441	-0.177538	-0.0404202	-0.00939357	-0.0238205	-0.0741294	-0.0212721	-0.0509811	0.0424076	0.0286981	-0.0460125	-0.108177	0.030272	-0.0378767	-0.106153	-0.109898	0.017902	-0.0611958	-0.0758313	-0.0725911	-0.0889886	-0.0743744	-0.150011	-0.00418562	-0.0754125	-0.0792575	0.0482279	0.0956026		3.31	-0.0371074	-0.0499495	-0.0600133	-0.023575	-0.0130177	-0.0458369	-0.0430728
3.32	-0.0191085	-0.166998	-0.123484	0.0798291	-0.0562356	-0.0859536	-0.0661873	-0.0820545	-0.0352809	0.0345559	-0.0839665	-0.0740778	-0.0207248	-0.171096	-0.0673226	0.0138546	-0.0136361	-0.0679221	-0.0155647	-0.0479253	0.0381474	0.0262395	-0.0500352	-0.0562312	0.0245986	-0.103523	-0.120977	-0.0622177	0.0244435	-0.0475048	-0.0493708	-0.0760634	-0.0386889	-0.0677627	-0.161212	-0.00784454	-0.0789471	-0.0697883	0.0481054	0.106017		3.32	-0.00691323	-0.0889517	-0.0567544	-0.0342774	-0.0266203	-0.0326201	-0.0514731
3.33	-0.0167049	-0.100728	0.0068459	0.033736	-0.0543532	-0.0838095	-0.0637233	-0.122104	-0.0405115	0.0052328	-0.0741772	-0.058797	-0.00666734	-0.119171	-0.0518449	0.0168245	-0.0370915	-0.0833254	-0.0214989	-0.0412355	0.0305024	0.0593064	-0.0330783	-0.0327848	0.0161416	-0.158941	-0.122028	-0.044224	0.0121888	-0.0476389	-0.0253129	-0.0684565	-0.0885818	-0.0784716	-0.216288	-0.0203127	-0.0656197	-0.0499507	0.0631691	0.106229		3.33	-0.00231981	-0.0677952	-0.0484796	-0.055989	-0.0140324	-0.0467774	-0.0630221
3.34	-0.0299199	-0.0706967	0.024147	0.00812429	-0.0483755	-0.0915408	-0.119099	-0.107633	-0.0725107	0.00294379	-0.0753432	-0.0669872	0.00733987	-0.15976	-0.0514101	0.00544742	-0.0363124	-0.0840566	-0.0368482	-0.037399	0.0179805	0.0948827	-0.0148134	-0.0855014	-0.00635478	-0.139018	-0.128271	-0.0889037	-0.0179297	-0.0696788	-0.00968004	-0.0595164	-0.07925	-0.0754075	-0.156582	-0.0591251	-0.0594546	-0.050801	0.0505511	0.0852946		3.34	-0.0267935	-0.049484	-0.0596618	-0.0646261	-0.0249226	-0.0349235	-0.0384366
3.35	-0.0393691	-0.0430417	0.0408601	0.0621769	-0.0414896	-0.0598405	-0.173063	-0.0681403	-0.0809131	-0.00606163	-0.0768538	-0.0731292	0.00873409	-0.189866	-0.0800553	-0.0953286	-0.0291408	-0.0824252	-0.023489	-0.0546686	0.0214192	0.0942477	-0.0142246	-0.0938206	-0.0105227	-0.14661	-0.150166	-0.0868172	-0.0397443	-0.105733	0.0249423	-0.0578741	-0.0501971	-0.05593	-0.136893	-0.0791112	-0.0660355	-0.0564002	0.047403	0.0698428		3.35	-0.038319	-0.0370874	-0.0613712	-0.0617743	-0.0215755	-0.0371197	-0.0331955
3.36	-0.0584258	-0.052554	0.0610616	0.122857	-0.0609237	-0.0375202	-0.175104	-0.0691185	-0.070542	-0.0228389	-0.0544257	-0.0835691	0.0179414	-0.11028	-0.0932548	-0.152376	-0.0375228	-0.0713369	-0.0239279	-0.0685363	0.0408101	0.0772524	-0.0350196	-0.0896765	-0.00587974	-0.135856	-0.171868	-0.0674082	-0.0682917	-0.126512	0.0325055	-0.0630659	-0.121565	-0.0464283	-0.131359	-0.0935815	-0.0547382	-0.0619578	0.0462778	0.0557465		3.36	-0.0468107	-0.0465632	-0.0587205	-0.047605	-0.0332523	-0.0294561	-0.0350706
3.37	-0.0498806	-0.0871667	0.054933	0.130181	-0.0489121	-0.0373737	-0.172105	-0.0926948	-0.0720712	-0.0885376	-0.0233579	-0.0907185	0.0288353	-0.10808	-0.0870571	-0.194705	-0.0354747	-0.0748975	-0.037785	-0.0595426	0.0546613	0.0694979	-0.0389719	-0.107158	-0.0167721	-0.123581	-0.136032	-0.0999199	-0.0705085	-0.147805	0.0512758	-0.0760795	-0.10069	-0.0453678	-0.0676011	-0.124554	-0.0674606	-0.059238	0.044529	0.0459489		3.37	-0.0266917	-0.0532483	-0.062816	-0.0622078	-0.013528	-0.0305505	-0.0290656
3.38	-0.0523288	-0.0624847	0.0375129	0.141615	-0.0597638	-0.0200625	-0.144895	-0.0938712	-0.0767646	-0.188631	-0.0342888	-0.0886969	0.00362931	-0.0943768	-0.0751836	-0.177654	-0.0382271	-0.0719783	-0.0281511	-0.0579878	0.047071	0.0336098	-0.0281966	-0.0802145	-0.0299804	-0.170345	-0.121845	-0.0715402	-0.0636539	-0.132884	0.046433	-0.0846233	-0.0319643	-0.0608541	-0.0542473	-0.134498	-0.0744298	-0.0651299	0.018786	0.0354318		3.38	-0.00254045	-0.0592434	-0.0810013	-0.0681696	-0.0316207	-0.0125101	-0.0240157
3.39	-0.0506958	-0.027904	0.0383986	0.141204	-0.0823378	-0.0334812	-0.171712	-0.0993512	-0.0720712	-0.373475	-0.0470949	-0.0715297	0.00808214	-0.128972	-0.100152	-0.171199	-0.0515627	-0.076671	-0.044227	-0.0430454	0.0524055	-0.0311436	-0.0345021	-0.0540162	-0.05224	-0.151119	-0.116854	-0.0214887	-0.0694844	-0.121432	0.0320103	-0.0723304	-0.0730796	-0.048277	-0.029413	-0.141922	-0.0680385	-0.0560745	0.0283846	0.0236518		3.39	-0.000123956	-0.0705111	-0.0791876	-0.075267	-0.0440816	-0.00845783	-0.02001
3.4	-0.0380854	-0.0212446	0.0240881	0.140334	-0.0827108	-0.0587462	-0.21836	-0.138582	-0.0754696	-0.476521	-0.0437565	-0.0810981	-0.00100736	-0.149304	-0.202173	-0.124603	-0.0645573	-0.0736244	-0.0461631	-0.037483	0.0363321	-0.0681716	-0.0511574	-0.0531199	-0.0759531	-0.0947075	-0.120692	-0.0195097	-0.064384	-0.186214	0.0179609	-0.0747745	-0.0376837	-0.0545462	-0.011756	-0.10071	-0.055793	-0.0410433	0.0118998	0.0157379		3.4	0.0275619	-0.0480548	-0.0715858	-0.0413788	-0.0473061	-0.0172059	-0.0276387
3.41	-0.0171493	0.0130272	0.00777982	0.13389	-0.117949	-0.103977	-0.227424	-0.240524	-0.0917464	-0.308097	-0.0518234	-0.085277	-0.0245213	-0.110422	-0.217921	-0.224939	-0.0411604	-0.0671744	-0.0612458	-0.043514	0.034757	-0.10267	-0.0648151	-0.0598597	-0.0653192	-0.075663	-0.09809	-0.0389906	-0.075607	-0.181334	0.0127971	-0.0862874	-0.0383116	-0.10314	-0.0146253	-0.05493	-0.0749635	-0.0410084	-0.00593491	0.0197104		3.41	0.0579248	-0.0334356	-0.0573601	-0.0229801	-0.0598432	-0.0366531	-0.0122906
3.42	0.0151114	-0.00568683	0.00698626	0.104748	-0.134235	-0.0757468	-0.211302	-0.336155	-0.0984893	-0.153176	-0.0470762	-0.0889497	-0.0240295	-0.0995296	-0.198529	-0.275302	-0.0129674	-0.0466087	-0.0846937	-0.0490213	0.035753	-0.110842	-0.0861302	-0.0378718	-0.0650071	-0.0530083	-0.0640012	-0.0987779	-0.0799941	-0.128392	0.00330482	-0.0846173	-0.0702631	-0.104611	-0.048557	-0.0511563	-0.0884832	-0.0629887	-0.0199528	0.0284944		3.42	0.0709691	-0.0253887	-0.0527981	-0.0333773	-0.0579906	-0.0208719	-0.01017
3.43	0.0405565	-0.0151749	0.00732335	0.0806799	-0.10617	-0.0805451	-0.273863	-0.353416	-0.0966072	-0.136867	-0.0543796	-0.0912222	-0.0673737	-0.126451	-0.132964	-0.250876	-0.0250427	-0.0454663	-0.0895184	-0.0389732	0.0110176	-0.0657449	-0.0929627	-0.00289818	-0.0633511	-0.0312195	-0.0462225	-0.13217	-0.0855054	-0.152067	-0.00216428	-0.0651399	-0.0425122	-0.0794176	-0.117762	-0.073841	-0.0969719	-0.0741907	-0.0475287	0.0313964		3.43	0.0948858	-0.00845458	-0.048909	-0.0297841	-0.0428228	-0.0364889	-0.0177516
3.44	0.0354177	-0.0375317	0.0129637	0.0749587	-0.102093	-0.055952	-0.164329	-0.221664	-0.0884809	-0.157385	-0.0812559	-0.101359	-0.0671091	-0.161027	-0.105241	-0.173208	-0.0369805	-0.0390553	-0.0796349	-0.0272851	0.0122594	-0.0349943	-0.069444	-0.0352494	-0.0519804	-0.0116426	-0.0270608	-0.159066	-0.0854856	-0.17051	-0.0179505	-0.0685704	0.00418428	-0.0813485	-0.139798	-0.106167	-0.0901487	-0.0678914	-0.0348579	0.0168571		3.44	0.0671127	-0.000373998	-0.0258449	-0.0297705	-0.0454333	-0.0409804	-0.00739143
3.45	0.0499894	-0.00782693	0.0165978	0.0807353	-0.131777	-0.0453133	-0.0663069	-0.0811048	-0.0953893	-0.157231	-0.102938	-0.0974341	-0.0937691	-0.130657	-0.0606259	-0.0921648	-0.0418414	-0.0485826	-0.102376	-0.0434996	-0.0049475	-0.00520885	-0.0413522	-0.106974	-0.0520928	0.00894036	-0.0276334	-0.099826	-0.0946073	-0.135221	-0.0226791	-0.0851263	-0.0785477	-0.10994	-0.104441	-0.141371	-0.083319	-0.0642633	-0.0333696	-0.00429616		3.45	0.0343675	0.0229796	-0.0232323	-0.0239327	-0.063572	0.00210013	-0.00317808
3.46	0.0212383	0.0212372	-0.0122158	0.0783401	-0.0804588	-0.108451	-0.0577628	-0.042332	-0.107783	-0.099279	-0.10664	-0.100893	-0.128385	-0.128801	-0.0106507	-0.103765	-0.0521929	-0.0753739	-0.07461	-0.0433914	0.0123829	0.0230471	-0.0521684	-0.0785834	-0.05993	0.030774	-0.024375	-0.058946	-0.109125	-0.134054	-0.0234075	-0.0828407	-0.0730425	-0.140263	-0.139144	-0.175813	-0.0939982	-0.077199	-0.0344205	-0.00225156		3.46	-0.00052066	0.0204547	-0.00764117	0.00869348	-0.0661146	-0.0314616	-0.0234312
3.47	-0.034456	-0.0033378	-0.027136	0.0595259	-0.0596682	-0.130858	-0.0152921	-0.0463355	-0.102624	-0.0960545	-0.0959737	-0.109751	-0.147133	-0.153583	-0.0109916	-0.0568459	-0.0664782	-0.0820334	-0.0490911	-0.0384202	-0.00245734	0.0346391	-0.0570357	-0.0809798	-0.061077	0.0327327	-0.0296751	-0.0605193	-0.121444	-0.124995	-0.0401929	-0.0785323	-0.0243562	-0.135213	-0.169805	-0.212589	-0.103913	-0.0778358	-0.0444667	-0.00967415		3.47	-0.00904746	-0.0216145	0.00693037	-0.0141747	-0.0654346	-0.0635823	-0.009001
3.48	-0.0885584	0.0016762	-0.0187712	0.0376869	-0.0706713	-0.0911569	0.00365402	-0.0586598	-0.109076	-0.0787289	-0.0935209	-0.110842	-0.159805	-0.167093	-0.00543172	-0.0129281	-0.0680891	-0.0900916	-0.0889559	-0.0357847	-0.0219113	0.0403986	-0.0565495	-0.0941701	-0.0610533	0.0263986	-0.0573	-0.0639905	-0.127321	-0.123555	-0.0556889	-0.0880841	-0.0355962	-0.153015	-0.173061	-0.176765	-0.111707	-0.0545041	-0.0344788	-0.00471247		3.48	0.0069392	-0.0109254	0.0141282	-0.0318843	-0.0655258	-0.0400201	-0.0180262
3.49	-0.121744	0.00816219	-0.0266229	0.000810252	-0.078493	-0.0787164	0.0146688	-0.047288	-0.11095	-0.0710816	-0.0735262	-0.0894197	-0.145304	-0.113705	-0.00651411	-0.017326	-0.0734762	-0.129289	-0.0996834	-0.0261385	-0.0416765	0.0441869	-0.0583314	-0.0821469	-0.0515566	0.0197952	-0.0430127	-0.0452403	-0.150089	-0.137589	-0.0569584	-0.108015	-0.0858516	-0.192636	-0.100669	-0.154014	-0.142973	-0.0636353	-0.0163602	0.0018444		3.49	0.00786038	0.00596525	0.00433697	-0.0251968	-0.0503868	-0.0445882	-0.0456408
3.5	-0.143547	0.016198	-0.0442965	0.00286333	-0.054521	-0.123027	0.0299377	-0.0137291	-0.0901243	-0.0975339	-0.0718607	-0.0902455	-0.0895094	-0.132657	-0.0151165	-0.000265166	-0.0623232	-0.113536	-0.0655533	-0.0349172	-0.0393171	0.0321299	-0.0692994	-0.0579308	-0.0654373	0.0246484	-0.0312062	-0.0622323	-0.155659	-0.223993	-0.0645589	-0.112389	-0.117339	-0.152002	-0.102047	-0.151931	-0.137937	-0.100401	-0.00258299	0.00202802		3.5	-0.00119491	-0.0345206	0.00881584	-0.0275652	-0.0539368	-0.0660564	-0.0199732
3.51	-0.124634	-0.00892782	-0.0413158	0.00814393	-0.0602468	-0.159566	0.0179105	0.0196948	-0.0786144	-0.221075	-0.0841816	-0.0990488	-0.0770258	-0.116629	0.00353859	0.0481702	-0.0725489	-0.11415	-0.120365	-0.0262139	-0.0712261	0.0193329	-0.0608278	-0.132822	-0.0592024	0.00223225	-0.0281254	-0.0984515	-0.149159	-0.144103	-0.0746814	-0.1142	-0.121434	-0.167406	-0.0975274	-0.136201	-0.130217	-0.120027	-0.00188294	-0.0128471		3.51	0.00237793	-0.0289475	0.0242942	-0.033307	-0.0781925	-0.0428077	-0.00178637
3.52	-0.0987729	-0.0439831	-0.0543664	-0.000382369	-0.0634027	-0.120395	0.00788974	0.0442318	-0.0568776	-0.341603	-0.0912671	-0.0926035	-0.0540875	-0.132853	-0.0453712	0.0919599	-0.077435	-0.147446	-0.114925	-0.0213497	-0.137255	-0.000456886	-0.0670461	-0.150175	-0.056268	-0.0515339	-0.0342965	-0.0535799	-0.150097	-0.0933269	-0.100727	-0.101024	-0.144287	-0.248764	-0.0609275	-0.112906	-0.156795	-0.086544	-0.0117697	-0.0088363		3.52	-0.023873	-0.00800065	0.00593172	-0.00332656	-0.072248	-0.0463081	-0.0157269
3.53	-0.104027	-0.0591344	-0.0678209	-0.0311055	-0.0672051	-0.124869	-0.0110284	0.0290165	-0.0511725	-0.310321	-0.0856538	-0.104108	-0.0570821	-0.144825	-0.132233	0.0823896	-0.057046	-0.161793	-0.0749474	-0.0181199	-0.129121	-0.00913065	-0.0876761	-0.0891785	-0.0639892	-0.0369446	-0.0495304	-0.0491391	-0.134325	-0.156196	-0.13029	-0.100403	-0.0992524	-0.200667	-0.0629236	-0.122849	-0.182125	-0.0843706	-0.0282605	0.0166		3.53	-0.0286535	-0.0303678	-0.019392	-0.0326814	-0.0733669	-0.0492497	-0.036755
3.54	-0.104734	-0.0327989	-0.0656897	-0.0556388	-0.0801445	-0.131182	-0.0195922	0.0215392	-0.0477986	-0.358991	-0.0763842	-0.116232	-0.0419422	-0.080525	-0.132881	0.0836273	-0.053292	-0.117601	-0.0833133	-0.0290867	-0.0943755	-0.00943144	-0.0771056	-0.0395325	-0.055909	-0.0356565	-0.0564537	-0.0588092	-0.112066	-0.137156	-0.137508	-0.0819357	-0.0611977	-0.111397	-0.0961101	-0.129049	-0.183886	-0.0921392	-0.0393877	-0.0148188		3.54	-0.0293796	-0.0333027	-0.0228864	-0.0484372	-0.0746371	-0.0364195	-0.0264429
3.55	-0.123327	-0.042102	-0.0809306	-0.0783679	-0.0863596	-0.102654	-0.0257644	0.0359753	-0.0522867	-0.309973	-0.0780786	-0.103323	-0.0228023	-0.0725106	-0.112687	0.0765833	-0.0465444	-0.0803932	-0.101037	-0.0415519	-0.0788964	-0.0108628	-0.0538674	-0.0120091	-0.0569015	-0.0558394	-0.0599917	-0.0694931	-0.0848735	-0.0858563	-0.203896	-0.0706594	-0.0913468	-0.0955154	-0.0924137	-0.14797	-0.162353	-0.0644482	-0.0528784	-0.0271052		3.55	-0.0338642	-0.0234957	-0.0121294	-0.0154634	-0.0772428	-0.0728861	-0.0425967
3.56	-0.108514	-0.0705756	-0.189226	-0.106507	-0.0781329	-0.117079	-0.0355128	0.0372327	-0.0596416	-0.27966	-0.0815506	-0.106561	-0.0158535	-0.0965787	-0.0888984	0.0207046	-0.0671366	-0.106777	-0.112651	-0.0374012	-0.0599656	-0.011612	-0.060061	-0.0167854	-0.055484	-0.0790368	-0.049658	-0.0948746	-0.0798279	-0.129827	-0.260424	-0.0677152	-0.102654	-0.0647795	-0.0868675	-0.159798	-0.167287	-0.0522702	-0.0576184	-0.0445305		3.56	-0.0231043	-0.0502259	-0.0174754	-0.0156325	-0.0677611	-0.0642765	-0.0534941
3.57	-0.0991174	-0.0848749	-0.290838	-0.217633	-0.0649339	-0.0994281	-0.0317073	0.00598246	-0.0565084	-0.281378	-0.0584776	-0.107449	-0.0340612	-0.112749	-0.10109	-0.0210837	-0.0790952	-0.124321	-0.134081	-0.0454171	-0.0358878	-0.0210807	-0.0737891	-0.00955585	-0.0608757	-0.0843102	-0.0330611	-0.0733593	-0.0841256	-0.129072	-0.254581	-0.074112	-0.0176582	-0.0624751	-0.109374	-0.123217	-0.152191	-0.0459755	-0.0620907	-0.0420068		3.57	-0.0137543	-0.0545209	-0.0307289	0.00689057	-0.0550362	-0.0487454	-0.0567076
3.58	-0.100254	-0.081473	-0.314893	-0.295485	-0.068525	-0.123368	-0.018865	-0.020865	-0.0521417	-0.128965	-0.0487128	-0.112797	-0.0116366	-0.0996463	-0.0588185	-0.0576164	-0.0843337	-0.146035	-0.119786	-0.0517542	-0.0369779	-0.0239447	-0.0770281	-0.0293691	-0.0404869	-0.0720383	-0.0342828	-0.0219619	-0.0855441	-0.0769792	-0.229257	-0.0740744	-0.0374556	-0.0890887	-0.106593	-0.0563825	-0.101202	-0.0455527	-0.0788324	-0.047844		3.58	-0.037472	-0.0410609	-0.0100954	0.00894135	-0.0487012	-0.0932168	-0.0610419
3.59	-0.110213	-0.0953887	-0.333503	-0.257692	-0.0759953	-0.0739251	-0.00811854	-0.014093	-0.0447391	0.0135877	-0.0544804	-0.132635	-0.0319913	-0.0640815	-0.0544488	-0.0929225	-0.0736366	-0.144044	-0.0800019	-0.051232	-0.0232167	-0.0352074	-0.0587365	-0.0742103	-0.0264899	-0.058535	-0.0326734	-0.00447553	-0.0703952	-0.0435193	-0.270071	-0.0666866	-0.135271	-0.122618	-0.118671	-0.061531	-0.0763364	-0.0546907	-0.0926962	-0.0546483		3.59	-0.0360801	-0.0789611	0.0191193	-0.0222961	-0.0504924	-0.0798568	-0.0569849
3.6	-0.120816	-0.0914481	-0.269404	-0.24169	-0.0774541	-0.0382703	-0.0101952	-0.0125319	-0.0409028	-0.029889	-0.0605499	-0.137843	-0.0324774	-0.0843031	-0.0577268	-0.0674409	-0.0334342	-0.180767	-0.0903952	-0.0565499	-0.029091	-0.0296191	-0.0773937	-0.0645728	-0.0226741	-0.067538	-0.0285485	-0.0245696	-0.0734598	-0.0306229	-0.225784	-0.0750457	-0.0907906	-0.109302	-0.136431	-0.101278	-0.0709849	-0.074763	-0.0856776	-0.0927776		3.6	-0.0655344	-0.0642344	0.0181183	-0.0301642	-0.0363132	-0.0426657	-0.0470037
3.61	-0.141392	-0.0943959	-0.16747	-0.258629	-0.0757358	-0.0345747	-0.0027891	-0.0260363	-0.0458523	-0.111241	-0.0713872	-0.1328	-0.0223708	-0.127416	-0.0435572	-0.123136	-0.0318622	-0.128219	-0.106014	-0.0731048	-0.0616346	-0.00135862	-0.0981615	-0.0399696	-0.0220829	-0.0543628	-0.0415695	-0.0617776	-0.0647058	-0.0177902	-0.17912	-0.0572626	-0.093579	-0.0863509	-0.105393	-0.0703567	-0.053342	-0.058703	-0.0802493	-0.142825		3.61	-0.0904659	-0.0435759	-0.0178385	-0.0140313	-0.021802	-0.0485843	-0.046168
3.62	-0.138956	-0.107797	-0.144594	-0.194399	-0.0824197	-0.0422373	-0.0062252	-0.0105286	-0.0552074	-0.111024	-0.0908426	-0.125055	-0.00229714	-0.0772217	-0.0360275	-0.164873	-0.0640568	-0.0988545	-0.115464	-0.0720413	-0.0478454	0.0030475	-0.0951652	-0.0739384	-0.00838069	-0.043554	-0.0630873	-0.0725659	-0.0689499	-0.0290475	-0.162997	-0.0417414	-0.0564998	-0.0845624	-0.0817583	-0.0460031	-0.0401082	-0.0530733	-0.0633152	-0.175009		3.62	-0.0772693	-0.0704402	-0.0351595	-0.0196344	-0.0264001	-0.0423975	-0.0397868
3.63	-0.119251	-0.139543	-0.117644	-0.134332	-0.0867269	-0.0676383	-0.0211094	-0.0287758	-0.0645139	-0.0194671	-0.105109	-0.130738	-0.00101925	-0.046379	-0.109733	-0.108748	-0.0843589	-0.102484	-0.131712	-0.0690973	-0.013829	-0.0188806	-0.0744958	-0.0910112	-0.0126782	-0.0474835	-0.0502175	-0.0857219	-0.0852945	-0.0383482	-0.149324	-0.039624	-0.00584761	-0.0650192	-0.100286	0.000652435	-0.0421461	-0.0787687	-0.0676434	-0.154838		3.63	-0.0739932	-0.0519091	-0.0244955	-0.0335839	-0.0387874	-0.0402159	-0.0367878
3.64	-0.117859	-0.128979	-0.0984836	-0.106462	-0.0743959	-0.109508	-0.017476	-0.0436411	-0.0567637	0.0258184	-0.173525	-0.126567	0.00439388	-0.0706493	-0.132878	-0.0179729	-0.102056	-0.0916198	-0.134554	-0.0874133	-0.0115248	-0.0137863	-0.0746617	-0.0607234	-0.0161286	-0.0474456	-0.0343893	-0.118706	-0.0968089	-0.0230296	-0.124998	-0.065609	-0.0321403	-0.0703277	-0.166409	-0.0191686	-0.0435437	-0.0965802	-0.0534017	-0.136769		3.64	-0.0889535	-0.0463199	-0.035345	-0.0269374	-0.0449613	-0.0332076	-0.0489335
3.65	-0.145304	-0.135994	-0.0466767	-0.084966	-0.0684642	-0.0726642	-0.00806751	-0.149451	-0.0499482	0.0578902	-0.28613	-0.11975	-0.0256696	-0.0682868	-0.118841	-0.100022	-0.111161	-0.0909034	-0.0826749	-0.0934648	-0.0533509	-0.0290223	-0.0553117	-0.060416	-0.0141469	-0.0473464	-0.0506097	-0.130637	-0.0962164	0.00124623	-0.106831	-0.0979411	-0.0474363	-0.0902526	-0.202894	-0.0430318	-0.0329843	-0.060414	-0.0743529	-0.119368		3.65	-0.110776	-0.0425192	-0.0458959	-0.0131428	-0.0361954	-0.0383558	-0.03599
3.66	-0.110667	-0.094292	0.0135008	-0.0293931	-0.0504311	-0.0618966	-0.0239397	-0.232024	-0.0389043	0.0637738	-0.382801	-0.114386	-0.0666424	-0.0138014	-0.0826004	-0.154019	-0.0807944	-0.090421	-0.064361	-0.0930633	-0.0586292	-0.0387665	-0.0513288	-0.138167	-0.000236578	-0.0366425	-0.0513351	-0.114491	-0.11199	0.00182966	-0.0968512	-0.118906	-0.0909568	-0.100448	-0.162209	-0.0250655	-0.0203701	-0.0739066	-0.0898179	-0.10132		3.66	-0.0763471	0.00836231	-0.0413581	-0.0107947	-0.0310623	-0.0643559	-0.021154
3.67	-0.103527	-0.0179182	0.0376379	0.0217326	-0.0417007	-0.0508139	-0.0165649	-0.257713	-0.0653562	0.0647828	-0.380422	-0.101426	-0.0736837	-0.0167826	-0.0355305	-0.156698	-0.0936299	-0.0609505	-0.0548612	-0.113387	-0.0443526	-0.0360574	-0.0303834	-0.167612	-0.0119245	-0.0178274	-0.0617199	-0.136218	-0.0809193	-0.00988344	-0.0808698	-0.0981433	-0.0326367	-0.111305	-0.126616	-0.022975	-0.0141039	-0.0760152	-0.0845935	-0.0772465		3.67	-0.0482906	0.0167386	-0.0317318	-0.0180299	-0.0308726	-0.0627136	-0.0325422
3.68	-0.103387	0.00325538	-0.00987673	0.041224	-0.0507895	-0.0418154	-0.0272972	-0.20367	-0.0746558	0.0645503	-0.385115	-0.102093	-0.0817394	-0.0346586	-0.0701379	-0.151048	-0.108977	-0.0333277	-0.0397761	-0.103939	-0.0557488	-0.0345975	-0.0401427	-0.10646	-0.0113624	-0.0151201	-0.0536061	-0.178333	-0.0622991	-0.00745015	-0.10921	-0.100388	0.0231582	-0.132014	-0.112063	-0.00344791	-0.011127	-0.0581637	-0.105483	-0.0355808		3.68	-0.0300619	-0.00545344	-0.000696638	-0.0168325	-0.0258453	-0.04719	-0.0352121
3.69	-0.0871259	0.00387289	-0.0242179	0.0458042	-0.0484032	-0.0330377	-0.0540673	-0.192014	-0.0566672	0.0623546	-0.367588	-0.113619	-0.108683	-0.0486908	-0.122686	-0.132225	-0.0769081	-0.00533152	-0.0140922	-0.0901876	-0.0321811	-0.0451923	-0.0496041	-0.111962	0.000667977	-0.00730308	-0.0638412	-0.147306	-0.0566921	-0.0129987	-0.115619	-0.118973	0.0201941	-0.218677	-0.104862	0.00487973	-0.0162342	-0.0294862	-0.0997867	-0.0253902		3.69	-0.0280273	0.000434606	-0.0267442	-0.0150494	-0.0325453	-0.0409086	-0.0207256
3.7	-0.0694119	-0.0505849	-0.0379256	0.0840634	-0.0427813	-0.059396	-0.0528761	-0.134721	-0.0550017	0.0499744	-0.326808	-0.108963	-0.10983	-0.0484928	-0.129887	-0.082192	-0.0673372	-0.0112231	-0.00546919	-0.10101	-0.0075173	-0.0319689	-0.0626488	-0.123394	0.0241958	-0.0110766	-0.108454	-0.152005	-0.0553545	-0.0190473	-0.116536	-0.118945	-0.0247361	-0.15105	-0.0707435	-0.00585503	-0.05445	-0.0178613	-0.0774899	-0.0353322		3.7	-0.0129215	0.000242261	-0.0423455	-0.0174453	-0.0164605	-0.0385951	-0.0314203
3.71	-0.0872691	-0.039903	-0.0508544	0.0745922	-0.05724	-0.0931682	-0.0414948	-0.0611019	-0.07122	0.0367443	-0.325867	-0.104769	-0.0894786	-0.0685531	-0.186758	-0.0333494	-0.087839	0.0079662	-0.00954057	-0.103066	-0.0213813	-0.0291131	-0.0561915	-0.160718	0.0393945	-0.0182001	-0.115984	-0.112816	-0.0700269	-0.0445119	-0.128581	-0.100921	-0.0778312	-0.134746	-0.0242125	-0.015996	-0.0538961	-0.0293216	-0.0819378	-0.0290285		3.71	-0.0194196	0.00942741	-0.0454701	-0.0398374	-0.0156956	-0.0437347	-0.0246897
3.72	-0.109646	-0.0156975	-0.0761633	0.0682026	-0.0679457	-0.035764	-0.0673714	-0.0355513	-0.0763062	0.0495891	-0.307162	-0.109655	-0.0726905	-0.0631846	-0.152638	0.00326854	-0.0890069	0.00178628	-0.00199828	-0.089194	-0.0587728	-0.0233555	-0.0430734	-0.106129	0.0127671	-0.0103707	-0.129556	-0.101546	-0.0606929	-0.0648196	-0.147911	-0.0788172	-0.102137	-0.141373	-0.0277679	-0.0547264	-0.0615052	-0.0515274	-0.141142	-0.0551714		3.72	-0.0389834	-0.0127542	-0.0393306	-0.0346632	-0.023972	-0.0138937	-0.0588237
3.73	-0.0937231	-0.050602	-0.126722	0.0610623	-0.0612387	-0.00801465	-0.0770452	-0.0336737	-0.0574329	0.0499566	-0.2632	-0.101468	-0.0959178	-0.0490833	-0.138897	0.0378699	-0.0636936	-0.0214226	-0.0413043	-0.0771534	-0.0916588	-0.0205645	-0.0417336	-0.105161	0.00291629	-0.00285563	-0.142769	-0.0375058	-0.0542631	-0.0688666	-0.202076	-0.0700684	-0.0346432	-0.0864092	-0.0263175	-0.044878	-0.080262	-0.0572651	-0.146566	-0.0646666		3.73	-0.0368213	-0.026261	-0.0488975	-0.0433151	4.04672e-05	-0.00934398	-0.0617102
3.74	-0.0591437	-0.0434256	-0.179345	0.0541403	-0.0593808	-0.0474844	-0.0742556	-0.0110877	-0.066579	0.0379056	-0.234507	-0.108904	-0.0893573	-0.0849742	-0.186109	0.0529623	-0.0616535	-0.0272833	-0.0936807	-0.0880384	-0.0844288	-0.0317131	-0.0617371	-0.111163	-0.0165224	-0.00307941	-0.16231	-0.00212155	-0.0520128	-0.0737265	-0.180467	-0.0458687	-0.00766912	-0.141177	-0.0197232	-0.101359	-0.0864308	-0.055691	-0.121693	-0.0580031		3.74	-0.0242687	-0.0317534	-0.0339171	-0.0410635	-0.0511404	-0.0147498	-0.0563496
3.75	-0.0501866	-0.0582085	-0.208265	0.0231478	-0.0571051	-0.10951	-0.0618389	-0.0103237	-0.0597555	0.0195413	-0.220024	-0.114383	-0.0985746	-0.0704139	-0.0773671	0.0815585	-0.0500942	-0.0490099	-0.134293	-0.107525	-0.0705201	-0.0416617	-0.0645872	-0.109556	-0.0210544	-0.0224323	-0.178862	-0.0152925	-0.0398377	-0.0686078	-0.206217	-0.0141138	-0.0315029	-0.170024	0.000457566	-0.0891493	-0.0908784	-0.0895052	-0.128822	-0.0996325		3.75	-0.0409295	-0.0356165	-0.0246431	-0.0269726	-0.125172	-0.00858101	-0.0616591
3.76	-0.0463615	-0.108439	-0.220673	0.0317259	-0.0627386	-0.10631	-0.0620987	-0.0283632	-0.0367647	0.00927725	-0.126494	-0.107549	-0.113527	-0.0463154	0.0415354	0.108678	-0.0370482	-0.0594129	-0.101194	-0.0944616	-0.0813359	-0.0295441	-0.0322924	-0.158805	-0.00754113	-0.0270185	-0.149203	-0.0079093	-0.0359138	-0.0685679	-0.222908	-0.010353	-0.0494061	-0.197863	0.0214891	-0.0415635	-0.113236	-0.0695171	-0.177331	-0.124453		3.76	-0.0286613	-0.0116041	-0.0455776	-0.0226251	-0.101451	-0.0177858	-0.0591564
3.77	-0.0440336	-0.129714	-0.174594	0.0110387	-0.0720568	-0.0726175	-0.0871041	-0.0344769	-0.0421204	-0.0050858	-0.164997	-0.103578	-0.0930491	-0.0934502	0.0618273	0.111974	-0.0363348	-0.0809079	-0.063133	-0.0940808	-0.11264	-0.0171882	-0.0354294	-0.14355	-0.0199859	-0.016772	-0.13089	-0.00370264	-0.0337506	-0.0956271	-0.220432	-0.000394451	-0.032663	-0.134439	0.0222039	-0.0339968	-0.135983	-0.065154	-0.149039	-0.118902		3.77	0.0187531	0.00557101	-0.0645686	-0.0395059	-0.0513528	-0.0378976	-0.0355267
3.78	-0.0899025	-0.114523	-0.219989	-0.0161545	-0.0809756	-0.0790207	-0.138751	-0.0594335	-0.0554701	-0.039676	-0.174456	-0.112093	-0.0951255	-0.17365	0.0541643	0.106159	-0.0275809	-0.105458	-0.0504041	-0.0898624	-0.121021	-0.0120589	-0.0506826	-0.117945	-0.014074	-0.0146834	-0.0997909	-0.00951032	-0.0253443	-0.141377	-0.194847	0.00131038	-0.0500024	-0.0967432	-0.00364076	-0.0296238	-0.153006	-0.0892261	-0.15243	-0.0981227		3.78	-0.0155862	-0.020241	-0.0707623	-0.0339381	-0.016993	-0.0505182	-0.0236691
3.79	-0.115731	-0.122232	-0.191379	-0.0158937	-0.0558077	-0.0815322	-0.206762	-0.145701	-0.0432354	-0.125074	-0.160997	-0.101832	-0.0978345	-0.122218	0.0467998	0.0777927	-0.0605461	-0.131341	-0.0739443	-0.0715479	-0.103297	-0.00925468	-0.0575914	-0.0751672	-0.0224209	-0.0248837	-0.073792	-0.0145809	-0.0432603	-0.141084	-0.204141	-0.0169168	-0.0276305	-0.145441	-0.00786738	-0.0247984	-0.190562	-0.082057	-0.186207	-0.15468		3.79	-0.0235524	-0.0401625	-0.0735454	-0.0292296	0.00662248	-0.0518321	-0.03081
3.8	-0.119019	-0.100795	-0.151527	-0.00912372	-0.0525248	-0.115966	-0.208086	-0.165738	-0.0586762	-0.201677	-0.103544	-0.10009	-0.0914854	-0.101032	0.0512053	0.0406292	-0.0804621	-0.153734	-0.129477	-0.0558686	-0.0898016	-0.00544158	-0.056416	-0.042436	-0.0433208	-0.0215767	-0.0644643	-0.0225992	-0.0565483	-0.0729042	-0.189157	-0.0762764	-0.0553743	-0.180434	-0.0378813	-0.0324698	-0.207613	-0.0688816	-0.188771	-0.157536		3.8	-0.028195	-0.0394229	-0.0581734	-0.0310272	0.00114443	-0.054681	-0.043836
3.81	-0.152409	-0.130865	-0.0793362	-0.0109636	-0.0942256	-0.132031	-0.168885	-0.193202	-0.0776534	-0.19361	-0.0686901	-0.0980911	-0.101278	-0.0965136	0.0362879	-0.0100076	-0.0701324	-0.159927	-0.156139	-0.0627867	-0.0856298	-0.0201626	-0.0436794	-0.0579061	-0.0659898	-0.0168256	-0.0532125	-0.0309905	-0.0649331	-0.0403203	-0.102681	-0.101764	-0.134817	-0.122223	-0.0672166	-0.0630026	-0.219845	-0.0936318	-0.193661	-0.158276		3.81	-0.0475777	-0.0593827	-0.0409287	-0.0132613	-0.0155061	-0.0565042	-0.038372
3.82	-0.170111	-0.193392	-0.0229748	-0.0145564	-0.0636856	-0.126115	-0.198191	-0.167781	-0.068579	-0.200621	-0.0223092	-0.107912	-0.0745364	-0.094055	0.0249684	-0.064324	-0.056996	-0.144052	-0.177518	-0.0739255	-0.0816007	-0.0300563	-0.0435481	-0.110149	-0.0897068	-0.00442024	-0.043555	-0.0222292	-0.0653538	-0.0598276	-0.0303054	-0.108429	-0.102726	-0.126422	-0.0840284	-0.0982454	-0.249444	-0.0957559	-0.167985	-0.162572		3.82	-0.0708627	-0.0686925	-0.0477292	-0.0125803	-0.0126953	-0.0431862	-0.0349498
3.83	-0.169951	-0.123318	-0.0478109	-0.0340268	-0.0646797	-0.141876	-0.117445	-0.144692	-0.0687395	-0.174981	-0.00574596	-0.127848	-0.105496	-0.0755136	0.0225726	-0.0904374	-0.0284907	-0.172861	-0.102459	-0.0804715	-0.101769	-0.025746	-0.0763377	-0.145453	-0.084	-0.0006546	-0.0719896	-0.0299339	-0.0610476	-0.067765	-0.017292	-0.101852	-0.0942023	-0.142048	-0.0902518	-0.113999	-0.201072	-0.0662275	-0.148509	-0.149702		3.83	-0.0874716	-0.0417992	-0.056149	0.000177398	-0.0232883	-0.0410983	-0.0263693
3.84	-0.192064	-0.0850106	-0.0317993	-0.0368267	-0.0739497	-0.14049	-0.0581221	-0.166026	-0.0643526	-0.0831352	0.00855828	-0.165755	-0.113505	-0.0808751	-0.0129057	-0.0963279	-0.0835915	-0.179746	0.00090674	-0.0763804	-0.110439	-0.0160429	-0.0903219	-0.153621	-0.0777426	-0.00273258	-0.089942	-0.0258385	-0.0648219	-0.0725473	-0.038032	-0.119123	-0.118693	-0.0900565	-0.115543	-0.116312	-0.192237	-0.0659403	-0.163868	-0.121314		3.84	-0.114651	-0.0694995	-0.058222	-0.0143026	-0.00241037	-0.0668373	-0.0290675
3.85	-0.202565	-0.0861737	0.00493334	-0.0193448	-0.0590531	-0.105417	-0.0552988	-0.116639	-0.0597284	-0.0270684	0.00972594	-0.227108	-0.115648	-0.0895977	-0.0629722	-0.071698	-0.128263	-0.0862542	-0.00262618	-0.085648	-0.0993062	-0.0316796	-0.0786243	-0.162585	-0.086476	-0.00526274	-0.110476	-0.0436153	-0.0831643	-0.0812368	-0.0251795	-0.100341	-0.102983	-0.0136434	-0.174157	-0.133125	-0.204302	-0.0909077	-0.180399	-0.119347		3.85	-0.108917	-0.0741776	-0.0698022	-0.0494312	-0.00351581	-0.0603719	-0.0431489
3.86	-0.210238	-0.0474443	0.0570254	-0.0154429	-0.0531945	-0.0597542	-0.03593	-0.111738	-0.0886823	0.0495116	-0.0103969	-0.288229	-0.161327	-0.106019	-0.0828039	-0.0519404	-0.151385	-0.0526325	-0.0294368	-0.0675145	-0.126768	-0.0404504	-0.0964701	-0.130815	-0.0835324	-0.00318798	-0.122125	-0.0687552	-0.0944383	-0.073896	-0.0398716	-0.0981405	-0.111621	-0.0488287	-0.200549	-0.154241	-0.161451	-0.0895103	-0.190575	-0.133899		3.86	-0.0881845	-0.0420143	-0.0604907	-0.0368908	-0.00894708	-0.0234382	-0.0245991
3.87	-0.22201	-0.0529871	0.119233	-0.0174043	-0.0625163	-0.0548073	0.000191443	-0.0542752	-0.088798	0.0303894	0.0181804	-0.302008	-0.175587	-0.119779	-0.127318	-0.039198	-0.0981144	-0.0532685	-0.0368335	-0.0632559	-0.130362	-0.0512281	-0.1177	-0.138129	-0.0889536	0.00522439	-0.151618	-0.0702328	-0.0719887	-0.0968505	-0.0459177	-0.218222	-0.102339	-0.113345	-0.170292	-0.101198	-0.12534	-0.075636	-0.182144	-0.128488		3.87	-0.0801565	-0.0448609	-0.0351661	-0.0300603	-0.00788368	-0.0397682	-0.0335289
3.88	-0.247741	-0.0389709	0.131611	-0.0237712	-0.0638416	-0.0490776	-0.018044	-0.0602253	-0.0747167	-0.0259135	0.0520973	-0.278966	-0.147818	-0.0962517	-0.185321	-0.0425037	-0.0655055	-0.0366839	-0.0456774	-0.0809688	-0.0865267	-0.0649622	-0.104412	-0.128646	-0.0866929	0.00161164	-0.187651	-0.0884891	-0.0611013	-0.11639	0.0040765	-0.2303	-0.0437126	-0.109698	-0.181984	-0.063643	-0.136918	-0.0958282	-0.181278	-0.154689		3.88	-0.0955777	-0.0540304	-0.0164053	-0.0359927	-0.0077366	-0.0798152	-0.0325558
3.89	-0.23509	-0.0281849	0.0992467	-0.0241884	-0.0630264	-0.0351212	-0.0346101	-0.0984659	-0.0694774	-0.0224543	0.0725989	-0.242278	-0.106701	-0.0737775	-0.16438	-0.0414321	-0.113042	-0.0465076	-0.0687944	-0.0649061	-0.0990708	-0.0588401	-0.080392	-0.151221	-0.0745823	0.00424466	-0.210272	-0.154312	-0.0664769	-0.142933	-0.028083	-0.155074	-0.0552643	-0.165399	-0.159257	-0.0969742	-0.163351	-0.100523	-0.171354	-0.116729		3.89	-0.110702	-0.0386182	-0.0403222	-0.00991423	-0.0105491	-0.0680736	-0.0454634
3.9	-0.209558	-0.0278117	0.0994714	-0.0216055	-0.0540363	-0.0181767	-0.0313727	-0.0791735	-0.0852775	-0.0561068	0.0889581	-0.276124	-0.124161	-0.153936	-0.119289	-0.0314534	-0.107152	-0.057007	-0.076415	-0.0637944	-0.115903	-0.0489683	-0.0754946	-0.175553	-0.0796817	0.00138259	-0.142512	-0.102779	-0.0678031	-0.122075	-0.0433629	-0.181828	-0.0578434	-0.205712	-0.109672	-0.092537	-0.117633	-0.0824394	-0.237649	-0.137812		3.9	-0.0918849	-0.0450576	-0.00382257	-0.0304612	-0.0258684	-0.0522951	-0.0367551
3.91	-0.209272	-0.0150342	0.0911581	-0.00625924	-0.049236	0.0062461	-0.0132177	-0.045127	-0.0925448	-0.115748	0.0761207	-0.260221	-0.112055	-0.155612	-0.126385	-0.0219035	-0.107431	0.017765	-0.0574482	-0.0643763	-0.0933828	-0.0428956	-0.0775034	-0.144467	-0.0763069	0.00128391	-0.1437	-0.0392679	-0.083971	-0.111045	-0.0564783	-0.250371	-0.0411711	-0.0892156	-0.102753	-0.0283424	-0.133851	-0.0545932	-0.182043	-0.123462		3.91	-0.0963967	-0.0630317	-0.0434261	-0.0241829	-0.0239	-0.0532236	-0.0431108
3.92	-0.184282	-0.0115683	0.0750159	-0.000190244	-0.0399308	0.00539123	-0.0185253	-0.0672114	-0.0831565	-0.172034	0.0501429	-0.231583	-0.0966748	-0.0836128	-0.138476	-0.0296741	-0.160648	0.00338195	-0.108715	-0.050607	-0.101166	-0.055963	-0.0811101	-0.0433848	-0.0767582	0.0125725	-0.225844	-0.0588533	-0.068487	-0.0969822	-0.100705	-0.18023	-0.078866	-0.0261708	-0.105322	-0.0513992	-0.127707	-0.050114	-0.0795021	-0.11419		3.92	-0.0779905	-0.0474754	-0.0477007	-0.0178751	-0.0234312	-0.0726919	-0.0605252
3.93	-0.149429	0.0122412	0.0730679	0.00574997	-0.0463881	0.0123813	-0.0142834	-0.105975	-0.0961361	-0.213422	0.058387	-0.201377	-0.0893121	-0.133279	-0.102011	-0.030811	-0.128625	-0.0494834	-0.128798	-0.0648557	-0.12092	-0.0695709	-0.0876331	0.0101956	-0.0721516	0.00483449	-0.291334	-0.0659034	-0.0487125	-0.116205	-0.127756	-0.115371	-0.0999092	-0.0293547	-0.0828463	-0.0925625	-0.174424	-0.0485694	-0.0506694	-0.0846713		3.93	-0.0795499	-0.0398981	-0.0458133	-0.0347152	-0.0493839	-0.0665241	-0.0369309
3.94	-0.118171	0.00741162	0.0489243	-0.000473207	-0.0552163	0.0187477	-0.00362756	-0.0720596	-0.105834	-0.206698	0.0695013	-0.228857	-0.0609573	-0.169892	-0.111421	-0.0291491	-0.0594626	-0.0664634	-0.145936	-0.0783395	-0.107942	-0.0718015	-0.0818013	0.0198288	-0.0655999	-0.0241741	-0.299146	-0.0728547	-0.0428345	-0.0997808	-0.115634	-0.111134	-0.0911622	-0.0472041	-0.0643842	-0.0359189	-0.152385	-0.0486384	-0.0490964	-0.0690193		3.94	-0.0479126	-0.047431	-0.0418914	-0.0461906	-0.0585452	-0.0676606	-0.0565034
3.95	-0.0755181	-0.0329881	0.043624	-0.00679435	-0.0813503	0.00722344	-0.0268085	-0.0391313	-0.0992172	-0.198082	0.0628325	-0.266551	-0.0144869	-0.152789	-0.105244	-0.031313	-0.0651009	-0.108057	-0.136961	-0.0617499	-0.0692397	-0.0735035	-0.0929287	0.012188	-0.0512462	-0.0529551	-0.315669	-0.124375	-0.0503853	-0.0884188	-0.125009	-0.123834	-0.0302824	-0.0736204	-0.122527	-0.0500458	-0.10656	-0.0453062	-0.0305476	-0.050276		3.95	-0.0326684	-0.0500965	-0.0548437	-0.0381564	-0.0466625	-0.0416459	-0.0610233
3.96	-0.0694856	-0.0552615	0.0434062	-0.014175	-0.0874389	0.00843882	-0.0447566	-0.0156348	-0.0963346	-0.272597	0.0509274	-0.318068	0.00655258	-0.160728	-0.0488831	-0.0304327	-0.111118	-0.112905	-0.128656	-0.0396368	-0.0773421	-0.0858871	-0.108728	-0.00954277	-0.0680915	-0.070722	-0.223776	-0.134502	-0.0675087	-0.124137	-0.15078	-0.117583	-0.0342606	-0.0952008	-0.150479	-0.0537855	-0.0845481	-0.0331804	-0.00562064	-0.0470224		3.96	-0.0596552	-0.0557084	-0.0581231	-0.0507283	-0.0608036	-0.0372569	-0.0466289
3.97	-0.038982	-0.0305047	0.0168506	-0.0105488	-0.0747841	-0.0163432	-0.0572908	-0.00478489	-0.0861983	-0.275291	0.0260349	-0.267894	0.0204557	-0.109683	-0.0812879	-0.026883	-0.108433	-0.0838171	-0.123119	-0.053123	-0.102837	-0.0826179	-0.101848	-0.0144204	-0.0804153	-0.0907847	-0.134132	-0.10626	-0.0650926	-0.0971768	-0.195683	-0.166334	-0.0661621	-0.0791907	-0.141253	-0.0417252	-0.0866172	-0.0523836	-0.00142111	-0.0499162		3.97	-0.0584107	-0.0729225	-0.055897	-0.0537585	-0.0529391	-0.0486724	-0.0527878
3.98	-0.0165884	-0.0174932	-0.00519034	0.00219014	-0.0631915	-0.0290374	-0.0763922	0.0120826	-0.0985648	-0.191826	0.0493988	-0.185549	0.0429474	-0.0681864	-0.142612	-0.0315706	-0.0850481	-0.045037	-0.155057	-0.0692394	-0.102563	-0.0786551	-0.105308	-0.0218503	-0.0727021	-0.142251	-0.0766678	-0.0985009	-0.0653884	-0.0874511	-0.171913	-0.161259	-0.0540254	-0.0560263	-0.147263	-0.0108796	-0.116548	-0.0665074	-0.00298712	-0.0620925		3.98	-0.0540819	-0.0702175	-0.0897658	-0.0492898	-0.0619598	-0.0295073	-0.0448103
3.99	0.0157035	-0.0744171	-0.0526709	-0.011544	-0.0676967	-0.0105071	-0.0926286	-0.0331953	-0.108507	-0.138545	0.052613	-0.127995	0.0347246	-0.0627882	-0.134203	-0.0334922	-0.138113	-0.062134	-0.11452	-0.0673749	-0.105112	-0.0892395	-0.106678	-0.0410275	-0.0698301	-0.177784	-0.0477372	-0.117834	-0.0580311	-0.136426	-0.160662	-0.0964793	-0.06405	-0.0524971	-0.115951	-0.00394975	-0.0738887	-0.0694848	0.0169535	-0.0659702		3.99	-0.046356	-0.0460154	-0.105053	-0.0495402	-0.0563326	-0.0165647	-0.0336957
4	0.0425191	-0.13371	-0.0530624	-0.0175844	-0.0853894	-0.0319736	-0.104112	-0.0461915	-0.106416	-0.0953344	0.0131826	-0.0497419	0.0175434	-0.0537332	-0.143093	-0.0472345	-0.137072	-0.147269	-0.0529176	-0.0664404	-0.0685331	-0.0861635	-0.105125	-0.0564141	-0.0546314	-0.185214	-0.00834236	-0.059625	-0.0652774	-0.113432	-0.194418	-0.064305	-0.132405	-0.10248	-0.08988	-0.00950249	-0.054856	-0.115879	0.0241888	-0.0519038		4	-0.0571476	-0.0454261	-0.101884	-0.027986	-0.0492029	-0.0262991	-0.0237726
4.01	0.0450152	-0.120407	-0.0815594	-0.010955	-0.0970237	-0.0497722	-0.106064	-0.0204932	-0.124459	-0.0296552	0.00782953	-0.000825209	0.0158068	-0.0600223	-0.147349	-0.0459507	-0.117151	-0.120992	-0.0544996	-0.0691684	-0.064153	-0.111643	-0.111684	-0.0558899	-0.054681	-0.270447	0.00992227	-0.0338983	-0.0475848	-0.0855566	-0.178923	-0.0529577	-0.0853879	-0.193101	-0.0521489	-0.01511	-0.0398943	-0.118562	0.0272069	-0.0724571		4.01	-0.0512259	-0.039918	-0.0939213	-0.0125964	-0.0689366	-0.0310164	-0.0165123
4.02	0.0438937	-0.0635441	-0.183339	0.00802045	-0.106124	-0.0560694	-0.115751	-0.0114993	-0.111183	0.0638729	0.0196226	0.0766097	0.00380462	-0.0382374	-0.209111	-0.0502353	-0.158849	-0.0681904	-0.0930611	-0.0552	-0.064769	-0.109368	-0.108104	-0.0626493	-0.0566548	-0.307687	0.0132279	-0.0819538	-0.0358241	-0.131244	-0.133859	-0.0370679	-0.000225914	-0.182552	-0.0750658	-0.0196946	-0.0579426	-0.109283	0.0342601	-0.0964067		4.02	-0.0306462	-0.0352806	-0.0603319	-0.0257866	-0.0675089	-0.0286002	-0.0354927
4.03	0.0570233	-0.0667125	-0.299226	-0.00215567	-0.11666	-0.0653625	-0.14851	-0.011714	-0.0878702	0.0760685	0.0398475	0.0912763	0.000138434	-0.0149074	-0.162351	-0.0533016	-0.181517	-0.101476	-0.0436993	-0.0656525	-0.135119	-0.101922	-0.10095	-0.0591479	-0.0713449	-0.265248	0.0237124	-0.0799846	-0.0439148	-0.170181	-0.148082	-0.0481144	0.011006	-0.138757	-0.122182	-0.0164755	-0.0511163	-0.121255	0.0313709	-0.132086		4.03	-0.0163813	-0.0198839	-0.0292092	-0.0239225	-0.0575679	-0.0242576	-0.0510188
4.04	0.0792197	-0.0832647	-0.278192	0.00307666	-0.0757974	-0.089249	-0.216837	-0.00897318	-0.0722079	0.10966	0.0479304	0.0681334	-0.00947805	0.000118647	-0.149935	-0.0475174	-0.147086	-0.112269	-0.0165867	-0.0735758	-0.124245	-0.0979337	-0.0839524	-0.0859701	-0.0675533	-0.2	0.0231652	-0.0205443	-0.0409278	-0.130567	-0.211285	-0.0449055	0.0186123	-0.126849	-0.0972085	-0.0161302	-0.0847054	-0.140396	0.0150098	-0.108251		4.04	-0.0103429	-0.00504752	-0.044037	-0.0227476	-0.0296699	-0.0139163	-0.0567592
4.05	0.0801711	-0.138253	-0.222704	0.00397108	-0.0571345	-0.102499	-0.341819	-0.0134107	-0.0782797	0.0905506	0.0197396	0.022266	0.00152946	-0.0157666	-0.104361	-0.0388208	-0.0800691	-0.114538	-0.0208526	-0.0617969	-0.0935756	-0.0934354	-0.052171	-0.12617	-0.0610771	-0.191846	0.0115698	-0.034371	-0.0491887	-0.0730022	-0.208736	-0.0426779	0.00973725	-0.0858447	-0.0710349	0.0069256	-0.0727848	-0.117093	0.000998465	-0.0856401		4.05	-0.00216345	-0.0292558	-0.0454986	-0.0368643	-0.0318838	-0.0251388	-0.0562518
4.06	0.065545	-0.168587	-0.26001	0.00729515	-0.0625277	-0.101913	-0.443014	0.00421957	-0.0599775	0.0974509	0.0101771	0.0172993	-0.0240882	-0.0166302	-0.00146184	-0.0403275	-0.114943	-0.0851266	-0.0605499	-0.046247	-0.0885787	-0.0924615	-0.0605313	-0.160289	-0.0618482	-0.113479	0.0226592	-0.0773575	-0.0727106	-0.0271043	-0.240039	-0.0661259	-0.0677053	-0.0751941	-0.0414379	0.0244397	-0.056351	-0.10573	-0.00159323	-0.0922323		4.06	-0.0113921	-0.0433799	-0.0379751	-0.0070015	-0.0264856	-0.0220784	-0.0408263
4.07	0.0564346	-0.142555	-0.170525	-0.0141365	-0.0805789	-0.102919	-0.324117	0.0113228	-0.0447124	0.0891222	-0.00219187	-0.0254225	-0.0337085	0.0227151	0.0702214	-0.0447719	-0.135056	-0.133495	-0.0702033	-0.0504455	-0.0720997	-0.0944257	-0.0763231	-0.125106	-0.0816217	-0.0638821	0.0149961	-0.0987536	-0.0751056	-0.00975346	-0.17694	-0.0842012	-0.104141	-0.0931714	-0.0487657	-0.00100247	-0.0230994	-0.15324	0.00621006	-0.0896393		4.07	-0.0212831	-0.0147423	-0.0450137	-0.00860152	-0.0362268	-0.00888436	-0.0455271
4.08	0.0398181	-0.151512	-0.13847	-0.0228592	-0.0819841	-0.117718	-0.212871	0.0128393	-0.0691886	0.0898499	-0.00985619	-0.083764	-0.0400388	0.00270588	0.111723	-0.0470715	-0.151022	-0.11186	-0.0803365	-0.0642752	-0.0670839	-0.0781653	-0.0680621	-0.123953	-0.0803289	-0.030451	0.00631564	-0.140306	-0.0655118	-0.0421408	-0.159594	-0.0716117	-0.0803671	-0.121837	-0.0421067	0.0104107	0.014112	-0.147508	0.0149858	-0.0975347		4.08	-0.0221543	-0.042968	-0.0327122	-0.0234849	-0.0335134	-0.0360919	-0.0582962
4.09	0.0144504	-0.15761	-0.145565	-0.0456302	-0.0946911	-0.153981	-0.181497	0.00923931	-0.0805539	0.0973519	-0.0013382	-0.0770808	-0.0550387	-0.0110441	0.0892162	-0.0467551	-0.136399	-0.0662005	-0.122854	-0.0507485	-0.0932873	-0.0774856	-0.077143	-0.0993345	-0.0770505	-0.0068683	-0.00238334	-0.117975	-0.0527579	-0.0871502	-0.165633	-0.0646615	-0.0683854	-0.119067	-0.0486119	-0.000331385	0.00955404	-0.111001	0.0236979	-0.0763296		4.09	-0.0084124	-0.0601176	-0.028555	-0.0184306	-0.0433346	-0.023347	-0.0771115
4.1	0.0167211	-0.108176	-0.112781	-0.043091	-0.0949785	-0.178794	-0.198175	-0.00579253	-0.0721536	0.0647077	-0.0419469	-0.108829	-0.0692106	-0.0443881	0.050722	-0.0465071	-0.0929169	-0.0967618	-0.121547	-0.0526741	-0.069151	-0.0908627	-0.0772162	-0.0771237	-0.074904	-0.00634035	-0.0116953	-0.0977064	-0.0516013	-0.118787	-0.204125	-0.0688422	-0.092779	-0.105785	-0.135237	-0.0497698	-0.014705	-0.0939299	0.0393666	-0.0813932		4.1	-0.00484396	-0.0656559	-0.0222272	-0.0477116	-0.041418	-0.0297866	-0.076908
4.11	-0.00359256	-0.102872	-0.0927649	-0.0480884	-0.101481	-0.132518	-0.215576	-0.0116316	-0.105184	0.0385202	-0.0597108	-0.177419	-0.0676233	-0.0521381	0.070319	-0.0471806	-0.0641898	-0.0476876	-0.117085	-0.0475402	-0.07566	-0.0855284	-0.0745847	-0.0555597	-0.0640846	-0.0222969	-0.0222198	-0.101193	-0.0437934	-0.129863	-0.164344	-0.064477	-0.0777743	-0.0828529	-0.0945751	-0.0489794	-0.055741	-0.0943339	0.0191043	-0.0630147		4.11	-0.00646213	-0.0527846	-0.0232301	-0.0639999	-0.0408038	-0.0513525	-0.0672126
4.12	-0.0113745	-0.121139	-0.0427528	-0.0366755	-0.160828	-0.0876814	-0.189388	-0.00119532	-0.154517	0.0328454	-0.0423252	-0.211383	-0.0701333	-0.0528365	0.0290207	-0.0514424	-0.04051	-0.0133242	-0.109862	-0.0444881	-0.0915457	-0.0788142	-0.0899089	-0.0398641	-0.0641176	-0.00422348	-0.0227178	-0.0809979	-0.026012	-0.15437	-0.079748	-0.0794477	-0.0348762	-0.0715753	-0.0220799	-0.0710725	-0.0588457	-0.0937548	0.0150234	-0.0584791		4.12	0.00809917	-0.0575166	-0.0101542	-0.0306087	-0.0584578	-0.0439611	-0.0375662
4.13	-0.042869	-0.127177	0.0197454	-0.0378489	-0.176429	-0.0795062	-0.179459	0.00224143	-0.183802	0.000520252	-0.0505277	-0.195761	-0.12027	-0.0549142	-0.0286416	-0.0519922	-0.0812203	-0.0255808	-0.115941	-0.0525802	-0.0557827	-0.0819246	-0.100039	-0.0334494	-0.0461451	-0.00254723	-0.0191964	-0.0703078	-0.0242893	-0.172229	-0.116791	-0.0824414	-0.0704481	-0.05233	-0.0113808	-0.0694087	-0.0388798	-0.093748	0.0195598	-0.0848987		4.13	-0.00601855	-0.0362909	-0.0126542	-0.0390281	-0.0669677	-0.0331618	-0.0629912
4.14	-0.0418876	-0.164051	0.0314717	-0.0341689	-0.128667	-0.097955	-0.183567	-0.0113667	-0.162628	-0.03931	-0.0615309	-0.171549	-0.112615	-0.0886262	-0.0674981	-0.0537791	-0.149335	-0.088382	-0.0996665	-0.0780231	-0.0814017	-0.085823	-0.105925	-0.0524208	-0.0480755	-0.0259246	-0.042332	-0.0604027	-0.0283814	-0.167567	-0.100711	-0.0739771	-0.139715	-0.00932613	-0.0504943	-0.0883496	-0.025319	-0.0654269	0.0268465	-0.140017		4.14	-0.03244	-0.0246962	-0.011156	-0.049819	-0.0619941	-0.0529733	-0.0794054
4.15	-0.0413762	-0.187324	0.0523351	-0.0323091	-0.109832	-0.076031	-0.1878	-0.0287453	-0.212606	-0.142082	-0.0402843	-0.190027	-0.0772327	-0.095888	-0.118802	-0.0553946	-0.173731	-0.121385	-0.1066	-0.0932867	-0.112023	-0.0717124	-0.122413	-0.0337947	-0.0585944	-0.0206622	-0.0642758	-0.096731	-0.0339117	-0.17424	-0.123235	-0.0866414	-0.104391	0.00858832	-0.0495222	-0.125368	-0.0587983	-0.059445	0.0227116	-0.173546		4.15	-0.0376308	-0.0203745	0.0107121	-0.0594204	-0.0588079	-0.0603902	-0.0794663
4.16	-0.0718639	-0.169202	0.0687318	-0.0438952	-0.118254	-0.0279919	-0.193462	-0.0287157	-0.226118	-0.263676	-0.0533337	-0.153676	-0.0622622	-0.0984929	-0.165128	-0.0502554	-0.189347	-0.108715	-0.126203	-0.0982994	-0.0814225	-0.0628049	-0.112585	-0.0188216	-0.0657963	-0.00921531	-0.0761554	-0.121988	-0.048221	-0.209426	-0.0968314	-0.0933717	-0.104441	-0.00102466	-0.0678986	-0.0879455	-0.0858944	-0.0693742	0.00782929	-0.14755		4.16	-0.0150862	-0.034469	0.016533	-0.0733134	-0.0585322	-0.0401084	-0.0780724
4.17	-0.0695943	-0.159407	0.072821	-0.0424178	-0.091936	-0.00821305	-0.269919	-0.0316647	-0.221574	-0.226485	-0.0950798	-0.0975611	-0.0660196	-0.161031	-0.158802	-0.0437238	-0.148455	-0.118877	-0.136591	-0.153702	-0.13639	-0.0400992	-0.0997237	-0.0227641	-0.0509363	-0.00242485	-0.0707068	-0.0872096	-0.0419864	-0.164471	-0.0678406	-0.0796664	-0.116954	-0.0118636	-0.0686125	-0.0925552	-0.0530356	-0.0607648	-0.0407752	-0.140351		4.17	0.00642788	-0.0528315	-0.016945	-0.0758486	-0.046589	-0.0540361	-0.0787916
4.18	-0.0644148	-0.171021	0.0501802	-0.0414996	-0.0666754	-0.0373113	-0.350874	-0.0599335	-0.212383	-0.136728	-0.095189	-0.134303	-0.0489749	-0.152025	-0.153316	-0.0513377	-0.124834	-0.110914	-0.113903	-0.153242	-0.140074	-0.0268652	-0.126866	0.00841291	-0.0496967	-0.0186179	-0.0622316	-0.113498	-0.0408508	-0.103755	-0.0510121	-0.0944063	-0.0767405	-0.00456875	-0.0411244	-0.104643	-0.0356119	-0.0595721	-0.0755	-0.173286		4.18	0.00505328	-0.0594091	-0.0513782	-0.062206	-0.0193383	-0.0689201	-0.0650544
4.19	-0.0507775	-0.111355	0.0478724	-0.072794	-0.0804101	-0.0534479	-0.349298	-0.0599766	-0.183163	-0.133375	-0.0878312	-0.273273	-0.050272	-0.193991	-0.149041	-0.0563847	-0.132117	-0.0976827	-0.066814	-0.117057	-0.103349	-0.0452201	-0.130889	0.0228043	-0.0414537	-0.0304662	-0.0662214	-0.12822	-0.0604598	-0.0733799	-0.0698215	-0.126064	-0.0526321	-0.000960668	-0.0259723	-0.0961992	-0.0346247	-0.136434	-0.14212	-0.14892		4.19	0.0159668	-0.0312419	-0.0216226	-0.0638824	0.00228693	-0.0440168	-0.0609805
4.2	-0.0680796	-0.0311914	0.0662815	-0.0754775	-0.116497	-0.0563362	-0.25257	-0.0482842	-0.18741	-0.082502	-0.0984568	-0.161431	-0.0656341	-0.195925	-0.146314	-0.0685719	-0.126036	-0.0978658	-0.107075	-0.134272	-0.0709129	-0.0355401	-0.120903	-0.00480205	-0.0488072	-0.0177145	-0.100782	-0.151724	-0.0680538	-0.0796183	-0.088875	-0.0826066	-0.0533404	0.00663486	-0.0148433	-0.126054	-0.0485448	-0.0920048	-0.197875	-0.175258		4.2	-0.00245986	-0.0244896	-0.0129582	-0.0494988	-0.010576	-0.0161142	-0.0459165
4.21	-0.113837	-0.0203317	0.0843005	-0.0546915	-0.111409	-0.120406	-0.268999	-0.054195	-0.182028	-0.0744038	-0.0850265	-0.168019	-0.0773602	-0.177516	-0.177677	-0.0921409	-0.125682	-0.138001	-0.110215	-0.152677	-0.13125	-0.00921477	-0.113333	-0.0456946	-0.0762942	-0.0409183	-0.147861	-0.108268	-0.066818	-0.0713538	-0.10883	-0.040245	-0.0453085	0.00709557	0.000749137	-0.120671	-0.0711475	-0.097406	-0.18521	-0.152194		4.21	-0.0156393	-0.0404297	-0.00317092	-0.0577021	-0.00641437	-0.00911703	-0.0513339
4.22	-0.137348	-0.0216841	0.0776452	-0.0647467	-0.0552081	-0.118638	-0.351199	-0.0438718	-0.127418	-0.0434573	-0.104426	-0.192505	-0.0501661	-0.180844	-0.139396	-0.106798	-0.0974159	-0.102766	-0.0908322	-0.11902	-0.120044	-0.0389067	-0.12146	-0.0541505	-0.0694488	-0.0554955	-0.193895	-0.0990565	-0.0624872	-0.0903997	-0.136314	-0.0266093	-0.0459155	0.0398083	0.00655347	-0.0759344	-0.067251	-0.143082	-0.216929	-0.108593		4.22	0.0193191	-0.0478016	-0.014173	-0.060985	0.0156745	-0.0219583	-0.055405
4.23	-0.175145	-0.0114837	0.0623145	-0.0904707	-0.0523632	-0.111848	-0.292382	-0.038441	-0.110835	0.0208671	-0.107743	-0.126489	-0.0454136	-0.188418	-0.133916	-0.107267	-0.093105	-0.0597587	-0.138504	-0.103412	-0.105029	-0.0650718	-0.109913	-0.0260473	-0.0622526	-0.0658758	-0.259454	-0.0958072	-0.0653687	-0.0962138	-0.0975288	-0.0175074	-0.0287586	0.0512748	-0.0436589	-0.0637349	-0.0378754	-0.112776	-0.209459	-0.121533		4.23	0.0351162	-0.0549285	-0.0137869	-0.0602192	-0.0268455	-0.033931	-0.0554939
4.24	-0.124333	0.0283317	0.0603883	-0.0619568	-0.0423466	-0.114271	-0.176168	-0.0266304	-0.0700232	0.0518687	-0.0898941	-0.100783	-0.0392213	-0.208259	-0.122836	-0.109738	-0.151207	-0.0783974	-0.0845619	-0.10418	-0.133313	-0.0663195	-0.101419	-0.0465161	-0.0816884	-0.0767095	-0.33327	-0.0898295	-0.0802407	-0.0892266	-0.0942159	-0.00176058	-0.0897061	0.0526773	-0.0488095	-0.0917484	-0.0138884	-0.0921933	-0.193971	-0.10997		4.24	0.0256444	-0.0528271	-0.0202097	-0.0512784	-0.0220368	-0.0287137	-0.0572292
4.25	-0.116014	-0.00642502	0.0636485	-0.0756021	-0.0518052	-0.101184	-0.186031	0.00290788	-0.0564412	0.0669264	-0.0539758	-0.0423407	-0.040952	-0.188583	-0.126973	-0.104561	-0.152704	-0.110232	-0.0486274	-0.0737891	-0.13608	-0.0949482	-0.0893276	-0.0674757	-0.064128	-0.0664713	-0.304166	-0.0884138	-0.0598876	-0.0795063	-0.116679	-0.0142366	-0.104349	0.0698722	-0.0192391	-0.120742	0.00531317	-0.0964826	-0.186981	-0.100503		4.25	0.0147339	-0.0662827	-0.0332277	-0.0361387	-0.0304869	-0.0312751	-0.0417273
4.26	-0.149511	-0.0407693	0.0436313	-0.090723	-0.0466444	-0.0623144	-0.137761	-0.012247	-0.0738556	0.0505093	-0.0652213	-0.0691836	-0.032607	-0.174201	-0.105246	-0.107013	-0.164085	-0.0958915	-0.085636	-0.0758171	-0.101329	-0.108888	-0.098066	-0.0795871	-0.058535	-0.0475984	-0.236527	-0.098953	-0.0725531	-0.0373386	-0.0847292	-0.0321116	-0.096157	0.0664197	-0.0522979	-0.0885618	0.00201479	-0.145991	-0.180279	-0.123383		4.26	0.000791929	-0.0741317	-0.0211302	-0.0392523	-0.0174546	-0.0254036	-0.0439089
4.27	-0.15621	-0.00711702	0.0137287	-0.0624332	-0.0301041	-0.0420313	-0.157073	-0.00795091	-0.0593368	0.0721034	-0.053137	-0.0497828	-0.0753138	-0.151482	-0.0693415	-0.0937636	-0.154324	-0.100299	-0.102909	-0.085374	-0.148813	-0.100949	-0.0701071	-0.067699	-0.0765459	-0.0450785	-0.25406	-0.0820382	-0.0799654	-0.0109715	-0.0779313	-0.0434626	-0.136653	0.0499172	-0.114531	-0.112691	0.00832082	-0.141597	-0.144933	-0.102163		4.27	0.00253922	-0.0751475	-0.016075	-0.0575046	-0.0157479	-0.0191709	-0.0434107
4.28	-0.180391	0.0175995	-0.00448681	-0.044366	-0.0550334	-0.0361327	-0.159554	0.000416048	-0.0493095	0.044797	-0.0399174	-0.0606004	-0.093723	-0.0827873	-0.0944428	-0.0893651	-0.096478	-0.130155	-0.0489278	-0.0982358	-0.140604	-0.0833562	-0.0512137	-0.090113	-0.0876615	-0.0406525	-0.207358	-0.0230173	-0.084728	-0.0242627	-0.0969346	-0.0550012	-0.100285	0.0438742	-0.0872027	-0.121193	0.00783531	-0.16761	-0.126254	-0.0875975		4.28	-0.0335494	-0.0859431	-0.0460578	-0.0746227	-0.0401706	0.000144468	-0.023909
4.29	-0.204297	0.00997239	-0.0366872	-0.0786831	-0.0541884	-0.0318708	-0.110445	-0.0154838	-0.0514591	0.00971449	-0.0578672	-0.0151481	-0.081151	-0.051125	-0.105934	-0.109248	-0.0754554	-0.118639	-0.0260634	-0.0961688	-0.12071	-0.0886848	-0.0524429	-0.14977	-0.0866336	-0.056823	-0.160109	0.00615246	-0.0920986	-0.0146317	-0.0678797	-0.098853	-0.0722437	0.0225838	-0.0740638	-0.119627	0.00127677	-0.10588	-0.0941908	-0.0864705		4.29	-0.0381006	-0.0619394	-0.0754362	-0.0863886	-0.0233119	-0.00826356	-0.0485183
4.3	-0.254362	0.0201575	-0.0515251	-0.103089	-0.0416533	-0.0256025	-0.100825	-0.0450372	-0.037018	0.00124154	-0.0335241	-0.0600426	-0.0816773	-0.0541011	-0.0532911	-0.112973	-0.0940142	-0.0845071	-0.0318273	-0.0605363	-0.100298	-0.0850536	-0.057361	-0.137711	-0.0726474	-0.0686013	-0.136374	-0.00173624	-0.0858674	-0.01381	-0.0274981	-0.0940123	-0.127289	0.00649777	-0.0635908	-0.0837563	-0.0025658	-0.0596441	-0.0668562	-0.0900138		4.3	-0.0513654	-0.0352386	-0.0527127	-0.0914587	-0.0394132	-0.0137284	-0.0356747
4.31	-0.304975	0.0182527	-0.0387502	-0.0630794	-0.0677662	-0.044233	-0.085661	-0.0253932	-0.0216346	-0.0430865	-0.0234803	-0.128013	-0.114427	-0.0392231	-0.0381979	-0.115471	-0.115139	-0.0803753	0.00192971	-0.0300921	-0.132483	-0.0952554	-0.0446578	-0.100733	-0.0858107	-0.0751939	-0.144443	-0.0568194	-0.0659752	-0.00901929	-0.0368549	-0.0779377	-0.120359	-0.00443534	-0.0792996	-0.102458	-0.00771851	-0.080573	-0.0543005	-0.107122		4.31	-0.0523081	-0.0442047	-0.0493549	-0.0674754	-0.0379932	-0.0220803	0.010846
4.32	-0.316063	-0.0490675	-0.0642016	-0.0706684	-0.0681515	-0.049536	-0.100532	-0.0316976	-0.028596	-0.0544399	-0.043662	-0.0996606	-0.158217	-0.0703818	-0.0718381	-0.134413	-0.098118	-0.0623225	-0.0208108	-0.0411215	-0.1843	-0.138864	-0.0391834	-0.0856958	-0.0829291	-0.0846101	-0.107064	-0.0993914	-0.0490156	-0.0225785	-0.0435939	-0.0769292	-0.0653062	0.00104589	-0.0995179	-0.112871	-0.00711561	-0.0741199	-0.0332459	-0.0894499		4.32	-0.0650866	-0.0568737	-0.0693855	-0.0595092	-0.0224656	-0.0243756	0.0306429
4.33	-0.330616	-0.0922072	-0.0604329	-0.124278	-0.0455146	-0.0303042	-0.141975	-0.0703784	-0.0303698	-0.0322024	-0.0532197	-0.0586745	-0.151519	-0.0871327	-0.115181	-0.122055	-0.0271399	-0.0472414	-0.0610408	-0.0224245	-0.151085	-0.121459	-0.0324667	-0.105079	-0.0911778	-0.101674	-0.101853	-0.136458	-0.0374998	-0.0729115	-0.101899	-0.109185	-0.0492183	0.00284061	-0.0835158	-0.0841146	-0.0305983	-0.0772503	-0.0177043	-0.0448246		4.33	-0.0847755	-0.0433755	-0.045449	-0.0669144	-0.0405733	-0.0193208	0.0308869
4.34	-0.387614	-0.028988	-0.040161	-0.130582	-0.070329	-0.0189511	-0.138986	-0.0830785	-0.0403353	-0.0805339	-0.0652982	-0.0508735	-0.154463	-0.0302697	-0.109697	-0.10998	-0.0158454	-0.0444793	-0.0585485	-0.0148931	-0.125251	-0.0782696	-0.0285423	-0.108609	-0.0681743	-0.130076	-0.164591	-0.0488382	-0.0431339	-0.129931	-0.131766	-0.111681	-0.0730973	-0.050822	-0.164397	-0.0740593	-0.0327105	-0.102142	-0.0220819	-0.0394602		4.34	-0.108773	-0.0417869	-0.0285359	-0.0935967	-0.0585246	-0.0175215	0.014244
4.35	-0.257276	-0.0342094	-0.0338295	-0.100751	-0.075262	-0.0276952	-0.140249	-0.0920592	-0.0888448	-0.144236	-0.102088	-0.0483567	-0.118638	-0.0408717	-0.0674142	-0.124277	-0.0707424	-0.0562322	-0.0324867	-0.0214352	-0.134444	-0.0783447	-0.0507051	-0.143224	-0.0655645	-0.206761	-0.190219	-0.00131764	-0.0423862	-0.143127	-0.0372733	-0.101912	-0.103119	-0.113053	-0.118077	-0.118476	-0.0166382	-0.138973	-0.0226201	-0.0444569		4.35	-0.100245	-0.0450269	-0.0112369	-0.0871237	-0.0508418	-0.0243703	0.0379985
4.36	-0.169008	-0.0599653	-0.0377748	-0.118104	-0.0618756	-0.0444179	-0.121298	-0.113789	-0.115553	-0.154809	-0.138881	-0.0854764	-0.106855	-0.052135	-0.0983249	-0.118374	-0.117553	-0.0823993	-0.0513345	-0.0335045	-0.203171	-0.0815735	-0.01608	-0.15488	-0.0762865	-0.328528	-0.187334	0.00846691	-0.0327579	-0.133448	0.0250494	-0.091422	-0.0503761	-0.091149	-0.108532	-0.133397	0.00165285	-0.0785692	-0.0262295	-0.0701009		4.36	-0.104304	-0.0414209	-0.0304929	-0.0734448	-0.0541438	-0.014509	0.0221616
4.37	-0.204628	-0.0418497	-0.0306138	-0.114492	-0.0800663	-0.0492942	-0.119732	-0.0970733	-0.126319	-0.177531	-0.120805	-0.0629948	-0.120096	-0.0194873	-0.0748785	-0.0952752	-0.101111	-0.0595841	-0.0941393	-0.0386691	-0.223084	-0.0932578	-0.0169356	-0.124243	-0.0763979	-0.383602	-0.225543	0.0343886	-0.0313078	-0.125954	0.0309948	-0.135873	-0.00513551	-0.0397889	-0.132889	-0.116711	0.00274477	-0.0616448	-0.0299856	-0.0733012		4.37	-0.109394	-0.0583001	-0.0353672	-0.0817591	-0.0883311	-0.026945	-0.0118457
4.38	-0.267279	-0.00390008	-0.00717751	-0.0867615	-0.0686351	-0.0591865	-0.114135	-0.0765703	-0.12377	-0.196869	-0.143225	-0.0903443	-0.12185	-0.0124201	-0.0358294	-0.0907498	-0.0774647	-0.0649571	-0.116804	-0.0303516	-0.153131	-0.102428	-0.0381825	-0.158125	-0.069289	-0.437548	-0.20344	0.0609038	-0.0364668	-0.113782	0.0153838	-0.124361	-0.00879331	-0.0113383	-0.113269	-0.125007	0.00522457	-0.102303	-0.0520475	-0.0459623		4.38	-0.101696	-0.057617	-0.018526	-0.0575562	-0.0678002	-0.0411078	0.0130788
4.39	-0.291169	0.0258712	-0.00934373	-0.11575	-0.0690554	-0.0665712	-0.077775	-0.0601408	-0.107423	-0.214509	-0.142786	-0.0470198	-0.088819	-0.040495	-0.109117	-0.0854711	-0.131324	-0.0506626	-0.0841925	-0.0399491	-0.0321533	-0.171088	-0.0371506	-0.139097	-0.0661689	-0.386616	-0.219019	0.0332801	-0.033786	-0.128173	0.0131881	-0.0986264	-0.0393886	-0.0254877	-0.0854123	-0.165767	0.0202852	-0.13757	-0.0450685	-0.0263025		4.39	-0.109168	-0.0322075	-0.0182602	-0.0441123	-0.0755025	-0.0475592	0.00986172
4.4	-0.2055	0.037417	-0.0116942	-0.128624	-0.10311	-0.126453	-0.145444	-0.0507745	-0.129127	-0.237726	-0.135689	-0.0256564	-0.0759788	-0.0171625	-0.0150592	-0.0609214	-0.144229	-0.052375	-0.144699	-0.0445391	-0.00310783	-0.176657	-0.0279236	-0.137541	-0.0689753	-0.351271	-0.174019	-0.0100727	-0.0493811	-0.174165	0.00243183	-0.119897	-0.104874	-0.0318354	-0.0923815	-0.145385	0.0198194	-0.140544	-0.0315489	-0.0213649		4.4	-0.106793	-0.0127792	-0.00840063	-0.0359041	-0.0799349	-0.058078	-0.00382693
4.41	-0.114934	0.0144436	0.00809142	-0.104841	-0.118529	-0.186116	-0.144453	-0.0486992	-0.174175	-0.210732	-0.128598	-0.0681938	-0.0484679	-0.0404517	0.0677031	-0.0464885	-0.128545	-0.0768727	-0.120325	-0.0420566	-0.0495538	-0.121857	-0.0215037	-0.132028	-0.0754133	-0.256732	-0.114355	-0.0193177	-0.0546361	-0.15023	0.0582475	-0.138325	-0.0816146	-0.0406786	-0.095617	-0.109542	-0.0327397	-0.0860009	-0.0191012	-0.0204963		4.41	-0.0863475	-0.0118516	-0.00531025	-0.0471285	-0.0697704	-0.0476199	-0.00556545
4.42	-0.0992317	0.00282435	0.0085249	-0.112296	-0.120464	-0.114209	-0.132627	-0.0538554	-0.171167	-0.147507	-0.0959239	-0.106441	-0.0487575	-0.0670461	0.0627181	-0.0372429	-0.164086	-0.068233	-0.0724753	-0.0481384	-0.0309182	-0.0872189	-0.0790925	-0.132168	-0.0712625	-0.186508	-0.109346	-0.0611669	-0.0727786	-0.109512	0.0511262	-0.113777	-0.0273174	-0.0278753	-0.12886	-0.13772	-0.0509972	-0.103255	-0.00152716	-0.0184642		4.42	-0.0656464	-0.00651447	-0.0105608	-0.0303503	-0.0497445	-0.0472481	0.00104726
4.43	-0.121685	-0.00260306	-0.0325661	-0.135675	-0.130726	-0.112941	-0.108414	-0.0510652	-0.170166	-0.103352	-0.1139	-0.0635359	-0.0519608	-0.0857776	0.0225766	-0.0350516	-0.148498	-0.0979197	-0.0673431	-0.0424669	-0.0475613	-0.0860988	-0.120393	-0.135271	-0.0772837	-0.146252	-0.130733	-0.082414	-0.0789524	-0.0820273	0.0149	-0.099982	-0.00598185	0.00200475	-0.0854787	-0.073846	-0.0525487	-0.163716	0.0163114	-0.0162962		4.43	-0.0832615	0.0159502	-0.00133089	-0.0215532	-0.0431475	-0.0543487	-0.0163032
4.44	-0.128331	0.00602171	-0.0195725	-0.16241	-0.106385	-0.172235	-0.115888	-0.0590386	-0.148178	-0.0716266	-0.127335	-0.0830978	-0.060485	-0.0951359	0.0285053	-0.019345	-0.0510989	-0.107246	-0.0925111	-0.0447151	-0.0437871	-0.0729292	-0.111508	-0.0744569	-0.0746722	-0.0897699	-0.08411	-0.0531566	-0.0622759	-0.13129	0.0529241	-0.177113	-0.000433736	-0.0078756	-0.0589283	-0.0120818	-0.0608321	-0.130827	0.0308752	-0.0447296		4.44	-0.0945918	0.0227618	0.00729086	-0.0345345	-0.0410963	-0.0361005	-0.0124683
4.45	-0.097881	0.00281186	-0.00800467	-0.139575	-0.103621	-0.131314	-0.117097	-0.0622787	-0.125694	0.0102064	-0.127981	-0.0942856	-0.0612423	-0.16907	-0.00768206	-0.0349686	-0.0779726	-0.0913232	-0.0828425	-0.0341842	-0.0433138	-0.047466	-0.106672	-0.0401936	-0.0707	-0.040156	-0.0546091	-0.0527687	-0.0685526	-0.215105	0.0755614	-0.142929	-0.0503125	-0.0216288	-0.0624493	-0.00427636	-0.0701151	-0.105947	0.0346206	-0.094818		4.45	-0.0957758	0.0178031	-0.000431328	-0.0207026	-0.0396186	-0.0291022	-0.00665768
4.46	-0.0383642	-0.0203716	-0.00883413	-0.102753	-0.125179	-0.0459392	-0.139887	-0.0520831	-0.0957245	0.0411587	-0.114778	-0.0841011	-0.0482287	-0.130668	-0.0902681	-0.0664017	-0.141041	-0.107999	-0.106868	-0.0288571	-0.0342549	-0.0850507	-0.124971	-0.029307	-0.0634054	0.00216009	-0.038663	-0.0656848	-0.0841097	-0.187019	0.0530377	-0.12351	-0.106121	-0.0274952	-0.0522785	0.0178129	-0.100692	-0.161619	0.0230426	-0.112294		4.46	-0.10432	-0.00247106	-0.012044	-0.0375478	-0.0539714	-0.0512926	-0.0118789
4.47	-0.0479483	-0.0355475	-0.0492761	-0.0879688	-0.126873	-0.0245809	-0.152202	-0.0549031	-0.121473	0.0670878	-0.145208	-0.0412308	-0.0316605	-0.134558	-0.117178	-0.0489089	-0.126491	-0.0759928	-0.0839669	-0.0321609	-0.0540211	-0.0832819	-0.135053	-0.0439464	-0.0635958	0.031987	-0.0541113	-0.0829404	-0.1095	-0.151715	0.0237437	-0.153903	-0.0963058	-0.0341028	-0.0304747	0.0294095	-0.0640787	-0.194553	0.0103231	-0.117034		4.47	-0.0789309	-0.0145891	-0.0373735	-0.0464722	-0.0557231	-0.0444692	-0.0231799
4.48	-0.0908704	-0.0262834	-0.0582279	-0.0932279	-0.110238	-0.0285069	-0.17322	-0.0708866	-0.110381	0.0930043	-0.122612	-0.0341209	-0.0516123	-0.112428	-0.119892	-0.0367983	-0.115811	-0.133879	-0.0689267	-0.0474317	-0.14603	-0.0582748	-0.15978	-0.0458203	-0.0662332	0.0336772	-0.0401739	-0.102508	-0.13171	-0.18173	0.000155029	-0.144414	-0.0497798	-0.0397497	-0.0512503	0.0432598	-0.0453864	-0.0265049	0.00357705	-0.0818627		4.48	-0.0665791	-0.00752505	-0.0207734	-0.043798	-0.0403094	-0.0252761	-0.0219047
4.49	-0.0734264	-0.0340694	-0.0107845	-0.0878226	-0.110051	-0.0255686	-0.111609	-0.059115	-0.079348	0.0699874	-0.121185	-0.0232448	-0.0471664	-0.111083	-0.0716064	-0.0634476	-0.129725	-0.111309	-0.113446	-0.0483431	-0.144458	-0.0548081	-0.113708	-0.0422576	-0.0616598	0.0307605	0.0107012	-0.0981142	-0.158158	-0.117546	-0.00899851	-0.136176	-0.0384554	-0.0437086	-0.0466544	0.0518904	-0.0537167	0.0257244	-0.014362	-0.0752725		4.49	-0.0655367	-0.00175781	0.0185695	-0.0567679	-0.034528	-0.0445157	-0.0168388
4.5	-0.0623008	-0.0603672	-0.0309261	-0.0998684	-0.121008	-0.0318349	-0.0960685	-0.057246	-0.0793728	0.0496347	-0.125311	0.0578463	-0.0111838	-0.120104	-0.0741551	-0.0622026	-0.114869	-0.0737647	-0.113372	-0.0492633	-0.137464	-0.0612167	-0.0766763	-0.0211474	-0.0539429	0.0443482	0.0416244	-0.0496798	-0.173072	-0.0922502	0.00086937	-0.126145	-0.0208504	-0.025959	-0.0303413	0.044971	-0.0536044	-0.000422797	-0.018948	-0.0975195		4.5	-0.0650366	-0.0221507	-0.0211318	-0.0439948	-0.0219115	-0.0622423	-0.0183239
4.51	-0.0826053	-0.0489049	-0.0572033	-0.117788	-0.121993	-0.123792	-0.117749	-0.0403073	-0.0888429	0.0608298	-0.105203	0.0850927	-0.0355415	-0.156118	-0.113916	-0.0364175	-0.120455	-0.093552	-0.0919237	-0.0397807	-0.163836	-0.0700004	-0.0612499	-0.0125757	-0.0690475	0.0341558	0.0527547	-0.0368711	-0.199981	-0.113117	0.0697616	-0.164546	-0.0334538	-0.0256554	-0.0568166	0.0473242	-0.0347882	-0.0208545	-0.0327196	-0.115514		4.51	-0.0388033	-0.0257797	-0.0299179	-0.039898	-0.0336757	-0.0648441	-0.0104267
4.52	-0.102116	-0.0842322	-0.0589832	-0.0852502	-0.121939	-0.109136	-0.127475	-0.0504049	-0.0858757	0.062566	-0.0383529	-0.03883	-0.0574483	-0.0843821	-0.109773	-0.0327882	-0.141484	-0.142293	-0.111738	-0.0497632	-0.125728	-0.0693588	-0.0330816	-0.067564	-0.0836967	0.0171097	-0.000246506	-0.0282495	-0.228193	-0.0870405	0.0758708	-0.17273	-0.0646706	-0.00469887	-0.0614688	0.0361294	-0.037101	-0.0761535	-0.0344483	-0.0787666		4.52	-0.0627083	-0.0312287	-0.00768856	-0.0548973	-0.0398037	-0.0646189	0.00735956
4.53	-0.10511	-0.0840066	-0.0550346	-0.0381603	-0.105031	-0.0520282	-0.122979	-0.0771097	-0.0743504	0.0500014	-0.0397893	-0.12243	-0.0473508	-0.0213538	-0.0939999	-0.00939176	-0.0973699	-0.162536	-0.11053	-0.0542157	-0.120607	-0.0772663	-0.0494026	-0.0842626	-0.0854529	0.0114204	-0.0593401	-0.0208307	-0.197117	-0.0518984	0.00288692	-0.155661	-0.0911737	-0.0013235	-0.0538159	0.0269719	-0.0440116	-0.131007	-0.0316432	-0.0513641		4.53	-0.0882034	-0.0261234	-0.0158718	-0.0813699	-0.0442325	-0.0592178	0.00176314
4.54	-0.127938	-0.0866997	-0.061885	-0.0247305	-0.0856836	-0.013654	-0.136002	-0.0902526	-0.121658	0.0470408	-0.0738042	-0.127815	-0.0630875	-0.0333479	-0.124286	0.0062194	-0.0473939	-0.122991	-0.0594913	-0.0579797	-0.125139	-0.0667922	-0.0860961	-0.0794749	-0.0816757	0.0272142	-0.0584014	-0.0280264	-0.179554	-0.0929755	-0.0486295	-0.126237	-0.0957734	-0.0188945	-0.0784747	0.0355184	-0.0464305	-0.0820583	-0.0579693	-0.0448935		4.54	-0.0866039	-0.0369662	-0.0274773	-0.074128	-0.022277	-0.0259491	-0.000248609
4.55	-0.0817408	-0.0930686	-0.0413695	-0.0620805	-0.0482086	-0.0325888	-0.122974	-0.140427	-0.134158	0.046637	-0.109036	-0.0909423	-0.0867013	-0.0331152	-0.186367	-0.00847579	-0.0301864	-0.176832	-0.0251945	-0.0359349	-0.149363	-0.0883355	-0.0521545	-0.142329	-0.0880833	0.0269292	-0.023689	0.001069	-0.19221	-0.125454	-0.0410433	-0.0565557	-0.11429	-0.037418	-0.0907344	0.0520196	-0.0404906	-0.064844	-0.0830065	-0.0585695		4.55	-0.0756286	-0.0418602	-0.014295	-0.0739869	0.0219992	-0.0290267	-0.00977467
4.56	-0.018829	-0.110074	-0.0253006	-0.0710478	-0.0182057	-0.0879046	-0.126352	-0.162806	-0.0886047	0.0470377	-0.0781339	-0.0275368	-0.0918754	0.000313889	-0.152475	-0.0133727	-0.0115832	-0.10731	-0.0679081	-0.0594176	-0.1046	-0.130208	-0.00427659	-0.13903	-0.0819635	0.00257605	-0.0285786	0.0187863	-0.209638	-0.134571	0.0288826	-0.0302038	-0.104841	-0.0301849	-0.112229	0.058452	-0.038498	-0.0351312	-0.0912203	-0.0306495		4.56	-0.0769697	-0.0374253	-0.0315353	-0.0725342	0.0298637	-0.053862	-0.00938939
4.57	0.00887336	-0.1203	-0.0615631	-0.0805007	-0.0375487	-0.0889446	-0.0128679	-0.179867	-0.0648656	0.0467415	-0.0769371	-0.00193723	-0.121353	-0.00928373	-0.0362131	0.00099843	-0.00135805	-0.0355246	-0.0826616	-0.0741256	-0.0302848	-0.133049	0.0172864	-0.125597	-0.0839712	-0.0285136	-0.0403384	0.00757974	-0.142024	-0.112445	0.0311429	-0.0170095	-0.0683692	-0.0131747	-0.147554	0.0366016	-0.0288195	-0.0074354	-0.0821032	-0.0243802		4.57	-0.061425	-0.00586414	-0.0344551	-0.0942821	0.0312229	-0.044826	-0.0275464
4.58	-0.0691076	-0.127641	-0.0683605	-0.0793194	-0.0278716	-0.130701	0.102318	-0.176609	-0.0618522	0.0465238	-0.0820777	-0.00547645	-0.123022	-0.00968765	0.0269869	0.000154718	-0.0314865	-0.0572873	-0.0762276	-0.0544608	-0.0162082	-0.103054	0.0117917	-0.0927221	-0.0863353	-0.104348	-0.0737133	0.0133781	-0.0991867	-0.0743229	0.0499979	0.00540042	-0.0993036	-0.0215678	-0.103391	0.0298184	-0.0344323	0.00267572	-0.0926597	-0.0570622		4.58	-0.0373685	-0.019776	-0.0184674	-0.0721812	0.039926	-0.0295893	-0.038944
4.59	-0.148125	-0.137847	-0.050756	-0.0614998	-0.0321793	-0.146495	0.107611	-0.156777	-0.052083	0.0507397	-0.0589618	-0.0340238	-0.144709	-0.0739731	0.062356	0.00108629	-0.0527797	-0.0579716	-0.0869385	-0.0473951	-0.0738123	-0.0931055	-0.0134366	-0.0937326	-0.0992593	-0.197044	-0.0951536	0.00997211	-0.0787265	-0.0685162	0.0787424	0.00862098	-0.094643	-0.019578	-0.0726863	0.0311074	-0.0283478	-0.0179068	-0.0877785	-0.095064		4.59	-0.0275455	-0.0329143	-0.0139763	-0.0506563	0.0443916	-0.0526374	-0.0503135
4.6	-0.0698607	-0.148215	-0.129647	-0.111052	-0.0288408	-0.120729	0.0964156	-0.110304	-0.110507	0.024942	-0.0806354	0.051386	-0.155867	-0.119403	0.0754703	-0.000890062	-0.0288836	-0.0427917	-0.0744686	-0.0467933	-0.113921	-0.134945	0.0085694	-0.111623	-0.132975	-0.297963	-0.105285	-0.0119224	-0.0623065	-0.0842544	0.0525478	0.00108065	-0.0417684	-0.00909013	-0.0755478	0.00608619	-0.0117745	-0.0248931	-0.084402	-0.0574447		4.6	-0.0326259	-0.0318255	-0.060449	-0.0726785	0.0474346	-0.0268537	-0.0421259
4.61	-0.0160107	-0.150727	-0.122518	-0.114549	-0.00905228	-0.127866	0.113543	-0.0728184	-0.136184	-0.00120838	-0.0921414	0.0678587	-0.159701	-0.184668	0.0412679	-0.0232194	-0.0453595	-0.0290245	-0.0967189	-0.0479835	-0.0948231	-0.129393	0.0105594	-0.0547191	-0.169938	-0.370839	-0.0705491	-0.0634391	-0.0588142	-0.0889018	0.0364407	0.00369533	-0.0383686	0.00721699	-0.0994195	-0.00927611	-0.0281026	-0.0407679	-0.0920232	-0.0383802		4.61	-0.0381015	-0.0276535	-0.0293969	-0.0617746	0.0282438	-0.0275418	-0.0629211
4.62	-0.0154291	-0.130106	-0.088275	-0.089701	-0.019962	-0.152416	0.117832	-0.060034	-0.120467	-0.0105746	-0.101902	0.0374382	-0.171436	-0.181247	0.0391738	-0.0332022	-0.105303	-0.0770097	-0.0775447	-0.0508087	-0.0394575	-0.0813238	-0.0115348	-0.0368531	-0.175219	-0.368485	-0.0478949	-0.0860475	-0.0580387	-0.0634324	0.0618776	0.00360652	-0.0614517	-0.00919889	-0.124905	-0.00617189	-0.0253732	-0.0613633	-0.0891472	-0.0442122		4.62	-0.00396527	-0.0259089	-0.0338172	-0.0689869	-0.000246472	-0.0429836	-0.0741667
4.63	-0.0512699	-0.139783	-0.064421	-0.0847386	-0.0324561	-0.134064	0.0930418	-0.0720404	-0.0818658	-0.00709872	-0.0990493	-0.0548205	-0.200699	-0.087094	0.0326724	-0.0406166	-0.0520841	-0.106199	-0.103193	-0.0488624	0.00399186	-0.0478762	-0.0245279	-0.0687301	-0.198181	-0.351613	-0.0278047	-0.126338	-0.0675738	-0.0368452	0.0537784	0.028905	-0.063731	-0.014021	-0.156364	-0.00531623	-0.0262669	-0.123742	-0.0866386	-0.0848		4.63	0.0120637	-0.0401813	-0.041618	-0.069642	-0.0225448	-0.0328885	-0.0684946
4.64	-0.0935381	-0.135314	-0.032776	-0.0877171	0.00365314	-0.0749291	0.0830007	-0.0380059	-0.0532705	-0.00357155	-0.0861365	-0.075426	-0.220252	-0.0697529	0.0640546	-0.0514276	-0.0336444	-0.0672979	-0.11119	-0.0700629	0.0074711	-0.0560142	0.00905942	-0.129651	-0.226603	-0.282012	-0.0317286	-0.205996	-0.0486731	-0.0260768	0.0220385	0.0542149	-0.0721536	-0.0012135	-0.128857	-0.016724	-0.044714	-0.122559	-0.0932236	-0.0935473		4.64	0.00813889	-0.0432606	-0.019753	-0.0645603	0.00563786	-0.0315964	-0.0448387
4.65	-0.0838215	-0.0717425	-0.0381857	-0.0668452	0.00223439	-0.0588828	0.0434287	-0.0181672	-0.0434197	-0.00880766	-0.0655553	-0.0787875	-0.183417	-0.00205788	0.048121	-0.0633466	-0.0539696	-0.0359439	-0.0545134	-0.071466	-0.00882716	-0.0636057	-0.00101207	-0.167813	-0.245464	-0.251822	-0.0542504	-0.185778	-0.0575843	-0.0016217	0.0215825	0.0495462	-0.0908856	-0.0324752	-0.0913874	-0.027532	-0.0671962	-0.0217112	-0.115667	-0.0902838		4.65	0.00637831	-0.0287718	-0.036209	-0.0326582	-0.00407517	-0.0489694	-0.0422244
4.66	-0.0871461	-0.0442442	-0.077353	-0.0708715	-0.0302396	-0.0201008	-0.0033921	-0.0142651	-0.0500868	-0.024607	-0.0656358	-0.0812796	-0.111651	0.0381621	0.0136701	-0.0846798	-0.109773	-0.069279	-0.0643991	-0.0643386	-0.0398018	-0.0790133	-0.0299733	-0.179026	-0.268883	-0.278561	-0.0445097	-0.142861	-0.0489742	0.00598104	-0.0010532	0.0403447	-0.104172	-0.0449214	-0.112096	-0.0311515	-0.115769	0.00936145	-0.132212	-0.0430003		4.66	-0.0175281	-0.0219044	-0.0347439	-0.0373858	-0.0112686	-0.0449157	-0.0332644
4.67	-0.104718	-0.0264264	-0.0688804	-0.137787	-0.0529272	0.0229058	0.0227117	-0.00832582	-0.1169	-0.0389591	-0.0628313	-0.104096	-0.085331	0.0647996	-0.000873662	-0.0674002	-0.0835197	-0.121259	-0.0723644	-0.0722687	-0.0410902	-0.0650668	-0.076326	-0.170305	-0.265454	-0.265929	-0.0659187	-0.141076	-0.0596051	-0.0033858	-0.0197233	0.0332096	-0.0820667	-0.0215267	-0.119959	-0.0410145	-0.18826	0.0158751	-0.114355	-0.0186329		4.67	-0.0105481	-0.0301623	-0.0355745	-0.0450476	-0.0157318	-0.0386099	-0.00541386
4.68	-0.1274	-0.0205302	-0.075708	-0.159183	-0.0829894	0.0317922	0.0578742	-0.0158448	-0.103432	-0.0374186	-0.0937488	-0.131042	-0.0723973	0.0569655	-0.0455605	-0.0501409	-0.100906	-0.106181	-0.0342978	-0.0769769	0.000756726	-0.0540405	-0.0730269	-0.147255	-0.229745	-0.232518	-0.0995248	-0.152982	-0.0705426	-0.0189177	0.0140299	0.0296944	-0.0921208	-0.0348351	-0.139244	-0.0659197	-0.252662	0.0422827	-0.165889	-0.0236565		4.68	-0.00784539	-0.0154752	-0.0601183	-0.0327972	-0.0349225	-0.032139	-0.0134291
4.69	-0.150043	-0.0520151	-0.0304157	-0.115131	-0.100113	0.0169268	0.0531969	-0.027705	-0.0759371	-0.0388582	-0.098493	-0.173699	-0.0418293	0.0801114	-0.0577808	-0.0643907	-0.103909	-0.0930518	-0.027427	-0.0675219	0.000301446	-0.0392677	-0.0659327	-0.115793	-0.20723	-0.214913	-0.101392	-0.153674	-0.0588254	-0.0378686	0.00759225	0.0386842	-0.129975	-0.0317699	-0.0770044	-0.0976152	-0.281653	0.0367622	-0.162867	-0.0178517		4.69	0.03482	-0.0333906	-0.0229145	-0.0448103	-0.024025	-0.025974	-0.0264814
4.7	-0.171504	-0.0566145	-0.0255056	-0.0619055	-0.0890975	-0.0165875	0.00458328	-0.0299304	-0.0896104	-0.0404078	-0.0980368	-0.11416	-0.0226102	0.0574765	-0.0512007	-0.0583408	-0.0358408	-0.135452	-0.00955026	-0.0602825	-0.0230878	-0.0668946	-0.110077	-0.113514	-0.209091	-0.202244	-0.0950526	-0.187372	-0.0453231	-0.02522	-0.0497025	0.020921	-0.103062	-0.0367205	-0.0453699	-0.0910299	-0.294564	0.0279212	-0.140385	-0.0443053		4.7	0.0435039	-0.0435939	-0.0241003	-0.0281354	0.00297979	-0.0367358	-0.0221595
4.71	-0.153506	-0.0241724	-0.0673706	-0.0437156	-0.0980843	-0.0373632	-0.0369763	-0.0362956	-0.0869728	-0.0458854	-0.0730222	-0.0528044	-0.00474721	0.018788	-0.0359294	-0.0514327	-0.0295493	-0.130918	-0.00483525	-0.0638874	-0.0345338	-0.0997118	-0.113959	-0.0953126	-0.217412	-0.170532	-0.115291	-0.250042	-0.0477795	-0.026507	-0.0548147	-0.00623376	-0.0724778	-0.0381375	-0.0923286	-0.0977037	-0.344764	0.0159321	-0.213198	-0.0951981		4.71	-0.000211866	-0.0196515	-0.0391094	-0.016849	0.00382474	-0.0315437	-0.0317031
4.72	-0.176799	-0.0206935	-0.0510518	-0.0359516	-0.0919215	-0.0408544	-0.0777411	-0.0421996	-0.0606002	-0.0567234	-0.0849729	-0.0728558	-0.0113102	0.0106278	-0.0406095	-0.0777156	-0.104564	-0.0883268	-0.0032137	-0.0537965	-0.0529991	-0.11311	-0.140188	-0.112537	-0.192849	-0.10367	-0.149037	-0.149525	-0.0669501	-0.0338767	-0.0388022	-0.0189034	-0.131596	-0.0545027	-0.128312	-0.109931	-0.368217	0.00915976	-0.272213	-0.156441		4.72	0.0202879	-0.0399201	0.0145077	-0.0219168	0.010194	-0.039181	-0.0304147
4.73	-0.151339	-0.128373	-0.0577836	-0.0318884	-0.0863449	-0.024678	-0.185481	-0.0385547	-0.00948909	-0.071958	-0.102911	-0.0593711	-0.0104904	-0.00716031	-0.0650474	-0.0857663	-0.139745	-0.0876869	0.00386833	-0.074518	-0.0754127	-0.079003	-0.144607	-0.141085	-0.202042	-0.0411443	-0.112934	-0.13848	-0.035443	-0.0104131	-0.0341077	-0.0195527	-0.121389	-0.0449429	-0.0909216	-0.127233	-0.307897	-0.0175726	-0.259541	-0.126729		4.73	0.033422	-0.0256707	-0.0255747	-0.024644	0.0197866	-0.0438626	-0.0155758
4.74	-0.171033	-0.135711	-0.0925522	-0.021018	-0.0862879	-0.0358226	-0.248712	-0.0190354	-0.0158323	-0.0802859	-0.15813	-0.0123936	0.00947886	-0.0714893	-0.112823	-0.100144	-0.0979399	-0.0843444	0.00878098	-0.0826271	-0.0767905	-0.085954	-0.164809	-0.0988771	-0.161703	-0.0159637	-0.0874702	-0.170184	-0.0194636	0.0344265	-0.0491473	-0.0205376	-0.0597632	-0.0450365	-0.0764487	-0.166862	-0.334055	-0.0561148	-0.224979	-0.0846557		4.74	-0.028171	-0.0208206	-0.0324353	-0.0275041	0.00943411	-0.0475313	-0.0199428
4.75	-0.172155	-0.0852352	-0.10138	-0.00411241	-0.0684876	-0.0851664	-0.236338	-0.00909748	-0.0489622	-0.0844842	-0.170175	-0.0233508	0.0125899	-0.121119	-0.175233	-0.113363	-0.100165	-0.0649834	0.00342612	-0.0800993	-0.0979614	-0.0888659	-0.169425	-0.0911588	-0.105681	-0.00114463	-0.102097	-0.106723	-0.0605564	0.0346498	-0.0540814	-0.0372999	-0.0372818	-0.061302	-0.0780067	-0.175356	-0.30818	-0.0533592	-0.167993	-0.095356		4.75	-0.0542063	-0.0373693	-0.0149498	-0.0351819	0.0253888	-0.0332063	-0.026424
4.76	-0.143715	-0.0777166	-0.0813628	0.0170633	-0.0560006	-0.0757131	-0.207016	-0.0156357	-0.0611675	-0.0811221	-0.101878	-0.0136008	0.00506933	-0.128585	-0.169844	-0.0962265	-0.0773854	-0.0640039	0.005807	-0.0887156	-0.0781943	-0.0788832	-0.133211	-0.0731909	-0.0519258	-0.00134743	-0.0898618	-0.0524752	-0.0774506	0.0233106	-0.0508922	-0.0406821	-0.0328068	-0.0731423	-0.0483752	-0.255792	-0.305278	-0.044981	-0.146283	-0.0847838		4.76	-0.0526427	-0.0459531	-0.0329462	-0.0407836	0.0232031	-0.0453942	-0.0510927
4.77	-0.07473	-0.131727	-0.0812841	-0.00242078	-0.033416	-0.0781069	-0.212256	-0.0288049	-0.0797064	-0.0779178	-0.0849942	-0.0123428	0.00528593	-0.0652563	-0.176373	-0.0819805	-0.0343605	-0.123783	0.0141854	-0.0991425	-0.0801587	-0.131577	-0.161668	-0.0401408	-0.0137966	-0.0109663	-0.0974044	-0.0500249	-0.0652661	0.0158003	-0.06277	-0.0533058	-0.0395882	-0.0596926	-0.0538495	-0.223435	-0.270262	-0.0482907	-0.167667	-0.0761773		4.77	-0.0487856	-0.0494279	-0.06018	-0.0392947	0.0259163	-0.0450398	-0.0355919
4.78	-0.0242445	-0.158837	-0.107866	-0.0164551	-0.0419487	-0.06066	-0.226959	-0.0445933	-0.0690513	-0.0802492	-0.0743417	-0.0244925	0.0212177	-0.0412261	-0.119379	-0.0884983	-0.0570706	-0.107742	0.0363414	-0.0793747	-0.148911	-0.149178	-0.160787	-0.0147037	0.0219759	0.025688	-0.10486	-0.0578403	-0.0542614	0.00387934	-0.0626211	-0.0880622	-0.030638	-0.0300283	-0.0475205	-0.207735	-0.27173	-0.105754	-0.0991206	-0.0902593		4.78	-0.0201165	-0.0570207	-0.0382934	-0.0144217	0.0157493	-0.0397302	-0.0202963
4.79	0.0217979	-0.155575	-0.141865	-0.0205785	-0.0438073	-0.0464174	-0.149953	-0.0431569	-0.117685	-0.0739733	-0.0584138	-0.0088352	-0.0208247	-0.0710834	-0.12479	-0.0897417	-0.0866089	-0.100065	-0.012576	-0.0621541	-0.117945	-0.123063	-0.13545	0.00958297	0.0331221	0.0324144	-0.101949	-0.0419301	-0.0609661	0.0181335	-0.0467348	-0.105097	-0.0375118	-0.034707	-0.0832745	-0.241865	-0.256131	-0.0968939	-0.0738359	-0.11421		4.79	0.00144497	-0.0440087	-0.0448881	-0.0104873	0.00307187	-0.0299386	-0.0538924
4.8	0.0249198	-0.131961	-0.219461	-0.0316247	-0.0130258	-0.0134759	-0.0897778	-0.0435916	-0.103457	-0.0540296	-0.0906207	0.0247517	-0.0451843	-0.134142	-0.185308	-0.118701	-0.0997494	-0.111382	-0.0417206	-0.0739855	-0.0769569	-0.128399	-0.150379	0.0228287	0.0327412	0.000920695	-0.0678034	-0.0251798	-0.0894861	0.015293	-0.0403908	-0.0881565	-0.0656281	-0.0485419	-0.109004	-0.173421	-0.242666	-0.08453	-0.0915416	-0.0914818		4.8	-0.021284	-0.0333315	-0.0555634	-0.0295677	-0.0101245	-0.041294	-0.0448563
4.81	0.0621459	-0.154225	-0.188804	-0.0399645	-0.0132999	-0.0203842	-0.0757629	-0.0691547	-0.047604	-0.0476634	-0.10941	0.0228297	-0.0582439	-0.162288	-0.182251	-0.159701	-0.0640324	-0.0867487	-0.0162813	-0.0676601	-0.121399	-0.154955	-0.186074	0.0498697	0.0170008	-0.0421168	-0.0946557	-0.00830337	-0.103428	-0.0388298	-0.0315361	-0.0854582	-0.0704772	-0.0412335	-0.0612699	-0.212494	-0.223267	-0.0808281	-0.0594104	-0.0948302		4.81	-0.0137747	-0.0297164	-0.0534768	-0.0314784	-0.00202533	-0.039355	-0.0322135
4.82	0.104544	-0.134505	-0.10518	-0.0297595	-0.0346357	-0.0112291	-0.0777711	-0.0782419	-0.0443402	-0.0471108	-0.140755	0.0263194	-0.0553235	-0.139446	-0.130686	-0.193935	-0.0624242	-0.088136	0.0110403	-0.0804512	-0.167364	-0.110309	-0.201326	0.0496692	0.0123302	-0.102804	-0.131022	-0.00191854	-0.137845	-0.0562575	-0.067483	-0.0819738	-0.106359	-0.0514364	-0.0339198	-0.20215	-0.205702	-0.118476	-0.06513	-0.0974634		4.82	-0.0241319	-0.0383961	-0.0573907	-0.0461968	-0.0229014	-0.0401567	-0.0385242
4.83	0.0971157	-0.09691	-0.0708443	-0.00828385	-0.0379622	0.0164506	-0.028821	-0.0734703	-0.0793382	-0.0653358	-0.133017	0.0651933	-0.0285123	-0.0856181	-0.158941	-0.211144	-0.0589183	-0.122773	0.0251686	-0.0827116	-0.108657	-0.0658596	-0.154521	0.0337794	-0.00226633	-0.178006	-0.101641	-0.0043507	-0.103714	-0.0698389	-0.0902598	-0.0530223	-0.080835	-0.0473043	-0.0768288	-0.122798	-0.161113	-0.108082	-0.133382	-0.0984836		4.83	-0.0204065	-0.0611231	-0.0570362	-0.0447604	-0.0291181	-0.0230075	-0.0578254
4.84	0.115287	-0.043382	-0.0421371	0.0211629	-0.0457866	0.0203865	-0.0695773	-0.0927202	-0.130033	-0.0598402	-0.0850559	0.0729311	-0.00795749	-0.109133	-0.205307	-0.215104	-0.0231661	-0.143822	0.0170584	-0.091739	-0.0495974	-0.0679202	-0.153443	0.021872	-0.00449413	-0.184455	-0.0311009	0.00288409	-0.119887	-0.104582	-0.077576	-0.064126	-0.0172457	-0.0392209	-0.106357	-0.0719692	-0.215222	-0.0653579	-0.189732	-0.0981956		4.84	-0.0166097	-0.03033	-0.028946	-0.0389029	-0.0251131	-0.0206378	-0.0645407
4.85	0.122016	-0.0105085	-0.0522641	-0.00766849	-0.0664015	-0.025512	-0.128703	-0.0775451	-0.104473	-0.0416438	-0.111307	0.06065	-0.0210968	-0.136602	-0.13094	-0.201691	-0.0445765	-0.124357	-0.00233491	-0.0964196	-0.0321229	-0.0745637	-0.178924	0.0409874	-0.0122755	-0.200316	0.0119538	-0.0143207	-0.150452	-0.146399	-0.0899381	-0.0949091	-0.00252216	-0.030414	-0.0795581	-0.0244724	-0.194591	-0.0189252	-0.169106	-0.06877		4.85	-0.0183286	-0.0333603	-0.0410015	-0.0272837	-0.0266117	-0.0333892	-0.0633012
4.86	0.104846	-0.000456352	-0.0820041	-0.0157978	-0.0866264	-0.00236419	-0.201611	-0.0636451	-0.0724099	-0.0413254	-0.0993449	0.0289047	-0.0385721	-0.143288	-0.0669003	-0.18466	-0.0908548	-0.130108	-0.0173406	-0.107662	-0.0581135	-0.0769639	-0.176851	0.0522704	-0.00224103	-0.245618	-0.0137385	-0.0240907	-0.138494	-0.169302	-0.103725	-0.0908051	-0.0436786	-0.0439221	-0.104811	0.00832834	-0.169625	-0.0449381	-0.20996	-0.0821533		4.86	-0.011494	-0.0547184	-0.0611118	-0.0128564	-0.0525649	-0.005016	-0.0467872
4.87	0.0506612	-0.00215925	-0.0911433	-0.0159524	-0.0712625	0.0194426	-0.209424	-0.0589512	-0.0359336	-0.0644056	-0.0369962	-0.00724161	-0.0612679	-0.14632	-0.160014	-0.131311	-0.0788252	-0.131845	-0.0364025	-0.10852	-0.0938975	-0.10896	-0.130434	0.0252029	-0.00301575	-0.126748	-0.0586953	-0.0555256	-0.115179	-0.218363	-0.144681	-0.0823051	-0.0784126	-0.0451062	-0.103711	-0.0176904	-0.173703	-0.139347	-0.135248	-0.0726225		4.87	-0.00127039	-0.0491845	-0.060607	-0.0288557	-0.0471749	0.00698768	-0.0460056
4.88	0.015934	-0.00636993	-0.0877256	-0.0277193	-0.0680661	0.0148449	-0.240097	-0.048064	-0.0264873	-0.0741205	-0.0603261	0.00256411	-0.0334683	-0.108509	-0.156087	-0.0962859	-0.100286	-0.0788343	-0.0313847	-0.123466	-0.121485	-0.0828492	-0.0874409	0.0115532	-0.00732577	-0.0736308	-0.0586679	-0.0648066	-0.0559372	-0.233568	-0.169443	-0.105849	-0.102359	-0.0431596	-0.089693	-0.026142	-0.140452	-0.148178	-0.0458741	-0.0683347		4.88	-0.0129721	-0.036795	-0.0481844	-0.0515772	-0.0309134	-0.0238654	-0.0229099
4.89	0.0376879	-0.0140088	-0.0524751	-0.0328765	-0.104921	0.015514	-0.250777	-0.0722724	-0.0558925	-0.0441487	-0.147725	0.0169601	-0.0474879	-0.144362	-0.0774956	-0.0770482	-0.125618	-0.0593041	-0.0218117	-0.141272	-0.108732	-0.0468435	-0.0925347	0.00693936	-0.00452504	-0.0822779	-0.0812909	-0.0336552	-0.0476662	-0.124095	-0.177352	-0.0778719	-0.0853471	-0.0643038	-0.0481502	-0.0282141	-0.159693	-0.0962154	-0.0388358	-0.134267		4.89	0.00641708	-0.0557719	-0.0237419	-0.0386322	-0.0547506	-0.0308409	-0.0196733
4.9	0.0528734	-0.0455634	-0.081989	-0.0321671	-0.113551	0.0280864	-0.215711	-0.0660592	-0.0446931	-0.0339132	-0.191026	0.0127929	-0.0630319	-0.191378	-0.0471857	-0.0568037	-0.150852	-0.0365189	-0.0314772	-0.154535	-0.0296549	-0.0604733	-0.145621	0.0240958	-0.0102719	-0.0758839	-0.0798529	-0.0510824	-0.0484155	-0.098121	-0.141426	-0.0613098	-0.0664263	-0.0614266	-0.0164311	-0.0305066	-0.165394	-0.114207	-0.0268845	-0.159845		4.9	0.00119078	-0.0455403	-0.0180324	-0.0474566	-0.052658	-0.00699486	-0.0301076
4.91	0.0319814	-0.0641185	-0.109959	-0.02842	-0.123093	0.0105557	-0.150843	-0.072194	-0.027743	-0.0368933	-0.169713	-0.00336107	-0.0493303	-0.166132	-0.0721437	-0.0493923	-0.125112	0.00095001	-0.0775051	-0.15174	-0.0378318	-0.125222	-0.149807	0.0261823	-0.0209195	-0.13475	-0.0858094	-0.0717604	-0.0300938	-0.149943	-0.103502	-0.0455122	-0.0431569	-0.0454535	-0.00693625	-0.0344266	-0.102334	-0.13401	-0.0128	-0.0568367		4.91	-0.0250934	-0.0345034	-0.0303476	-0.0405857	-0.0229262	-0.0135473	-0.0416114
4.92	-0.0274578	-0.0529963	-0.0845966	-0.0128638	-0.178739	-0.0167041	-0.11099	-0.0733342	-0.0195087	-0.0396427	-0.126563	-0.014996	-0.0232807	-0.113901	-0.0904188	-0.0818341	-0.0709949	-0.027912	-0.0646125	-0.139771	-0.0910341	-0.126142	-0.153283	0.030859	-0.0615241	-0.154169	-0.0940209	-0.058241	0.0058794	-0.136815	-0.0923749	-0.026388	-0.0335037	-0.0534453	-0.0133052	-0.0434637	-0.0649322	-0.0998297	-0.0563556	-0.0232511		4.92	-0.0312059	-0.0551939	-0.0428244	-0.0260548	-0.0453237	-0.0314261	-0.0440589
4.93	-0.0903802	-0.0836283	-0.0915215	-0.0203034	-0.183353	-0.015716	-0.0904768	-0.0618756	0.0148349	-0.0408091	-0.0760431	0.00256688	-0.0550423	-0.053129	-0.0932612	-0.0738305	-0.108881	-0.0811164	-0.0821131	-0.151677	-0.120321	-0.0819785	-0.125776	0.0305099	-0.112924	-0.0749315	-0.152955	-0.0506418	-0.00425579	-0.0697258	-0.0908943	-0.00784673	-0.0462378	-0.0553008	-0.00900126	-0.0296349	-0.0565951	-0.0894037	-0.0466027	0.00345815		4.93	-0.0556986	-0.0322005	-0.0272165	-0.0212476	-0.0691576	-0.0179215	-0.0506654
4.94	-0.259431	-0.120051	-0.0927093	-0.0495177	-0.177783	0.00206239	-0.0841965	-0.0413162	0.0376089	-0.0472423	-0.0402005	-0.0163957	-0.0822973	-0.0594836	-0.0622781	-0.0327149	-0.0969865	-0.040472	-0.0931741	-0.149198	-0.124364	-0.0952345	-0.162304	0.0175275	-0.177672	-0.0142311	-0.196779	-0.0768909	-0.0538798	-0.0373501	-0.108168	-0.00571235	-0.0772163	-0.0750171	0.00169946	-0.0139492	-0.0617093	-0.0995032	-0.0101711	0.00654108		4.94	-0.0598272	-0.0418565	-0.0316655	-0.0411446	-0.0739065	-0.00775477	-0.0497276
4.95	-0.409478	-0.114268	-0.0922877	-0.051986	-0.182438	-0.0375636	-0.0633857	-0.0463915	0.0220789	-0.0539511	-0.00488327	-0.0543597	-0.0917752	-0.0330977	-0.108119	-0.000114175	-0.0063463	-0.0256045	-0.0467557	-0.17545	-0.0874184	-0.0916081	-0.206653	-0.00142492	-0.254286	-0.0529818	-0.204968	-0.0820685	-0.0651686	-0.0889396	-0.133724	-0.00691495	-0.168919	-0.0855488	0.00139255	-0.00855868	-0.0463013	-0.0737638	0.00593718	-0.0170687		4.95	-0.02967	-0.0415902	-0.0215385	-0.0386134	-0.0800589	-0.0224939	-0.0552406
4.96	-0.273762	-0.107639	-0.106996	-0.0417357	-0.174299	-0.0378463	-0.0757366	-0.0550519	-0.00900252	-0.0548562	-0.0193937	-0.0670083	-0.0756999	-0.042668	-0.115119	0.00823473	0.0326344	-0.0354178	-0.0723286	-0.215508	-0.105762	-0.0824402	-0.147641	-0.0334344	-0.302637	-0.0941139	-0.215279	-0.0361407	-0.0596923	-0.0821346	-0.13627	-0.0346735	-0.19752	-0.0800717	-0.00768124	0.00456543	0.0180262	-0.053686	0.0100035	-0.0380704		4.96	-0.0363882	-0.0229114	-0.0260548	-0.0276271	-0.0807127	-0.0297933	-0.0591636
4.97	-0.100662	-0.163489	-0.0898472	-0.0331752	-0.186865	-0.00156152	-0.11531	-0.0579384	-0.0190141	-0.0692084	-0.0234023	-0.055355	-0.0767207	-0.0625379	-0.0786125	-0.0143501	0.0216771	-0.0246201	-0.108523	-0.277074	-0.116427	-0.0865339	-0.0967718	-0.0974433	-0.31157	-0.0556674	-0.172575	-0.0120214	-0.0760927	-0.0434985	-0.144074	-0.0339688	-0.138033	-0.073048	-0.0305634	0.0105124	0.0286948	-0.0435849	0.0388856	-0.0557592		4.97	-0.0114924	-0.0100793	-0.0393241	-0.0323499	-0.0789415	-0.0289202	-0.0320727
4.98	-0.0717504	-0.145417	-0.138727	-0.0456136	-0.203909	-0.00853179	-0.0800679	-0.0586368	-0.0190338	-0.0843348	-0.00712888	-0.0377384	-0.0995567	-0.0340075	-0.103767	-0.0134691	-0.0356492	-0.00430525	-0.0361971	-0.297967	-0.11119	-0.0972296	-0.0882043	-0.119047	-0.309049	-0.0692067	-0.15701	-0.0580244	-0.112726	-0.0562722	-0.144356	-0.0172017	-0.0579466	-0.0777699	-0.0438165	-0.00466737	0.0184529	-0.0399667	0.04076	-0.0641196		4.98	-0.00673414	-0.00897653	-0.0616464	-0.0363571	-0.103197	-0.0641046	-0.0254276
4.99	-0.0804342	-0.129392	-0.117694	-0.0378961	-0.223911	-0.0627187	-0.0931381	-0.049268	-0.0658633	-0.0745962	0.0128102	-0.0436409	-0.0894823	-0.0157577	-0.0885755	-0.000107551	-0.157177	0.0142653	-0.0583961	-0.257739	-0.111049	-0.105138	-0.133688	-0.153398	-0.322426	-0.0844928	-0.183309	-0.0952134	-0.0863448	-0.0648382	-0.12135	-0.0391798	-0.0335156	-0.0681292	-0.0352267	-0.0248414	0.0194965	-0.0465763	0.0127274	-0.0723215		4.99	0.00434801	-0.0259402	-0.0207702	-0.0465961	-0.109044	-0.0668131	-0.0482289
5	-0.123375	-0.110058	-0.0565489	-0.0353279	-0.230157	-0.0738069	-0.09317	-0.0600936	-0.0569201	-0.0568384	0.0207256	-0.0610993	-0.0488207	-0.0665109	-0.00625568	-1.78229e-05	-0.21073	0.0375465	-0.132051	-0.257771	-0.104052	-0.145944	-0.149088	-0.116696	-0.261908	-0.112595	-0.200282	-0.0704208	-0.0752835	-0.0355065	-0.106645	-0.056704	-0.0319874	-0.0512113	-0.0428134	-0.0104991	0.0533825	-0.0533812	-0.0011739	-0.0935482		5	0.0259094	-0.025291	-0.014186	-0.0228594	-0.0816909	-0.0471892	-0.0501938
5.01	-0.175228	-0.0886053	-0.057772	-0.0584535	-0.223009	-0.0423544	-0.0982349	-0.0744019	-0.0587692	-0.0590961	0.00484985	-0.0604467	-0.0377184	-0.0668596	0.016978	-0.0230417	-0.167859	0.0587756	-0.138494	-0.28226	-0.112003	-0.0969041	-0.105719	-0.0775011	-0.288368	-0.0808524	-0.120432	-0.042568	-0.131345	-0.021919	-0.0674429	-0.0645916	-0.0570032	-0.0521972	-0.0446468	-0.025815	0.0854467	-0.0443041	0.00568126	-0.108779		5.01	0.0106199	-0.0303262	-0.0293737	-0.022982	-0.0672849	-0.0342215	-0.0328394
5.02	-0.102243	-0.0870278	-0.0645814	-0.0764672	-0.222732	-0.0542262	-0.190741	-0.0734353	-0.0622417	-0.0352376	-0.00514154	-0.050316	-0.0578738	-0.0124967	-0.0872767	-0.00799426	-0.232721	0.0498275	-0.0967675	-0.272805	-0.101999	-0.0536301	-0.106868	-0.0804442	-0.285909	-0.0353798	-0.0625514	-0.0863422	-0.113312	-0.0757408	-0.0670182	-0.060079	-0.113054	-0.0419538	-0.0643082	-0.0235664	0.0871733	-0.046985	-0.00770728	-0.0796865		5.02	-0.0110307	-0.0479426	-0.00771533	-0.0212151	-0.074233	-0.0457453	-0.0236749
5.03	-0.0738409	-0.115281	-0.11043	-0.0651475	-0.244122	-0.0614212	-0.213529	-0.0644113	-0.0549	-0.0439287	0.0116656	-0.0521365	-0.0557861	-0.0542465	-0.0768952	-0.0165454	-0.231452	0.036418	-0.158748	-0.269526	-0.0616811	-0.0322104	-0.165337	-0.0927907	-0.256193	-0.067597	-0.0270145	-0.0900572	-0.0959103	-0.0898035	-0.126107	-0.0871831	-0.0733523	-0.0410704	-0.11771	-0.0142126	0.0871105	-0.0763079	-0.0370917	-0.052908		5.03	-0.0348541	-0.0559913	-0.0424615	-0.00870626	-0.0667217	-0.0577106	-0.0583334
5.04	-0.0684741	-0.127923	-0.117438	-0.0515677	-0.209387	-0.0613186	-0.164109	-0.086563	-0.0439877	-0.0604987	0.017339	-0.04574	-0.0595236	-0.0543996	-0.0397824	-0.00776576	-0.0918603	0.00551149	-0.189021	-0.260255	-0.0407252	-0.0200414	-0.176197	-0.0528913	-0.239957	-0.110102	0.0118489	-0.123521	-0.101581	-0.0305796	-0.136123	-0.08173	-0.0490801	-0.0457521	-0.0813505	-0.020479	0.0873706	-0.129615	-0.0652979	-0.0459332		5.04	-0.0186902	-0.0521522	-0.0407742	0.000660306	-0.0579303	-0.0840561	-0.0399855
5.05	-0.0623325	-0.10829	-0.103708	-0.0344537	-0.216523	-0.0979119	-0.118074	-0.122414	-0.0598529	-0.0553248	-0.0121037	-0.0405628	-0.0697785	-0.0374167	-0.0459046	-0.01555	-0.114515	-0.00973173	-0.184334	-0.225165	-0.0473859	-0.0369654	-0.153709	-0.0290304	-0.217003	-0.103944	0.00922092	-0.163471	-0.117812	-0.0472436	-0.116868	-0.0665736	-0.0700051	-0.0494399	-0.0593675	-0.0336075	0.105911	-0.112177	-0.0816499	-0.0618897		5.05	0.00619944	-0.0398607	-0.00968972	-0.0147088	-0.0438696	-0.078055	-0.0267294
5.06	-0.033079	-0.157553	-0.0884075	-0.0372109	-0.168055	-0.115565	-0.109511	-0.111478	-0.0958648	-0.0582758	-0.00830725	-0.0411509	-0.0718406	-0.010979	-0.034127	-0.0364179	-0.155582	-0.02777	-0.223041	-0.14787	-0.0961977	-0.0798218	-0.184594	-0.0508721	-0.184784	-0.0952215	0.0162146	-0.147875	-0.0769794	-0.128248	-0.122376	-0.0848554	-0.078149	-0.0621185	-0.117535	-0.0258619	0.112664	-0.0531405	-0.0941574	-0.0580013		5.06	-0.00846038	-0.0542808	-0.011566	-0.0158308	-0.0362664	-0.0791215	-0.0498569
5.07	0.0088275	-0.138306	-0.0531473	-0.0481051	-0.158065	-0.0928498	-0.100051	-0.0950049	-0.0620756	-0.059429	0.00168738	-0.0343617	-0.0632457	-0.0599638	-0.0427777	-0.0331285	-0.209146	-0.101523	-0.205517	-0.191059	-0.0796172	-0.116983	-0.125136	-0.0514519	-0.164927	-0.14967	0.0198374	-0.125835	-0.0597671	-0.118332	-0.112348	-0.0939644	-0.0765521	-0.0633096	-0.122703	-0.0398332	0.0890423	-0.100707	-0.131073	-0.0870587		5.07	0.0113205	-0.0567787	0.00417343	-0.00380937	-0.0103528	-0.0753472	-0.0728503
5.08	0.0443508	-0.0364139	-0.102529	-0.0586778	-0.189295	-0.101494	-0.13517	-0.110202	-0.0611498	-0.0738338	-0.0160946	-0.0268944	-0.0598768	-0.0560107	-0.0724185	-0.0325439	-0.0862992	-0.113446	-0.135638	-0.20573	-0.0390335	-0.133904	-0.0429332	-0.0181519	-0.170013	-0.19564	0.0280886	-0.150336	-0.108817	-0.14166	-0.0749876	-0.0627122	-0.114855	-0.0536961	-0.110395	-0.047027	0.0908653	-0.100947	-0.134976	-0.104016		5.08	0.0083916	-0.0430412	-0.0326827	-0.0236835	-0.0113461	-0.0577548	-0.0733471
5.09	0.0765174	-0.015098	-0.144255	-0.0530983	-0.192811	-0.092172	-0.10847	-0.119662	-0.0808865	-0.0783711	-0.0405825	-0.030561	-0.0454014	0.025138	-0.111542	-0.0343785	0.00193837	-0.0989126	-0.129425	-0.181086	-0.0124896	-0.0639474	-0.0332558	0.00465552	-0.125358	-0.197966	0.0439792	-0.159267	-0.0869251	-0.165952	-0.080918	-0.0586567	-0.0931546	-0.0457238	-0.125371	-0.0345373	0.07555	-0.0350642	-0.121605	-0.0996212		5.09	-0.0184937	-0.0591062	-0.0522789	-0.031288	-0.0249467	-0.0438944	-0.0694141
5.1	0.0748503	-0.0276428	-0.145092	-0.0302321	-0.214601	-0.0683948	-0.130728	-0.101319	-0.102485	-0.0817061	-0.0293753	-0.0366147	-0.0547201	-0.00612551	-0.0914211	-0.0565538	0.0064503	-0.0918184	-0.160725	-0.177718	-0.0455552	-0.0700674	-0.0541409	0.0120914	-0.0674848	-0.216712	0.0533913	-0.129976	-0.0953729	-0.105835	-0.102388	-0.0778423	-0.0579767	-0.0569355	-0.0957148	-0.0311855	0.0780198	-0.0478814	-0.101887	-0.100731		5.1	-0.0188303	-0.0665228	-0.0416358	-0.0176042	-0.0299736	-0.0636568	-0.0425046
5.11	0.072933	-0.00964864	-0.127367	-0.0435364	-0.165535	-0.0492208	-0.0782455	-0.116563	-0.111506	-0.096341	-0.0285953	-0.0390284	-0.0730582	-0.044082	-0.116682	-0.0615291	0.0201107	-0.0959299	-0.109374	-0.114457	-0.0505402	-0.0955956	-0.0505244	0.0113134	-0.0818025	-0.182319	0.0512675	-0.128119	-0.149137	-0.0660914	-0.0952694	-0.0994299	-0.0685007	-0.0628681	-0.118925	-0.0300055	0.0834274	-0.063302	-0.109841	-0.140956		5.11	-0.024438	-0.0555699	-0.0516002	-0.0208909	-0.0354419	-0.0689811	-0.0515401
5.12	0.0763638	0.000825805	-0.0822024	-0.0749895	-0.124529	-0.0592369	-0.021273	-0.144091	-0.134268	-0.0896844	-0.0481555	-0.0365925	-0.0901967	-0.0102721	-0.131343	-0.0593063	-0.0476739	-0.0966886	-0.0806135	-0.0579008	-0.0383693	-0.11802	-0.0692365	0.0254301	-0.150712	-0.168251	0.0375222	-0.148972	-0.136043	-0.0813462	-0.0678386	-0.117064	-0.104748	-0.0709023	-0.104175	-0.0289071	0.0675805	-0.0761499	-0.118131	-0.128051		5.12	-0.0524568	-0.034789	-0.0760547	-0.020529	-0.0117462	-0.0648622	-0.0813307
5.13	0.0457667	-0.0102838	-0.0534248	-0.0730114	-0.112757	-0.0856861	-0.0581038	-0.130286	-0.12449	-0.0425923	-0.0457398	-0.0414249	-0.0879906	-0.0387439	-0.0823389	-0.0725279	-0.0165983	-0.0713302	-0.0778708	-0.0954019	-0.116444	-0.100492	-0.0760346	0.0353085	-0.182836	-0.186668	0.0290531	-0.107444	-0.0865823	-0.0904066	-0.0917472	-0.128748	-0.129528	-0.049525	-0.111127	-0.0202356	0.0574226	-0.0702984	-0.155028	-0.104099		5.13	-0.0412686	-0.0186262	-0.041566	-0.00671326	0.00230035	-0.0489415	-0.0765306
5.14	0.00934345	0.00312812	-0.0261093	-0.0571017	-0.107373	-0.0821842	-0.14188	-0.126301	-0.0814279	-0.0509231	-0.0223727	-0.0438549	-0.0932302	-0.0936892	-0.093124	-0.0873009	0.0513137	-0.00857018	-0.106901	-0.0676224	-0.119356	-0.0561939	-0.0634241	0.0175478	-0.0967551	-0.15173	0.027317	-0.0712276	-0.0367639	-0.108599	-0.120438	-0.0974749	-0.109876	-0.0594497	-0.139818	-0.0109004	0.0456957	-0.142992	-0.174387	-0.10837		5.14	-0.0520889	-0.0401681	-0.0559165	-0.0118874	-0.00471208	-0.0372923	-0.0534487
5.15	0.0267804	0.0123278	-0.0567634	-0.0610176	-0.147563	-0.0701265	-0.142372	-0.108183	-0.0754988	-0.0557764	0.00133525	-0.0245309	-0.0965709	-0.0979522	-0.10648	-0.114305	0.0267109	-0.00457392	-0.126948	-0.0408056	-0.0550274	-0.0145083	-0.0743011	-0.00463665	-0.0588259	-0.0638693	0.0113327	-0.0331089	-0.0528309	-0.129735	-0.084149	-0.083479	-0.114315	-0.0679729	-0.119696	-0.00570332	0.0237691	-0.140194	-0.168506	-0.112289		5.15	-0.0607832	-0.0550192	-0.0744191	-0.0176762	-0.0338796	-0.00945939	-0.0484532
5.16	0.0184875	-0.00673558	-0.0424581	-0.0595845	-0.151913	-0.0915573	-0.137823	-0.0797166	-0.102492	-0.0326883	-0.0134349	-0.0331955	-0.088653	-0.0946201	-0.0673992	-0.116239	0.000966417	-0.0512373	-0.113095	-0.0466047	-0.060164	-0.0563774	-0.0943633	-0.00124165	-0.0748937	-0.0159397	0.0134983	-0.0105898	-0.0444716	-0.0859736	-0.107707	-0.0816274	-0.0690999	-0.0692257	-0.0684144	-0.0202545	0.00712422	-0.12231	-0.162855	-0.0826495		5.16	-0.0363557	-0.0487108	-0.0420161	-0.0123421	-0.0345995	-0.030619	-0.0597887
5.17	0.0312333	-0.00809988	-0.0560715	-0.0733166	-0.0976959	-0.0859049	-0.0951153	-0.0744649	-0.0823532	-0.0295445	-0.0145749	-0.0383693	-0.0757092	-0.124972	-0.0288243	-0.131498	0.0101139	-0.105276	-0.110252	-0.0181759	-0.0664168	-0.0898514	-0.145674	0.0162084	-0.101144	-0.0189773	0.00349518	-0.0269005	-0.051537	-0.0614972	-0.124967	-0.0693518	-0.0152954	-0.0581743	-0.0480236	-0.0192335	-0.00452764	-0.152776	-0.15709	-0.0789931		5.17	-0.0147102	-0.0394427	-0.0678496	-0.0113178	-0.0322545	-0.0434002	-0.056299
5.18	0.0278184	-0.0142555	-0.0528884	-0.0707068	-0.137809	-0.068168	-0.0995493	-0.0552044	-0.0548146	-0.0190132	-0.017238	-0.0577815	-0.0770557	-0.104355	-0.00975578	-0.175229	0.0340202	-0.121861	-0.0884095	0.00809929	-0.0779134	-0.0571499	-0.137596	0.00500262	-0.0847884	0.0112672	0.0033667	-0.0637352	-0.0237172	-0.0652322	-0.0960593	-0.0764289	-0.0107387	-0.0569896	-0.0576923	-0.0314986	-0.0175796	-0.141225	-0.189333	-0.0718626		5.18	-0.0192147	-0.0187526	-0.0914823	-0.0218353	-0.0449526	-0.0480779	-0.0637091
5.19	0.0287305	-0.0332745	-0.0286708	-0.0654372	-0.177953	-0.0478495	-0.0993722	-0.0566463	-0.0378399	-0.00287104	-0.00299985	-0.0349574	-0.101698	-0.0590029	0.00299358	-0.172278	-0.0352195	-0.117386	-0.0878707	0.025641	-0.155247	-0.0513974	-0.106526	-0.00399442	-0.0733287	0.0343742	0.00650821	-0.0354939	-0.0672321	-0.0275923	-0.0549523	-0.0818899	-0.0719534	-0.0401161	-0.0697973	-0.0223187	-0.0268266	-0.162503	-0.121074	-0.0753826		5.19	-0.0280834	-0.043444	-0.0501512	-0.0388738	-0.0355834	-0.0517361	-0.0379079
5.2	0.0206291	-0.0429371	-0.04488	-0.0667353	-0.167013	-0.0595967	-0.161161	-0.0413805	-0.060697	-0.0330872	0.00317299	-0.0129822	-0.100862	-0.0846591	0.0249159	-0.160143	-0.065708	-0.114035	-0.103084	0.0410223	-0.101141	-0.0379067	-0.0919164	-0.00463005	-0.0688679	0.0534173	0.00424065	-0.0685309	-0.0849967	-0.0392007	-0.0460866	-0.0647056	-0.0833421	-0.0441034	-0.117563	-0.0221771	-0.0427183	-0.0804707	-0.0800229	-0.0851705		5.2	-0.0290613	-0.0585319	-0.0393301	-0.0461545	-0.0471467	-0.0521079	-0.0338712
5.21	0.0232636	-0.0244346	-0.117267	-0.0710458	-0.207866	-0.037914	-0.174731	-0.0198239	-0.0823958	-0.0597226	-0.00507933	-0.0438572	-0.064705	-0.0884537	0.0122665	-0.18814	0.00238544	-0.118715	-0.125344	0.0524259	-0.0248524	-0.0201412	-0.0724062	-0.0057227	-0.0400279	0.0592763	0.00614213	-0.0854441	-0.0612078	-0.0435867	-0.0742898	-0.0526494	-0.1017	-0.0690167	-0.148874	-0.0256144	-0.05222	-0.0380812	-0.0959837	-0.0886312		5.21	-0.0380881	-0.0412187	-0.0200853	-0.040532	-0.0619553	-0.0450258	-0.0360694
5.22	0.0354217	-0.0350411	-0.0886567	-0.0982515	-0.131351	-0.0228087	-0.153327	-0.0047561	-0.0896002	-0.0419231	-0.0132215	-0.0487357	-0.054951	-0.0386303	-0.0206334	-0.177667	-0.0379839	-0.12858	-0.108165	0.0673167	-0.0422526	-0.0147003	-0.0519361	-0.00709377	-0.0173715	0.0441544	-0.00122105	-0.0788982	-0.106152	-0.0467696	-0.0919577	-0.0641383	-0.155179	-0.0698729	-0.127834	-0.0110963	-0.0574236	-0.0486026	-0.119889	-0.122589		5.22	-0.030901	-0.0363545	-0.00370667	-0.0485738	-0.0445738	-0.0190479	-0.0146396
5.23	0.0159486	-0.0595779	-0.0528697	-0.103499	-0.0397496	-0.0347012	-0.16996	-0.0162761	-0.0887515	-0.0429649	0.00225452	-0.039312	-0.0458784	-0.0378441	-0.0023566	-0.112263	-0.0768553	-0.175004	-0.0892814	0.0863222	-0.0620555	-0.0353972	-0.0281847	-0.0350918	-0.0102112	0.0408421	-0.0114369	-0.0993472	-0.135835	-0.0638105	-0.111647	-0.0686385	-0.0755117	-0.0627594	-0.095557	-0.0189186	-0.0455299	-0.0539164	-0.112034	-0.0643637		5.23	-0.00236757	-0.0102514	-0.0373318	-0.064455	-0.026017	-0.0174284	0.0045595
5.24	0.0154822	-0.0586193	-0.0679599	-0.119838	-0.0674688	-0.0379969	-0.162805	-0.0228358	-0.105321	-0.0450325	-0.00913852	-0.0431388	-0.0560162	-0.108868	-0.0303625	-0.0866263	-0.0725281	-0.160972	-0.0850288	0.0824277	-0.0591293	-0.0407457	-0.0334087	-0.045426	0.00170223	0.033886	-0.0170482	-0.138432	-0.111872	-0.0960493	-0.10184	-0.0665215	-0.0538722	-0.0746361	-0.0902753	-0.0375373	-0.0552385	-0.0526619	-0.100219	-0.0199332		5.24	0.010619	-0.00689356	-0.066212	-0.0649617	-0.0154104	-0.0161897	0.00451505
5.25	0.00467438	-0.0591928	-0.0922018	-0.1241	-0.0907059	-0.0276051	-0.115936	-0.00369864	-0.0953632	-0.0410886	-0.0236405	-0.0461546	-0.0723694	-0.104535	-0.0425589	-0.0854056	-0.082359	-0.0855872	-0.0532547	0.0667844	-0.0806954	-0.0396497	-0.0250096	-0.0329933	0.00349564	0.00625987	-0.0369629	-0.135097	-0.161685	-0.0702685	-0.0472376	-0.0725967	-0.094502	-0.0794369	-0.0829657	-0.0424001	-0.052144	-0.0758345	-0.105869	-0.0011987		5.25	0.0145501	-0.0381192	-0.0304467	-0.0959965	-0.0257193	-0.0160615	0.0122479
5.26	-0.00742201	-0.0918494	-0.0633309	-0.116905	-0.0467602	-0.000306249	-0.126125	0.0111267	-0.121432	-0.0473703	-0.038408	-0.0427375	-0.0724151	-0.0412887	-0.0454058	-0.0766126	-0.114727	-0.113417	-0.0109352	0.0677538	-0.109488	-0.0835912	-0.0513178	-0.0210798	0.00168755	-0.0279618	-0.055106	-0.118318	-0.155475	-0.0519865	-0.0216291	-0.08896	-0.134284	-0.0746056	-0.150817	-0.034314	-0.0542217	-0.0604813	-0.0803563	-0.00275262		5.26	-0.00532611	-0.0626621	-0.0286008	-0.0934277	-0.0236451	-0.0309104	0.0237303
5.27	-0.0140462	-0.0819724	-0.0956041	-0.107263	0.00217326	0.00193653	-0.113373	-0.00554704	-0.17502	-0.0366644	-0.0575543	-0.0455058	-0.0654929	-0.0306869	-0.079855	-0.0899317	-0.112354	-0.135786	0.0145818	0.0449141	-0.102051	-0.0883473	-0.0774182	-0.029576	0.00569409	-0.101496	-0.0748751	-0.0819965	-0.0659206	-0.051648	-0.0359114	-0.0891839	-0.142617	-0.0645831	-0.105265	-0.0309791	-0.0748043	-0.0262646	-0.0606795	-0.0115215		5.27	-0.00191929	-0.0332402	-0.0708534	-0.0615277	0.014108	-0.00739336	0.0327116
5.28	-0.00269526	-0.0337461	-0.105863	-0.114411	0.00120251	-0.0324542	-0.0528295	-0.0138883	-0.1436	-0.0708043	-0.0704974	-0.0590072	-0.0712316	0.0135272	-0.0995426	-0.115985	-0.104668	-0.0907888	0.0140862	0.0321543	-0.0850702	-0.136011	-0.0946665	-0.0323018	0.00338014	-0.136743	-0.155471	-0.0952089	-0.0212852	-0.059594	-0.0535485	-0.0702001	-0.123606	-0.0605704	-0.0750289	-0.0374412	-0.0759117	-0.0377334	-0.110189	-0.00414598		5.28	-0.00446126	-0.0284421	-0.0331474	-0.0720662	0.00425405	-0.0118653	0.0264378
5.29	-0.0251402	-0.0377799	-0.10521	-0.117819	-0.0412721	-0.0422465	-0.00113013	-0.0226832	-0.100061	-0.0850693	-0.0933102	-0.0709986	-0.0781187	0.0286988	-0.0479905	-0.138732	-0.147177	-0.0348699	-0.0029933	0.0166303	-0.067498	-0.109583	-0.144554	-0.0156233	0.00314685	-0.162346	-0.237328	-0.124766	-0.0570808	-0.0721209	-0.0320164	-0.0558387	-0.0547987	-0.0634984	-0.108017	-0.0468185	-0.0835725	-0.0218789	-0.14372	-0.0292235		5.29	-0.0298108	-0.0456675	-0.0406138	-0.0629205	-0.0314133	-0.037653	0.00627116
5.3	-0.0399664	-0.0478741	-0.103063	-0.112099	-0.035397	-0.0346674	0.0933109	-0.0400053	-0.068802	-0.0657553	-0.0946831	-0.0735567	-0.0628432	-0.00838868	-0.0341419	-0.157356	-0.120159	-0.0269587	-0.00720909	-0.00570986	-0.0649437	-0.0958037	-0.162788	-0.00890692	0.00442062	-0.209141	-0.263346	-0.0909811	-0.0873738	-0.0648697	-0.0370555	-0.0616005	-0.0345211	-0.0648414	-0.169461	-0.0592674	-0.111082	-0.0130148	-0.189288	-0.0284104		5.3	-0.0471579	-0.0329901	-0.0587034	-0.0607847	-0.030675	-0.035128	0.0145476
5.31	-0.0439395	-0.0665901	-0.0831886	-0.109464	0.00551407	-0.0142242	0.0830805	-0.0580381	-0.0641142	-0.0744102	-0.0785913	-0.0496955	-0.073633	-0.0724219	-0.148626	-0.17646	-0.135253	-0.0435165	0.00926914	0.0141488	-0.0231456	-0.0809919	-0.151666	-0.0082148	0.0158089	-0.210782	-0.270478	-0.0828375	-0.105406	-0.0272332	-0.0652703	-0.0650029	-0.0528857	-0.0765045	-0.13662	-0.0755993	-0.101367	-0.0163387	-0.206219	-0.0265693		5.31	-0.0552154	-0.037684	-0.050635	-0.0778684	-0.000665897	-0.0177196	-0.000209976
5.32	-0.0461174	-0.0531748	-0.084635	-0.0875684	0.0357453	-0.0398492	0.0724847	-0.0927858	-0.0698636	-0.0724953	-0.0987716	-0.0370714	-0.0903658	-0.0550627	-0.140623	-0.216047	-0.0331652	-0.0840269	0.0129308	0.0195846	0.0176137	-0.0609131	-0.0981169	-0.0217553	0.0193018	-0.174583	-0.282034	-0.0703945	-0.11316	-0.0127883	-0.0427402	-0.0526657	-0.0641671	-0.0867819	-0.0995053	-0.0880994	-0.0980589	-0.0319192	-0.187518	-0.0390518		5.32	-0.055918	-0.0507718	-0.0675226	-0.0787678	-0.0189549	-0.0276276	0.0111337
5.33	-0.0793911	-0.0656314	-0.0898474	-0.0680326	0.0394444	-0.0627904	0.108394	-0.0892502	-0.0519929	-0.0797023	-0.150368	-0.0312688	-0.117626	-0.0587854	-0.0582031	-0.210616	-0.0262675	-0.129731	-0.0225057	-0.00797431	0.00873342	-0.126281	-0.0630692	-0.0239724	0.0190523	-0.110325	-0.300269	-0.030181	-0.128024	-0.008857	-0.0309148	-0.0307765	-0.0514411	-0.110128	-0.11144	-0.108904	-0.116331	-0.0238988	-0.188698	-0.0252864		5.33	-0.0881601	-0.0452189	-0.0425956	-0.0759047	-0.0238986	-0.0262977	0.0163396
5.34	-0.0953253	-0.0645883	-0.0861454	-0.0369821	0.0437437	-0.0602187	0.100617	-0.0946918	-0.0327199	-0.0781434	-0.174791	-0.039866	-0.114465	-0.106545	-0.0803486	-0.180933	-0.0463497	-0.102576	-0.0647052	-0.0175032	-0.0284474	-0.157026	-0.0697832	-0.0295485	0.0237436	-0.0363055	-0.274802	-0.0105847	-0.135873	0.005935	-0.0436762	-0.0403873	-0.0302307	-0.114082	-0.0984016	-0.113	-0.116852	-0.0170339	-0.168221	-0.0211685		5.34	-0.0753256	-0.0328896	-0.0447913	-0.0942824	-0.0164665	0.00762033	0.00025762
5.35	-0.0598885	-0.0626547	-0.098419	-0.0268953	0.0577871	-0.0541338	0.0357886	-0.0970002	-0.0713766	-0.10798	-0.197809	-0.0352423	-0.0816026	-0.138169	-0.135241	-0.149042	-0.113384	-0.0603724	-0.0694533	-0.00720354	-0.0305681	-0.0958114	-0.0697231	-0.0524738	0.030833	-0.0143111	-0.237494	-0.0469258	-0.154586	-0.0208643	-0.0319969	-0.0560982	-0.00353824	-0.0931853	-0.0821146	-0.125124	-0.104133	-0.0449878	-0.17901	-0.0127936		5.35	-0.0297072	-0.0198071	-0.0441584	-0.0628005	-0.0230813	0.0170318	-0.0106532
5.36	-0.0927774	-0.123175	-0.0866033	-0.0290812	0.0697771	-0.080661	-0.0377691	-0.0891518	-0.109906	-0.128767	-0.204472	-0.0322838	-0.0831675	-0.141601	-0.136065	-0.107885	-0.139515	-0.0375123	-0.0467776	0.00282111	-0.0563843	-0.0611503	-0.0498336	-0.0418178	0.0220928	0.00126932	-0.221187	-0.092174	-0.126764	-0.0404115	-0.0387147	-0.0483157	-0.0147997	-0.0715974	-0.0488951	-0.13654	-0.0810566	-0.0445769	-0.14237	-0.0197428		5.36	-0.0419515	-0.0407585	-0.0569866	-0.0405936	-0.00472068	-0.0250705	-0.0328268
5.37	-0.0905689	-0.166059	-0.109192	-0.022692	0.024016	-0.0747808	-0.0650647	-0.0847201	-0.11936	-0.119579	-0.200327	-0.0452773	-0.0598418	-0.135615	-0.0759764	-0.0749745	-0.171802	-0.0784703	-0.0490903	-0.0235585	-0.0874936	-0.0696686	-0.0804892	-0.0351963	0.0193777	0.0468553	-0.183753	-0.0498712	-0.162025	-0.0307011	-0.0682946	-0.0431556	-0.0417893	-0.0776987	-0.0471176	-0.114488	-0.0673026	-0.0231093	-0.127637	-0.0407351		5.37	-0.0674193	-0.0662782	-0.0495842	-0.016225	-0.00452542	-0.0375187	-0.0326186
5.38	-0.0433613	-0.154046	-0.141904	-0.0141147	-0.010284	-0.0715279	-0.112912	-0.0884843	-0.1302	-0.133647	-0.190905	-0.0475204	-0.0610286	-0.0706742	-0.0284255	-0.048299	-0.103773	-0.116343	-0.0557559	-0.0573136	-0.0426793	-0.0754117	-0.0686718	-0.0571389	0.0244773	0.0706848	-0.153659	-0.0160202	-0.144536	-0.0210407	-0.102159	-0.0339557	-0.0284612	-0.0853572	-0.0689239	-0.134999	-0.0664559	-0.0527751	-0.113284	-0.0871448		5.38	-0.0345147	-0.0565615	-0.0599294	-0.0332847	-0.0316211	-0.0251744	-0.0390009
5.39	-0.0434846	-0.148066	-0.1317	-0.0341248	-0.0139115	-0.0821456	-0.0938263	-0.0702224	-0.0875624	-0.0971744	-0.16653	-0.0396171	-0.0541664	-0.145423	-0.0317251	-0.052227	-0.0687264	-0.0660639	0.00516679	-0.0688873	-0.0243508	-0.0223865	-0.023154	-0.0478565	0.0259355	0.0714904	-0.140612	-0.0139532	-0.106854	-0.0125082	-0.0916752	-0.0363839	-0.0333813	-0.0813724	-0.0562583	-0.1448	-0.0452764	-0.111521	-0.0976458	-0.0807954		5.39	-0.0336787	-0.0527273	-0.0342439	-0.0286866	-0.0100338	-0.032511	-0.0475934
5.4	-0.100963	-0.166258	-0.0981723	-0.0400842	-0.0222852	-0.115708	-0.0902166	-0.0588118	-0.0513131	-0.0952202	-0.145577	-0.0642366	-0.0427808	-0.156024	-0.0811166	-0.0508227	-0.0411277	-0.0662349	0.0258112	-0.0630905	-0.0749536	0.00353892	-0.0376805	-0.0459045	0.0245788	0.0956445	-0.0858271	-0.0106679	-0.086228	-0.00297613	-0.0764648	-0.0469003	-0.0360892	-0.0865714	-0.0200264	-0.14176	-0.024035	-0.10667	-0.0912648	-0.0452083		5.4	-0.0676773	-0.0407894	-0.0635698	-0.0264657	0.000907385	-0.0630244	-0.0421336
5.41	-0.107404	-0.19414	-0.0963099	-0.0322523	-0.0800579	-0.100559	-0.147534	-0.0669252	-0.0505846	-0.0915992	-0.166543	-0.119887	-0.0272409	-0.13033	-0.110113	-0.0343086	-0.0584085	-0.0984414	0.00778335	-0.0792525	-0.0799001	-0.000701757	-0.0538846	-0.0463435	0.0158031	0.104892	-0.0299398	-0.0284779	-0.0987561	0.00969239	-0.0944152	-0.0529977	-0.0664223	-0.0946053	-0.026637	-0.128456	-0.0288895	-0.0638463	-0.0863068	-0.069482		5.41	-0.0610411	-0.0279402	-0.0754104	-0.0212758	-0.0282896	-0.0663847	-0.0196595
5.42	-0.0970982	-0.151724	-0.108308	-0.0275831	-0.129542	-0.142124	-0.0887874	-0.092213	-0.0685058	-0.0681456	-0.218251	-0.0943972	-0.0267331	-0.128405	-0.0878683	-0.0365914	-0.08608	-0.0693577	-0.0326978	-0.129512	-0.036127	-0.0164851	-0.0482146	-0.0656437	-0.00367931	0.10468	0.00780649	-0.0193887	-0.111639	-0.0111175	-0.0888218	-0.0457447	-0.0686344	-0.0880167	0.000607394	-0.10315	-0.0226679	-0.0710782	-0.0581944	-0.0572803		5.42	-0.0373595	-0.0608157	-0.0476562	-0.0147301	-0.0284867	-0.067952	0.00588826
5.43	-0.103327	-0.101244	-0.0701657	-0.0215605	-0.0999257	-0.159599	-0.0198018	-0.080703	-0.0588641	-0.0639771	-0.168442	-0.0734488	-0.0347114	-0.0172122	-0.0360222	-0.0266769	-0.102935	-0.10034	-0.0726388	-0.172327	0.00737171	-0.0395045	-0.0959651	-0.0693099	0.000688976	0.0914895	0.0348101	-0.0270048	-0.139105	-0.0154485	-0.0888459	-0.0418414	-0.0606496	-0.0682399	0.0108645	-0.0780883	-0.0244057	-0.0830952	-0.0507528	-0.058276		5.43	-0.0435599	-0.0364748	-0.0300876	-0.0120283	-0.0114603	-0.0526824	-0.00870708
5.44	-0.0922766	-0.109788	-0.0420355	-0.0243024	-0.0599746	-0.119432	0.028333	-0.0967469	-0.078592	-0.0536341	-0.111269	-0.0971014	-0.0253217	0.0471453	-0.0664129	-0.0301936	-0.147657	-0.110996	-0.0553661	-0.24913	0.00106285	-0.0515656	-0.133682	-0.0772959	-0.000559771	0.09353	0.0383214	-0.0237218	-0.100492	-0.0135653	-0.105033	-0.0439525	-0.0732098	-0.0687756	0.0525793	-0.0529201	-0.0278731	-0.0912057	-0.0634312	-0.0880447		5.44	-0.0633561	-0.0399937	-0.0440101	0.00160832	-0.0168977	-0.0338279	0.000544655
5.45	-0.0912822	-0.144438	-0.0879106	-0.0297501	-0.0483497	-0.10283	0.0541382	-0.0896891	-0.128235	-0.0689075	-0.0905109	-0.0774485	-0.0178746	0.0525434	-0.150649	-0.0123522	-0.12928	-0.0612677	-0.0237944	-0.306248	-0.0691629	-0.050248	-0.0847293	-0.0730094	-0.00719962	0.0882199	0.0528812	-0.0229134	-0.118011	-0.0193101	-0.102254	-0.0499392	-0.0645431	-0.0733425	0.0706516	-0.0311991	-0.0211571	-0.0922381	-0.0711276	-0.0845829		5.45	-0.0491983	-0.0486173	-0.07652	-0.00672738	-0.0571565	-0.0375066	-0.00600752
5.46	-0.055747	-0.125242	-0.098807	-0.0380622	-0.076752	-0.0948422	0.0624566	-0.0812804	-0.126188	-0.0792426	-0.0873265	-0.0856465	-0.0297033	0.0447941	-0.11959	-0.00298034	-0.0498956	-0.0320164	-0.047525	-0.304003	-0.122448	-0.0590798	-0.0749461	-0.0729513	-0.0187119	0.0770429	0.0603025	-0.0581622	-0.13455	-0.020716	-0.126656	-0.0489545	-0.00578144	-0.0782689	0.0751675	-0.0200239	-0.0015409	-0.130705	-0.0770711	-0.0562027		5.46	-0.0263498	-0.0541924	-0.049032	-0.0271343	-0.0489174	-0.0502088	-0.0186662
5.47	-0.0963127	-0.0536584	-0.0617076	-0.0361944	-0.072542	-0.0712649	0.0578918	-0.0759447	-0.0784391	-0.0749562	-0.0895752	-0.10722	-0.0413456	0.0202408	-0.0467748	-0.000267387	-0.0529989	-0.0538171	-0.0729415	-0.232322	-0.108787	-0.0894008	-0.104352	-0.0651605	-0.0203856	0.0637141	0.0443307	-0.0761009	-0.1215	-0.0283535	-0.0774803	-0.04949	-0.00620408	-0.0823787	0.0561385	-0.0128942	-0.00869618	-0.140973	-0.0829829	-0.0455523		5.47	-0.0223866	-0.0327839	-0.0455707	-0.0233092	-0.0450997	-0.0297808	0.00131927
5.48	-0.142895	1.3318e-06	-0.0389833	-0.028112	-0.0820081	-0.0837729	0.0492935	-0.0768427	-0.0594042	-0.0663434	-0.0932897	-0.134492	-0.0525648	0.0164274	-0.0663674	-0.00223993	-0.0490829	-0.0734864	-0.100328	-0.270887	-0.0728051	-0.119294	-0.131842	-0.0570368	-0.0222953	0.0631415	0.0389853	-0.0737684	-0.103747	-0.0370105	-0.0693297	-0.0487461	-0.0204387	-0.092191	0.0417641	-0.0168977	-0.0179131	-0.124704	-0.0656178	-0.0718744		5.48	-0.0373856	-0.0127439	-0.0637859	-0.00731041	-0.0344527	-0.0486841	-0.0108205
5.49	-0.132461	0.00297548	-0.0528717	-0.0477101	-0.105961	-0.0981278	0.0552566	-0.0831165	-0.0697156	-0.065376	-0.0611964	-0.120716	-0.0496616	0.0755721	-0.0522225	-0.000186852	-0.0529008	-0.0522275	-0.0867159	-0.221643	-0.0370344	-0.119927	-0.133922	-0.0549694	-0.0367859	0.0579446	0.0364276	-0.0932521	-0.123073	-0.0317491	-0.0869157	-0.0503723	0.00694946	-0.106086	0.0510581	-0.00799989	-0.0218552	-0.0905386	-0.0566186	-0.0609419		5.49	-0.0460773	-0.0203335	-0.0501178	-0.0116252	-0.000489159	-0.0361012	-0.0299736
5.5	-0.119554	-0.0305736	-0.071513	-0.0492651	-0.104619	-0.0695425	0.0688657	-0.0904314	-0.0389133	-0.0558139	-0.0639057	-0.0654356	-0.0602435	0.0796247	-0.0775828	0.00190441	-0.0917934	-0.0776691	-0.123458	-0.234511	-0.121448	-0.157705	-0.142773	-0.0605597	-0.039233	0.0452329	0.0426724	-0.0959745	-0.10751	-0.0385714	-0.0904614	-0.0737175	0.0192013	-0.102547	0.0451681	0.0061897	-0.0241544	-0.081238	-0.0778941	-0.0434348		5.5	-0.0276798	-0.0145971	-0.0297595	-0.0357681	0.00276754	-0.0397514	-0.0432452
5.51	-0.126401	-0.107717	-0.0916733	-0.0422765	-0.0588506	-0.0643267	0.10163	-0.0954214	-0.0202679	-0.0700925	-0.0469236	-0.0652653	-0.0704156	0.0886531	-0.125785	0.000217309	-0.0576617	-0.1411	-0.154282	-0.268199	-0.145221	-0.172968	-0.129189	-0.0555401	-0.0319388	0.0236081	0.04139	-0.131595	-0.05209	-0.0301841	-0.119157	-0.0528895	0.0158164	-0.10089	0.0651268	-0.00712517	-0.0207403	-0.0336292	-0.0731755	-0.035748		5.51	-0.0286638	-0.0323997	-0.0719592	-0.028457	-0.0346818	-0.03146	-0.0427906
5.52	-0.115704	-0.115583	-0.104861	-0.0464519	-0.0941536	-0.0755081	0.104259	-0.0926785	-0.0404154	-0.0820734	-0.0555438	-0.0884079	-0.0869251	0.0792259	-0.152749	0.00618072	-0.0703595	-0.122615	-0.111883	-0.233966	-0.0809512	-0.192127	-0.0605224	-0.0470374	-0.0311291	-0.00300603	0.0272138	-0.112574	-0.024621	-0.0197985	-0.125394	-0.0393025	0.00328472	-0.111125	0.0551772	-0.0201362	-0.0160385	-0.0659003	-0.0438874	-0.026		5.52	-0.0569308	-0.0392833	-0.0758359	-0.00932324	-0.0205925	-0.025583	-0.0322499
5.53	-0.0867317	-0.0993193	-0.102289	-0.0932302	-0.153766	-0.0709045	0.0761839	-0.108241	-0.0420826	-0.0777311	-0.0781369	-0.109074	-0.0825897	0.040512	-0.0805427	-0.00602557	-0.0731715	-0.106374	-0.125059	-0.164126	-0.0518373	-0.197479	-0.0581872	-0.0688368	-0.0424457	-0.0182321	0.00582664	-0.076016	-0.0608978	-0.0138685	-0.102083	-0.0394943	-0.0104852	-0.111152	0.0254474	-0.0229722	-0.0303559	-0.100453	-0.0145216	-0.0301197		5.53	-0.0270138	-0.0240734	-0.0226241	-0.0239311	-0.0281209	-0.0220005	-0.0433664
5.54	-0.0740253	-0.123762	-0.108164	-0.100784	-0.198894	-0.0520694	0.0510027	-0.128376	-0.0257509	-0.0689029	-0.0467835	-0.172643	-0.0740759	0.00113261	-0.122595	-0.00817205	-0.12517	-0.133737	-0.153628	-0.161283	-0.0462214	-0.190512	-0.0974146	-0.0723686	-0.0433178	-0.0512597	0.00230587	-0.0742579	-0.0510093	-0.00337379	-0.0967633	-0.0382402	-0.0480264	-0.110646	0.00459327	-0.0224318	-0.0408739	-0.0785719	0.0129786	-0.0459105		5.54	-0.0267677	-0.0289198	-0.0547451	-0.0221852	-0.0253053	-0.0285428	-0.0418555
5.55	-0.0954929	-0.119683	-0.0777704	-0.0842724	-0.154179	-0.0594317	0.0393282	-0.143521	-0.0447343	-0.0767634	-0.0284758	-0.182656	-0.0713211	0.0171864	-0.137513	-0.00625189	-0.0604858	-0.116544	-0.103685	-0.194306	-0.025891	-0.123902	-0.13963	-0.0458294	-0.0413889	-0.123117	0.00127789	-0.113009	-0.0696524	-0.00895778	-0.0751735	-0.0415217	-0.0840067	-0.10813	-0.0136813	-0.0200709	-0.0514681	-0.0468533	0.0308684	-0.0466655		5.55	-0.0554747	-0.0298587	-0.0505629	-0.0191056	-0.0309491	-0.0321702	-0.0369616
5.56	-0.106469	-0.0663395	-0.0388477	-0.0954135	-0.134047	-0.0485182	0.0460276	-0.138197	-0.0537827	-0.0755005	-0.0215615	-0.139728	-0.0456118	0.0182149	-0.165228	-0.0100153	0.0304257	-0.0547098	-0.131265	-0.213307	-0.0594548	-0.121371	-0.114267	-0.0227898	-0.0440871	-0.289202	0.00135526	-0.10586	-0.0891332	-0.0171802	-0.0550177	-0.0484789	-0.101226	-0.113092	-0.0477056	-0.0321159	-0.0546226	-0.0420526	0.0308913	-0.0356727		5.56	-0.0366618	-0.0367735	-0.0147725	-0.0324895	-0.0480161	-0.0540459	-0.0429846
5.57	-0.124476	-0.0519639	-0.0583042	-0.0916103	-0.148076	-0.0452499	0.0471958	-0.150325	-0.0484941	-0.0629362	-0.0143276	-0.113107	-0.0385289	-0.0167763	-0.100633	-0.0134159	-0.01309	-0.0596526	-0.116355	-0.214861	-0.0632	-0.139731	-0.0520178	-0.000724282	-0.0476752	-0.361301	-0.002424	-0.113615	-0.135664	-0.00580476	-0.0437162	-0.0639401	-0.110535	-0.101875	-0.0451283	-0.0465834	-0.0586014	-0.0342496	0.0404521	-0.0214347		5.57	-0.0564666	-0.023887	0.0047957	-0.0274492	-0.0346491	-0.0406156	-0.0209655
5.58	-0.119796	-0.0339462	-0.140792	-0.0621143	-0.176373	-0.0517378	0.0141625	-0.15334	-0.0348085	-0.0671269	-0.0240312	-0.0733633	-0.0440222	-0.0393704	0.0150483	-0.0185324	-0.106588	-0.0559613	-0.100542	-0.16815	-0.0658714	-0.138728	-0.070851	0.00783099	-0.0637841	-0.35203	-0.00678291	-0.122326	-0.0911672	-0.00778449	-0.0517379	-0.0763217	-0.132518	-0.0949221	-0.037284	-0.0389875	-0.0549614	-0.0104939	0.0519505	-0.0298415		5.58	-0.0707739	-0.0326538	-0.0355495	-0.0333625	-0.0389645	-0.0358043	-0.0297177
5.59	-0.130748	-0.0237101	-0.12424	-0.0750908	-0.176531	-0.0537932	0.0238636	-0.114021	-0.0622543	-0.0569764	-0.0495379	-0.058547	-0.055867	-0.0546521	0.0420612	-0.0376582	-0.118294	-0.0223032	-0.0832424	-0.108327	-0.0643104	-0.102838	-0.106351	-0.00747287	-0.0592447	-0.282195	-0.0358284	-0.0834818	-0.108361	-0.0219962	-0.0614578	-0.0950627	-0.106549	-0.0930742	-0.0446131	-0.0483121	-0.0566529	0.0199029	0.0471777	-0.0571719		5.59	-0.0461576	-0.0648354	-0.0498004	-0.0531956	-0.0336464	-0.0282091	-0.0419732
5.6	-0.115346	-0.0154562	-0.0532023	-0.0840686	-0.125766	-0.0518413	0.0266136	-0.0819269	-0.0823552	-0.0341172	-0.0569183	-0.0530972	-0.0539178	-0.095663	0.031536	-0.0477181	-0.143188	-0.00570779	-0.0960347	-0.0499475	-0.0922119	-0.124149	-0.0852955	-0.00278511	-0.0517652	-0.235701	-0.0937863	-0.0435002	-0.17997	-0.0237838	-0.0473393	-0.134253	-0.0759724	-0.0998641	-0.0371086	-0.0564053	-0.051176	0.0395993	0.0582739	-0.0785333		5.6	-0.0525721	-0.0598668	-0.022557	-0.0447662	-0.0303887	-0.0358959	-0.027876
5.61	-0.0840608	-0.0181276	-0.0203132	-0.0885543	-0.134167	-0.0535182	0.00548018	-0.0721226	-0.0242749	-0.0319186	-0.0377452	-0.0532674	-0.0772383	-0.107368	0.0467602	-0.0654329	-0.158314	0.012158	-0.0768698	-0.0276699	-0.184882	-0.135183	-0.044295	0.000804265	-0.0364083	-0.182356	-0.12858	-0.0559393	-0.0860863	-0.0294379	-0.0178029	-0.144593	-0.0894017	-0.0966182	-0.0582514	-0.0591308	-0.0556733	0.0644985	0.0578851	-0.065302		5.61	-0.0508594	-0.0376401	-0.00676602	-0.0364614	-0.0382591	-0.0350806	-0.0238633
5.62	-0.0808341	-0.00790258	-0.0367699	-0.0814802	-0.11232	-0.0647697	-0.00406147	-0.0773512	0.0154986	-0.0369195	-0.029055	-0.0496614	-0.0840129	-0.0833345	0.0664219	-0.0660812	-0.103805	0.0161632	-0.00385755	-0.00488886	-0.147818	-0.128361	-0.031648	0.000897083	-0.0194507	-0.156002	-0.143522	-0.0825673	-0.0597249	-0.0558322	-0.039104	-0.11494	-0.100401	-0.0932451	-0.11538	-0.0503121	-0.053158	0.075588	0.0484748	-0.102573		5.62	-0.0737722	-0.0212488	-0.0220617	-0.0546708	-0.0365778	-0.0436862	-0.0290655
5.63	-0.0568237	-0.000143613	-0.0392766	-0.0796575	-0.0311101	-0.0645855	0.00312827	-0.075948	-0.0114475	-0.0488208	-0.0414232	-0.05752	-0.0772734	-0.0673867	0.0652315	-0.0663464	-0.114976	0.0138948	0.00237742	0.0359025	-0.101552	-0.110953	-0.0565884	-0.00675016	-0.023937	-0.148675	-0.152255	-0.0875958	-0.0946282	-0.0455109	-0.0388177	-0.102569	-0.12082	-0.0755809	-0.151696	-0.055843	-0.0393021	0.0563622	0.0316101	-0.123113		5.63	-0.0972762	-0.0295904	-0.0311369	-0.0639692	-0.025629	-0.0457061	-0.0276889
5.64	-0.0451268	0.00210314	-0.0463161	-0.0737484	0.00369711	-0.0524327	-0.0226959	-0.0692293	-0.0180534	-0.0440856	-0.0745779	-0.0625591	-0.0736852	-0.0938903	0.0325475	-0.0686431	-0.16789	0.0157329	-0.0286021	0.0483947	-0.0980227	-0.116345	-0.109589	-0.0281145	-0.0340232	-0.13534	-0.138082	-0.0874387	-0.0774731	-0.0412607	-0.039219	-0.123552	-0.101315	-0.0683861	-0.123461	-0.0761375	-0.0432608	0.0347369	0.0393193	-0.146983		5.64	-0.0694457	-0.039693	-0.0149818	-0.0614281	-0.0441515	-0.0511478	-0.0430849
5.65	-0.0458553	-0.00459092	-0.0434146	-0.0931584	-0.0185323	-0.061701	-0.0993074	-0.064511	-0.0126794	-0.0556466	-0.0948545	-0.0772842	-0.0880082	-0.11154	0.00974568	-0.0628484	-0.0882163	0.0168542	-0.05955	0.0494653	-0.106396	-0.0803123	-0.100373	-0.0526102	-0.0341634	-0.12974	-0.186208	-0.114556	-0.064632	-0.0401516	-0.0349002	-0.126658	-0.0719424	-0.0686269	-0.168534	-0.101312	-0.0589716	0.0276132	0.0335886	-0.161249		5.65	-0.0334264	-0.0513934	-0.0294251	-0.0620588	-0.0278797	-0.036	-0.0670794
5.66	-0.0445057	-0.0384849	-0.00837321	-0.109706	-0.0649518	-0.0596229	-0.136214	-0.0625425	-0.0899895	-0.0518808	-0.123343	-0.0787855	-0.107558	-0.125981	0.0508698	-0.0856213	-0.0514444	0.0234702	-0.0943371	0.0477752	-0.0841623	-0.0607086	-0.0465502	-0.0610553	-0.0333162	-0.115635	-0.249266	-0.0736969	-0.0972606	-0.0262343	-0.0762959	-0.100927	-0.0661684	-0.0804265	-0.154425	-0.103152	-0.047263	-0.00563202	0.032447	-0.145421		5.66	-0.066377	-0.0624636	-0.0154476	-0.0810363	-0.0423355	-0.0375874	-0.0431353
5.67	-0.0558823	-0.07921	-0.00172019	-0.101617	-0.0700443	-0.0303296	-0.206415	-0.0696474	-0.0751619	-0.0536132	-0.133158	-0.0867589	-0.0856158	-0.158394	0.0800012	-0.106032	-0.133727	0.00972272	-0.116315	0.0121348	-0.0626939	-0.0811523	-0.0452887	-0.0396159	-0.0202405	-0.184514	-0.297955	-0.0427225	-0.0900535	-0.0379113	-0.0762276	-0.0748286	-0.0882044	-0.0706028	-0.130178	-0.0901561	-0.0437818	-0.00422606	0.0240427	-0.143274		5.67	-0.0871406	-0.0385702	-0.0187376	-0.0954535	-0.0577549	-0.0388688	-0.0161427
5.68	-0.0868808	-0.100535	-0.0217569	-0.0932991	-0.0312485	-0.0256888	-0.244213	-0.0664577	-0.0499129	-0.0529346	-0.127133	-0.137645	-0.105041	-0.16595	0.0472344	-0.0992159	-0.158243	-0.0130988	-0.0683162	0.021587	-0.031155	-0.134458	-0.0630222	-0.0438418	-0.0238135	-0.297447	-0.284022	-0.0929384	-0.0342054	-0.0357342	-0.0860417	-0.0752107	-0.152156	-0.0689099	-0.144814	-0.0885685	-0.0324108	-0.00494159	0.0154261	-0.156953		5.68	-0.0499305	-0.047998	-0.0501192	-0.0781034	-0.0543789	-0.0456163	-0.0253643
5.69	-0.0924576	-0.0803487	-0.032233	-0.0797342	-0.0325342	-0.0556088	-0.265294	-0.0735648	-0.0715661	-0.0519407	-0.1501	-0.154956	-0.101791	-0.199825	0.0365644	-0.114727	-0.128685	-0.0421548	-0.0438452	-0.00742586	0.0298893	-0.117702	-0.0427508	-0.0564911	-0.0316004	-0.246313	-0.210749	-0.0956399	-0.0674196	-0.0402341	-0.0955504	-0.0729948	-0.0855479	-0.060865	-0.124246	-0.0918344	-0.02328	-0.0113704	0.00534914	-0.173825		5.69	-0.0153027	-0.0538712	-0.0499965	-0.0997109	-0.0532349	-0.0418521	-0.0321633
5.7	-0.0438395	-0.101545	-0.0176708	-0.0667313	-0.0353848	-0.0779037	-0.238435	-0.0751374	-0.0960252	-0.0329787	-0.123023	-0.141176	-0.0896255	-0.17161	0.089594	-0.132708	-0.0959677	-0.0609047	-0.0557096	-0.0121767	0.0339358	-0.100631	-0.0473532	-0.0503852	-0.0164026	-0.191243	-0.17074	-0.0403913	-0.107045	-0.0442265	-0.114802	-0.0617803	-0.0629084	-0.0582769	-0.0688442	-0.0962115	-0.0277221	0.000391966	0.00235185	-0.187872		5.7	-0.0346459	-0.0432199	-0.038553	-0.0927152	-0.042664	-0.0498009	-0.0169452
5.71	-0.024761	-0.17808	-0.00646489	-0.062059	-0.0151935	-0.0702608	-0.217411	-0.0759607	-0.115809	-0.035947	-0.118257	-0.113862	-0.103708	-0.100174	0.0979951	-0.1199	-0.0939904	-0.16492	-0.0842662	-0.0049017	0.00234207	-0.104923	-0.0357395	-0.0476142	-0.0240267	-0.166249	-0.131225	-0.0234803	-0.0625659	-0.0462599	-0.108443	-0.0490641	-0.0646388	-0.0788153	-0.0974481	-0.0949759	-0.0255585	0.00549172	-0.0251797	-0.237565		5.71	-0.0470024	-0.030974	-0.0594284	-0.0618836	-0.0545205	-0.0646254	-0.0147481
5.72	-0.0528385	-0.1656	-0.0290765	-0.0562104	0.0018547	-0.0858662	-0.135621	-0.0761427	-0.101247	-0.0327434	-0.122609	-0.108619	-0.0970674	-0.22473	0.0790763	-0.117505	-0.115734	-0.182234	-0.0954929	0.0145951	-0.0191053	-0.120749	-0.0805833	-0.0521417	-0.0512554	-0.167228	-0.108437	-0.0509039	-0.0284841	-0.0472482	-0.0647633	-0.0401729	-0.0447834	-0.0520437	-0.0909755	-0.0945308	-0.0301082	0.0176091	-0.0266799	-0.246397		5.72	-0.0238594	-0.0387237	-0.0726562	-0.0661062	-0.0827549	-0.0721078	-0.0429676
5.73	-0.0848166	-0.135441	-0.0401427	-0.0778369	0.00557304	-0.0996613	-0.126305	-0.0683665	-0.100588	-0.0373181	-0.154367	-0.112598	-0.080969	-0.276136	0.0778687	-0.106109	-0.0827303	-0.122742	-0.107001	0.0396868	-0.0640535	-0.0761975	-0.109648	-0.0546859	-0.0682799	-0.148382	-0.0798131	-0.0638559	-0.0180995	-0.0365514	-0.0530685	-0.0212092	-0.0237674	-0.0440007	-0.100619	-0.102701	-0.0377375	0.0131036	-0.0160477	-0.26076		5.73	-0.0245625	-0.0471302	-0.0517512	-0.0718066	-0.0547083	-0.0826603	-0.0418385
5.74	-0.0586361	-0.135769	-0.0756502	-0.0767054	0.00355461	-0.082185	-0.0924413	-0.0495408	-0.11789	-0.0551373	-0.193589	-0.124751	-0.0725502	-0.124869	0.0476484	-0.125536	-0.0858024	-0.151111	-0.10613	0.0148905	-0.0973585	-0.0839649	-0.0944233	-0.0679669	-0.0884254	-0.179731	-0.0274577	-0.0847564	-0.0199383	-0.0253828	-0.0524265	-0.00593341	-0.019552	-0.0367162	-0.0885171	-0.111157	-0.043213	0.0169008	-0.0166262	-0.255444		5.74	-0.0187977	-0.0508313	-0.0482245	-0.0630895	-0.0477062	-0.0597904	-0.0193881
5.75	-0.0169574	-0.118262	-0.0753523	-0.0679786	-0.0198093	-0.0631756	-0.047723	-0.0444432	-0.0475919	-0.0805098	-0.13568	-0.160308	-0.0772415	-0.147537	0.0397064	-0.135593	-0.0846373	-0.106052	-0.082014	0.0124919	-0.143598	-0.0858121	-0.0918296	-0.0848224	-0.0896779	-0.219059	0.00144272	-0.101	-0.0303807	-0.0242084	-0.0449398	0.00194633	-0.0328931	-0.0309319	-0.0852727	-0.119971	-0.0597997	0.0165667	-0.0223163	-0.198291		5.75	-0.0206228	-0.0282502	-0.0470657	-0.0626961	-0.0389101	-0.0492165	-0.00682803
5.76	-0.0437524	-0.102524	-0.0432585	-0.0493729	-0.0265667	-0.104408	-0.0315272	-0.0481774	-0.0294978	-0.0791509	-0.084083	-0.175037	-0.062297	-0.181296	0.0189129	-0.128588	-0.00511347	-0.0813234	-0.0709075	0.0222635	-0.0996645	-0.0444125	-0.0876544	-0.117834	-0.12454	-0.17505	0.00740005	-0.113143	-0.000562357	-0.0180888	-0.065921	-0.00512281	-0.0580807	-0.0271619	-0.104096	-0.118348	-0.0574705	0.00814988	-0.0081324	-0.149023		5.76	-0.0495612	-0.0344488	-0.0617565	-0.0555527	-0.0152815	-0.0578986	-0.0145397
5.77	-0.0553968	-0.0866305	-0.0276194	-0.0729696	0.000842648	-0.148283	0.00549533	-0.0198401	-0.0589808	-0.0828831	-0.0754452	-0.17002	-0.0675731	-0.127662	-0.0211063	-0.110397	-0.0219674	-0.129193	-0.081717	0.00442884	-0.112658	-0.0163329	-0.069347	-0.11494	-0.13733	-0.171699	0.00830686	-0.125957	-0.000816599	-0.010786	-0.0839038	-0.0168384	-0.0329276	-0.0239756	-0.0908093	-0.116996	-0.0581882	-0.0134392	-0.00182156	-0.154147		5.77	-0.0201231	-0.0477577	-0.0537779	-0.0432803	-0.00815903	-0.0649324	-0.0269031
5.78	-0.0697772	-0.0914096	-0.072747	-0.0852238	-0.0239583	-0.141218	0.0226273	-0.0216571	-0.0681374	-0.0871792	-0.0784753	-0.203539	-0.0762997	-0.0698305	-0.0333603	-0.100192	-0.0876304	-0.106157	-0.06588	-0.0196726	-0.115625	-0.0358885	-0.098124	-0.0807196	-0.112992	-0.174295	0.0136512	-0.111998	0.0129835	0.00153867	-0.103157	-0.0274974	-0.0150486	-0.0199562	-0.0297413	-0.117564	-0.0595291	-0.0116588	-0.0246078	-0.135984		5.78	-0.00556782	-0.0518244	-0.0527916	-0.0460426	-0.0492393	-0.0551075	0.00150616
5.79	-0.0850442	-0.101334	-0.0581947	-0.0818344	-0.0715679	-0.139129	0.000419546	-0.0292014	-0.0782004	-0.0718856	-0.0605672	-0.220001	-0.0760352	-0.043307	-0.0400964	-0.0996013	-0.0942921	-0.104597	-0.0431468	-0.0365647	-0.0995815	-0.0534163	-0.133578	-0.074069	-0.103063	-0.14468	-0.0071662	-0.0650741	0.017359	-0.00619979	-0.151712	-0.0230633	-0.0234254	-0.00974458	-0.0151009	-0.119338	-0.0584396	-0.0344641	-0.0335514	-0.13873		5.79	-0.00262108	-0.0368207	-0.0521995	-0.062254	-0.04165	-0.0394347	0.0156964
5.8	-0.071227	-0.095347	-0.0712634	-0.067486	-0.0704967	-0.144276	-0.0492601	-0.0327143	-0.116314	-0.0585394	-0.0354121	-0.190464	-0.0696431	-0.0930704	-0.0438998	-0.100228	-0.0745869	-0.110558	-0.0420991	-0.0769319	-0.130483	-0.102392	-0.0811244	-0.0753968	-0.0871077	-0.155528	-0.0366631	-0.0330112	-0.0279115	-0.0178468	-0.137505	-0.0290887	-0.0472572	-0.0133691	-0.0316666	-0.0986976	-0.0750021	-0.0539136	-0.0161104	-0.117548		5.8	0.00943911	-0.011229	-0.0312427	-0.0673685	-0.0325905	-0.0346996	-0.0236464
5.81	-0.0959201	-0.128251	-0.0897449	-0.0748611	-0.125638	-0.15603	-0.0255216	-0.0320709	-0.0577156	-0.0391394	-0.0453798	-0.201488	-0.0915655	-0.112198	-0.0636433	-0.109234	-0.0161894	-0.0727831	-0.0681292	-0.123025	-0.104489	-0.155235	-0.0583813	-0.0406782	-0.0564112	-0.182584	-0.0725463	-0.0119955	-0.0491667	-0.0116121	-0.126836	-0.0223194	-0.0705753	-0.00843109	-0.0125422	-0.0848069	-0.0752914	-0.0922685	-0.0217811	-0.0932782		5.81	-0.0050972	-0.0133824	-0.0343565	-0.0502216	-0.0304341	-0.0330454	-0.0198474
5.82	-0.0857342	-0.187314	-0.0790828	-0.0706191	-0.191522	-0.137152	0.00520952	-0.043107	-0.0430913	-0.0501066	-0.0400553	-0.18365	-0.114857	-0.149479	-0.0698985	-0.0743309	0.00202685	-0.0389138	-0.0897135	-0.152814	-0.0551847	-0.161738	-0.115504	-0.0470627	-0.0549533	-0.129173	-0.123326	-0.0156711	-0.0651918	-0.00815252	-0.113945	-0.0468784	-0.0899172	-0.0182676	0.00126496	-0.0683252	-0.066232	-0.0970422	-0.0144639	-0.0619404		5.82	-0.043379	-0.0142532	-0.0274284	-0.0455882	-0.0115116	-0.0335883	-0.00143845
5.83	-0.0838526	-0.0863235	-0.0756202	-0.0717969	-0.166488	-0.122479	0.010996	-0.039105	-0.108411	-0.0459585	0.0123812	-0.118998	-0.129871	-0.148891	-0.0826171	-0.0786356	-0.0249714	-0.0140589	-0.0725942	-0.229377	-0.0374335	-0.125576	-0.136473	-0.0700628	-0.0538068	-0.0439459	-0.155147	-0.0617431	-0.0744386	-0.0190887	-0.0679074	-0.047236	-0.109343	-0.0300497	-0.0209658	-0.0595923	-0.0561518	-0.0782238	-0.00910711	-0.0499073		5.83	-0.0261385	-0.000255231	-0.00670043	-0.0378389	-0.0273355	-0.0343644	-0.0453346
5.84	-0.101031	-0.0625932	-0.0880781	-0.075735	-0.159447	-0.106946	-0.0381103	-0.0343154	-0.0885173	-0.0373322	0.0349263	-0.145136	-0.114814	-0.0898764	-0.115757	-0.0847265	-0.0748365	-0.034146	-0.0409244	-0.319856	-0.0829252	-0.0569509	-0.0645905	-0.0790118	-0.0424625	-0.0637006	-0.132681	-0.0833	-0.0864466	-0.0121691	-0.084723	-0.0490979	-0.140259	-0.041291	-0.0478344	-0.0538237	-0.0446061	-0.0842574	-0.00575564	-0.0297039		5.84	-0.0283049	-0.018716	-0.0291875	-0.0454471	-0.0410175	-0.0138053	-0.0578282
5.85	-0.125444	-0.0934502	-0.10728	-0.045591	-0.123831	-0.107382	-0.14836	-0.03561	-0.0447278	-0.0523356	0.00901499	-0.171136	-0.115605	-0.0495642	-0.139896	-0.0798515	-0.0919602	-0.0631587	-0.0204829	-0.303053	-0.0889652	-0.0247769	-0.0135585	-0.060166	-0.0569775	-0.0921774	-0.0981549	-0.108969	-0.0896588	-0.0221789	-0.109525	-0.0577937	-0.0992584	-0.0750432	-0.0211736	-0.0508477	-0.058079	-0.0900947	0.00526521	-0.0117757		5.85	-0.0531622	-0.0308206	-0.0460086	-0.0423327	-0.0249719	-0.03039	-0.0519932
5.86	-0.173579	-0.0840331	-0.110829	-0.0376702	-0.0920471	-0.09881	-0.231633	-0.0660915	-0.0593106	-0.0411185	-0.00256163	-0.125625	-0.11485	-0.0692894	-0.144368	-0.103689	-0.0343718	-0.0431476	-0.0124119	-0.258037	-0.0960562	-0.0232409	-0.02334	-0.0504461	-0.0636305	-0.103798	-0.102177	-0.099267	-0.0828496	-0.0484879	-0.115149	-0.0501962	-0.0929282	-0.0866887	-0.0287673	-0.0582816	-0.0663721	-0.0988906	0.00990208	-0.036888		5.86	-0.0490611	-0.0251969	-0.021927	-0.0305792	-0.00383586	-0.04341	-0.0483226
5.87	-0.185351	-0.113682	-0.137724	-0.0541832	-0.0957765	-0.0991008	-0.199902	-0.059736	-0.0865349	-0.0394354	0.007114	-0.0860596	-0.118186	-0.0513156	-0.158695	-0.112719	-0.0628236	-0.0460062	-0.022002	-0.263649	-0.111647	-0.0233071	-0.0277205	-0.0522789	-0.107246	-0.123357	-0.0920283	-0.0633422	-0.0780171	-0.0622627	-0.095187	-0.0535559	-0.0838001	-0.0705203	-0.0438531	-0.0583674	-0.0595388	-0.121483	-0.000128909	-0.0134705		5.87	-0.0518376	-0.00949227	0.00890336	-0.0346364	-0.0323111	-0.033767	-0.0520497
5.88	-0.142112	-0.0992235	-0.161656	-0.0333711	-0.120464	-0.0544094	-0.152596	-0.0694923	-0.0906348	-0.0381833	0.0306565	-0.0436525	-0.119595	-0.0364223	-0.212648	-0.119703	-0.0917622	-0.0742532	-0.0541166	-0.247168	-0.0950412	-0.04191	-0.06681	-0.0548008	-0.115946	-0.13712	-0.0659112	-0.104521	-0.0643087	-0.0496195	-0.0680794	-0.0531127	-0.0548768	-0.0576066	-0.0490582	-0.0451491	-0.050772	-0.128276	-0.0194611	-0.0219019		5.88	-0.0606527	-0.0197326	0.0101211	-0.0339658	-0.0344968	-0.0272492	-0.0469164
5.89	-0.117466	-0.0218579	-0.151567	-0.0366465	-0.0778409	-0.0572195	-0.0593873	-0.0738296	-0.0816479	-0.0474485	0.0174896	-0.0177581	-0.110991	-0.0545343	-0.243272	-0.126567	-0.044543	-0.0332155	-0.0319159	-0.212196	-0.0648954	-0.0947259	-0.105177	-0.0494322	-0.0804065	-0.160223	-0.0496387	-0.107117	-0.0666732	-0.0753562	-0.092598	-0.0482605	-0.0476252	-0.0683472	-0.0561821	-0.0631195	-0.0552998	-0.119572	-0.0244064	-0.0263956		5.89	-0.066471	-0.0243003	-0.0393287	-0.0257197	-0.00800354	-0.036928	-0.0436531
5.9	-0.119686	-0.0229927	-0.120633	-0.0283878	-0.0750669	-0.0706879	-0.0132247	-0.0898456	-0.078516	-0.0366239	-0.00329563	0.0384445	-0.0698164	-0.0463816	-0.214983	-0.100041	-0.0195478	-0.0326187	-0.0402264	-0.189923	-0.117523	-0.0700543	-0.107626	-0.0453493	-0.0627902	-0.0822137	-0.0529156	-0.0313788	-0.105912	-0.0826239	-0.10592	-0.0677168	-0.0253779	-0.0808287	-0.056384	-0.0551821	-0.058275	-0.110719	-0.00411705	-0.0400443		5.9	-0.0673001	-0.0329297	-0.0681311	-0.0121445	-0.0315635	-0.0527499	-0.0726367
5.91	-0.169185	-0.0518032	-0.0962221	-0.0370192	-0.0563553	-0.0519099	0.00238432	-0.0720537	-0.0935791	-0.0443849	-0.034915	0.0607172	-0.0408322	-0.0417058	-0.196004	-0.0665945	-0.0295764	-0.060764	-0.062443	-0.162698	-0.171941	-0.0804753	-0.0695003	-0.0440244	-0.0489969	-0.0716124	-0.0532436	0.00585837	-0.107903	-0.0755045	-0.0963965	-0.0833894	-0.0476348	-0.0865114	-0.0481717	-0.0512566	-0.0634525	-0.146943	-0.00148223	-0.0493196		5.91	-0.0908095	-0.052104	-0.049432	-0.00974355	-0.0333998	-0.0395232	-0.0590067
5.92	-0.210136	-0.0401574	-0.0720833	-0.0395339	-0.0295367	-0.0346621	0.0376588	-0.0707692	-0.0860484	-0.0290759	-0.0279996	0.0400371	-0.0434525	-0.0943949	-0.170838	-0.0580251	-0.00205419	-0.056888	-0.0529545	-0.158586	-0.0819024	-0.12517	-0.0757036	-0.055089	-0.0346479	-0.0645503	-0.0825506	-0.000896056	-0.100877	-0.0623438	-0.0888361	-0.0707704	-0.0459093	-0.0842597	-0.0308651	-0.0465122	-0.0838222	-0.215536	-0.0144902	-0.0444697		5.92	-0.0897051	-0.0509858	-0.0490672	-0.00504058	-0.050434	-0.036478	-0.0274638
5.93	-0.171408	-0.015219	-0.0826535	-0.0254207	-0.00692053	-0.0301432	0.0377052	-0.098905	-0.125388	-0.050014	-0.016148	0.0651201	-0.0505219	-0.0488327	-0.141109	-0.0313813	0.0310773	-0.0436677	-0.0580413	-0.153097	-0.00844659	-0.073386	-0.10657	-0.0615591	-0.0537374	-0.0259571	-0.129515	0.00200715	-0.085044	-0.0706646	-0.0541416	-0.0599107	-0.0400667	-0.0832399	-0.00537229	-0.0382347	-0.0950192	-0.257661	-0.0271672	-0.0399549		5.93	-0.0888441	-0.0434597	-0.0468205	0.00900134	-0.0571573	-0.0386519	-0.0567376
5.94	-0.175486	-0.0305031	-0.106468	-0.032394	0.00544507	-0.010758	0.0571737	-0.0818557	-0.109668	-0.0678589	-0.0336894	0.0809006	-0.0223787	0.00719876	-0.162557	-0.0204825	-0.0589497	-0.0589181	-0.0930549	-0.0826115	-0.0446985	-0.0130884	-0.0735037	-0.0497186	-0.0923601	-0.0327399	-0.166957	0.00303698	-0.151059	-0.044503	-0.0885498	-0.0676274	-0.0180078	-0.0699368	-0.0145294	-0.0572243	-0.0894295	-0.262272	-0.0324982	-0.0587102		5.94	-0.0882503	-0.0738432	-0.0686872	0.0136912	-0.0350014	-0.0379776	-0.043923
5.95	-0.150676	-0.0559805	-0.114062	-0.0484959	0.000226371	-0.0198288	0.0540542	-0.0708881	-0.0496298	-0.0704379	-0.0168665	0.0854186	-0.0489193	-0.0248022	-0.155743	-0.0032956	-0.122123	-0.0389937	-0.0823684	-0.0795978	-0.0558953	-0.0163794	-0.0735843	-0.0429628	-0.175817	-0.0959873	-0.208996	-0.0149231	-0.0873643	-0.0374296	-0.0965167	-0.0741346	-0.0375281	-0.077442	-0.0125106	-0.07745	-0.109734	-0.24929	-0.0413058	-0.078745		5.95	-0.0468494	-0.0658871	-0.0648736	-0.00935562	-0.0539743	-0.0473951	-0.0495887
5.96	-0.146709	-0.0348294	-0.0929177	-0.0497444	-0.0256837	-0.0523305	0.0352433	-0.0935678	-0.0684124	-0.0639631	-0.0263421	0.0766689	-0.0544254	-0.0297751	-0.091367	-0.0111643	-0.0735164	-0.0734916	-0.0732186	-0.0919559	-0.0664993	-0.0108572	-0.114787	-0.0530283	-0.348804	-0.125597	-0.224857	-0.0634489	-0.0882597	-0.0279783	-0.130871	-0.0781559	-0.054165	-0.061162	-0.0189835	-0.0715191	-0.143656	-0.243204	-0.0377176	-0.0764968		5.96	-0.0347786	-0.064281	-0.0574393	0.0183485	-0.0362737	-0.0652079	-0.0438877
5.97	-0.1856	-0.0831188	-0.115446	-0.0603395	-0.058034	-0.0357763	0.0304475	-0.104949	-0.142316	-0.0731462	-0.0480163	0.0683712	-0.0602274	-0.0351896	-0.0470466	-0.0169395	-0.0886216	-0.0741612	-0.103855	-0.0682579	-0.0912623	0.00483178	-0.0853917	-0.0634896	-0.344633	-0.115982	-0.258413	-0.0853342	-0.149236	-0.0327258	-0.167994	-0.100574	-0.0453727	-0.0706102	-0.0375471	-0.0712315	-0.194186	-0.252115	-0.032198	-0.0562931		5.97	-0.0422163	-0.0661854	-0.0632073	0.0178362	-0.0234103	-0.0282413	-0.0340727
5.98	-0.181354	-0.115215	-0.114497	-0.0563779	-0.105181	-0.0519491	0.0451298	-0.0883221	-0.179672	-0.0859235	-0.0589244	0.0538307	-0.0467787	0.000780742	-0.0719192	-0.0267012	-0.0850901	-0.0727178	-0.164387	-0.112499	-0.176439	0.000104204	-0.0540221	-0.0848292	-0.348435	-0.0975797	-0.242406	-0.0545413	-0.13861	-0.0401642	-0.167119	-0.110034	-0.026175	-0.0631108	-0.0430654	-0.0783858	-0.206926	-0.230016	-0.0388773	-0.0360379		5.98	-0.0537318	-0.0282693	-0.0622342	0.0151973	-0.0454155	-0.0203618	-0.020564
5.99	-0.0942296	-0.0628057	-0.0742552	-0.0525719	-0.119523	-0.066574	0.0188218	-0.0589924	-0.114594	-0.0754128	-0.0497426	0.0504775	-0.0519774	-0.0580842	-0.130147	-0.0243294	-0.0249153	-0.10664	-0.086295	-0.103581	-0.11944	-0.0016174	-0.0438544	-0.0920238	-0.39309	-0.12562	-0.211592	-0.0576444	-0.122444	-0.0403464	-0.152575	-0.0996972	-0.00937269	-0.0538358	-0.0278905	-0.0607982	-0.193401	-0.170304	-0.0529423	-0.0664218		5.99	-0.0512863	-0.0498343	-0.0417487	0.0131509	-0.0313075	-0.0220178	-0.0643195
6	-0.101962	-0.0568839	-0.0612559	-0.0693212	-0.100621	-0.0744191	-0.0125034	-0.0634866	-0.0973605	-0.0641683	-0.0576435	0.04468	-0.0383979	-0.102856	-0.132335	-0.0137833	-0.0667693	-0.110111	-0.0930295	-0.102072	-0.0858976	0.00526244	-0.0824222	-0.0856205	-0.208776	-0.120599	-0.16583	-0.0736467	-0.101647	-0.038412	-0.136072	-0.0975392	-0.00707211	-0.0487927	-0.0229104	-0.0483595	-0.2105	-0.138903	-0.0351957	-0.0862723		6	-0.0561811	-0.0600131	-0.0355293	0.0037617	0.000830068	0.00313659	-0.0559316
6.01	-0.152888	-0.127413	-0.111877	-0.0746136	-0.0661609	-0.0569991	-0.0339663	-0.0476227	-0.138865	-0.0638807	-0.0827629	0.0341935	-0.0297916	-0.0365869	-0.125498	0.00536791	-0.117208	-0.164969	-0.17708	-0.144666	-0.137167	-0.00236179	-0.098256	-0.0725057	-0.0908278	-0.0974723	-0.159563	-0.0776348	-0.0903236	-0.015452	-0.155367	-0.105127	-0.00884027	-0.0478373	-0.0235391	-0.0594162	-0.246218	-0.0772365	-0.0456522	-0.0628426		6.01	-0.0464892	-0.0439947	-0.0598782	0.00315414	-0.0303089	-0.0106647	-0.0427567
6.02	-0.167957	-0.107989	-0.101233	-0.0706319	-0.0999721	-0.0773164	-0.0471015	-0.0603435	-0.17455	-0.0508568	-0.0828596	0.0290762	-0.0378561	-0.0515809	-0.116253	0.00104179	-0.133394	-0.141282	-0.171296	-0.18398	-0.147616	-0.0220194	-0.105478	-0.0794687	-0.0732557	-0.0586365	-0.170728	-0.0572148	-0.0718975	-0.0227136	-0.148092	-0.101679	-0.00762956	-0.0614815	-0.0397531	-0.0536762	-0.230735	-0.0510778	-0.0658468	-0.00732596		6.02	-0.0481977	-0.0482631	-0.0458264	-0.0134915	-0.0536414	-0.0363834	-0.0462501
6.03	-0.0972804	-0.051113	-0.0633754	-0.0865027	-0.14979	-0.0808871	-0.0627039	-0.0870654	-0.153776	-0.046199	-0.11054	0.040803	-0.0531632	-0.0471869	-0.0786425	-0.010893	-0.0571897	-0.0707665	-0.0992168	-0.096864	-0.131054	-0.0124487	-0.0558544	-0.0791939	-0.112872	-0.108307	-0.148996	-0.060578	-0.0451057	-0.0199396	-0.0736163	-0.107323	-0.0248901	-0.055523	-0.0497757	-0.0491633	-0.204825	-0.038485	-0.0663458	0.0101155		6.03	-0.0356803	-0.0499041	-0.0235838	-0.0147615	-0.0289553	-0.0202156	-0.0346347
6.04	-0.0578153	-0.0538631	-0.0314181	-0.109831	-0.152455	-0.0853528	-0.0922131	-0.0861448	-0.222632	-0.0543029	-0.0995182	0.015168	-0.0455765	-0.0356804	-0.0438225	-0.0183563	-0.0809525	-0.0329025	-0.102021	-0.0406859	-0.108354	-0.0312468	-0.0130016	-0.0926369	-0.121008	-0.143471	-0.119252	-0.0621296	-0.0464634	-0.0267879	-0.0915104	-0.114741	-0.0691956	-0.0535441	-0.0388551	-0.0648595	-0.193809	-0.0156779	-0.0883406	0.00457544		6.04	-0.0359976	-0.0426133	-0.0285005	-0.0177713	-0.0325918	-0.031641	-0.0228858
6.05	-0.0037654	-0.0805883	-0.0196551	-0.0961078	-0.101139	-0.0653737	-0.0884904	-0.0802562	-0.155258	-0.0408082	-0.0938624	-0.00855502	-0.0503371	-0.0787057	-0.0753468	-0.0236776	-0.0736816	-0.0312266	-0.0760937	-0.113541	-0.121818	-0.0824478	0.0220263	-0.110411	-0.129576	-0.192017	-0.131786	-0.0436606	-0.042208	-0.0436356	-0.0963822	-0.117389	-0.0334166	-0.061505	-0.0252001	-0.0851277	-0.21621	-0.0102467	-0.0871214	0.00843407		6.05	-0.054324	-0.0353039	-0.0305735	-0.0190919	-0.0864919	-0.0504217	-0.0171274
6.06	-0.0115558	-0.151021	-0.00607767	-0.0844172	-0.0920397	-0.0551893	-0.0759143	-0.0965483	-0.119273	-0.0480239	-0.11069	-0.00950614	-0.0595622	-0.0981364	-0.128664	-0.0197088	-0.0228007	-0.00492917	-0.0278522	-0.142075	-0.152229	-0.0927849	0.0116638	-0.106696	-0.165183	-0.189003	-0.142775	-0.0323824	-0.0332734	-0.0466458	-0.0943762	-0.107417	-0.0038467	-0.0521559	-0.0400824	-0.0744871	-0.207153	-0.00155651	-0.0965211	-0.0556546		6.06	-0.0559189	-0.0550648	-0.0197779	-0.0285712	-0.0729107	-0.0340416	-0.0177616
6.07	-0.0292599	-0.181656	-0.0412243	-0.0957524	-0.144999	-0.0432774	-0.0543827	-0.099192	-0.131187	-0.0155786	-0.122968	-0.0158471	-0.0546245	-0.113056	-0.139185	-0.0013765	-0.00668311	0.0272401	-0.0534724	-0.163127	-0.0777309	-0.0773322	-0.0185771	-0.110323	-0.215654	-0.16632	-0.117516	-0.0272747	-0.0281519	-0.0420528	-0.132086	-0.0986241	-0.0281933	-0.0546546	-0.0640894	-0.0601462	-0.185027	-0.00575758	-0.105246	-0.130881		6.07	-0.0309118	-0.0724837	-0.0323385	-0.0168269	-0.0407473	-0.023323	-0.039219
6.08	-0.0380086	-0.164852	-0.0656924	-0.0943902	-0.156546	-0.0459169	-0.0327991	-0.0840306	-0.109121	-0.0167404	-0.131734	-0.0081391	-0.0720847	-0.120785	-0.108732	-0.00206759	-0.0195966	-0.0115145	-0.105037	-0.151194	-0.0545814	-0.0823927	-0.0179378	-0.121792	-0.183388	-0.154354	-0.0825809	-0.034892	0.00564633	-0.0433296	-0.149891	-0.0882991	-0.10091	-0.0606458	-0.102437	-0.0554819	-0.181556	-0.00167895	-0.123241	-0.120855		6.08	-0.00343349	-0.0666865	-0.0337621	-0.0197272	-0.0440757	-0.0433908	-0.0290929
6.09	-0.0393772	-0.0902436	-0.0520788	-0.0884268	-0.127761	-0.043193	-0.0390353	-0.105715	-0.0675961	-0.0175072	-0.123636	-0.00832856	-0.0811637	-0.0536549	-0.0484581	-0.0117663	-0.0837765	-0.00679101	-0.0696396	-0.0322708	-0.079315	-0.156285	-0.0292488	-0.120108	-0.149153	-0.0549296	-0.0985372	-0.0449972	-0.03218	-0.0584378	-0.112354	-0.0539509	-0.0854045	-0.0739172	-0.0869557	-0.0823342	-0.155829	0.000781365	-0.122436	-0.0921052		6.09	-0.0169776	-0.0528823	-0.0278368	-0.0202799	-0.0480273	-0.0405646	-0.0208525
6.1	-0.0829029	-0.0552834	-0.0714424	-0.0882857	-0.148417	-0.0433891	-0.0335667	-0.113141	-0.0615845	-0.0229153	-0.129241	-0.00731051	-0.0781207	0.00541835	-0.0371516	-0.0137766	-0.0913382	-0.00309229	-0.0439547	-0.0232919	-0.0749632	-0.143569	-0.0346118	-0.112918	-0.122431	-0.0599681	-0.154173	-0.060047	-0.0711667	-0.0628762	-0.0902386	-0.0582677	-0.0434408	-0.0663829	-0.0719597	-0.0929535	-0.159286	-0.00115821	-0.121474	-0.130138		6.1	-0.0235458	-0.0353389	-0.0250068	-0.0387457	-0.0475977	-0.0333369	-0.00962414
6.11	-0.145384	-0.0626433	-0.0922477	-0.0735665	-0.0992768	-0.0503059	-0.00876763	-0.122473	-0.104424	-0.0251017	-0.146865	-0.0204777	-0.0845963	-0.0165948	-0.0575259	-0.0253766	-0.0993101	0.00171831	-0.0500776	-0.0590053	-0.0468908	-0.121952	-0.0179927	-0.111318	-0.0827779	-0.10961	-0.201263	-0.056452	-0.0509538	-0.0793822	-0.0964291	-0.0585386	-0.03697	-0.0563109	-0.0943508	-0.0816294	-0.131179	-0.00162903	-0.110729	-0.103131		6.11	-0.0306241	-0.0148481	-0.0427951	-0.0317947	-0.0185818	-0.0524046	-0.0107086
6.12	-0.119845	-0.0550982	-0.077621	-0.0712157	-0.0543189	-0.0457958	0.0104978	-0.112764	-0.110369	-0.0484745	-0.132414	-0.0473192	-0.0956324	-0.0529848	-0.0820181	-0.0410153	-0.0664945	0.0118696	-0.0111502	-0.0841137	-0.0372747	-0.118205	-0.0509558	-0.106289	-0.0456244	-0.112155	-0.177895	-0.0773995	-0.0346262	-0.0833342	-0.107156	-0.0338782	-0.0290578	-0.0538831	-0.219678	-0.107668	-0.101862	-0.0224306	-0.107062	-0.0508938		6.12	-0.033056	-0.0323402	-0.072117	-0.0318169	-0.0244651	-0.0445675	-0.0166578
6.13	-0.0821803	-0.0326847	-0.0462951	-0.0479772	-0.0701017	-0.0369583	0.0198418	-0.0956771	-0.0881629	-0.0660257	-0.122443	-0.0484293	-0.101229	-0.0517547	-0.0933783	-0.0365904	-0.0858092	-0.0240012	0.0337895	-0.106882	-0.0285002	-0.129077	-0.0667655	-0.0908896	-0.0995815	-0.0586942	-0.167792	-0.119082	-0.0471585	-0.0827214	-0.1011	-0.0529951	-0.0455448	-0.069578	-0.199661	-0.109435	-0.10744	-0.0356638	-0.113501	-0.0434641		6.13	-0.0316685	-0.025914	-0.0489783	-0.0364664	-0.0223094	-0.053362	-0.0176688
6.14	-0.0435645	-0.00804613	-0.0418076	-0.0333402	-0.0893822	-0.0601736	0.0428746	-0.0712091	-0.0606781	-0.0837041	-0.0934118	-0.0447977	-0.114033	-0.0559608	-0.0783466	-0.038385	-0.15687	-0.0551296	0.0130888	-0.0972671	-0.0392093	-0.103032	-0.0311618	-0.0942932	-0.136054	-0.0771122	-0.146105	-0.127254	-0.0483398	-0.0837254	-0.0622664	-0.0660459	-0.0406768	-0.0647883	-0.174655	-0.126968	-0.150374	-0.0288027	-0.110239	-0.0223436		6.14	-0.0309688	-0.00451407	-0.0242206	-0.0395447	0.00408619	-0.0602069	-0.0360372
6.15	-0.0178551	0.0110238	-0.104834	-0.0391899	-0.143207	-0.087707	0.0211074	-0.0702935	-0.061256	-0.0879149	-0.0789778	-0.0559449	-0.120664	-0.0213889	-0.11432	-0.0422059	-0.18674	-0.0569386	0.0162114	-0.106986	-0.0447585	-0.125264	-0.0101841	-0.102186	-0.0832729	-0.114663	-0.161741	-0.146888	-0.096243	-0.0704839	-0.0601966	-0.0728015	-0.0684433	-0.0798688	-0.197179	-0.13946	-0.153798	-0.0431808	-0.10548	-0.0154015		6.15	-0.0444276	-3.71024e-05	-0.0493885	-0.0375484	-0.0234678	-0.0634838	-0.0253745
6.16	-0.0286604	-9.82297e-05	-0.0838703	-0.039827	-0.143034	-0.159259	0.0108121	-0.0943849	-0.0560139	-0.0846882	-0.094063	-0.0682382	-0.117671	-0.0181357	-0.106933	-0.0439094	-0.140724	-0.0724147	0.0145185	-0.0840958	-0.000316821	-0.0921532	-0.0729336	-0.0996457	-0.0646024	-0.0720721	-0.124027	-0.178378	-0.134755	-0.0755369	-0.0673228	-0.0570357	-0.0905885	-0.0816967	-0.209408	-0.160096	-0.159819	-0.0729464	-0.114746	-0.0315632		6.16	-0.0416443	4.0389e-06	-0.0526803	-0.026537	-0.040306	-0.0794671	-0.0198335
6.17	-0.029864	0.00303503	-0.0524192	-0.0310755	-0.134187	-0.167416	0.00704625	-0.0803638	-0.0683863	-0.0849608	-0.0641916	-0.057884	-0.134804	-0.030271	-0.0974511	-0.0472881	-0.168583	-0.106703	0.0111428	-0.0992149	-0.0143105	-0.0560593	-0.142229	-0.0871889	-0.0721419	-0.0591472	-0.155946	-0.135987	-0.136033	-0.0872362	-0.0300963	-0.0637116	-0.0966703	-0.0701087	-0.181195	-0.171968	-0.1203	-0.0861357	-0.117214	-0.0397403		6.17	-0.031415	-0.0246119	-0.0327806	-0.0219406	-0.0371889	-0.0908966	-0.0300261
6.18	-0.0361609	0.0186033	-0.0560145	-0.0429071	-0.136611	-0.156525	0.00483899	-0.0713397	-0.0755242	-0.115286	-0.0489868	-0.065325	-0.157454	-0.0334746	-0.0934705	-0.047729	-0.193207	-0.151806	0.0248124	-0.165775	-0.066269	-0.102047	-0.0890743	-0.0749042	-0.141178	-0.130804	-0.117147	-0.102061	-0.143573	-0.0843688	-0.0314348	-0.0654796	-0.11958	-0.0768371	-0.150418	-0.179613	-0.091318	-0.0870441	-0.102757	-0.032003		6.18	-0.0479374	-0.0337755	-0.0154904	-0.0290247	-0.034405	-0.0600514	-0.0311134
6.19	-0.044723	0.0193742	-0.0704371	-0.0541456	-0.165545	-0.149761	0.0109152	-0.054831	-0.0554939	-0.13255	-0.0259313	-0.067019	-0.167924	0.0200519	-0.0911122	-0.0954334	-0.091464	-0.16097	-0.00327098	-0.148436	-0.0431841	-0.128064	-0.0696562	-0.0811077	-0.115584	-0.109563	-0.0556188	-0.0795834	-0.133449	-0.0861544	-0.0538946	-0.0648665	-0.143222	-0.0824849	-0.165556	-0.198863	-0.0374806	-0.0708421	-0.09241	-0.0528932		6.19	-0.0346429	-0.0327389	-0.0103461	-0.0263251	-0.0579133	-0.0483128	-0.052311
6.2	-0.0196326	0.0107231	-0.0775438	-0.0720952	-0.182592	-0.144382	-0.0117852	-0.044251	-0.0499236	-0.104964	-0.0156828	-0.0753128	-0.136795	0.0314659	-0.0996197	-0.114903	-0.0498865	-0.104809	-0.00340217	-0.110022	0.00280941	-0.115183	-0.0669537	-0.0756644	-0.118765	-0.0951018	-0.0368195	-0.116439	-0.125335	-0.0910675	-0.0624908	-0.0694341	-0.111771	-0.0947061	-0.153655	-0.205459	-0.045339	-0.0576879	-0.106854	-0.0966957		6.2	-0.050755	-0.0138547	-0.0454524	-0.0428678	-0.0456621	-0.0581351	-0.0533419
6.21	-0.0287206	-0.0133844	-0.116597	-0.0621902	-0.142536	-0.109751	-0.0316648	-0.0693176	-0.0645443	-0.117238	-0.0281511	-0.0799703	-0.111262	-0.0325445	-0.117882	-0.123198	-0.0395393	-0.0867554	0.0190416	-0.055886	0.003654	-0.161935	-0.0761398	-0.0683642	-0.144429	-0.0857864	-0.0796603	-0.133977	-0.140823	-0.0922604	-0.0797369	-0.0399109	-0.083505	-0.0884792	-0.119129	-0.222346	-0.0609446	-0.0631578	-0.132197	-0.0873776		6.21	-0.0756369	-0.0320583	-0.0716113	-0.0550897	-0.024881	-0.0648564	-0.0395419
6.22	-0.0673769	-0.0129046	-0.123717	-0.0388029	-0.0984139	-0.121352	-0.0506423	-0.0643792	-0.0870076	-0.110606	-0.0428108	-0.0938724	-0.127361	-0.02873	-0.0465467	-0.123853	-0.0748844	-0.0882535	0.0370442	-0.0233304	-0.0165	-0.144828	-0.112844	-0.0678685	-0.0874545	-0.103638	-0.143009	-0.104045	-0.141558	-0.085591	-0.0848009	-0.0318792	-0.102969	-0.082678	-0.136739	-0.233471	-0.0352246	-0.0403309	-0.1138	-0.0487407		6.22	-0.0568225	-0.048464	-0.0634222	-0.0782665	-0.0235444	-0.0450905	-0.0420599
6.23	-0.064706	-0.0378667	-0.0912372	-0.036616	-0.123922	-0.164127	-0.0472638	-0.0482853	-0.0674366	-0.102779	-0.0357831	-0.0837192	-0.119355	-0.0610935	-0.00929203	-0.0926364	-0.0863002	-0.102677	0.00283453	0.0115246	-0.0546262	-0.112493	-0.155496	-0.0807627	-0.0825346	-0.112155	-0.106443	-0.0716218	-0.122932	-0.0729623	-0.068057	-0.0363777	-0.109365	-0.0753222	-0.12125	-0.199482	-0.0125837	-0.0206336	-0.105412	-0.0710821		6.23	-0.0593893	-0.0145311	-0.0505239	-0.0745117	-0.0429726	-0.0430321	-0.024227
6.24	-0.0562105	-0.0577718	-0.0593443	-0.0555462	-0.116572	-0.130516	-0.0471515	-0.0819178	-0.0315634	-0.1042	-0.0234928	-0.0947893	-0.108149	-0.0912266	-0.0386221	-0.106827	-0.11133	-0.0927812	-0.0265409	-0.0302642	-0.0545886	-0.0819659	-0.154168	-0.080881	-0.0417796	-0.106538	-0.0601538	-0.104037	-0.0891684	-0.0708894	-0.096518	-0.0385793	-0.10815	-0.0650783	-0.0858259	-0.17568	0.0171644	-0.0243719	-0.110907	-0.127228		6.24	-0.0598564	-0.0121755	-0.0409025	-0.0562742	-0.0293728	-0.0433025	-0.0284337
6.25	-0.0735102	-0.043538	-0.0823625	-0.132572	-0.0456398	-0.112638	-0.0537231	-0.0857687	-0.0630517	-0.11125	-0.0425899	-0.113709	-0.068645	-0.0721653	-0.0991609	-0.109152	-0.143961	-0.0724479	-0.0200537	-0.0250788	-0.0544893	-0.114262	-0.124468	-0.0825579	-0.032055	-0.0828724	-0.0465287	-0.11016	-0.116479	-0.0735532	-0.122628	-0.0448933	-0.131997	-0.0524101	-0.118887	-0.203476	0.0415315	-0.0209219	-0.105869	-0.0949448		6.25	-0.048526	-0.0241566	-0.0338803	-0.058162	-0.0289064	-0.026684	-0.0260672
6.26	-0.0873607	-0.0149513	-0.100707	-0.213752	-0.0284023	-0.102488	-0.0299237	-0.072607	-0.07753	-0.0900449	-0.0692616	-0.127632	-0.0599618	-0.0844485	-0.0708398	-0.0938776	-0.114139	-0.0852339	-0.0409758	-0.078891	-0.089793	-0.117232	-0.123796	-0.0815368	-0.0222845	-0.0914718	-0.0157249	-0.0848366	-0.139443	-0.0803239	-0.138776	-0.0448052	-0.152263	-0.0620442	-0.108359	-0.160583	0.0540887	-0.0181093	-0.0889764	-0.0270008		6.26	-0.0455573	-0.0315455	-0.0517789	-0.060436	-0.0519839	-0.0386966	-0.00473463
6.27	-0.0833906	-0.0110488	-0.0932037	-0.236953	0.00668357	-0.0700612	-0.0118594	-0.0823924	-0.00526927	-0.083801	-0.0770204	-0.125357	-0.0672813	-0.145245	-0.0516408	-0.0881194	-0.057605	-0.0831902	-0.0684465	-0.125303	-0.102376	-0.0856132	-0.10175	-0.0824076	-0.0264522	-0.110779	-0.0280258	-0.0990377	-0.0976277	-0.1042	-0.0825151	-0.0245418	-0.141684	-0.0793563	-0.0697116	-0.135938	0.0612705	-0.0173919	-0.0674332	-0.0255375		6.27	-0.0610439	-0.0324045	-0.049094	-0.037886	-0.0477661	-0.0350985	-0.032015
6.28	-0.0877476	-0.033433	-0.101011	-0.314778	0.028388	-0.0435346	-0.030848	-0.085023	0.0471417	-0.0694739	-0.0625475	-0.115596	-0.0568418	-0.141302	-0.0648131	-0.0747842	-0.0545946	-0.132591	-0.0721312	-0.115708	-0.0562	-0.035015	-0.075534	-0.0907416	-0.049601	-0.142405	-0.0864154	-0.135658	-0.0731135	-0.100043	-0.0942927	-0.0179209	-0.172653	-0.0891693	-0.0360588	-0.177537	0.0784176	-0.00661988	-0.0516079	-0.0236209		6.28	-0.0698742	-0.0377263	-0.059436	-0.0499605	-0.036016	-0.0318893	-0.0436783
6.29	-0.0506288	-0.0366629	-0.0978204	-0.316505	-0.0139114	-0.0386834	-0.0445862	-0.0692767	0.0396857	-0.0675427	-0.053072	-0.0903306	-0.0637233	-0.130284	-0.0446568	-0.0684889	-0.0855181	-0.123157	-0.0554848	-0.0732618	-0.0376171	-0.0107851	-0.0864712	-0.0761648	-0.0901706	-0.156475	-0.112224	-0.153036	-0.0933656	-0.100635	-0.10669	-0.0176747	-0.1648	-0.0802414	-0.0333421	-0.179188	0.0597755	-0.00977311	-0.0453474	-0.0099056		6.29	-0.0574585	-0.0263177	-0.0739191	-0.0631262	-0.0655878	-0.0438298	-0.0219937
6.3	-0.0221762	-0.0115953	-0.115804	-0.256371	-0.0323875	-0.0415473	-0.0381585	-0.0446297	-0.00239045	-0.0746543	-0.0637073	-0.0771754	-0.0507124	-0.127815	-0.0236043	-0.0582453	-0.0735127	-0.0820488	-0.0609207	-0.0400214	-0.0535631	-0.0447597	-0.105734	-0.0591615	-0.143058	-0.153025	-0.108704	-0.150312	-0.112959	-0.107567	-0.0974083	-0.0411142	-0.116318	-0.0828469	-0.0454629	-0.172074	0.0461544	-0.00773762	-0.0505474	-0.0235896		6.3	-0.0450344	-0.0109461	-0.0659693	-0.0652285	-0.0589169	-0.0246173	-0.0382922
6.31	-0.0674787	0.000518985	-0.149339	-0.219886	-0.0149048	-0.022639	-0.0568423	-0.0408476	-0.0326487	-0.0674057	-0.0989806	-0.0777013	-0.0410688	-0.106279	-0.0348969	-0.0527116	-0.0679982	-0.0838552	-0.0651196	-0.0748149	-0.0645883	-0.0976342	-0.110425	-0.0485021	-0.187978	-0.139447	-0.0788874	-0.143395	-0.0891263	-0.109397	-0.152995	-0.0594009	-0.134263	-0.0835501	-0.0526523	-0.207481	0.0245358	-0.00633883	-0.0417327	-0.0312198		6.31	-0.0370534	-0.00866611	-0.0358662	-0.0782856	-0.0454639	-0.00454605	-0.0300546
6.32	-0.0863779	0.0117855	-0.109214	-0.193558	-0.0167723	-0.0178552	-0.0409234	-0.0653814	-0.0501766	-0.067784	-0.0969525	-0.070484	-0.0464483	-0.108159	-0.114955	-0.0473791	-0.0880547	-0.102007	-0.075006	-0.0868247	-0.0384544	-0.171654	-0.0811178	-0.051623	-0.230957	-0.14221	-0.105346	-0.0987955	-0.0293734	-0.103911	-0.110496	-0.072866	-0.132564	-0.0800436	-0.0713476	-0.161205	0.00539003	-0.0229295	-0.0556631	-0.0277168		6.32	-0.0469675	-0.0248152	-0.0405631	-0.0806082	-0.0511119	-0.0309858	-0.00360348
6.33	-0.054547	-0.00937329	-0.0896129	-0.14821	-0.0493872	-0.0305676	-0.0382152	-0.0772049	-0.0521155	-0.0824867	-0.106667	-0.0526062	-0.0505361	-0.111582	-0.113316	-0.0418562	-0.0888111	-0.0833727	-0.0955446	-0.140638	-0.0100535	-0.157761	-0.0814446	-0.0537772	-0.164916	-0.103021	-0.128281	-0.0998404	-0.0165662	-0.101017	-0.0646207	-0.066924	-0.103772	-0.0785457	-0.106914	-0.156477	-0.00829417	-0.0579223	-0.0749286	-0.0443653		6.33	-0.0460557	-0.0368653	-0.0386236	-0.0632109	-0.0394177	-0.0355484	-0.0317236
6.34	-0.00643944	-0.0295923	-0.130918	-0.117914	-0.0298942	-0.0385437	-0.0506304	-0.114615	-0.0262539	-0.0678762	-0.105439	-0.0544165	-0.0234545	-0.109161	-0.040565	-0.0588655	-0.123501	-0.061697	-0.115732	-0.0454668	-0.00606079	-0.0893792	-0.131125	-0.0483902	-0.103744	-0.0739006	-0.100491	-0.0933984	-0.0435174	-0.096211	-0.080996	-0.070485	-0.115333	-0.0727585	-0.102549	-0.210327	-0.0333495	-0.0557413	-0.0792322	-0.0789285		6.34	-0.0289613	-0.0350239	-0.0155707	-0.0829333	-0.0386874	-0.0285487	-0.047798
6.35	0.0077193	-0.0264537	-0.147937	-0.084828	-0.0215459	-0.0406735	-0.0712693	-0.139777	-0.0275122	-0.0653021	-0.0974815	-0.0571306	-0.022974	-0.0785156	-0.0744136	-0.0614297	-0.0941823	-0.0485647	-0.100772	-0.0235968	-0.0362918	-0.0931086	-0.0987189	-0.0333035	-0.0758754	-0.00904503	-0.0897985	-0.0468875	-0.123044	-0.0694257	-0.110357	-0.079392	-0.116235	-0.0679867	-0.0874607	-0.206513	-0.0602428	-0.0603272	-0.0780549	-0.112953		6.35	0.0104988	-0.05434	-0.0234056	-0.0784099	-0.0404254	-0.0251653	-0.0261039
6.36	0.0287542	-0.0345465	-0.126013	-0.0676696	-0.0276436	-0.0802085	-0.122347	-0.11319	-0.0119136	-0.0673723	-0.074874	-0.0619505	-0.0190695	-0.0948701	-0.101677	-0.0836386	-0.0745993	-0.0971417	-0.121367	-0.0743454	-0.043017	-0.191237	-0.0398505	-0.0194302	-0.0298733	0.0134243	-0.104626	-0.0339262	-0.0832839	-0.0664428	-0.111432	-0.0850748	-0.0799796	-0.0719195	-0.0744663	-0.160315	-0.0624292	-0.0606153	-0.0731464	-0.126423		6.36	0.0361437	-0.0601416	-0.0277171	-0.0531337	-0.0429208	-0.0400969	-0.0282404
6.37	0.0305001	-0.0432917	-0.074189	-0.0479998	-0.0600788	-0.109009	-0.0667712	-0.117171	-0.039735	-0.0656733	-0.0741989	-0.0548891	-0.0309165	-0.11704	-0.0674285	-0.0836725	-0.0894346	-0.135734	-0.175066	-0.0527797	-0.0577675	-0.114234	-0.076624	0.000954029	0.0252106	-0.00423483	-0.108609	-0.0548886	-0.0485215	-0.0639214	-0.105242	-0.0831255	-0.0407309	-0.0817279	-0.0975763	-0.0752987	-0.0379519	-0.0508876	-0.0939599	-0.14856		6.37	0.0430005	-0.0253387	-0.0225608	-0.0370527	-0.0456082	-0.0374615	-0.0446077
6.38	0.0150216	-0.0239903	-0.0735205	-0.0380641	-0.0958415	-0.08805	-0.0371384	-0.177516	-0.0192613	-0.0501138	-0.060149	-0.0310358	-0.039686	-0.138658	-0.0894848	-0.0707566	-0.104362	-0.165961	-0.200832	-0.00898201	-0.111298	-0.0732676	-0.112709	0.00248447	0.00347866	0.0519723	-0.13606	-0.0390769	-0.00947778	-0.0449656	-0.0399713	-0.0667015	-0.0376228	-0.0877118	-0.134936	-0.0464082	-0.0748031	-0.0285336	-0.125627	-0.134256		6.38	0.0256939	-0.0166772	-0.020689	-0.044201	-0.0545804	-0.0502059	-0.0284943
6.39	-0.0286983	-0.0160807	-0.043593	-0.0218999	-0.149865	-0.0726774	-0.0407674	-0.147099	-0.0556401	-0.0462893	-0.0526959	-0.0447134	-0.0464414	-0.122255	-0.0607662	-0.0766146	-0.0705254	-0.125791	-0.190288	-0.0463119	-0.167002	-0.143952	-0.146758	0.00104057	-0.0133544	0.0523887	-0.122364	-0.0399491	0.0198925	-0.0543477	-0.00989851	-0.0401605	-0.0762922	-0.0882739	-0.128822	-0.0609416	-0.138786	-0.0199224	-0.149442	-0.165235		6.39	-0.00329773	-0.0129024	-0.0100399	-0.0378281	-0.0616798	-0.0358236	-0.00936634
6.4	-0.0556619	-0.0285865	-0.0199477	-0.00242304	-0.0523127	-0.0576047	-0.0464992	-0.132133	-0.0937641	-0.0557518	-0.0433109	-0.0727512	-0.0502316	-0.0819668	-0.0252651	-0.0774173	-0.0857764	-0.0942257	-0.175576	0.0164257	-0.0897871	-0.10626	-0.128963	0.00487647	-0.0447229	0.0213381	-0.0844944	-0.0165887	0.0193084	-0.070167	-0.00714409	-0.0354803	-0.0736146	-0.0886273	-0.105981	-0.0387334	-0.11515	-0.0184605	-0.148589	-0.166344		6.4	-0.00735909	-0.031141	0.00144823	-0.0226769	-0.0585993	-0.0249906	-0.0498803
6.41	-0.0848352	-0.0543136	0.0229458	-0.00468443	-0.00110486	-0.0509867	-0.0721054	-0.132424	-0.103936	-0.0353891	-0.0605555	-0.0821159	-0.041347	-0.0771467	-0.0195018	-0.0929622	-0.108936	-0.102926	-0.16555	0.0612752	-0.0264457	-0.0365976	-0.0762922	-0.011093	-0.0594641	-0.0105521	-0.0678235	0.0170442	0.0241873	-0.0485097	-0.0125049	-0.0241844	-0.0313587	-0.0944465	-0.10951	-0.0386499	-0.0379502	-0.0162018	-0.138277	-0.115377		6.41	-0.00821091	-0.0258035	-0.024739	-0.0170621	-0.0306506	-0.0239158	-0.0473195
6.42	-0.10713	-0.0530212	-0.00101648	-0.000315337	0.00510817	-0.0617005	-0.0783448	-0.095223	-0.0674415	-0.0339745	-0.0651488	-0.064325	-0.0411965	-0.122039	-0.0320064	-0.099842	-0.0220186	-0.131427	-0.218743	0.00110163	-0.0375789	-0.0259447	-0.0559761	-0.0153008	-0.037035	-0.0434957	-0.058529	-0.00190574	0.00648566	-0.0572488	-0.0390258	-0.0115626	-0.016918	-0.10038	-0.112411	-0.0340951	-0.0345614	-0.026048	-0.155491	-0.0484624		6.42	-0.0174079	-0.032766	-0.0320031	-0.042752	-0.0247618	-0.0357523	-0.0311442
6.43	-0.0917573	-0.0579594	-0.0130193	0.00667127	0.00409708	-0.0616849	-0.0803167	-0.0708039	-0.0631453	-0.0652304	-0.0515678	-0.0723872	-0.045435	-0.179599	-0.0267385	-0.0803321	0.0230404	-0.136409	-0.159465	0.00859867	-0.0795557	-0.0295839	-0.02427	-0.0111105	-0.00700003	0.00562861	-0.0909736	-0.0909546	-0.0123845	-0.061172	-0.0673032	-0.0107487	-0.00598596	-0.100061	-0.124611	-0.0285295	-0.0432902	-0.0288624	-0.170893	-0.0104469		6.43	-0.0271893	-0.0388166	0.00210686	-0.0364061	-0.0297077	-0.0283946	-0.0579352
6.44	-0.0695683	-0.0856327	0.0197434	0.00607389	-0.0228945	-0.0794374	-0.0955017	-0.130068	-0.101753	-0.108779	-0.0293439	-0.0555082	-0.0413225	-0.120696	-0.028089	-0.0615002	-0.0635754	-0.0909314	-0.0909366	0.0264673	-0.11862	0.0158188	-0.0115079	-0.00777523	-0.0337992	0.0133805	-0.109306	-0.0800348	-0.0212745	-0.0526412	-0.0928379	-0.036034	0.0149057	-0.100658	-0.143935	-0.00380016	-0.0347968	-0.0317618	-0.173075	-0.0149439		6.44	-0.0362099	-0.0380511	0.0250674	-0.0283736	-0.0258965	-0.038274	-0.0607929
6.45	-0.0457529	-0.108119	0.00411139	-0.00522513	-0.048336	-0.101686	-0.0980465	-0.145819	-0.147252	-0.128801	-0.0321898	-0.0414242	-0.0472124	-0.0418624	-0.0146069	-0.055811	-0.0684417	-0.0614848	-0.0644927	0.0172659	-0.125781	0.0303193	-0.0359171	-0.029401	-0.0658415	0.0167475	-0.103244	-0.0519461	-0.0187862	-0.0650045	-0.111428	-0.0339165	0.00705841	-0.0887629	-0.105386	0.0052412	-0.018813	-0.0385193	-0.192197	-0.00922131		6.45	-0.0175768	-0.0343171	-0.0134043	-0.0187521	-0.0160865	-0.0378305	-0.0581731
6.46	-0.0578773	-0.0911307	0.020718	-0.0169026	-0.0860577	-0.0991806	-0.11549	-0.0905434	-0.118782	-0.132143	-0.0557238	-0.0404019	-0.0402409	-0.0263813	-0.0264233	-0.0537888	-0.0134025	-0.0539843	-0.127699	0.0381165	-0.0975132	0.0541292	-0.0364101	-0.0869064	-0.114178	-0.0121965	-0.123637	-0.0957168	-0.036994	-0.0635516	-0.126087	-0.0273805	-0.0258627	-0.0920317	-0.0861234	0.0183817	-0.0167486	-0.0362431	-0.202707	-0.00976874		6.46	-0.0155916	-0.0400069	-0.0101536	-0.0211979	-0.017544	-0.0182951	-0.04485
6.47	-0.0728449	-0.0768135	0.0406569	-0.0272252	-0.114383	-0.0922324	-0.107777	-0.0967597	-0.106438	-0.129228	-0.0610309	-0.0447666	-0.0568343	-0.079221	-0.035584	-0.0596038	-0.0242513	-0.0674489	-0.159897	0.0503649	-0.0505241	0.0596451	-0.102514	-0.157087	-0.11684	-0.0317726	-0.0955983	-0.0608413	-0.0669576	-0.0718163	-0.165098	-0.0300257	-0.0363848	-0.0903461	-0.0685025	0.0321809	-0.0293031	-0.033831	-0.209535	-0.0232728		6.47	-0.0186525	-0.049216	-0.011628	-0.0408956	-0.0106282	-0.0346285	-0.0283814
6.48	-0.107145	-0.0811809	0.0434434	-0.0354165	-0.110627	-0.0929507	-0.103366	-0.122865	-0.154021	-0.108634	-0.0780924	-0.0502472	-0.0787301	-0.0627074	-0.0532453	-0.0654413	-0.0592593	-0.0842818	-0.117144	0.0312661	-0.0317177	0.0353506	-0.0932492	-0.233429	-0.0858873	-0.0530361	-0.0472368	0.000934472	-0.0647146	-0.0751988	-0.11392	-0.0389009	-0.0625955	-0.0842268	-0.0467702	0.0310396	-0.0282523	-0.0334724	-0.149074	-0.00969113		6.48	-0.0246212	-0.0420003	-0.00230029	-0.0339814	-0.00179153	-0.0634429	-0.0365069
6.49	-0.118995	-0.120094	0.0518951	-0.0369832	-0.0191817	-0.0866312	-0.0977645	-0.137014	-0.121111	-0.0776755	-0.0957129	-0.047238	-0.104985	-0.0997704	-0.0423567	-0.0527149	-0.0510107	-0.119551	-0.108165	0.0163085	-0.0197628	0.0133197	-0.0644394	-0.343555	-0.109309	-0.00517975	-0.0807178	0.00729634	-0.0598266	-0.0735263	-0.039568	-0.0486838	-0.120777	-0.0892304	-0.0337967	0.0403826	-0.0415597	-0.0388388	-0.110116	0.00885547		6.49	-0.00892925	-0.0337301	0.0196934	-0.0292767	-0.028761	-0.0361381	-0.061197
6.5	-0.135985	-0.121898	0.0376621	-0.0373419	-0.0255322	-0.109441	-0.0767043	-0.14564	-0.128693	-0.0762618	-0.133779	-0.0626765	-0.126697	-0.169423	-0.0224326	-0.0534158	-0.0664123	-0.0977706	-0.127125	0.0209977	-0.0283567	0.0376514	-0.0826875	-0.345491	-0.102011	0.0253323	-0.0918279	-0.0396046	-0.058155	-0.0758179	-0.00339908	-0.0502269	-0.122707	-0.0986235	-0.0325142	0.0309743	-0.0242843	-0.036597	-0.101642	0.00491425		6.5	-0.0111772	-0.0522657	-0.00068992	-0.0495811	-0.0270075	-0.0186338	-0.0753224
6.51	-0.104673	-0.0617542	0.0241998	-0.0429824	-0.0919265	-0.103078	-0.0579469	-0.174528	-0.141694	-0.0628077	-0.135775	-0.0809821	-0.162119	-0.0852897	-0.031458	-0.0685846	-0.110268	-0.0546142	-0.13848	0.0107622	-0.0158161	0.045949	-0.17365	-0.374952	-0.123008	-0.00847215	-0.130816	-0.0931656	-0.0369447	-0.0875286	0.0234121	-0.0506016	-0.0809999	-0.0951722	-0.058998	0.0212127	-0.0392384	-0.0373294	-0.0989471	-0.0162125		6.51	-0.00654905	-0.0454796	-0.0128674	-0.0516048	-0.00398253	-0.0373349	-0.0675608
6.52	-0.101651	-0.0524333	0.0389714	-0.0414754	-0.042035	-0.111953	-0.0406809	-0.144853	-0.111022	-0.0537287	-0.122561	-0.0945184	-0.181255	-0.0109017	-0.0446119	-0.0538613	-0.115806	-0.0787205	-0.123118	0.0465201	0.012644	0.0293367	-0.127228	-0.288604	-0.157414	-0.0628279	-0.0939542	-0.0883724	-0.0376086	-0.101179	0.0262869	-0.0447782	-0.0879494	-0.0865168	-0.0948263	0.0113303	-0.0353537	-0.0332938	-0.153013	-0.00738534		6.52	-0.0085032	-0.0478275	0.00020519	-0.0440674	0.0105962	-0.0563533	-0.0527325
6.53	-0.118076	-0.0667184	0.0194932	-0.0502443	-0.052095	-0.0908427	-0.0330075	-0.121302	-0.1073	-0.0522458	-0.110689	-0.0689059	-0.220841	-0.0533198	-0.0523952	-0.0487687	-0.0949435	-0.10047	-0.0811456	0.043124	0.0259541	0.0177662	-0.0373851	-0.295731	-0.131437	-0.0924704	-0.079837	-0.120048	-0.091266	-0.0999164	-0.000736696	-0.0477718	-0.116552	-0.0686769	-0.123745	0.0105507	-0.0399656	-0.0562975	-0.184144	-0.0166659		6.53	-0.0340619	-0.028938	-0.0404282	-0.030133	0.00156385	-0.049008	-0.0781447
6.54	-0.113969	-0.073473	0.0131267	-0.0451484	-0.0331686	-0.093611	-0.0534991	-0.17071	-0.113287	-0.0274482	-0.110883	-0.0661733	-0.247923	-0.0633477	-0.0654756	-0.0324789	-0.0596959	-0.125537	-0.0663809	0.058084	0.0180926	0.0255962	-0.0472994	-0.332807	-0.0657495	-0.109679	-0.0366034	-0.111848	-0.139697	-0.0819498	-0.00964111	-0.0468534	-0.126385	-0.0703958	-0.156851	0.0276782	-0.0607733	-0.0652993	-0.146045	-0.0113935		6.54	-0.0263847	-0.0144288	-0.0622211	-0.0312215	-0.0145693	-0.0649551	-0.0768903
6.55	-0.134645	-0.0390639	0.00745134	-0.0571365	-0.00246559	-0.0885162	-0.0374145	-0.104231	-0.101351	-0.0353937	-0.076414	-0.0799033	-0.251063	-0.0463932	-0.0764332	-0.0400534	-0.0521079	-0.200797	-0.0800133	0.0505767	-0.00314742	0.0186029	-0.0385807	-0.315667	-0.0115803	-0.0924522	-0.0577057	-0.074917	-0.133836	-0.100134	-0.0258581	-0.0408766	-0.166596	-0.0911216	-0.116754	0.0310283	-0.0735865	-0.0724762	-0.110349	-0.0162964		6.55	-0.00525658	-0.0196405	-0.0429676	-0.0444347	0.00687649	-0.0626646	-0.0622856
6.56	-0.199973	-0.0398693	-0.030718	-0.0601478	-0.00743169	-0.0838658	-0.037049	-0.0320123	-0.0548988	-0.0382021	-0.0441254	-0.0724783	-0.204176	-0.0567416	-0.0683959	-0.0328729	-0.0239873	-0.205975	-0.0788045	0.0417488	-0.028859	0.014516	-0.0285744	-0.2599	-0.0370888	-0.0735319	-0.0800407	-0.0839658	-0.113293	-0.0970783	-0.0771236	-0.0413488	-0.173248	-0.0884928	-0.176313	0.0280474	-0.0900187	-0.070291	-0.0978235	-0.0144751		6.56	-0.0104996	-0.0287306	-0.0387579	-0.0235299	0.000911848	-0.0468034	-0.0512541
6.57	-0.145632	-0.0753073	-0.0128059	-0.0619769	-0.0589529	-0.0904115	-0.0455363	-0.0379236	-0.0310341	-0.0162982	-0.0450139	-0.0878611	-0.159398	-0.0536281	-0.0346273	-0.0340578	-0.0578353	-0.201441	-0.0577099	0.00997613	-0.0506245	0.0176559	-0.0303893	-0.227199	-0.066366	-0.0890312	-0.0291433	-0.110204	-0.149149	-0.0736496	-0.145965	-0.0536183	-0.126792	-0.0907276	-0.187709	0.0270367	-0.0903016	-0.0972214	-0.0852609	-0.0256784		6.57	-0.0323183	-0.03893	-0.0368519	-0.0184287	-0.025053	-0.0549933	-0.0621685
6.58	-0.135431	-0.11389	-0.00225191	-0.0661565	-0.0973896	-0.0833223	-0.0349739	-0.00930311	-0.0155918	-0.0226055	-0.0428369	-0.103717	-0.109635	-0.0446068	-0.0323032	-0.0651145	-0.0409461	-0.210653	-0.0764228	0.0444558	-0.066304	0.00355647	-0.0288998	-0.216383	-0.0312387	-0.125663	0.0286199	-0.0841561	-0.143291	-0.0822986	-0.147247	-0.0718192	-0.0567203	-0.086528	-0.130278	-0.000426356	-0.0787031	-0.109003	-0.0668757	-0.0267519		6.58	-0.0266519	-0.0422519	-0.0179885	-0.0277241	0.00499664	-0.0463252	-0.0405642
6.59	-0.114344	-0.149545	-0.0356761	-0.0856234	-0.0482491	-0.0919777	-0.0180939	-0.0305896	-0.00700508	-0.0480279	-0.0149318	-0.10822	-0.0782017	-0.00116017	-0.0773095	-0.0980944	-0.0478738	-0.174467	-0.0832894	0.070853	-0.0644673	-0.0191102	-0.0153414	-0.185422	-0.0352079	-0.117655	0.0466847	-0.0909045	-0.138304	-0.0854473	-0.0713797	-0.070182	-0.0373452	-0.0877546	-0.133195	-0.00832389	-0.0555077	-0.11401	-0.0600629	-0.0442355		6.59	-0.0325899	-0.0825737	-0.0441273	-0.0020555	-0.0121758	-0.0356403	-0.0279157
6.6	-0.113606	-0.152231	-0.0706595	-0.0850618	-0.0627356	-0.130742	-0.0235283	-0.0446934	-0.0211402	-0.0610802	0.0236394	-0.107718	-0.0819223	-0.0281842	-0.0727408	-0.094937	-0.116109	-0.184647	-0.0860725	0.0329553	-0.086272	-0.0263712	-0.00313415	-0.197158	-0.0319657	-0.0798906	0.0507865	-0.0802821	-0.15997	-0.0813935	-0.0545841	-0.0563611	-0.0140179	-0.0799668	-0.0873238	-0.00709743	-0.091803	-0.102862	-0.0621519	-0.0477038		6.6	-0.0574315	-0.0583644	-0.0867361	-0.00732956	-0.0308191	-0.0265342	0.0109465
6.61	-0.0990017	-0.127956	-0.0297824	-0.0923009	-0.126116	-0.1706	-0.036612	-0.050465	-0.0140687	-0.0887232	0.0186395	-0.106227	-0.08427	-0.0525596	-0.0541666	-0.0968682	-0.14784	-0.147615	-0.126962	0.00868574	-0.112643	-0.0140887	0.00383853	-0.163752	-0.0301438	-0.0643567	0.000238676	-0.0927288	-0.169068	-0.0783048	-0.102149	-0.0695633	0.000754818	-0.0904683	-0.0726208	-0.0220851	-0.122592	-0.0815673	-0.0658527	-0.078354		6.61	-0.069155	-0.0398357	-0.07198	-0.0400536	-0.0079043	-0.0272409	-0.00566554
6.62	-0.0562665	-0.112823	-0.0178162	-0.0949818	-0.0730157	-0.163671	0.00574365	-0.0783574	-0.00784995	-0.0830646	0.0201087	-0.107729	-0.084265	-0.0750531	-0.0570319	-0.122269	-0.0791312	-0.085683	-0.146363	-0.00081415	-0.120835	-0.019618	-0.00113763	-0.156225	-0.035557	-0.116177	-0.0219493	-0.0964793	-0.139288	-0.0903091	-0.0881314	-0.0854021	-0.0034333	-0.0954361	-0.0944255	-0.0378054	-0.138946	-0.0773103	-0.0722484	-0.122646		6.62	-0.0430629	-0.0517392	-0.0631482	-0.03537	-0.0154758	-0.0405007	0.0128812
6.63	-0.032158	-0.11569	-0.0647019	-0.122257	-0.0696455	-0.119808	-0.0107696	-0.0720582	-0.0200231	-0.117538	0.00564358	-0.114232	-0.0469832	-0.0725465	-0.0986707	-0.110334	-0.0794307	-0.0691619	-0.130341	-0.000890982	-0.0770281	-0.00484252	-0.0492795	-0.200493	-0.0433336	-0.10074	-0.00726983	-0.0844724	-0.194579	-0.0950154	-0.0551478	-0.0693849	-0.0314764	-0.0807879	-0.126174	-0.0402766	-0.128627	-0.0693113	-0.0956241	-0.144709		6.63	-0.0455372	-0.0249189	-0.0549352	-0.0370362	-0.076339	-0.0354412	-0.000528315
6.64	-0.0470756	-0.115203	-0.0827668	-0.219702	-0.0876076	-0.106477	-0.0365581	-0.10861	-0.0263547	-0.124744	-0.0165357	-0.11687	-0.0643529	-0.0373568	-0.119773	-0.0909739	-0.179449	-0.0630566	-0.206162	0.0154696	-0.0601513	-0.00702963	-0.0281533	-0.255189	-0.0336086	-0.0945531	-0.00508977	-0.12589	-0.174623	-0.091471	-0.108714	-0.0624534	0.000247894	-0.0813896	-0.102027	-0.0524041	-0.104518	-0.0729334	-0.128432	-0.166777		6.64	-0.0420644	-0.0206594	-0.065218	-0.037543	-0.0282808	-0.0356001	-0.0116925
6.65	-0.048774	-0.100246	-0.0799951	-0.265328	-0.0546029	-0.0562473	-0.0244161	-0.104209	-0.0438959	-0.102776	-0.0158655	-0.105176	-0.0792013	-0.00322873	-0.114019	-0.0887584	-0.168215	-0.0318894	-0.154336	0.00357274	-0.0931901	-0.0457587	0.00380292	-0.309056	-0.0083122	-0.0990313	0.0356916	-0.0972892	-0.102649	-0.0906103	-0.157792	-0.0723997	0.0180807	-0.0818484	-0.0359487	-0.0594812	-0.0832475	-0.0924382	-0.113302	-0.12667		6.65	-0.0372012	-0.062536	-0.0741466	-0.0346284	-0.0378271	-0.0148078	0.00900008
6.66	-0.0630895	-0.0557223	-0.0820549	-0.246003	-0.094218	-0.0419618	-0.000987714	-0.111605	-0.0706886	-0.110667	-0.00379728	-0.107423	-0.0963619	0.0061551	-0.0754234	-0.0833801	-0.19751	-0.0106617	-0.114411	0.0137196	-0.143774	-0.0739348	-0.0938617	-0.321495	-0.0130293	-0.0726772	0.0335081	-0.050079	-0.119873	-0.0955346	-0.0641804	-0.0805414	0.0157865	-0.0783144	0.00133783	-0.036288	-0.123889	-0.0999266	-0.148202	-0.118656		6.66	-0.0360842	-0.0440468	-0.0609133	-0.00725937	-0.0358172	0.00551937	0.0232194
6.67	-0.0388391	-0.0399491	-0.109447	-0.22215	-0.0965733	-0.022305	-0.0300936	-0.0921758	-0.085268	-0.11326	-0.00250571	-0.0820736	-0.0819443	-0.00147601	-0.0548144	-0.0878337	-0.144823	0.00575855	-0.0889308	0.0166696	-0.0874095	-0.113912	-0.147293	-0.297135	0.0123805	-0.0116833	0.00995297	-0.0370561	-0.180103	-0.105482	-0.00765542	-0.0922018	-0.00929844	-0.0754678	0.0253781	-0.0508542	-0.14567	-0.0922709	-0.198918	-0.139152		6.67	-0.0486394	-0.0303962	-0.048702	-0.00493536	-0.0336787	0.00415753	-0.0323942
6.68	-0.0407464	-0.0442951	-0.105103	-0.252317	-0.074764	-0.0432423	-0.0554247	-0.137595	-0.0866629	-0.0985657	0.0019518	-0.0769056	-0.0598765	-0.0046352	-0.0574486	-0.0838682	-0.0469585	0.00912123	-0.082988	-0.00488837	-0.0250029	-0.158534	-0.106421	-0.23853	0.0332319	0.0172176	0.00202817	-0.0380331	-0.127431	-0.101398	0.00495112	-0.0917727	-0.0241342	-0.069031	0.0309575	-0.067967	-0.0826311	-0.104938	-0.130063	-0.132816		6.68	-0.0517062	-0.0424293	-0.0449045	-0.0410639	-0.0409636	-0.0166699	-0.0608022
6.69	-0.0420403	-0.0237595	-0.179841	-0.209677	-0.078576	-0.0469507	-0.0896833	-0.17145	-0.0759356	-0.0975144	-0.0197695	-0.0689943	-0.0345199	-0.0124127	-0.0587876	-0.0672686	-0.0839643	0.0159013	-0.0529589	0.000922781	-0.0198714	-0.203815	-0.0635981	-0.203875	0.00730238	0.0378428	-0.0192125	-0.0112491	-0.106569	-0.115065	-0.0322438	-0.0876084	-0.0309313	-0.057698	0.0355146	-0.0656844	-0.0927599	-0.0968163	-0.052182	-0.153003		6.69	-0.0563619	-0.0418133	-0.0406202	-0.0275049	-0.0500906	0.00199008	-0.0563971
6.7	-0.0735156	-0.031677	-0.154724	-0.165812	-0.0720951	-0.0652062	-0.0744973	-0.114021	-0.104048	-0.11003	-0.0261575	-0.0587748	-0.0571272	-0.0277465	-0.0314694	-0.054064	-0.155985	0.00662784	-0.0484581	0.00880362	-0.0122234	-0.19273	-0.0638818	-0.207201	-7.55365e-05	0.0633346	-0.0119874	-0.0277065	-0.153366	-0.110917	-0.0775114	-0.083398	-0.0405974	-0.0435333	0.0447541	-0.0448573	-0.107128	-0.0802393	-0.0366664	-0.169156		6.7	-0.0582784	-0.0413043	-0.05295	-0.0301203	-0.0636369	-0.0211056	-0.0530198
6.71	-0.0868249	-0.0510462	-0.0794199	-0.120946	-0.106117	-0.0721578	-0.0654359	-0.139864	-0.146013	-0.124135	-0.041742	-0.0599012	-0.0558751	-0.025261	-0.0411499	-0.0487618	-0.150479	-0.00308556	-0.0753055	0.00454236	-0.0196796	-0.201223	-0.0781466	-0.172872	0.00120692	0.0467874	-0.040061	-0.05531	-0.137775	-0.0905649	-0.114285	-0.0997413	-0.0414502	-0.0487728	0.0422284	-0.0689435	-0.0972561	-0.0665231	-0.0375255	-0.163525		6.71	-0.0614689	-0.0359993	-0.0765996	-0.0456335	-0.050832	-0.0122891	-0.0508861
6.72	-0.10829	-0.055558	-0.0701727	-0.0625879	-0.11119	-0.053366	-0.122642	-0.156618	-0.180486	-0.108457	-0.0503782	-0.0606309	-0.044294	-0.0251247	-0.0529189	-0.035119	-0.1582	-0.0163286	-0.0593033	-0.022121	-0.0525328	-0.190612	-0.067136	-0.14148	-0.00129412	0.0447556	-0.0729719	-0.0461522	-0.105536	-0.0771898	-0.0798599	-0.114228	-0.0705426	-0.0533688	0.00536957	-0.0732412	-0.136087	-0.0853408	-0.033192	-0.178953		6.72	-0.0758703	-0.00649735	-0.0885892	-0.0472948	-0.0635595	0.00200255	-0.0592301
6.73	-0.141957	-0.0769234	-0.0530818	-0.0298367	-0.104521	-0.0508628	-0.10355	-0.128181	-0.130879	-0.103825	-0.0374823	-0.0563782	-0.0308483	-0.0718962	-0.052755	-0.0368237	-0.0966977	-0.0117415	-0.0287846	-0.035096	-0.0843738	-0.139202	-0.0740582	-0.139725	0.00662446	0.0647491	-0.0583306	-0.0944555	-0.148535	-0.0884101	-0.0460098	-0.125781	-0.0937018	-0.0484121	-0.0620619	-0.0865156	-0.140476	-0.0910464	-0.0219025	-0.217721		6.73	-0.0513871	-0.00789889	-0.0818242	-0.0528448	-0.0660693	0.00344321	-0.0547147
6.74	-0.138238	-0.110475	-0.02834	-0.0122724	-0.112466	-0.0631512	-0.104294	-0.15925	-0.114304	-0.09998	-0.00207141	-0.0324928	-0.0440702	-0.0951171	-0.0740871	-0.0347553	-0.047138	-0.00362109	-0.0298275	-0.0416899	-0.0932118	-0.109648	-0.0428442	-0.141107	-0.00429644	0.0644022	-0.0595178	-0.0773098	-0.194042	-0.0863171	-0.0824427	-0.135191	-0.0882688	-0.0527362	-0.156336	-0.0950146	-0.0729808	-0.0820619	-0.0325729	-0.195141		6.74	-0.041086	-0.01112	-0.0652409	-0.0247427	-0.0191239	-0.00923961	-0.0773864
6.75	-0.172739	-0.122508	-0.0333112	-0.0106972	-0.172086	-0.053008	-0.0801707	-0.168422	-0.0972405	-0.0954321	-0.0152895	-0.0147341	-0.0520233	-0.0993911	-0.0762596	-0.0346944	0.0147117	0.00499755	-0.0401559	-0.0246967	-0.111404	-0.161962	-0.0684446	-0.134846	-0.0250047	0.0463953	-0.101932	-0.0170221	-0.177399	-0.086252	-0.100912	-0.141314	-0.0850975	-0.0671992	-0.135278	-0.0731793	-0.062559	-0.0946806	-0.0579233	-0.19542		6.75	-0.0506176	-0.00277505	-0.0688026	-0.0281458	-0.058805	-0.0157561	-0.0595854
6.76	-0.189073	-0.116798	-0.0424294	-0.0256819	-0.154783	-0.0542551	-0.108501	-0.126042	-0.065898	-0.0781261	-0.0279851	-0.0128733	-0.0454603	-0.0945782	-0.0937224	-0.0344305	0.0419386	0.0100784	0.00367399	-0.0308372	-0.099375	-0.154687	-0.0807445	-0.130176	-0.0159239	0.0312979	-0.0990901	-0.00542502	-0.130097	-0.108686	-0.0551018	-0.143478	-0.115667	-0.0650196	-0.155046	-0.0838766	-0.0719276	-0.0914355	-0.0487919	-0.161814		6.76	-0.0299546	-0.0338318	-0.0519254	-0.041862	-0.0627518	-0.0202799	-0.0675641
6.77	-0.116756	-0.112752	-0.0287345	-0.0532181	-0.109336	-0.0432438	-0.116911	-0.104012	-0.0862303	-0.099045	-0.0647816	-0.0141077	-0.0566888	-0.0927092	-0.0552133	-0.0158874	0.0690519	0.0143025	0.0106668	-0.035654	-0.117057	-0.122538	-0.0692429	-0.135776	-0.010454	0.00577082	-0.156776	0.00501497	-0.124373	-0.11755	-0.0138422	-0.124434	-0.122851	-0.054742	-0.133759	-0.115468	-0.0945731	-0.0657137	-0.0466939	-0.205319		6.77	-0.0371681	-0.0100277	-0.0457413	-0.0680956	-0.0473026	-0.0106803	-0.0678437
[truncated: 122 more rows]
[truncated: 213 more columns]
