# Supplementary material for: Neocortical Rebound Depolarization Enhances Visual Perception
Source: PLoS Biol. 2015 Aug 14;13(8):e1002231. doi: 10.1371/journal.pbio.1002231 (PMC4537103; doi:10.1371/journal.pbio.1002231)
Supplement: S3 Data — Excel spreadsheet containing the underlying numerical data for Fig 3. Numerical values used to plot Fig 3A–3F and raw membrane potential traces of individual stimulus trials used in Fig 3C are contained. (XLSX) [file pbio.1002231.s003.xlsx]

## Sheet: Sheet1
Figure 3
Fig. 3A																								Fig.3B			Fig. 3C
cell-attached trace (Cell 41)												Raster plot			Histogram (Hz)						Orientation Tuning			Cumulative plot of OSI				Orientation 1												Orientation 2
Time (s)	Trial 1	Trial 2	Trial 3	Trial 4	Trial 5	Trial 6	Trial 7	Trial 8	Trial 9	Trial 10		Trial	Time (s)		Time (s)	histogram 1	histogram 2	histogram 3	histogram 4		Orientation	Normalized rate		Real	Surrogate		Time (s)	Trace 1	Trace 2	Trace 3	Trace 4	Trace 5	Trace 6	Trace 7	Trace 8	Trace 9	Trace 10	Trace 11	Trace 12	Trace 1	Trace 2	Trace 3	Trace 4	Trace 5	Trace 6	Trace 7	Trace 8	Trace 9	Trace 10
-2	-5.6467	-4.5054	-4.9816	-5.2227	-2.0723	-2.1334	-2.0722	-2.6244	-1.8887	-2.7118		3	0.7985		-1.985	0	0	0	0		-90	0.2857		0.0816	2.27e-17		-1	-76.8135	-70.0768	-76.5746	-69.5592	-69.8537	-74.3263	-74.6166	-71.2671	-48.0612	-61.7123	-66.4236	-62.3467	-79.9112	-81.3023	-73.1634	-64.1447	-73.9778	-76.3368	-60.1808	-71.1188	-69.4679	-67.491
-1.995	-1.0987	-1.569	-2.0103	-1.0221	-2.2612	-1.5557	-0.9885	-1.5082	-1.4615	-1.3418		5	1.0865		-1.955	0	0	0	0		-45	0.5		0.0965	2.42e-17		-0.99	-77.4265	-68.488	-76.837	-70.41	-70.7457	-74.3967	-74.798	-70.7251	-50.6239	-61.329	-65.7504	-63.166	-80.1076	-80.925	-73.856	-63.4669	-74.1144	-76.5819	-59.4334	-72.269	-68.5126	-67.6657
-1.99	-0.9791	-0.3976	-0.6428	-1.2898	-1.868	-1.3359	-2.5803	-1.2994	-0.7106	-1.1078		6	1.2635		-1.925	0	0	0	0		0	1		0.1004	2.42e-17		-0.98	-77.897	-68.1439	-76.8906	-70.3215	-72.3659	-74.6092	-74.8648	-68.5506	-55.5679	-61.8764	-66.0156	-64.4669	-78.9481	-80.3044	-74.7675	-63.9963	-74.0692	-76.7404	-59.4333	-73.2773	-69.1035	-66.8146
-1.985	-1.1292	-0.6876	-1.1769	-0.7019	-1.082	-1.6442	-1.3535	-1.1462	-0.8886	-1.3178		6	2.0275		-1.895	0	0	0	0		45	0.4286		0.1007	2.42e-17		-0.97	-77.8041	-68.5451	-77.1541	-71.3977	-72.6474	-74.7412	-74.5706	-65.8127	-58.69	-61.2201	-66.4923	-64.1199	-78.0006	-80.4543	-74.5308	-64.1144	-74.2296	-76.7187	-57.1231	-73.7262	-70.2193	-65.7965
-1.98	-1.1471	-1.3093	-2.1288	-1.9841	-1.5503	-1.3032	-1.3057	-0.8697	-1.0756	-2.1267		11	0.571		-1.865	0	0	0	0		90	0.2857		0.1145	2.42e-17		-0.96	-77.2238	-67.9825	-76.7456	-70.9477	-72.7388	-74.2699	-73.959	-66.082	-59.8833	-60.9506	-66.7445	-63.0423	-78.1177	-80.1337	-74.6011	-61.8166	-73.9902	-76.7271	-55.7921	-72.8064	-70.8534	-65.0066
-1.975	-1.1605	-0.5795	-1.2876	-0.6018	-1.853	-1.5752	-0.7086	-1.9672	-2.2582	-0.8905		16	0.9785		-1.835	0	0	0	0					0.1227	2.42e-17		-0.95	-77.9826	-68.5741	-76.5501	-70.0983	-73.3954	-73.6703	-73.8605	-67.0398	-61.0959	-61.8456	-66.68	-63.4331	-78.7445	-80.6436	-75.0569	-61.0095	-73.858	-76.0593	-55.0362	-73.1108	-71.3478	-65.2003
-1.97	-0.5424	-0.9864	-0.5573	-1.1653	-1.9827	-0.9006	-1.4103	-1.2425	-1.0373	-0.828		19	1.3645		-1.805	0	0	0	0					0.1299	2.42e-17		-0.94	-78.466	-68.69	-75.3104	-71.0007	-73.116	-73.3144	-74.9661	-66.1182	-61.7163	-62.7254	-66.7006	-62.6654	-79.4655	-80.1059	-76.1522	-59.9322	-73.4967	-76.1105	-55.3235	-73.2748	-71.8829	-65.6677
-1.965	-0.4182	-0.4107	-1.7488	-1.0145	-0.8235	-1.3028	-1.5753	-0.9549	-0.6569	-1.3817		19	3.7195		-1.775	0	0	0	0					0.1323	3.18e-17		-0.93	-78.6922	-69.9744	-75.3325	-71.2471	-73.0662	-72.7632	-75.2368	-66.0024	-61.6658	-63.4932	-66.4111	-63.2085	-80.4211	-79.4176	-76.496	-58.0479	-73.7698	-75.966	-55.6053	-73.3313	-72.6543	-65.5971
-1.96	-0.9285	-1.279	-1.3167	-1.5252	-1.326	-1.0672	-1.1541	-1.0214	-0.8879	-1.5747		27	1.0695		-1.745	0	0	0	0					0.1687	3.88e-17		-0.92	-78.3603	-69.8779	-75.2296	-71.1922	-72.8822	-72.9485	-73.9803	-66.9721	-63.4421	-63.0806	-65.8414	-63.8728	-80.8565	-79.3579	-76.4728	-57.7673	-74.0974	-76.2984	-56.0382	-73.4846	-72.565	-66.6904
-1.955	-1.2197	-0.5255	-0.7693	-0.5083	-0.6189	-0.6572	-1.1889	-0.4481	-0.9843	-0.4939		28	1.485		-1.715	0	0	0	0					0.1829	3.97e-17		-0.91	-78.4126	-69.3089	-75.0308	-69.959	-73.2872	-73.7775	-73.3826	-67.6744	-65.3851	-63.6878	-66.1871	-63.2736	-80.8995	-79.1779	-76.138	-58.3785	-73.8873	-75.7924	-56.4349	-73.7001	-72.3965	-67.6979
-1.95	-0.5948	-0.6359	-0.3466	-1.1785	-0.6504	-1.0376	-1.6468	-1.3387	-0.7027	-0.646		32	0.9435		-1.685	0	0	0	0					0.1928	4.11e-17		-0.9	-78.7744	-68.7915	-73.4955	-68.2002	-73.8313	-73.6639	-73.5373	-68.1186	-66.1694	-63.7047	-66.0312	-63.7729	-80.9961	-78.2465	-76.6194	-59.8393	-73.7839	-75.5774	-56.279	-73.9446	-72.6434	-68.1776
-1.945	-0.5638	-0.6361	-1.0478	-0.7334	-0.7532	-0.942	-1.1832	-1.1099	-0.5504	-0.9163		35	0.896		-1.655	0	0	0	0					0.1935	4.43e-17		-0.89	-79.0665	-68.0353	-73.4788	-66.0188	-74.0056	-73.7598	-73.9826	-69.482	-66.4882	-62.8892	-65.2774	-64.4986	-81.3504	-77.6755	-76.7729	-60.5595	-74.4015	-76.1894	-55.8907	-74.3041	-73.0235	-68.0038
-1.94	-0.786	-0.8255	-0.6477	-0.7356	-1.1276	-1.3484	-1.1623	-0.9375	-0.9532	-1.4473		35	1.042		-1.625	0	0	0	0					0.1963	4.66e-17		-0.88	-79.306	-68.7378	-74.2374	-64.1925	-73.99	-73.4239	-74.4183	-70.2695	-66.4584	-62.1756	-65.1584	-64.3016	-81.1642	-77.1581	-77.1477	-61.723	-74.189	-75.9683	-57.3828	-73.9923	-73.1658	-68.8234
-1.935	-0.8677	-0.5358	-0.6267	-0.3912	-0.5463	-1.7879	-0.4863	-1.1215	-1.2028	-0.3728		38	1.129		-1.595	0	0	0	0					0.2259	4.8e-17		-0.87	-79.4894	-68.8269	-74.3344	-62.1947	-73.4511	-72.6137	-74.3242	-69.8456	-67.3737	-61.2205	-64.6356	-62.9131	-80.7451	-78.0522	-77.4916	-61.4641	-74.1867	-75.565	-57.6183	-73.4976	-73.2677	-69.1174
-1.93	-0.5188	-0.7609	-0.5773	-0.5765	-0.9725	-1.1891	-1.0662	-0.4295	-0.7396	-0.5961		39	1.086		-1.565	0	0	0	0					0.2281	4.8e-17		-0.86	-79.4737	-69.0503	-73.4122	-59.0968	-73.9656	-72.5983	-74.1008	-69.5938	-67.5465	-58.5924	-64.8025	-63.6835	-80.4895	-78.1326	-77.9408	-61.0579	-74.6286	-75.1544	-57.6625	-72.8632	-73.6667	-69.2828
-1.925	-0.9272	-0.3897	-0.6963	-0.4669	-0.6429	-0.9905	-0.6682	-0.8386	-0.6709	-1.3697		41	1.5		-1.535	0	0	0	0					0.2396	4.8e-17		-0.85	-78.7172	-69.9414	-73.2205	-55.6355	-74.8355	-72.4312	-73.3993	-70.1353	-66.9798	-58.3122	-64.892	-63.0734	-81.2465	-77.1544	-77.1678	-60.0235	-74.6692	-75.5482	-58.4189	-71.8617	-73.6195	-69.3137
-1.92	-0.5885	-0.7522	-0.6803	-0.4849	-0.5265	-0.6557	-0.5248	-0.8052	-0.6078	-1.1059		46	1.125		-1.505	0	0	0	0					0.2635	4.89e-17		-0.84	-79.0245	-70.5681	-71.6095	-56.9903	-75.0285	-72.4206	-73.1108	-69.6861	-67.1828	-59.1614	-64.9721	-63.6343	-80.623	-76.7233	-76.1476	-59.7255	-74.3602	-75.8179	-58.5008	-71.4364	-73.5251	-70.0275
-1.915	-0.424	-0.4602	-0.7008	-0.7368	-1.057	-0.4245	-0.426	-0.5705	-0.9502	-0.5471		48	0.9295		-1.475	0	0	0	0					0.2757	5.15e-17		-0.83	-79.5888	-71.1322	-70.5186	-59.2889	-75.2567	-72.8375	-72.6114	-70.0888	-66.8098	-60.022	-65.2046	-64.3278	-80.3078	-76.9485	-73.7936	-59.5708	-74.0938	-74.4785	-58.6279	-71.1244	-72.7496	-70.665
-1.91	-0.3062	-0.5502	-0.8	-0.35	-0.5974	-0.7258	-0.8266	-0.6053	-0.6389	-0.444		48	1.0105		-1.445	0	0	0	0					0.2826	5.26e-17		-0.82	-80.2045	-69.6405	-70.4385	-59.0544	-75.4958	-73.0879	-72.4735	-70.5821	-65.5472	-61.1267	-65.2309	-64.5766	-80.5837	-77.4853	-70.8325	-59.0893	-74.0378	-74.9271	-58.9017	-70.3978	-72.8252	-70.1508
-1.905	-0.4626	-0.4869	-0.5242	-0.3588	-0.3192	-0.6479	-0.744	-0.4656	-0.7258	-0.6863		48	1.0685		-1.415	0	0	0	0					0.314	5.45e-17		-0.81	-80.5272	-68.6632	-70.9554	-59.1925	-75.2979	-73.0612	-72.3302	-71.4777	-62.6746	-62.9843	-65.415	-65.7707	-80.6317	-77.8455	-64.4319	-58.5457	-74.467	-75.4616	-60.3474	-70.1477	-72.8763	-70.2841
-1.9	-0.8135	-0.4963	-0.4472	-0.3245	-0.9109	-0.5579	-0.5808	-0.3702	-0.6453	-0.3396		49	1.0015		-1.385	0	0	0	0					0.3242	5.6e-17		-0.8	-80.4494	-68.5667	-71.537	-58.3083	-73.1854	-73.4332	-71.8407	-72.2702	-60.6795	-64.6449	-65.1236	-65.8607	-80.8345	-77.2946	-59.3161	-57.3729	-74.2989	-75.7266	-60.3505	-70.2101	-72.7295	-70.8612
-1.895	-0.3305	-0.4623	-0.4131	-0.5801	-0.4046	-0.9119	-0.6373	-0.7205	-0.247	-0.6475		51	0.7545		-1.355	0	0	0	0					0.4174	5.67e-17		-0.79	-80.0273	-69.4573	-71.5312	-58.8495	-72.908	-73.6601	-71.9115	-72.4864	-58.707	-65.9813	-64.4015	-65.6543	-80.5321	-76.9604	-56.0651	-55.5451	-74.0814	-75.0677	-58.932	-68.9754	-73.0991	-71.0388
-1.89	-0.3316	-0.4524	-0.6422	-0.373	-0.444	-0.4524	-0.5482	-1.1122	-0.4265	-0.4985		51	0.9295		-1.325	0	0	0	0					0.4243	5.76e-17		-0.78	-80.1766	-68.8989	-71.3028	-60.4077	-72.6392	-72.5771	-72.6358	-71.751	-56.0899	-66.8747	-63.6202	-65.5815	-80.2444	-76.4156	-55.9668	-53.9018	-74.3678	-74.6085	-59.3041	-69.0227	-73.5834	-71.244
-1.885	-0.4823	-0.3825	-0.4419	-0.3071	-0.3262	-0.837	-0.7418	-0.7072	-0.6955	-0.3235		51	0.985		-1.295	0	0	0	0					0.4392	5.76e-17		-0.77	-80.4012	-69.0254	-72.3052	-60.2109	-72.406	-72.988	-73.2269	-72.1251	-56.2148	-67.7274	-64.4192	-64.4736	-79.799	-76.5793	-59.9753	-53.3707	-74.3219	-73.754	-60.238	-68.9305	-73.2683	-70.7225
-1.88	-0.3225	-0.317	-0.4271	-0.539	-0.8457	-0.3581	-0.2694	-0.6177	-0.3926	-0.5353		57	0.9305		-1.265	0	0	0	0					0.4478	5.76e-17		-0.76	-80.4553	-68.9911	-73.1157	-59.057	-71.7932	-74.0093	-73.0954	-72.3448	-56.8875	-68.3969	-64.5923	-64.8007	-79.2162	-76.2376	-63.8834	-54.431	-73.9938	-71.8457	-60.551	-69.2073	-72.7652	-70.3178
-1.875	-0.7017	-0.6744	-0.4427	-0.5114	-0.2959	-0.4531	-0.5767	-0.519	-0.4533	-0.7161		57	1.0855		-1.235	0	0	0	0					0.5422	5.76e-17		-0.75	-80.4559	-68.9384	-72.8488	-59.5454	-71.1145	-74.2728	-72.6312	-71.4934	-55.7001	-69.0973	-63.9743	-64.5108	-79.7461	-75.1263	-66.7459	-55.3946	-73.9092	-71.0388	-60.1294	-70.1175	-72.9243	-70.9436
-1.87	-0.632	-0.4141	-0.8567	-1.0749	-0.4856	-0.8863	-0.7369	-0.4907	-0.7435	-0.83		60	1.109		-1.205	0	0	0	0					0.559	5.9e-17		-0.74	-80.7761	-69.2741	-73.3385	-60.8757	-70.9055	-73.9543	-72.0671	-71.9267	-54.5483	-68.8182	-64.6381	-64.9937	-80.6007	-74.9243	-69.7919	-54.4978	-73.4149	-70.6445	-57.2224	-69.7502	-72.7907	-71.1855
-1.865	-0.3589	-0.5918	-0.6033	-0.2157	-0.4942	-0.5246	-0.6743	-0.5489	-0.611	-0.362		66	0.788		-1.175	0	0	0	0					0.6346	5.9e-17		-0.73	-80.0594	-68.4158	-73.6029	-58.3586	-69.6376	-74.3008	-72.2466	-72.4036	-51.3768	-68.8617	-64.4028	-65.9424	-80.8	-75.0745	-71.8662	-52.8742	-73.5776	-70.7578	-55.7307	-68.833	-72.8699	-71.7143
-1.86	-0.1684	-0.6063	-0.6337	-0.2837	-0.4923	-0.751	-0.9183	-0.5988	-0.4079	-0.4671		70	0.5775		-1.145	0	0	0	0					0.641	5.93e-17		-0.72	-80.0456	-67.2728	-71.8513	-57.3119	-70.5399	-74.7063	-72.486	-72.6363	-48.949	-69.0224	-63.4532	-66.0924	-80.414	-75.3715	-72.8628	-53.452	-74.3346	-72.0996	-56.5005	-68.4309	-72.3544	-70.9665
-1.855	-0.5295	-0.3944	-0.1691	-0.6174	-0.4977	-0.4935	-0.4385	-0.6328	-0.5086	-0.7978		70	0.868		-1.115	0	0	0	0					0.6468	6.01e-17		-0.71	-80.3673	-67.6744	-71.2271	-59.3977	-71.5624	-74.6828	-73.3691	-71.7555	-49.2482	-69.2992	-63.0363	-66.5106	-80.9399	-75.3357	-73.6905	-55.699	-74.5483	-73.3441	-57.3386	-68.9174	-72.5098	-69.6169
-1.85	-0.6017	-0.6122	-0.6111	-0.569	-0.4403	-0.5822	-0.5997	-0.5096	-0.7272	-0.6552		73	1.169		-1.085	0	0	0	0					0.6519	6.01e-17		-0.7	-80.658	-67.6535	-70.4063	-59.8448	-72.6212	-74.8222	-73.2887	-71.9521	-50.7857	-69.9599	-62.2339	-66.734	-80.8243	-75.4321	-74.8343	-55.9486	-74.8555	-74.2963	-58.3917	-69.3167	-72.8882	-69.552
-1.845	-0.4505	-0.4014	-0.3264	-0.6424	-0.2348	-0.3504	-0.5883	-0.5781	-0.4837	-0.4606		75	0.6515		-1.055	0	0	0	0					0.6643	6.01e-17		-0.69	-80.3207	-67.9425	-70.5269	-58.6262	-73.2852	-75.1254	-73.6737	-72.9129	-51.5883	-70.0545	-62.2847	-66.2413	-80.226	-75.4253	-74.9927	-55.7179	-74.9455	-74.2947	-59.69	-70.5779	-73.0948	-70.2596
-1.84	-0.6898	-0.4109	-0.2149	-0.6334	-0.7301	-0.5962	-0.7068	-0.7692	-0.552	-0.6274		76	0.776		-1.025	0	0	0	0					0.7028	6.01e-17		-0.68	-80.558	-68.8525	-71.2186	-57.9602	-73.3336	-74.6605	-74.3091	-72.997	-53.242	-70.0592	-62.932	-66.3327	-80.2202	-74.5598	-74.8312	-57.3511	-75.4901	-73.972	-57.8685	-71.4838	-72.6145	-70.8885
-1.835	-0.4114	-0.3543	-0.4605	-0.4107	-0.4929	-0.6901	-0.4813	-1.0449	-0.6439	-0.6276					-0.995	0	0	0	0					0.7961	6.02e-17		-0.67	-80.9126	-69.9466	-70.62	-58.4624	-73.6548	-74.7185	-74.6269	-73.157	-54.7723	-70.4547	-63.37	-66.4174	-79.9081	-73.6862	-74.4525	-57.8969	-76.1122	-73.7489	-56.229	-72.0723	-72.7046	-70.6915
-1.83	-0.1993	-0.4541	-0.6789	-0.4314	-0.4188	-0.4513	-0.3402	-0.4017	-0.427	-0.5042					-0.965	0	0	0	0					0.8498	6.02e-17		-0.66	-80.8679	-70.036	-70.3514	-59.5541	-73.7959	-74.666	-74.7814	-73.7915	-54.9226	-70.4953	-62.9842	-65.8406	-78.6273	-73.7912	-73.8634	-58.6713	-76.2134	-73.86	-57.0729	-72.8174	-72.6839	-70.5705
-1.825	-0.3396	-0.2388	-0.9889	-0.309	-0.8453	-0.7047	-0.4647	-0.6964	-0.4965	-0.305					-0.935	0	0	0	0					1	6.02e-17		-0.65	-80.1633	-70.8952	-70.8429	-58.4877	-74.4864	-74.5123	-74.5908	-73.5411	-54.3297	-70.4848	-62.5674	-64.6796	-78.8272	-74.0862	-72.7428	-58.6504	-75.8438	-74.5741	-56.9186	-73.4694	-72.8371	-70.3006
-1.82	-0.4249	-0.5285	-0.4918	-0.4499	-0.5988	-0.4125	-0.5715	-1.0427	-0.6672	-0.6178					-0.905	0	0	0	0						6.22e-17		-0.64	-80.0578	-70.6445	-71.7502	-57.1433	-74.6439	-74.2473	-75.1468	-72.7267	-54.7879	-70.8965	-63.4534	-64.5972	-77.4612	-73.947	-70.2997	-60.5843	-75.4448	-75.4959	-56.4322	-73.4607	-72.5037	-69.3706
-1.815	-0.809	-0.3225	-0.5116	-0.2667	-0.5125	-0.8578	-0.6308	-0.9466	-0.4826	-0.5373					-0.875	0	0	0	0						6.39e-17		-0.63	-80.3459	-69.9144	-72.8029	-56.6498	-74.0265	-74.5149	-74.7362	-72.6547	-55.4289	-70.7011	-63.6758	-65.7829	-77.4367	-73.472	-67.5613	-62.4316	-75.5229	-75.6915	-57.8326	-73.8858	-72.2815	-68.1578
-1.81	-0.7114	-0.7629	-0.8182	-0.6196	-0.7206	-0.7861	-0.3693	-0.501	-0.6986	-0.3002					-0.845	0	0	0	0						6.42e-17		-0.62	-80.3703	-70.9605	-73.56	-55.9663	-74.2801	-74.171	-74.2541	-72.3611	-54.669	-71.1853	-62.9288	-66.4383	-77.6147	-73.4943	-66.96	-63.8621	-75.4178	-74.3402	-57.9924	-74.2716	-72.1874	-66.4636
-1.805	-0.8407	-0.165	-0.4134	-0.5055	-1.0105	-0.3297	-0.5924	-0.5378	-0.6547	-0.8576					-0.815	0	0	0	0						6.56e-17		-0.61	-80.4375	-71.2097	-74.0317	-56.0704	-75.5968	-74.2563	-74.1269	-71.6623	-53.5037	-70.8792	-63.1032	-66.6718	-77.4481	-74.4177	-67.7429	-65.9401	-75.5148	-72.5731	-57.7098	-73.8406	-71.4024	-62.5421
-1.8	-0.6094	-0.3701	-0.6925	-1.0825	-0.7839	-0.8539	-0.777	-0.7915	-0.5444	-0.4644					-0.785	0	0	0	0						6.88e-17		-0.6	-80.0665	-70.9776	-74.7879	-56.0069	-76.3487	-74.5753	-73.4619	-71.6821	-48.9784	-70.6874	-63.6537	-66.5295	-77.7297	-74.8369	-68.1642	-66.7716	-75.3891	-71.8632	-57.3366	-73.5823	-71.819	-60.5165
-1.795	-0.2663	-0.4709	-0.3845	-0.2726	-0.3827	-0.9015	-0.4823	-0.4697	-0.7724	-0.9125					-0.755	0	0	0	0						6.91e-17		-0.59	-80.2846	-70.4715	-75.5693	-57.8288	-76.7586	-74.3497	-73.1084	-70.7753	-47.5618	-70.8464	-64.3004	-65.7494	-75.1477	-72.7031	-68.4476	-67.242	-75.4782	-71.1952	-56.504	-73.2887	-72.0955	-59.6345
-1.79	-0.8591	-0.5328	-0.7217	-0.6505	-0.5876	-0.6155	-0.6156	-0.6479	-0.2586	-0.9104					-0.725	0	0	0	0						7.08e-17		-0.58	-80.0198	-70.7219	-76.2892	-59.4905	-76.6313	-74.3445	-72.3737	-70.7715	-49.2789	-71.2094	-64.2503	-65.5736	-75.7213	-72.6381	-69.4739	-67.2986	-75.3301	-71.6902	-55.5455	-72.9393	-72.9198	-56.8661
-1.785	-0.3648	-0.3474	-0.4342	-0.5454	-0.6874	-0.7496	-0.3973	-0.5011	-0.7004	-0.9971					-0.695	0	0	0	0						7.2e-17		-0.57	-79.0842	-71.5428	-77.1774	-58.8243	-76.9397	-74.6754	-71.7303	-68.9467	-51.0992	-71.6992	-64.3524	-66.216	-77.2896	-73.2057	-70.0171	-67.2494	-75.562	-72.1187	-55.1855	-73.2701	-73.1215	-55.4672
-1.78	-0.5712	-0.3155	-0.287	-0.5349	-0.7271	-0.8899	-0.6914	-0.4423	-0.884	-0.3954					-0.665	0	0	0	0						7.2e-17		-0.56	-78.4355	-71.5392	-77.7554	-58.3466	-76.8027	-74.5979	-72.4583	-67.2601	-51.1449	-72.2163	-64.4711	-66.6685	-78.5339	-74.3407	-70.0655	-67.951	-75.8687	-72.26	-57.1559	-73.4186	-73.2671	-56.3155
-1.775	-0.4006	-0.49	-0.3499	-0.565	-0.3876	-0.419	-1.1497	-0.6473	-0.7056	-0.7183					-0.635	0	0	0	0						7.2e-17		-0.55	-78.9053	-71.6788	-78.2739	-58.988	-76.6679	-73.0197	-73.0789	-66.7113	-52.1721	-72.1373	-65.2283	-66.9098	-79.6503	-75.77	-66.7905	-67.614	-76.0623	-71.6101	-58.0962	-73.9999	-72.7095	-56.0223
-1.77	-0.4459	-0.2635	-0.607	-0.6202	-0.938	-0.3977	-0.7685	-0.2816	-0.5464	-0.5627					-0.605	0	0	0	0						0.0065934		-0.54	-78.4024	-71.6705	-78.5297	-60.0429	-77.1613	-71.8481	-73.9417	-66.3602	-54.3622	-71.7001	-65.0891	-66.3611	-79.7552	-76.6573	-62.9768	-68.1317	-75.6921	-71.4369	-57.7521	-74.4345	-72.8226	-56.3104
-1.765	-0.7046	-0.5154	-0.4392	-0.3272	-0.6924	-0.6452	-0.1502	-0.6653	-0.5517	-0.5328					-0.575	0	0	0	0						0.0065934		-0.53	-78.1979	-71.9104	-78.6244	-61.5408	-77.0685	-72.1757	-74.819	-64.9251	-56.2233	-71.5273	-66.3968	-66.7053	-78.4258	-77.3077	-57.8644	-69.0965	-75.4492	-70.9106	-57.1193	-74.5773	-73.3153	-53.1239
-1.76	-0.6156	-0.4451	-0.7487	-0.4216	-0.7422	-1.0126	-0.5471	-0.6832	-0.3362	-0.7773					-0.545	0	0	0	0						0.0147		-0.52	-77.6524	-71.904	-78.605	-61.0876	-77.1233	-73.2434	-75.3893	-63.6897	-56.8059	-71.5298	-66.978	-66.1498	-78.4551	-77.5098	-57.3157	-68.8254	-75.4448	-69.1063	-57.5061	-73.8214	-73.5529	-49.3196
-1.755	-0.4677	-0.5894	-0.6121	-0.5068	-0.5638	-1.0679	-0.9941	-0.4204	-0.5276	-0.889					-0.515	0	0	0	0						0.0192		-0.51	-77.8793	-70.9412	-78.8676	-59.1773	-76.9691	-73.7286	-75.6224	-65.2869	-56.7604	-71.3756	-67.8177	-65.8342	-78.3809	-78.2455	-58.0713	-67.5407	-75.2397	-67.5186	-58.6237	-73.8701	-73.0295	-47.6355
-1.75	-0.3662	-0.8114	-0.5908	-0.2588	-0.299	-1.2827	-0.624	-0.7672	-0.6352	-0.6061					-0.485	0	0	0	0						0.0192		-0.5	-77.5015	-69.6927	-78.8124	-57.2807	-77.0282	-74.3678	-75.8029	-66.1649	-55.6491	-71.3548	-68.1433	-65.9848	-77.5397	-78.4972	-59.6379	-67.0635	-75.0772	-65.7399	-58.846	-74.5172	-73.0522	-49.2035
-1.745	-0.3421	-0.2267	-0.3636	-0.5865	-0.5917	-0.7129	-0.6165	-0.4485	-1.0473	-0.476					-0.455	0	0	0	0						0.0192		-0.49	-76.9632	-69.8512	-78.5936	-55.9276	-77.4739	-74.4093	-75.876	-66.5048	-56.7198	-71.8791	-68.6791	-65.4727	-77.8235	-78.4714	-61.6238	-65.813	-75.125	-63.8014	-60.0464	-74.8512	-73.0126	-48.2666
-1.74	-0.3772	-0.2975	-0.2379	-0.4142	-0.3129	-0.7829	-1.0904	-0.5664	-0.3997	-0.5818					-0.425	0	0	0	0						0.0192		-0.48	-76.4505	-70.1363	-77.5436	-56.3234	-77.3637	-74.1821	-75.2882	-66.3916	-58.5146	-71.9759	-68.8503	-65.2418	-78.3395	-78.094	-65.1331	-65.5779	-74.4806	-62.3677	-61.3531	-74.9129	-73.0162	-48.2371
-1.735	-0.2622	-0.2532	-0.4284	-0.3183	-0.5678	-0.5211	-0.3927	-0.5685	-0.6497	-0.7729					-0.395	0	0	0	0						0.0207		-0.47	-75.3564	-70.2215	-77.6856	-56.6841	-77.6878	-74.2371	-75.2997	-65.9943	-59.3024	-71.7337	-69.0041	-65.248	-77.8766	-77.7405	-66.6759	-64.628	-73.9896	-60.3533	-62.6822	-74.3086	-73.0627	-48.5324
-1.73	-0.4883	-0.7782	-0.5868	-0.3911	-0.6281	-0.8925	-0.6247	-0.5896	-0.4507	-0.7975					-0.365	0	0	0	0						0.0207		-0.46	-75.0639	-68.8202	-77.8546	-57.5316	-78.139	-74.9892	-75.5379	-66.0239	-58.6322	-72.1259	-68.5182	-65.7364	-78.163	-75.1051	-68.1465	-64.6828	-74.021	-60.0217	-62.8088	-74.6115	-73.3408	-47.6967
-1.725	-0.5847	-0.8239	-0.3353	-0.1575	-0.2634	-0.8801	-0.6707	-0.5409	-0.5059	-0.5511					-0.335	0	0	0	0						0.0207		-0.45	-75.3412	-67.8255	-77.4347	-59.5609	-78.17	-75.0636	-73.7465	-66.7341	-57.5951	-72.2345	-68.4772	-64.753	-78.5646	-75.5046	-68.8754	-65.4311	-73.876	-60.0301	-63.5738	-74.9077	-73.2388	-47.5015
-1.72	-0.6042	-0.3979	-0.4147	-0.5662	-0.3424	-0.6273	-0.616	-0.4149	-0.41	-0.4835					-0.305	0	0	0	0						0.0207		-0.44	-74.975	-67.4617	-77.4815	-61.8977	-78.4577	-75.1756	-72.3091	-66.1194	-57.2348	-71.3727	-68.7065	-64.4342	-78.5637	-75.883	-67.8152	-65.3558	-73.5007	-59.6495	-64.6275	-74.5457	-73.8086	-47.511
-1.715	-0.4693	-0.6988	-0.5323	-0.37	-0.6774	-1.1742	-0.6033	-0.6494	-0.559	-0.6991					-0.275	0	0	0	0						0.0207		-0.43	-75.8046	-67.216	-77.5073	-62.5609	-78.7518	-74.355	-71.1543	-65.2585	-58.0524	-71.2885	-69.2192	-63.0191	-78.5448	-76.1537	-63.503	-64.0465	-73.3644	-60.163	-64.3483	-74.0822	-74.1771	-46.1914
-1.71	-0.5111	-0.425	-0.4567	-0.4724	-0.61	-0.5633	-0.3712	-0.4814	-0.6125	-0.5195					-0.245	0	0	0	0						0.0207		-0.42	-75.9495	-67.561	-77.6326	-63.064	-78.7129	-74.6896	-72.6097	-62.4342	-59.7623	-70.7484	-69.2105	-61.2854	-79.1885	-76.1549	-61.0579	-64.2192	-73.6174	-60.6152	-63.0878	-74.1682	-74.2424	-45.0995
-1.705	-0.4354	-0.4501	-0.3822	-0.6112	-0.8012	-1.0195	-0.5979	-0.7377	-0.9882	-0.836					-0.215	0	0	0	0						0.0207		-0.41	-76.533	-69.7824	-77.8578	-64.1963	-78.5176	-74.5049	-73.3549	-61.525	-61.6191	-70.9142	-69.9712	-59.4121	-79.9825	-76.423	-61.4821	-64.7917	-73.7851	-61.367	-61.7929	-74.3846	-74.2134	-46.1969
-1.7	-0.4343	-0.4224	-0.5525	-0.4808	-0.4811	-0.6897	-0.5814	-0.4736	-0.3782	-0.3401					-0.185	0	0	0	0						0.0207		-0.4	-77.3535	-69.718	-78.5326	-66.3556	-77.8435	-75.135	-73.9503	-62.0586	-63.1372	-70.8864	-69.6231	-59.0041	-79.7078	-75.5951	-63.5216	-62.0572	-73.0632	-62.0703	-61.5144	-74.1373	-74.2451	-47.7333
-1.695	-0.5518	-0.299	-0.3679	-0.6939	-0.7646	-0.6461	-0.5111	-0.4255	-0.3596	-0.5047					-0.155	0	0	0	0						0.0207		-0.39	-77.724	-68.7974	-78.271	-67.6988	-77.2138	-75.807	-74.5422	-61.3568	-64.6129	-71.4537	-69.9854	-58.9012	-79.9811	-73.459	-65.6732	-62.1005	-73.1099	-62.2144	-61.7618	-74.3793	-73.8924	-47.791
-1.69	-0.7064	-0.4783	-0.2958	-0.4201	-0.3383	-0.4335	-0.3927	-0.5833	-0.3445	-0.3697					-0.125	0	0	0	0						0.0207		-0.38	-77.5619	-67.0662	-77.7226	-69.499	-77.2604	-76.0757	-74.8474	-61.064	-66.0362	-71.0103	-69.9513	-60.0665	-80.2484	-73.5684	-66.5546	-61.8008	-72.9723	-63.5422	-62.9809	-74.2293	-73.9616	-48.7708
-1.685	-0.4819	-0.6775	-0.5862	-0.3698	-0.442	-0.6005	-0.2662	-0.6345	-0.6109	-0.6748					-0.095	0	0	0	0						0.0207		-0.37	-77.6071	-64.0268	-78.1885	-70.3081	-77.2185	-75.5873	-74.8148	-61.2004	-66.6634	-69.5328	-69.0677	-60.6627	-80.1764	-74.4463	-67.6135	-60.8762	-73.7712	-64.6672	-64.0889	-73.9092	-74.2348	-48.3041
-1.68	-0.4911	-0.4212	-0.7434	-0.46	-0.6157	-0.585	-1.0081	-0.5858	-0.4897	-0.3918					-0.065	0	0	0	0						0.0238		-0.36	-78.4863	-61.2106	-78.7183	-70.473	-77.6015	-75.2756	-75.3522	-61.0899	-67.704	-67.9897	-69.2851	-61.3539	-79.1711	-72.5693	-68.6267	-60.7408	-73.9155	-66.0974	-63.4102	-73.618	-74.0301	-47.8294
-1.675	-0.2368	-0.3317	-0.2929	-0.5198	-0.4024	-0.4448	-0.6142	-0.6427	-0.4817	-0.8302					-0.035	0	0	0	0						0.0238		-0.35	-78.8417	-60.2016	-78.8541	-71.6506	-77.9321	-75.4782	-75.7602	-62.1143	-68.7349	-67.7629	-69.5889	-61.2862	-79.6979	-68.2486	-69.9612	-61.245	-73.7845	-67.7699	-61.0585	-73.5577	-74.0524	-47.3856
-1.67	-0.4207	-0.3022	-0.7328	-0.4963	-0.5407	-0.4874	-0.4822	-0.6741	-0.6685	-0.6124					-0.005	0	0	0	0						0.0256		-0.34	-78.4947	-60.9155	-79.0398	-71.2527	-78.0095	-75.5638	-75.9154	-62.3112	-69.2612	-68.4969	-69.968	-61.5181	-79.4341	-67.7707	-71.6544	-61.3275	-74.0422	-68.6111	-57.8504	-73.432	-74.614	-46.0892
-1.665	-1.432	-0.6202	-0.3929	-0.2454	-0.5816	-0.3485	-0.5615	-0.2491	-0.4869	-0.8612					0.025	0	0	0	0						0.0256		-0.33	-78.5982	-60.9853	-79.0619	-70.795	-77.6878	-75.8107	-75.8151	-62.7089	-69.6036	-68.4999	-70.1326	-62.0596	-79.1649	-67.8615	-72.954	-61.5827	-74.519	-68.8391	-57.8889	-72.4231	-74.5441	-45.591
-1.66	-0.6764	-0.235	-0.5802	-0.3127	-0.5478	-0.6389	-0.4002	-0.5449	-0.5631	-0.5577					0.055	0	0	0	0						0.0265		-0.32	-78.3363	-59.0327	-79.0385	-70.5566	-76.2799	-75.8574	-76.0368	-62.2632	-70.0527	-69.339	-70.2284	-62.468	-78.8524	-68.6945	-73.8388	-61.4423	-74.5415	-68.5734	-59.4104	-70.8899	-74.6239	-45.4486
-1.655	-0.5361	-0.4412	-0.4794	-0.5119	-0.4809	-0.7066	-0.3743	-0.6204	-0.383	-0.4172					0.085	0	0	0	0						0.0265		-0.31	-78.1863	-60.6738	-78.8795	-69.6155	-75.8359	-75.3853	-76.5241	-60.7939	-70.4042	-70.6084	-70.4648	-62.7631	-78.8428	-69.4388	-74.4777	-60.9474	-75.0233	-68.8238	-59.9532	-70.1918	-74.6869	-44.6944
-1.65	-0.7539	-0.3156	-0.324	-0.3665	-0.5129	-0.4863	-0.3636	-0.4762	-0.7056	-0.3486					0.115	0	0	0	0						0.0265		-0.3	-77.4695	-62.3564	-78.8451	-69.2526	-75.3239	-75.6673	-76.6409	-59.2645	-70.634	-70.725	-69.9913	-63.3826	-78.3385	-68.5033	-74.4479	-59.1563	-75.5461	-69.5354	-59.7131	-68.295	-74.8419	-44.8227
-1.645	-0.4948	-0.3058	-0.266	-0.5216	-0.4225	-0.6623	-0.2874	-0.4128	-0.4849	-0.4687					0.145	0	0	0	0						0.0265		-0.29	-77.7063	-65.0571	-78.8353	-68.979	-75.2502	-75.367	-76.5997	-59.6878	-70.7686	-70.9135	-69.8924	-63.6526	-79.3254	-67.3622	-73.6353	-58.6935	-75.8926	-70.5595	-59.2644	-66.3611	-74.885	-47.104
-1.64	-0.5755	-0.4608	-0.301	-0.6078	-0.4152	-1.0316	-0.5265	-0.4948	-0.5506	-0.5276					0.175	0	0	0	0						0.0265		-0.28	-77.8838	-67.0079	-78.6533	-68.3348	-74.4751	-75.8421	-76.4674	-59.5108	-70.891	-69.3333	-70.2155	-64.0588	-78.6388	-65.2006	-73.9314	-58.2278	-74.7736	-71.5605	-59.6782	-64.9467	-75.1654	-48.9874
-1.635	-0.8104	-0.5954	-0.5045	-0.4037	-0.4345	-0.7513	-0.8202	-0.4688	-0.5279	-0.4529					0.205	0	0	0	0						0.0265		-0.27	-76.1755	-67.047	-78.5243	-68.9169	-73.3476	-76.5817	-75.7869	-59.4852	-70.6564	-67.657	-70.0981	-64.1449	-78.4755	-64.2973	-74.0221	-59.265	-75.1884	-72.6001	-59.565	-62.7252	-75.2048	-50.0279
-1.63	-0.4326	-0.3902	-0.5132	-0.4909	-0.5984	-0.6663	-0.514	-0.9081	-0.4829	-0.3995					0.235	0	0	0	0						0.0265		-0.26	-75.8894	-67.8664	-78.002	-67.9898	-74.2036	-75.9399	-75.2988	-58.2869	-70.7407	-67.5261	-70.0749	-64.0346	-77.6453	-63.8736	-73.7286	-59.4389	-75.2866	-73.5001	-58.6412	-62.8087	-75.3403	-50.4883
-1.625	-0.3038	-0.262	-0.4923	-0.2903	-0.7527	-1.0922	-0.4849	-0.9252	-0.3778	-0.4217					0.265	0	0	0	0						0.0268		-0.25	-76.602	-68.6217	-77.4419	-66.9768	-74.6541	-75.1102	-74.821	-56.7741	-70.8081	-67.7791	-70.3244	-63.5884	-78.6018	-62.4191	-74.1048	-58.7016	-75.4863	-74.216	-56.9754	-62.8311	-75.3984	-51.0986
-1.62	-0.5372	-0.8593	-0.3879	-0.3792	-0.7304	-0.6427	-0.5141	-1.0005	-1.05	-0.7885					0.295	0	0	0	0						0.0268		-0.24	-76.935	-68.9212	-77.3143	-67.8616	-74.0179	-75.816	-74.5487	-56.4363	-70.751	-65.5168	-71.0111	-63.7482	-79.7133	-63.2399	-74.8561	-57.7998	-75.9442	-74.0907	-57.2514	-62.6961	-75.5025	-51.6302
-1.615	-0.4835	-0.3922	-0.4853	-0.5272	-0.4954	-0.3765	-0.5167	-0.8773	-0.771	-0.5376					0.325	0	0	0	0						0.0268		-0.23	-76.3515	-70.1773	-76.861	-67.5729	-73.5426	-75.8835	-73.5593	-56.4075	-70.9581	-63.2027	-69.8437	-63.087	-80.4405	-65.4356	-75.4031	-59.0584	-76.0271	-72.8302	-59.3553	-63.5349	-75.5656	-54.1545
-1.61	-0.2744	-0.534	-0.7867	-0.8069	-0.5287	-0.893	-0.5988	-0.5639	-0.6515	-0.5031					0.355	0	0	0	0						0.0272		-0.22	-76.311	-70.1637	-77.0696	-68.3588	-73.4801	-75.1762	-73.9279	-56.4931	-70.8765	-60.881	-69.8363	-62.552	-80.4298	-66.7041	-75.9184	-60.8797	-75.5399	-72.6248	-61.7361	-62.5249	-75.6821	-55.986
-1.605	-0.376	-0.2284	-1.0301	-0.4004	-0.394	-0.7328	-0.4439	-0.5542	-0.6008	-0.8704					0.385	0	0	0	0						0.0308		-0.21	-77.104	-71.1136	-77.592	-68.7259	-73.8412	-75.4741	-74.2742	-58.718	-70.0757	-59.6574	-69.6246	-62.7071	-80.2055	-68.5466	-75.8401	-62.7724	-75.9754	-73.1686	-63.1279	-62.5162	-75.491	-57.7992
-1.6	-0.447	-0.4186	-0.8721	-0.3698	-0.5834	-0.2347	-0.7107	-0.8403	-0.5276	-0.5257					0.415	0	0	0	0						0.0308		-0.2	-75.4607	-72.4969	-76.9746	-68.0397	-73.0685	-75.6419	-74.2001	-60.3082	-70.0385	-59.2502	-69.4856	-63.251	-80.0124	-66.0736	-75.4459	-63.7523	-76.3802	-73.497	-64.314	-62.8125	-75.8464	-59.7778
-1.595	-0.4842	-0.5868	-0.1736	-0.4287	-0.4063	-1.4511	-0.9912	-0.7775	-0.694	-0.3015					0.445	0	0	0	0						0.0323		-0.19	-73.3224	-73.5172	-75.1327	-67.2453	-72.9663	-74.5782	-72.8015	-62.0611	-69.0012	-56.4742	-69.556	-63.7379	-80.3091	-62.8412	-75.6656	-65.2992	-76.5639	-72.3163	-64.894	-61.5874	-75.8458	-61.5704
-1.59	-0.7436	-0.5758	-0.7054	-0.4274	-0.4586	-0.9082	-0.6872	-0.8306	-0.5423	-0.8585					0.475	0	0	0	0						0.0323		-0.18	-73.5078	-73.8847	-74.4501	-67.5385	-72.8348	-73.7027	-72.476	-63.9374	-69.0956	-52.0052	-69.5152	-64.1956	-80.4364	-62.4132	-75.845	-67.5852	-76.6452	-72.1938	-64.5094	-61.0521	-75.7587	-63.033
-1.585	-0.5	-0.4757	-0.5033	-0.5383	-0.4023	-0.8684	-0.8461	-0.5133	-0.469	-0.5112					0.505	0	0	0	0						0.0323		-0.17	-73.8586	-73.517	-72.4362	-67.5307	-71.669	-73.6803	-73.0693	-65.0081	-70.1497	-50.1369	-69.8573	-64.8128	-80.4617	-64.3877	-75.9709	-68.9844	-76.2549	-72.9816	-64.9556	-59.3953	-75.8218	-63.3612
-1.58	-0.5899	-0.4119	-0.2697	-0.4047	-0.651	-0.8396	-0.4008	-0.7822	-0.5753	-1.0515					0.535	0	0	0	0						0.0323		-0.16	-74.9054	-74.3523	-71.1627	-67.8738	-70.811	-74.4418	-73.2501	-65.7745	-70.4483	-48.3183	-70.1282	-64.4197	-79.8506	-65.9732	-75.9248	-70.0999	-76.4636	-72.543	-66.0788	-58.0124	-75.5675	-63.4279
-1.575	-0.3832	-0.3402	-0.4705	-0.5921	-0.711	-0.805	-1.1904	-0.8586	-0.7165	-0.1321					0.565	1.6667	1.6667	0	0						0.0323		-0.15	-75.8952	-75.1607	-70.9988	-68.828	-70.8601	-74.6553	-73.0316	-67.363	-69.9821	-49.4885	-70.184	-63.2344	-79.352	-67.245	-75.4073	-70.6964	-76.4325	-71.7184	-66.0887	-58.7938	-75.6395	-63.6046
-1.57	-0.7794	-0.2975	-0.7544	-0.3513	-0.5067	-0.4883	-0.6424	-0.8807	-0.4902	-0.5192					0.595	0	0	0	0						0.0323		-0.14	-76.4513	-75.5949	-72.0715	-67.9562	-71.5999	-74.928	-73.0902	-68.9241	-69.6251	-51.4699	-69.8494	-63.537	-79.9773	-67.6088	-76.3879	-70.8536	-76.422	-70.3424	-66.1656	-58.7141	-75.7143	-64.2929
-1.565	-0.5027	-0.372	-0.4666	-0.2599	-0.5147	-0.9132	-0.892	-0.8574	-0.5605	-0.6584					0.625	0	0	0	0						0.033		-0.13	-77.0413	-75.3162	-71.7509	-66.8482	-71.6879	-75.1822	-73.2237	-70.1819	-69.6979	-53.831	-69.6934	-63.6879	-80.1083	-66.861	-76.79	-70.2846	-76.4586	-69.5723	-65.1208	-57.074	-75.9966	-65.1764
-1.56	-0.5146	-0.3906	-0.5971	-0.4448	-0.5647	-0.7411	-0.4492	-0.7565	-0.4175	-1.0766					0.655	0	1.6667	0	0						0.033		-0.12	-77.6262	-75.1926	-70.5193	-67.0519	-72.4556	-74.7479	-72.9172	-70.7059	-69.4898	-56.5948	-69.3692	-64.4533	-79.9032	-66.642	-76.8324	-69.8688	-76.627	-69.1132	-61.3872	-54.9432	-76.2404	-64.7678
-1.555	-0.6375	-0.2559	-0.6382	-0.2852	-0.289	-0.4381	-0.2864	-0.861	-0.4719	-0.5904					0.685	0	0	0	0						0.033		-0.11	-77.2963	-74.9025	-69.6544	-67.1437	-72.4287	-74.7661	-72.504	-70.4491	-69.1189	-59.8462	-68.7868	-64.9263	-79.6013	-65.0459	-76.503	-69.5103	-76.2099	-68.8138	-57.3524	-55.1601	-75.9512	-63.9676
-1.55	-0.3948	-0.4487	-0.4708	-0.4402	-0.7493	-0.8533	-0.9506	-0.7671	-0.4386	-0.5007					0.715	0	0	0	0						0.033		-0.1	-78.1059	-75.4666	-69.4841	-67.3337	-72.7164	-74.6468	-72.0496	-70.3583	-69.9824	-62.4187	-69.1394	-64.6289	-80.2817	-64.357	-76.2149	-70.0043	-74.7195	-65.0601	-54.8994	-56.8283	-76.1987	-64.0663
-1.545	-0.6554	-0.2855	-0.5591	-0.7293	-0.5221	-1.1815	-0.6253	-0.7231	-1.1053	-0.4813					0.745	0	0	1.6667	0						0.0355		-0.09	-78.7302	-76.2053	-69.3376	-66.2259	-73.0614	-74.4406	-70.5814	-71.3885	-70.2435	-65.0441	-69.653	-64.2972	-80.3044	-65.0299	-76.2247	-70.939	-74.834	-61.6884	-51.6686	-57.7879	-76.1444	-63.6841
-1.54	-0.5707	-0.3857	-0.1994	-0.4616	-0.6419	-0.5018	-0.5719	-0.832	-0.2838	-0.8641					0.775	0	0	3.3333	0						0.0355		-0.08	-78.8971	-76.4955	-70.695	-65.9218	-72.8478	-74.3657	-69.5508	-72.2855	-70.3229	-67.1074	-69.98	-63.0698	-78.4943	-63.1856	-75.8034	-71.6533	-75.64	-60.5022	-49.2871	-57.5621	-76.0864	-63.8399
-1.535	-0.3116	-0.4325	-0.3787	-0.5269	-0.3752	-0.5037	-1.0459	-0.8042	-0.8442	-0.655					0.805	0	0	0	1.6667						0.0365		-0.07	-79.0326	-76.7053	-72.5177	-65.1425	-72.5407	-74.8459	-69.0375	-72.1359	-69.9777	-68.5147	-69.4289	-61.3768	-78.4056	-63.5674	-75.5263	-72.0323	-75.3163	-61.6382	-49.3057	-57.1733	-76.1526	-64.9611
-1.53	-0.5973	-0.293	-0.4718	-0.6277	-0.4354	-0.5425	-0.6357	-0.5252	-0.7183	-0.4134					0.835	0	0	0	0						0.0365		-0.06	-78.995	-76.8912	-73.6563	-65.5954	-71.7993	-74.3909	-68.4203	-71.4392	-69.6523	-69.3242	-68.513	-59.2772	-79.2842	-62.3343	-76.0025	-72.2864	-75.0116	-63.1386	-47.809	-58.5497	-75.9873	-65.2
-1.525	-0.6416	-0.4852	-0.7461	-0.7298	-0.6692	-0.4015	-0.3546	-0.4751	-0.9969	-0.5625					0.865	0	1.6667	0	0						0.0365		-0.05	-79.2635	-76.5537	-74.077	-65.3075	-71.8738	-74.8009	-67.0712	-71.6206	-69.2772	-69.6495	-68.1657	-58.3438	-79.5511	-62.7453	-76.9276	-72.5478	-75.4723	-64.7615	-47.2752	-59.5282	-75.8334	-65.7237
-1.52	-0.5197	-0.5199	-0.4923	-0.5734	-0.4768	-0.6106	-0.6892	-0.7185	-0.3948	-0.432					0.895	1.6667	0	0	0						0.0365		-0.04	-79.7974	-76.6086	-73.6621	-65.4671	-71.2305	-75.6697	-64.4275	-71.9167	-68.699	-70.4512	-68.4831	-58.0623	-79.8969	-62.0935	-77.6443	-72.5209	-75.6003	-64.9561	-47.0622	-58.6743	-75.9894	-66.4305
-1.515	-0.3469	-0.2675	-1.0554	-0.5322	-0.5145	-1.0784	-0.6492	-0.5813	-0.8513	-0.5117					0.925	0	0	3.3333	1.6667						0.0365		-0.03	-79.9359	-76.544	-73.9485	-64.5384	-71.7531	-76.1774	-65.434	-70.7417	-68.0949	-71.0556	-69.4113	-58.3997	-79.5865	-60.7449	-77.8133	-72.4201	-75.6828	-66.3229	-45.7399	-59.2906	-76.2926	-66.7554
-1.51	-0.6447	-0.4351	-0.3123	-0.8002	-0.8921	-0.7126	-0.6082	-0.512	-0.308	-0.8275					0.955	0	0	1.6667	0						0.0365		-0.02	-79.6642	-77.1168	-74.1504	-64.7882	-72.4037	-75.8452	-64.4414	-70.9985	-68.2048	-70.7549	-70.159	-58.5413	-78.167	-59.4811	-77.9414	-72.7559	-75.405	-67.59	-43.2602	-60.8189	-76.5047	-67.2685
-1.505	-0.3676	-0.5955	-0.3743	-0.42	-0.6063	-0.6694	-0.5283	-0.5578	-0.5668	-0.4144					0.985	0	0	3.3333	0						0.0365		-0.01	-79.7943	-77.6013	-74.9179	-64.5764	-73.0702	-75.7289	-61.9467	-70.5261	-68.5689	-70.9393	-69.7479	-57.1341	-77.8363	-57.9733	-77.4858	-72.7148	-75.1796	-67.704	-44.596	-61.4539	-76.7146	-67.6848
-1.5	-0.848	-0.364	-0.7405	-0.379	-0.3189	-0.532	-0.4951	-1.0313	-0.5355	-0.4839					1.015	0	1.6667	1.6667	0						0.0365		0	-80.032	-76.8986	-75.7668	-65.1987	-73.4389	-75.6985	-61.9458	-68.7852	-68.5613	-70.9166	-69.6007	-54.1077	-76.1081	-59.2462	-77.952	-71.9041	-74.4463	-69.4179	-46.4781	-60.2393	-76.4687	-66.9916
-1.495	-0.2798	-0.7256	-0.2007	-0.4199	-0.5684	-0.735	-0.5363	-0.7048	-0.672	-0.7144					1.045	1.6667	0	0	0						0.0365		0.01	-79.8964	-77.247	-76.5889	-65.9213	-73.5835	-75.3574	-63.0421	-67.767	-67.6703	-71.174	-69.5322	-52.664	-75.2884	-61.0603	-78.2559	-71.9208	-72.1727	-70.4553	-46.5297	-59.8531	-76.5283	-66.2579
-1.49	-0.7153	-0.391	-0.6799	-0.4103	-0.6368	-0.4925	-0.5694	-0.4925	-0.4918	-0.8039					1.075	0	1.6667	5	1.6667						0.038		0.02	-80.2242	-76.7702	-77.3224	-67.7103	-72.1173	-74.4406	-64.9957	-68.5246	-66.6049	-71.216	-70.2153	-51.3057	-74.3231	-61.2956	-78.5028	-70.2466	-70.75	-71.4096	-44.5421	-59.2319	-76.508	-66.1647
-1.485	-0.2692	-0.3119	-0.3105	-0.3866	-0.7647	-0.9972	-0.4916	-1.0871	-0.5644	-0.5439					1.105	0	1.6667	0	0						0.038		0.03	-80.1381	-76.071	-77.2223	-68.8312	-71.5311	-73.2874	-66.3182	-68.8873	-66.1443	-71.2006	-70.338	-48.9461	-75.0569	-62.0068	-78.2176	-69.4884	-70.2235	-71.4966	-42.8711	-59.9081	-76.6716	-64.9075
-1.48	-0.585	-0.4564	-0.5491	-0.3291	-0.7858	-1.0418	-0.5185	-0.9598	-0.4518	-0.6651					1.135	0	1.6667	0	1.6667						0.038		0.04	-80.256	-76.1627	-77.0227	-69.2033	-70.8604	-72.3529	-67.3923	-68.7952	-65.9398	-71.7082	-70.4098	-49.1676	-74.4574	-62.5447	-78.0652	-69.9082	-70.3693	-72.2266	-41.4793	-60.7513	-76.8503	-64.7868
-1.475	-0.2495	-0.5405	-0.6336	-0.7231	-0.403	-0.6666	-0.4354	-1.005	-0.8607	-0.4117					1.165	0	0	0	1.6667						0.0413		0.05	-80.4886	-75.7289	-77.2305	-69.8665	-70.4974	-73.2681	-68.54	-69.3205	-64.9059	-72.0367	-69.7983	-48.3449	-74.0634	-61.6304	-78.1647	-69.4722	-67.5586	-72.0177	-42.8819	-60.3694	-76.5466	-64.5358
-1.47	-0.5172	-0.8474	-0.4713	-0.3949	-0.6034	-0.8879	-0.6351	-0.7781	-1.0737	-0.5952					1.195	0	0	0	0						0.0422		0.06	-80.7089	-76.5584	-77.6389	-71.449	-70.3499	-73.978	-69.8991	-69.4336	-63.9896	-71.5172	-69.2987	-50.3976	-74.623	-57.9451	-78.3557	-68.8881	-60.3625	-70.3215	-45.3563	-60.289	-76.3046	-64.3922
-1.465	-0.3288	-0.4065	-0.7439	-0.536	-0.5265	-0.4548	-1.0275	-1.3047	-1.1491	-0.6381					1.225	0	0	0	0						0.0422		0.07	-80.5525	-77.0218	-77.8018	-72.3921	-71.5559	-73.2246	-70.107	-67.8419	-64.7592	-71.4488	-69.6358	-53.1178	-75.9863	-58.5291	-78.5962	-68.4029	-53.8104	-69.0004	-47.5018	-60.5868	-76.1476	-64.4139
-1.46	-0.6317	-0.3718	-0.6027	-0.7128	-0.6853	-0.4565	-0.4071	-1.4071	-0.7462	-0.604					1.255	0	0	1.6667	0						0.0422		0.08	-79.3315	-76.902	-78.1454	-72.3085	-71.3535	-72.7217	-70.1137	-65.1772	-64.9136	-71.4706	-69.6617	-55.9213	-75.2274	-59.7159	-78.6652	-68.5896	-53.168	-68.9713	-49.1272	-60.023	-75.9695	-63.4682
-1.455	-0.5699	-0.4828	-0.63	-0.3894	-0.8065	-1.0365	-0.4581	-1.1277	-0.7563	-0.766					1.285	0	0	0	0						0.0428		0.09	-79.3445	-75.5696	-78.2161	-70.3459	-67.9527	-72.7945	-68.0591	-64.8024	-64.4092	-71.5529	-69.7261	-56.4897	-70.1565	-60.5208	-78.2857	-66.3055	-51.6679	-69.2724	-49.9771	-57.879	-76.0791	-62.3637
-1.45	-0.5047	-0.4464	-0.3609	-0.4043	-0.4702	-0.8107	-0.1936	-1.0822	-0.8269	-0.6334					1.315	0	0	0	0						0.0428		0.1	-78.8229	-71.1229	-76.9121	-65.733	-63.627	-71.5666	-61.1873	-65.4291	-64.2301	-69.8317	-69.9283	-55.1262	-65.338	-59.6327	-75.6294	-60.7572	-49.1196	-68.6499	-51.3362	-55.6535	-74.7449	-56.9482
-1.445	-0.88	-0.4296	-0.5064	-0.1572	-0.5936	-0.6543	-0.4012	-0.6844	-0.6811	-0.4986					1.345	0	0	0	0						0.0428		0.11	-77.4417	-69.2445	-75.0002	-62.1976	-60.5617	-64.8233	-60.0681	-64.7215	-62.1671	-65.952	-67.0016	-52.7859	-64.8164	-59.4479	-70.0386	-57.5586	-50.5228	-65.1028	-52.6035	-55.9059	-69.3811	-54.8108
-1.44	-0.7603	-0.352	-0.5041	-0.624	-0.5811	-0.7533	-0.613	-0.572	-0.6242	-0.4051					1.375	0	0	0	1.6667						0.0428		0.12	-73.8728	-65.7515	-72.3767	-61.4494	-59.1618	-59.8145	-59.7987	-61.5176	-60.4037	-61.6273	-63.3028	-52.9782	-66.1944	-61.1777	-66.7082	-57.5316	-51.4287	-58.7068	-50.7413	-55.2126	-63.3212	-54.2668
-1.435	-0.2057	-0.4671	-0.4	-0.5088	-0.3805	-1.3763	-0.4223	-0.7507	-0.7283	-0.9472					1.405	0	0	0	0						0.0428		0.13	-70.2585	-63.3269	-68.6456	-58.4642	-59.1602	-57.7988	-58.9661	-59.8225	-59.4487	-59.1914	-57.8662	-51.9261	-61.0016	-58.1017	-61.0429	-54.8117	-52.0444	-56.9255	-50.941	-54.8231	-60.6323	-53.0592
-1.43	-0.7945	-0.4079	-0.8869	-0.478	-0.6856	-0.5624	-0.6774	-0.5349	-0.3739	-0.5183					1.435	0	0	0	0						0.0428		0.14	-68.7843	-62.783	-66.8191	-55.9981	-59.2895	-58.2513	-58.1538	-60.9622	-58.4822	-57.5668	-54.9554	-49.3625	-56.1873	-55.9364	-60.9656	-54.5432	-54.5428	-58.5701	-51.9937	-55.208	-58.2309	-52.8877
-1.425	-0.4854	-0.3644	-0.2347	-0.6311	-0.3298	-1.3886	-0.7047	-0.5827	-1.139	-0.5438					1.465	0	0	0	0						0.0428		0.15	-63.7521	-65.2063	-66.1095	-55.7443	-60.3452	-55.9341	-58.1889	-59.5342	-57.2818	-57.356	-53.0835	-49.2691	-58.1134	-54.7676	-62.0599	-55.4651	-56.2765	-56.4777	-53.8176	-55.5296	-55.7437	-54.2725
-1.42	-0.1466	-0.6672	-0.507	-0.5232	-0.5725	-0.8418	-0.5284	-0.5617	-0.5388	-0.4088					1.495	1.6667	0	1.6667	0						0.0428		0.16	-62.8981	-68.1616	-65.435	-56.9164	-58.7938	-57.3796	-59.6956	-58.5593	-57.0821	-58.389	-51.6089	-51.34	-54.4258	-52.9857	-61.1203	-51.6067	-55.4358	-54.5435	-53.3008	-52.9832	-56.6695	-53.6774
-1.415	-0.3889	-0.5606	-0.3998	-0.5166	-0.5837	-0.4306	-0.4193	-0.5968	-0.3859	-0.7682					1.525	0	0	0	0						0.0428		0.17	-65.2705	-70.9267	-66.736	-58.4406	-56.9438	-60.6508	-62.0099	-60.9361	-57.1465	-58.6917	-52.3347	-53.2289	-53.9276	-55.602	-62.5899	-45.9639	-54.8439	-54.597	-51.9965	-53.0376	-58.5426	-54.0622
-1.41	-0.4159	-0.4892	-0.3929	-0.4312	-0.7042	-1.4679	-0.4795	-0.6951	-0.7565	-0.6212					1.555	0	0	0	0						0.0431		0.18	-66.6934	-72.549	-68.4982	-58.4152	-57.0647	-63.9247	-61.8062	-62.8229	-59.3449	-59.8683	-52.3419	-52.4808	-51.3138	-55.8397	-65.8582	-47.4725	-54.0977	-55.2492	-52.0497	-51.9629	-60.1923	-54.1562
-1.405	-0.4207	-0.5427	-0.4323	-0.3199	-1.0186	-0.7415	-0.7043	-1.0163	-0.8726	-0.5703					1.585	0	0	0	0						0.0431		0.19	-66.0409	-73.2605	-69.6606	-58.362	-57.5269	-65.8841	-62.9086	-64.4293	-61.1443	-60.8658	-52.686	-53.0743	-55.9499	-58.8409	-69.1232	-50.0122	-56.9551	-56.3512	-52.2847	-52.778	-60.825	-54.7907
-1.4	-0.4532	-0.3272	-0.3599	-0.3529	-0.7292	-0.8143	-0.2142	-0.4931	-0.4681	-0.8531					1.615	0	0	0	0						0.0435		0.2	-64.7185	-74.0155	-70.1306	-59.915	-60.1187	-67.1593	-64.9768	-64.0346	-61.4313	-61.967	-53.9094	-53.3891	-60.0034	-61.1092	-71.4656	-51.9016	-59.0352	-55.7422	-52.6709	-55.1993	-60.6453	-55.7454
-1.395	-0.3118	-0.3316	-0.3338	-0.2919	-0.5006	-1.04	-0.7423	-1.1211	-0.6281	-0.6279					1.645	0	0	0	0						0.0442		0.21	-63.1122	-74.8047	-69.6881	-61.971	-61.9983	-67.103	-65.7099	-63.9902	-61.0246	-63.0685	-54.9753	-52.2528	-62.2943	-62.8897	-72.7127	-52.8883	-60.9985	-55.7559	-53.9549	-56.0301	-62.6022	-56.4744
-1.39	-0.3736	-0.3399	-0.5684	-0.4181	-0.5401	-0.571	-0.421	-1.407	-0.742	-0.39					1.675	0	0	0	0						0.0442		0.22	-63.0023	-75.2185	-69.3956	-62.9774	-61.6211	-67.9357	-66.2431	-64.3477	-62.7171	-62.8354	-55.6444	-50.4173	-64.1658	-64.847	-72.8265	-54.164	-63.5535	-56.9771	-54.6179	-54.8576	-63.0443	-56.0938
-1.385	-0.6027	-0.5615	-0.3502	-0.9158	-0.5773	-1.1232	-0.5452	-1.2059	-0.3964	-0.7074					1.705	0	0	0	0						0.045		0.23	-64.0994	-74.7493	-69.1867	-64.3297	-62.6515	-68.5033	-66.3036	-64.6298	-62.1819	-63.0106	-57.5262	-49.8116	-66.1372	-65.6193	-74.1588	-56.2529	-66.4435	-55.9407	-55.9433	-54.6484	-62.7583	-54.0721
-1.38	-0.5046	-0.5847	-0.4646	-0.4331	-0.389	-0.5729	-0.5758	-1.201	-0.4787	-0.3078					1.735	0	0	0	0						0.045		0.24	-62.2011	-74.8068	-68.885	-64.7475	-64.1788	-67.803	-65.9323	-65.1512	-59.2984	-63.6882	-58.4367	-51.1337	-68.5883	-66.7876	-75.2743	-58.6389	-68.3629	-56.3667	-57.0306	-55.9677	-63.9369	-54.1035
-1.375	-0.4873	-0.6143	-0.3255	-0.6916	-0.4392	-1.1852	-0.657	-0.7697	-0.9052	-0.4376					1.765	0	0	0	0						0.045		0.25	-62.6329	-74.3167	-70.1375	-65.1169	-64.0282	-66.7853	-66.315	-65.4726	-59.8944	-64.1199	-59.5248	-52.4332	-69.9474	-67.3602	-75.1018	-60.2354	-70.1701	-58.4952	-58.4842	-56.9348	-65.5074	-55.5408
-1.37	-0.7353	-0.3535	-0.6325	-0.2894	-0.5829	-0.999	-0.4647	-1.1491	-0.8097	-0.4608					1.795	0	0	0	0						0.045		0.26	-65.3558	-73.7868	-72.1794	-64.695	-63.0643	-66.2207	-68.1963	-64.8087	-62.2218	-63.9825	-59.9484	-54.3306	-71.7508	-67.4385	-75.9404	-62.3125	-71.156	-59.6127	-58.979	-58.3109	-66.2804	-57.4147
-1.365	-0.4229	-0.3183	-0.5883	-0.2177	-0.5497	-0.7452	-0.4087	-0.8542	-1.0099	-0.4869					1.825	0	0	0	0						0.045		0.27	-64.5448	-73.0145	-73.1114	-63.6826	-63.6386	-66.3117	-69.1136	-64.3874	-64.3362	-65.3799	-59.359	-55.5092	-72.5769	-68.5736	-76.7116	-63.9561	-72.2875	-60.1747	-59.1692	-59.4551	-67.2322	-59.0434
-1.36	-0.4743	-0.5173	-0.451	-0.2316	-0.2953	-0.6469	-0.6932	-1.0035	-0.5994	-0.3929					1.855	0	0	0	0						0.045		0.28	-63.7607	-73.165	-74.0122	-64.2497	-65.873	-67.6642	-69.9817	-64.4765	-66.1435	-66.9673	-59.7942	-56.6425	-72.9968	-68.0274	-77.4765	-65.6842	-73.3614	-60.7963	-59.4835	-60.1701	-67.5999	-60.3529
-1.355	-0.2981	-0.3173	-0.2443	-0.3253	-0.5609	-0.837	-0.8357	-0.8141	-0.5351	-0.7279					1.885	0	0	0	0						0.045		0.29	-62.7902	-73.2997	-75.2449	-65.1665	-66.8074	-68.8448	-71.4476	-65.114	-67.325	-68.4575	-58.9078	-58.0043	-74.2184	-68.9577	-77.229	-67.1047	-74.3887	-62.6701	-61.3001	-62.1585	-68.5719	-61.322
-1.35	-0.6983	-0.3809	-0.5408	-0.5082	-0.2526	-0.8639	-0.6048	-1.0198	-0.2571	-0.6559					1.915	0	0	0	0						0.045		0.3	-64.7941	-74.1209	-76.5538	-66.5338	-67.8076	-70.0481	-72.2781	-66.2266	-67.5108	-69.5491	-57.2171	-58.9612	-75.4584	-69.4539	-77.8859	-67.8018	-75.2031	-65.3142	-62.2542	-63.5512	-70.0188	-63.0151
-1.345	-0.5698	-0.3844	-0.3244	-0.6413	-0.77	-0.8123	-0.7721	-0.7518	-0.5568	-0.4183					1.945	0	0	0	0						0.045		0.31	-66.243	-75.3069	-77.5691	-66.6289	-68.8628	-71.8835	-72.6353	-68.2466	-67.2382	-70.3804	-57.9965	-60.7982	-75.7252	-69.9571	-78.008	-69.1759	-75.5029	-67.4495	-62.8537	-64.8642	-71.2177	-64.4638
-1.34	-0.5243	-0.5395	-0.2926	-0.4063	-0.4717	-0.8445	-0.8421	-0.7606	-0.6094	-0.8418					1.975	0	0	0	0						0.0464		0.32	-67.9135	-75.8704	-78.0473	-66.7473	-68.6104	-73.4827	-73.1151	-69.5309	-67.5175	-71.1241	-55.9712	-62.5812	-74.8886	-70.0429	-78.185	-70.5693	-75.6076	-68.4589	-63.5915	-65.6332	-72.3173	-64.5755
-1.335	-0.5479	-0.3601	-0.2265	-0.3524	-0.8546	-0.7599	-0.4166	-1.3698	-0.5426	-0.5635					2.005	0	0	0	0						0.0464		0.33	-68.9513	-76.5092	-78.4056	-64.236	-68.2549	-74.8445	-74.0681	-70.1245	-67.4503	-70.9238	-54.1777	-63.4598	-74.3611	-70.3043	-78.3803	-71.403	-75.9857	-69.0125	-64.3523	-64.7652	-73.0722	-65.0893
-1.33	-0.9145	-0.2668	-0.5235	-0.3524	-0.7031	-0.243	-0.5412	-1.1022	-0.6402	-0.7163					2.035	0	0	1.6667	0						0.0464		0.34	-69.9539	-76.5471	-78.4041	-63.6671	-68.2315	-75.6921	-74.6152	-70.771	-67.6373	-70.699	-53.6819	-64.3812	-75.0552	-70.4198	-78.8045	-71.9847	-76.3495	-69.2989	-65.1224	-63.7526	-73.595	-64.6503
-1.325	-0.4068	-0.3381	-0.5089	-0.4263	-0.2549	-0.7039	-0.4573	-0.5449	-0.526	-0.2103					2.065	0	0	0	0						0.0464		0.35	-71.1238	-76.6583	-78.1351	-63.3968	-68.4828	-75.8534	-75.0043	-70.9859	-68.1734	-71.3174	-53.2925	-65.5035	-75.9007	-69.7963	-78.707	-72.1924	-76.4745	-68.2019	-65.1123	-61.1795	-73.915	-63.2838
-1.32	-0.2137	-0.4651	-0.2604	-0.7564	-0.3741	-0.3883	-0.4575	-0.4403	-0.6235	-0.6918					2.095	0	0	0	0						0.0464		0.36	-71.7126	-77.2986	-77.7856	-62.579	-69.4536	-76.2941	-75.5632	-71.2215	-68.9024	-71.9173	-54.3245	-65.3412	-72.9947	-67.0712	-78.7109	-72.3236	-76.3992	-65.5675	-65.1401	-56.5823	-74.0037	-60.4182
-1.315	-0.4916	-0.8035	-0.5842	-0.361	-0.7285	-0.3541	-0.4028	-1.065	-0.382	-0.284					2.125	0	0	0	0						0.0464		0.37	-70.4804	-77.1251	-77.1944	-62.4216	-68.3826	-76.595	-76.0974	-70.4846	-68.9153	-72.2908	-54.1449	-64.4817	-69.832	-65.1695	-78.7711	-72.728	-76.0553	-62.4016	-66.1383	-53.3051	-73.876	-56.7744
-1.31	-0.1857	-0.6434	-0.6518	-0.7155	-0.3413	-0.8269	-0.6329	-0.6161	-0.3534	-0.8079					2.155	0	0	0	0						0.0464		0.38	-69.8737	-74.3907	-77.4097	-60.8722	-68.423	-75.5301	-76.3574	-69.4849	-68.5855	-72.5252	-52.2821	-63.2532	-67.1391	-64.3193	-78.5439	-72.6753	-76.389	-59.888	-66.3274	-51.2003	-73.5498	-52.9627
-1.305	-0.6658	-0.4343	-0.5138	-0.5849	-1.0418	-0.771	-0.3694	-0.3372	-0.5448	-0.6455					2.185	0	0	0	0						0.0464		0.39	-67.5056	-70.9255	-77.529	-60.7156	-68.2103	-73.3502	-76.3109	-66.6365	-68.499	-72.4434	-49.176	-63.2817	-64.6332	-63.2991	-77.8763	-73.0983	-76.7413	-57.5456	-66.1288	-52.7701	-73.7288	-50.3963
-1.3	-0.4386	-0.3456	-0.618	-0.4534	-0.5929	-0.9518	-0.5908	-0.4849	-0.4231	-0.6067					2.215	0	0	0	0						0.0464		0.4	-64.6226	-69.415	-77.601	-60.17	-66.629	-72.5844	-76.4279	-65.0937	-68.8823	-72.4008	-48.0521	-64.3028	-56.5849	-61.4427	-77.6216	-73.165	-76.4249	-57.0619	-64.6991	-50.6256	-73.8142	-50.5151
-1.295	-0.7479	-0.3854	-0.356	-0.7024	-0.4027	-0.7233	-0.6082	-0.4047	-0.4678	-0.4092					2.245	0	0	0	0						0.0464		0.41	-61.2868	-67.0373	-77.402	-59.8384	-65.589	-73.5138	-76.2941	-65.5257	-69.1388	-72.173	-49.2041	-65.4983	-52.7292	-59.9739	-77.2787	-73.0698	-75.6564	-57.5522	-64.2885	-50.437	-73.1569	-50.1469
-1.29	-0.6743	-0.3081	-0.4881	-0.2734	-0.5496	-0.9289	-0.5548	-0.7334	-1.0347	-0.7932					2.275	0	0	0	0						0.0464		0.42	-56.6116	-66.227	-78.0949	-57.1297	-62.8241	-74.5811	-75.3192	-65.182	-68.7407	-71.3069	-50.8926	-65.7646	-53.801	-55.7681	-77.3611	-72.8712	-72.9414	-56.1621	-64.7902	-50.8398	-72.8343	-49.312
-1.285	-0.6834	-0.2464	-0.242	-0.3786	-0.827	-0.7126	-0.6085	-1.6949	-0.5795	-0.6947					2.305	0	0	0	0						0.0464		0.43	-51.9559	-63.6665	-77.943	-56.8942	-61.4258	-75.3331	-74.4991	-64.8526	-68.6368	-70.2997	-51.3342	-65.9839	-54.6614	-56.8538	-75.3439	-73.1277	-70.7623	-55.5351	-65.6542	-51.0442	-71.2727	-48.094
-1.28	-0.2167	-0.417	-0.3205	-0.4491	-0.6512	-0.4867	-0.4508	-0.8512	-0.5951	-0.2965					2.335	0	0	0	0						0.0464		0.44	-50.1131	-59.4519	-77.5294	-58.3134	-62.2998	-76.1643	-73.468	-61.6875	-68.5359	-68.62	-51.1154	-66.0754	-53.8983	-54.6788	-73.3737	-73.4351	-69.1142	-54.1125	-63.3029	-51.4789	-68.8797	-46.8883
-1.275	-0.2055	-0.4331	-0.3566	-0.4549	-0.4981	-0.3284	-0.4644	-0.8586	-0.8084	-0.5785					2.365	0	0	0	0						0.0464		0.45	-49.474	-58.8301	-76.9299	-60.0418	-60.4948	-76.7953	-73.6482	-56.8599	-68.6639	-64.5172	-50.7607	-66.3527	-55.2156	-55.2267	-71.7219	-73.067	-69.1742	-53.2468	-61.1493	-53.036	-67.0488	-45.6183
-1.27	-0.3959	-0.4745	-0.3243	-0.8342	-0.8436	-0.8619	-0.6877	-0.8291	-0.6203	-0.8432					2.395	0	0	0	0						0.0464		0.46	-51.6748	-57.2583	-75.285	-61.3098	-60.4692	-77.0158	-73.7701	-51.5221	-69.0465	-59.8708	-48.514	-66.0178	-53.9195	-54.6504	-70.2499	-71.8318	-69.9919	-55.5515	-58.9908	-53.3751	-64.7577	-45.0664
-1.265	-0.6851	-0.6447	-0.5595	-0.5626	-0.8104	-0.4415	-0.5284	-0.6536	-0.6487	-0.4962					2.425	0	0	0	0						0.048		0.47	-54.8711	-57.9251	-71.4238	-60.5917	-61.9823	-76.8526	-73.9914	-50.538	-69.5119	-58.3815	-44.758	-64.6945	-55.029	-54.6985	-65.3743	-70.902	-69.4949	-56.3052	-58.8156	-54.1072	-59.89	-44.9962
-1.26	-0.8563	-0.4348	-0.5582	-0.4849	-0.6108	-0.5365	-0.4331	-1.4654	-0.4795	-0.5142					2.455	0	0	0	0						0.048		0.48	-53.8518	-58.1888	-67.0247	-60.4746	-63.6424	-77.0502	-73.5788	-50.4184	-68.9827	-56.7977	-45.5209	-61.7851	-57.2749	-56.9354	-60.9612	-69.5805	-67.3108	-56.4909	-56.597	-54.6489	-55.9862	-45.7874
-1.255	-0.4626	-0.4323	-0.3644	-0.4112	-0.4334	-0.3091	-0.3731	-1.0289	-1.1717	-0.9889					2.485	0	0	0	0						0.048		0.49	-54.3501	-56.2099	-64.2815	-57.9552	-65.6227	-76.3051	-71.9835	-50.3	-67.7846	-56.3637	-48.3852	-60.363	-57.569	-59.2197	-58.6195	-68.1337	-62.5017	-56.6582	-56.2369	-55.7011	-53.7331	-48.4384
-1.25	-0.5296	-0.319	-0.53	-0.5605	-0.2824	-0.6877	-0.678	-0.7207	-0.6866	-0.4798					2.515	0	0	0	0						0.048		0.5	-56.7209	-55.9537	-61.8516	-56.486	-67.5893	-75.7999	-70.139	-50.8774	-66.8405	-55.1073	-49.7656	-60.652	-56.2291	-59.3276	-57.0215	-68.1992	-56.8877	-57.8806	-55.9662	-55.7056	-51.8027	-51.2224
-1.245	-0.777	-0.497	-0.3605	-0.2081	-0.3429	-0.5279	-0.5937	-0.9755	-0.6609	-0.4942					2.545	0	0	0	0						0.0497		0.51	-56.7361	-58.6136	-62.4548	-55.6296	-68.6177	-73.0269	-66.227	-52.3329	-65.7416	-55.0862	-49.5546	-59.7977	-54.932	-59.2723	-57.5121	-67.0758	-55.6535	-58.6142	-56.2451	-56.8691	-51.335	-52.8682
-1.24	-0.6867	-0.3631	-0.2341	-0.5791	-0.6156	-0.4467	-0.3117	-0.7329	-0.5514	-0.9518					2.575	0	0	0	0						0.0497		0.52	-54.7606	-60.1105	-62.4274	-55.1863	-69.3553	-69.3022	-62.5072	-55.5638	-65.9077	-57.5946	-49.1885	-58.8493	-54.2903	-60.3819	-57.9654	-62.6863	-54.9144	-59.8186	-58.1406	-56.7828	-50.0886	-52.5304
-1.235	-0.8551	-0.2488	-0.6335	-0.6531	-1.0494	-0.5816	-0.5024	-0.7599	-0.6052	-0.4412					2.605	0	0	0	0						0.0505		0.53	-56.0318	-61.7862	-59.863	-55.9416	-70.2351	-60.9727	-60.8629	-57.8728	-64.8872	-59.9933	-48.6178	-57.4341	-52.2307	-62.5177	-59.962	-60.5609	-52.9512	-59.6509	-59.4905	-55.636	-49.1754	-53.253
-1.23	-0.7106	-0.3085	-0.627	-0.5644	-0.6618	-0.3494	-0.2654	-0.4763	-0.4263	-0.7511					2.635	0	0	0	0						0.0505		0.54	-57.3863	-64.3751	-59.8111	-55.9888	-71.0544	-55.8063	-62.3079	-59.185	-63.7042	-60.4555	-49.0793	-54.0228	-50.5781	-64.8239	-62.8262	-58.5637	-51.7476	-59.8196	-59.879	-54.9355	-49.7371	-54.913
-1.225	-0.5461	-0.3819	-0.451	-0.7528	-0.4309	-0.6865	-0.6258	-1.3066	-0.4073	-0.4986					2.665	0	0	0	0						0.0505		0.55	-59.1385	-66.8411	-60.6546	-56.7845	-71.7351	-54.7208	-64.1513	-60.6813	-62.9387	-59.8189	-50.9056	-51.9945	-51.5765	-66.5375	-65.0391	-56.8337	-53.5336	-60.0496	-59.6941	-54.6423	-51.4987	-56.2314
-1.22	-0.6912	-0.3896	-0.3508	-0.4126	-0.4523	-0.5173	-0.4009	-1.0361	-0.352	-0.5372					2.695	0	0	0	0						0.0505		0.56	-59.3736	-68.41	-61.53	-59.1434	-72.9268	-54.2854	-66.8043	-61.32	-61.4258	-60.8481	-52.2765	-50.9752	-48.3537	-67.1275	-65.8704	-56.4571	-56.333	-60.878	-58.4419	-54.4435	-53.8356	-58.9073
-1.215	-1.0113	-0.5339	-0.2079	-0.2311	-0.7704	-0.4272	-0.4413	-1.4355	-0.2951	-0.4981					2.725	0	0	0	0						0.0505		0.57	-59.4603	-70.4718	-61.8755	-59.6928	-73.2414	-56.5405	-68.6327	-61.2985	-61.0544	-63.3272	-52.9546	-49.3591	-46.5967	-67.5577	-67.0764	-56.0275	-60.1408	-62.2047	-56.2485	-52.1463	-55.5183	-61.3881
-1.21	-0.6529	-0.4866	-0.3122	-0.3194	-0.6595	-0.4321	-0.5219	-0.9106	-0.6509	-0.3716					2.755	0	0	0	0						0.0505		0.58	-59.0497	-71.7508	-62.5118	-61.2283	-73.9618	-55.3667	-69.7382	-61.2096	-61.9638	-63.9427	-52.4074	-49.8379	-48.4178	-67.368	-69.624	-56.6316	-63.1493	-61.5636	-54.9699	-50.524	-57.7785	-63.0383
-1.205	-0.3285	-0.5817	-0.2195	-0.4363	-0.768	-0.4402	-0.7597	-0.6154	-0.7359	-0.8377					2.785	0	0	0	0						0.0515		0.59	-60.6418	-70.3772	-63.8944	-62.9976	-74.3315	-56.1534	-69.2935	-62.3605	-62.1133	-63.9316	-52.0717	-50.9767	-51.3515	-65.8083	-71.9254	-58.4996	-65.9059	-60.7532	-55.2496	-50.5515	-59.9786	-64.0131
-1.2	-0.7215	-0.8066	-0.4173	-0.4637	-1.0086	-0.5741	-0.7159	-0.7609	-0.3732	-0.9585					2.815	0	0	0	0						0.0515		0.6	-59.2734	-71.0402	-64.7781	-64.8061	-74.8157	-58.2088	-69.649	-63.8812	-63.2103	-64.0605	-53.5397	-52.3563	-53.9127	-64.8579	-73.8217	-61.4601	-68.2178	-60.9645	-54.4086	-48.8139	-61.9899	-63.5611
-1.195	-0.438	-0.3747	-0.2449	-0.3116	-0.8143	-0.8225	-0.808	-1.2296	-0.7191	-0.6387					2.845	0	0	0	0						0.0515		0.61	-58.696	-70.6909	-66.8834	-65.6699	-74.8515	-60.9839	-70.2933	-64.7752	-63.9435	-65.074	-54.5796	-53.3499	-55.7394	-64.6777	-74.9991	-63.7122	-69.5517	-62.5662	-52.6347	-44.3729	-63.9456	-63.8637
-1.19	-0.4682	-0.7781	-0.7586	-0.2843	-0.7544	-0.5884	-0.7809	-1.5101	-0.5044	-0.7334					2.875	0	0	0	0						0.0515		0.62	-58.5907	-72.141	-68.7488	-67.2815	-74.14	-63.8654	-70.0131	-64.469	-64.3126	-66.4401	-55.152	-54.1696	-56.3278	-65.7161	-75.6497	-63.7766	-70.6726	-64.2798	-51.72	-46.2917	-65.4115	-63.5921
-1.185	-1.573	-0.3237	-0.2516	-0.8418	-0.7172	-0.6546	-0.6759	-0.6716	-0.5822	-0.5527					2.905	0	0	0	0						0.0515		0.63	-58.4126	-73.2848	-69.6184	-68.4877	-74.4727	-66.5956	-70.2805	-63.2292	-64.0466	-67.8722	-55.0589	-56.0492	-57.3853	-66.2367	-76.4784	-64.9617	-71.4662	-66.0336	-51.4413	-48.6333	-67.2299	-63.3177
-1.18	-0.5533	-0.6368	-0.5171	-0.7171	-0.3289	-0.7051	-0.3652	-1.4239	-0.3917	-0.918					2.935	0	0	0	0						0.0515		0.64	-56.1375	-73.1055	-70.5112	-69.6449	-75.1012	-68.7956	-70.5453	-61.1911	-62.5352	-69.1394	-53.7512	-57.5371	-57.1282	-64.0721	-77.2804	-66.1148	-72.6836	-66.3821	-51.4481	-48.945	-68.305	-63.2153
-1.175	-0.4763	-0.4755	-0.4794	-0.4715	-1.1392	-0.2979	-0.5887	-0.8754	-0.959	-1.0848					2.965	0	0	0	0						0.0515		0.65	-57.3131	-73.5359	-71.5698	-70.7309	-75.7925	-70.5835	-70.9035	-60.1755	-62	-70.0639	-53.2733	-57.6242	-58.9487	-64.5546	-77.3236	-67.507	-72.5992	-65.8589	-51.3411	-47.2043	-69.5151	-62.5824
-1.17	-0.5668	-0.7698	-0.5264	-0.3273	-0.4483	-0.8688	-0.4775	-1.2834	-0.9073	-0.6879					2.995	0	0	0	0						0.0515		0.66	-55.7684	-74.7699	-66.9545	-71.8141	-76.2053	-70.9909	-71.4461	-59.7522	-62.8957	-70.2119	-52.5822	-57.8957	-61.3045	-64.4017	-77.3692	-69.0424	-71.8794	-65.461	-51.2208	-48.6194	-70.625	-62.6762
-1.165	-0.4583	-0.6262	-0.2745	-0.6075	-0.3628	-0.7353	-0.5753	-1.4019	-0.4817	-0.9654					3.025	0	0	0	0						0.0515		0.67	-53.4936	-75.5234	-64.5662	-72.4429	-76.1343	-68.9378	-71.8874	-58.1538	-63.858	-70.6453	-51.0261	-56.8666	-60.636	-63.9033	-77.7103	-69.6689	-71.6711	-64.7939	-52.8482	-50.0313	-70.9685	-62.7763
-1.16	-0.3898	-0.4369	-0.4777	-0.3335	-0.6269	-0.4484	-0.7409	-1.3004	-0.6407	-0.5672					3.055	0	0	0	0						0.0515		0.68	-54.451	-75.7034	-64.8141	-73.4634	-76.0555	-67.4977	-72.2752	-56.6985	-64.9036	-71.1217	-50.3766	-54.9895	-58.5962	-63.3191	-78.1873	-70.0774	-71.6958	-65.0592	-53.9638	-50.8665	-71.4168	-62.8975
-1.155	-0.2532	-0.3715	-0.8273	-0.2545	-0.5716	-0.5673	-0.7855	-0.8964	-0.7636	-0.3085					3.085	0	0	0	0						0.0515		0.69	-56.1838	-76.0344	-64.3919	-73.178	-76.1656	-67.1826	-72.7606	-58.36	-64.7729	-71.2934	-50.9825	-54.8698	-60.1315	-64.0691	-78.1574	-70.8379	-72.4959	-63.0844	-53.185	-52.9515	-71.6963	-62.0004
-1.15	-0.4565	-0.4722	-0.4544	-0.2227	-0.7031	-0.7829	-0.4224	-1.2682	-0.4753	-0.373					3.115	0	0	0	0						0.0515		0.7	-57.6343	-75.5055	-65.446	-73.4554	-76.3231	-65.1807	-73.4856	-59.886	-65.1215	-71.9966	-51.92	-55.3519	-62.6508	-62.5688	-77.9962	-71.8082	-73.6148	-62.876	-53.9075	-53.9804	-72.1141	-61.0935
-1.145	-0.4018	-0.4123	-0.3615	-0.3604	-0.8687	-0.3717	-0.1589	-0.7782	-0.6745	-0.5513					3.145	0	0	0	0						0.0515		0.71	-56.1703	-74.6091	-67.299	-73.3296	-76.7216	-59.3575	-73.8829	-61.7612	-65.544	-72.265	-53.2785	-54.301	-65.2408	-62.8256	-77.6256	-72.4547	-74.2042	-65.6073	-54.635	-54.3498	-72.5897	-59.8074
-1.14	-0.491	-0.3857	-0.3802	-0.5302	-0.5595	-0.2412	-0.5657	-0.9886	-0.6956	-1.871					3.175	0	0	0	0						0.0515		0.72	-54.9706	-74.1229	-69.4716	-74.1242	-76.6782	-55.4747	-73.9177	-63.9246	-66.4934	-71.1475	-54.3288	-52.2342	-67.513	-64.0037	-78.0182	-71.1162	-74.2284	-67.5937	-54.9751	-55.7584	-72.6962	-54.5319
-1.135	-0.7536	-0.7739	-0.3508	-0.7574	-0.5012	-0.7662	-0.6537	-1.5021	-0.5123	-1.01					3.205	0	0	0	0						0.0515		0.73	-55.4373	-71.9388	-71.4864	-74.2276	-76.0712	-54.3204	-73.6685	-66.2013	-67.2614	-70.9026	-53.1436	-50.0807	-67.2017	-64.7276	-78.2228	-70.3981	-74.8505	-69.3321	-56.7918	-56.2036	-72.9507	-49.8857
-1.13	-0.459	-0.3319	-0.2497	-0.2912	-0.5084	-0.4963	-0.6156	-0.9589	-0.5105	-0.7125					3.235	0	0	0	0						0.0515		0.74	-55.4506	-69.7444	-73.2057	-74.0598	-76.3174	-53.6421	-73.0655	-68.4619	-67.2134	-70.6859	-52.491	-49.2247	-67.3698	-65.2699	-78.6597	-70.5193	-74.5372	-70.7678	-57.3288	-54.8676	-73.089	-46.4465
-1.125	-0.4299	-0.4768	-0.3681	-0.5139	-0.4586	-0.5226	-0.5379	-1.357	-0.425	-0.4315					3.265	0	0	0	0						0.0515		0.75	-55.4091	-69.7583	-73.9424	-74.3408	-76.3562	-52.5706	-71.5376	-70.1111	-67.6213	-69.9434	-52.6157	-49.5099	-67.6253	-66.1766	-78.8985	-70.0661	-73.8727	-72.0519	-57.0962	-54.2537	-72.885	-46.1188
-1.12	-0.5998	-0.2818	-0.863	-0.2625	-0.5298	-0.3654	-0.5652	-0.8484	-0.7925	-0.6466					3.295	0	0	0	0						0.0532		0.76	-54.6965	-69.8956	-74.361	-74.3666	-76.5805	-52.9321	-71.1887	-71.053	-68.5446	-69.7075	-51.3116	-49.899	-67.1454	-65.4988	-79.1374	-70.724	-73.1304	-72.5339	-57.3491	-54.7911	-73.0041	-47.5478
-1.115	-0.387	-0.3817	-0.4012	-0.3633	-0.2436	-0.5818	-0.3949	-1.0506	-0.5723	-0.5843					3.325	0	0	0	0						0.0532		0.77	-52.9465	-67.5559	-74.8773	-73.2132	-76.2495	-54.4569	-70.5261	-71.554	-69.0944	-70.8166	-49.3881	-51.6106	-67.8014	-66.2502	-78.9558	-71.1379	-72.6344	-71.405	-57.6561	-54.9422	-73.0959	-49.3054
-1.11	-0.3259	-0.6473	-0.3336	-0.3374	-0.53	-0.4848	-0.4562	-1.1634	-0.4974	-1.3608					3.355	0	0	0	0						0.0532		0.78	-53.0789	-63.546	-76.029	-72.7127	-76.693	-56.5753	-69.3263	-71.4392	-68.6137	-71.1186	-48.8312	-50.9822	-69.6811	-67.3756	-78.772	-71.8999	-70.6764	-69.7118	-55.7538	-53.3527	-72.2133	-51.638
-1.105	-0.499	-0.4356	-0.2271	-0.8819	-0.6757	-0.6832	-0.9375	-1.7478	-0.7213	-0.6279					3.385	0	0	0	0						0.0532		0.79	-50.9444	-65.589	-76.0794	-70.2287	-75.3899	-58.4927	-65.3345	-72.3015	-68.2581	-70.1027	-49.1	-49.5166	-71.5944	-68.2799	-78.7717	-72.4144	-68.8138	-67.4512	-54.6346	-52.9764	-72.1408	-53.6256
-1.1	-0.4331	-0.3187	-0.5645	-0.5062	-0.6822	-0.3044	-0.3489	-1.6734	-0.5249	-0.7116					3.415	0	0	0	0						0.0536		0.8	-52.4214	-65.9998	-75.5786	-66.7609	-73.8828	-60.3749	-62.0224	-72.63	-67.7116	-69.9062	-46.3217	-47.8613	-73.4067	-69.0192	-78.8889	-72.6465	-66.7505	-66.8213	-55.733	-53.9845	-72.5072	-54.7362
-1.095	-0.4107	-0.2826	-0.3558	-0.3295	-0.4565	-0.676	-0.3262	-0.7217	-0.6073	-0.7252					3.445	0	0	0	0						0.0536		0.81	-54.3596	-65.9619	-75.3223	-63.461	-72.9153	-58.277	-58.2422	-72.8072	-67.5397	-70.0792	-41.9525	-48.6054	-74.6466	-69.4276	-78.6996	-72.016	-64.7467	-67.1545	-57.4361	-56.0174	-72.9338	-55.7321
-1.09	-0.427	-0.5326	-0.2956	-0.2832	-0.564	-0.4077	-0.5835	-1.68	-0.5926	-0.5259					3.475	0	0	0	0						0.0536		0.82	-52.7392	-66.6696	-75.6329	-62.7564	-73.0327	-55.892	-55.204	-72.7185	-66.3187	-70.7658	-40.4979	-50.4663	-75.5379	-69.4131	-78.0551	-71.908	-59.6025	-67.5072	-58.1592	-56.3824	-70.3578	-56.544
-1.085	-0.3526	-0.671	-0.4765	-0.2282	-0.7844	-0.5953	-0.6186	-0.7455	-0.434	-0.3359					3.505	0	0	0	0						0.0536		0.83	-51.6518	-67.0891	-75.9111	-59.8894	-73.6549	-57.5584	-55.9369	-72.5652	-65.4474	-70.7033	-39.5224	-51.859	-76.6389	-70.3615	-77.355	-71.4122	-56.5346	-67.2346	-59.3217	-53.9004	-67.4289	-57.859
-1.08	-0.6271	-0.2504	-0.6036	-0.2845	-0.5457	-0.4932	-0.4496	-1.6377	-0.4183	-0.8206					3.535	0	0	0	0						0.0536		0.84	-50.4018	-68.1464	-76.1609	-57.0218	-71.6608	-59.7668	-57.8865	-73.1778	-65.025	-67.8203	-39.5451	-53.1819	-76.0908	-71.6742	-76.5752	-67.2021	-55.5885	-67.5317	-58.1261	-52.722	-66.3702	-59.8134
-1.075	-0.6826	-0.5207	-0.5096	-0.3432	-0.2538	-0.4001	-0.4739	-1.1868	-0.6234	-0.931					3.565	0	0	0	0						0.0536		0.85	-51.3896	-68.3197	-75.2066	-56.8964	-70.565	-61.5208	-59.4188	-73.6247	-65.3117	-64.0941	-41.879	-52.5917	-76.6777	-72.5903	-75.0966	-61.9785	-56.4238	-68.6636	-56.0657	-53.5832	-64.8807	-59.8097
-1.07	-0.4427	-0.2945	-0.4552	-0.2021	-0.4362	-0.6601	-0.5908	-0.89	-0.911	-0.7401					3.595	0	0	0	0						0.0536		0.86	-50.6891	-69.908	-72.8519	-59.3117	-70.654	-64.3031	-60.3313	-73.3676	-65.3325	-60.8159	-43.6433	-51.6396	-76.4221	-73.2852	-73.0386	-57.849	-57.9843	-70.0354	-54.3149	-53.8753	-63.4824	-60.0862
-1.065	-0.4359	-1.0385	-0.2821	-0.4525	-0.4302	-0.7722	-0.4752	-1.6564	-0.6843	-1.0368					3.625	0	0	0	0						0.0536		0.87	-52.0541	-68.427	-69.9455	-60.6816	-70.0116	-66.329	-62.5505	-73.4073	-64.2348	-59.9684	-44.4702	-51.7071	-77.5168	-74.1417	-67.65	-56.6226	-60.0145	-71.4777	-53.9815	-53.6804	-61.4934	-59.8616
-1.06	-0.5189	-0.521	-0.2252	-0.4587	-0.5807	-0.7822	-0.4773	-1.3039	-0.4089	-0.5742					3.655	0	0	0	0						0.0538		0.88	-53.5585	-65.6731	-66.6231	-62.7872	-69.547	-66.5335	-63.683	-72.7379	-63.5591	-59.5258	-44.1051	-47.5906	-78.0898	-74.3112	-64.651	-54.6381	-60.603	-72.2911	-51.7311	-54.8807	-59.2738	-55.9901
-1.055	-0.5036	-0.5933	-0.4311	-0.2567	-0.3276	-0.829	-0.4644	-0.8085	-0.7511	-1.1946					3.685	0	0	0	0						0.0538		0.89	-54.5911	-66.1542	-63.4314	-64.6812	-69.0385	-64.4391	-66.2288	-71.2117	-64.5869	-58.4331	-41.4948	-45.627	-77.8754	-74.0341	-61.3922	-54.326	-61.9098	-72.764	-50.4907	-55.5188	-55.9515	-51.1247
-1.05	-0.8738	-0.6083	-0.7188	-0.3662	-0.5204	-0.3995	-0.5171	-0.8883	-0.9575	-0.7014					3.715	0	0	0	1.6667						0.0538		0.9	-55.8212	-66.2599	-59.335	-65.6503	-68.2535	-61.3289	-68.3748	-66.3394	-64.6709	-59.5615	-37.5763	-44.5296	-76.7007	-74.0021	-59.5258	-51.8204	-62.7623	-73.0954	-50.1025	-54.8224	-53.8597	-44.8717
-1.045	-0.4657	-0.4169	-0.4774	-0.5656	-0.5059	-0.4324	-0.4008	-0.3958	-0.7123	-0.4934															0.0556		0.91	-55.9508	-64.4937	-57.4678	-65.5605	-67.4381	-57.0731	-68.8202	-63.2301	-64.9293	-62.0409	-38.0392	-44.8932	-76.4369	-74.5059	-61.3284	-52.6459	-62.8674	-72.8824	-51.3879	-54.6413	-52.755	-40.5516
-1.04	-0.3368	-0.3124	-0.4679	-0.3881	-0.7586	-0.3268	-0.9803	-0.9471	-0.3694	-0.8539															0.0556		0.92	-52.4025	-61.7369	-58.9371	-63.9842	-66.391	-56.0934	-69.1829	-62.377	-65.4704	-63.8922	-39.558	-44.4414	-76.2154	-73.502	-64.3341	-52.1816	-62.9704	-72.1455	-50.7042	-51.608	-49.2447	-40.592
-1.035	-0.2898	-0.3823	-0.3803	-0.3442	-0.3052	-0.4192	-0.6661	-0.5808	-0.473	-0.3094															0.0563		0.93	-54.104	-59.0218	-60.0848	-61.7206	-66.4328	-56.2367	-70.5873	-60.2261	-66.3498	-65.6959	-41.7432	-43.7305	-75.2921	-72.894	-65.5773	-53.6925	-60.9055	-72.3857	-48.5518	-48.2669	-47.6504	-41.5608
-1.03	-0.62	-0.5529	-0.296	-1.0085	-0.5621	-0.4828	-0.4394	-0.6079	-0.2701	-0.5174															0.0568		0.94	-51.599	-56.9987	-62.2935	-61.1349	-66.8863	-56.1246	-71.2346	-53.892	-66.8938	-67.804	-42.6152	-42.1217	-74.5058	-73.5646	-66.2923	-55.9348	-55.6868	-72.6979	-49.841	-48.4058	-50.1631	-43.2985
-1.025	-0.7203	-0.2718	-0.2939	-0.4404	-0.4586	-0.2372	-0.3336	-1.1254	-0.7557	-0.576															0.0568		0.95	-51.7184	-54.763	-63.3925	-61.9009	-68.2394	-56.5991	-71.7282	-48.2872	-67.0537	-68.6014	-44.2453	-39.8178	-72.6729	-74.6697	-67.5957	-56.7268	-53.0348	-72.6398	-51.9293	-49.0994	-52.5421	-43.8521
-1.02	-0.5201	-0.3554	-0.6265	-0.5895	-0.4301	-0.4069	-0.3676	-0.4753	-0.3966	-0.5442															0.0568		0.96	-53.1703	-53.0948	-65.0728	-62.4533	-68.2695	-55.1669	-71.7371	-46.1026	-67.4376	-67.0107	-44.9014	-38.5382	-69.1998	-74.7945	-68.3713	-57.2899	-52.0134	-73.0832	-52.3485	-47.9887	-54.5201	-44.4196
-1.015	-0.2516	-0.493	-0.5899	-0.1088	-0.6822	-0.5683	-0.3074	-1.2043	-0.572	-0.8683															0.0568		0.97	-55.627	-54.9878	-67.2347	-61.3091	-69.2667	-54.1508	-72.3409	-46.402	-67.5992	-66.756	-45.3207	-35.8623	-65.9573	-74.0851	-69.2331	-59.7449	-52.9469	-73.127	-52.6836	-48.7766	-56.9261	-46.0986
-1.01	-0.3327	-0.3002	-0.4482	-0.6155	-1.0125	-0.9866	-0.462	-0.4336	-1.183	-0.8559															0.0568		0.98	-58.1422	-54.1382	-67.2206	-59.4046	-70.2774	-55.0946	-72.3039	-46.3237	-66.9235	-65.9161	-45.007	-32.8656	-64.3277	-74.2908	-70.1173	-62.09	-55.5862	-73.7447	-54.1039	-49.5079	-59.4731	-44.9652
-1.005	-0.5389	-0.297	-0.455	-0.474	-0.6235	-0.5415	-0.6123	-0.8084	-0.5402	-1.2122															0.0573		0.99	-60.9186	-56.3219	-64.434	-57.8293	-71.3429	-56.3141	-71.7445	-45.9943	-66.0695	-64.4727	-46.1165	-33.1531	-61.0098	-73.7462	-71.2711	-64.678	-55.6566	-72.1725	-53.3901	-50.0406	-60.7887	-44.951
-1	-0.565	-0.2649	-0.4785	-0.4493	-0.6646	-0.6066	-0.5889	-0.7237	-0.6531	-0.8912															0.0573		1	-61.994	-56.8178	-63.3186	-56.7514	-72.1283	-57.8763	-70.8553	-43.8945	-65.7573	-63.6999	-46.9142	-34.948	-60.3232	-72.621	-72.3151	-66.6415	-56.33	-71.4058	-51.2827	-49.8614	-62.6511	-45.2905
-0.995	-0.2785	-0.8409	-0.2168	-0.2726	-0.4081	-0.6204	-0.9356	-0.7545	-0.2659	-1.0473															0.0573		1.01	-61.8869	-56.9424	-58.4793	-53.1552	-72.9005	-57.4591	-70.1495	-42.668	-65.6441	-63.3485	-47.1927	-36.8578	-61.3709	-73.0222	-74.0074	-67.1402	-57.6074	-70.4181	-53.0309	-51.1154	-61.9788	-46.0617
-0.99	-0.4784	-0.5703	-0.4653	-0.277	-0.5553	-0.371	-0.5728	-0.294	-1.0519	-2.0343															0.0573		1.02	-63.1767	-56.5111	-56.8642	-52.0197	-73.9085	-57.7902	-68.0736	-42.6756	-64.2168	-61.8361	-47.48	-37.829	-64.2261	-72.5777	-74.8853	-67.2855	-58.7131	-70.1526	-54.1953	-52.3532	-59.8799	-48.3572
-0.985	-0.2695	-0.5305	-0.4052	-0.2763	-0.5833	-0.3299	-0.67	-0.3411	-0.4724	-0.5577															0.0573		1.03	-64.7203	-53.402	-56.2378	-54.3947	-74.7708	-58.5701	-66.8301	-45.3404	-61.0524	-59.8801	-48.7199	-38.6339	-65.2602	-72.7368	-75.1069	-66.5589	-58.389	-67.7	-52.5676	-51.6324	-58.0815	-49.5904
-0.98	-0.5058	-0.5992	-0.3488	-0.7185	-0.8469	-0.4905	-0.7056	-0.4218	-0.9515	-0.5927															0.0573		1.04	-65.132	-52.2719	-56.261	-56.6556	-75.3041	-56.6858	-63.623	-46.4552	-59.4447	-58.1868	-49.4507	-37.2742	-64.8743	-72.5462	-73.9522	-66.0629	-55.6937	-66.1497	-49.9719	-48.931	-54.8141	-51.4809
-0.975	-0.4967	-0.3261	-0.2862	-0.2973	-0.6525	-0.7227	-0.5779	-0.8077	-0.5183	-1.5567															0.0573		1.05	-62.043	-50.6441	-54.682	-57.4341	-75.7866	-53.9178	-61.7342	-47.0972	-59.501	-53.9223	-50.0983	-37.6018	-66.1699	-72.8952	-72.6489	-64.5148	-54.6541	-66.8835	-50.2002	-47.7501	-52.1512	-49.9678
-0.97	-0.4366	-0.7157	-0.5865	-0.2327	-0.4141	-0.3907	-0.3828	-0.8137	-0.7775	-1.9972															0.0573		1.06	-61.9881	-53.8316	-56.4418	-57.088	-75.9349	-51.4771	-58.9404	-47.8773	-59.4981	-50.3809	-49.2404	-36.8324	-64.5125	-72.7982	-73.4697	-64.1902	-55.3452	-66.9183	-50.5302	-44.9669	-48.9417	-48.0589
-0.965	-0.5117	-0.3393	-0.3021	-0.6496	-0.8066	-0.6326	-0.6052	-0.5092	-0.489	-0.7017															0.0573		1.07	-61.6818	-57.0595	-56.5127	-56.6408	-75.8659	-50.8517	-52.3741	-47.9605	-56.6081	-47.727	-47.0435	-37.973	-61.9394	-71.8073	-73.8591	-64.0254	-55.9659	-65.7698	-51.5463	-44.8894	-47.908	-46.131
-0.96	-0.7133	-0.4633	-0.5434	-0.8786	-0.4471	-0.9124	-0.3924	-0.776	-0.5865	-2.903															0.0573		1.08	-62.423	-56.5924	-56.3519	-55.6285	-75.9239	-51.6367	-46.2984	-49.514	-57.1356	-47.2429	-46.7999	-39.6007	-62.2789	-70.985	-73.8043	-64.4032	-55.7239	-65.4336	-52.2063	-46.6559	-50.2403	-45.7086
-0.955	-0.6727	-0.8958	-0.4575	-0.302	-0.7073	-0.4567	-0.8872	-0.6233	-0.2738	-0.7664															0.0575		1.09	-61.9986	-56.1682	-60.0757	-53.1104	-75.7317	-53.3588	-47.9411	-50.5971	-57.1626	-48.277	-47.1578	-41.0056	-60.9926	-69.6152	-73.472	-65.0122	-55.6723	-67.0313	-52.6524	-47.4651	-51.7622	-46.2201
-0.95	-0.4237	-1.1057	-0.323	-0.4921	-0.3545	-0.5306	-0.4559	-0.967	-0.6506	-1.1363															0.0575		1.1	-62.1263	-56.9522	-62.5423	-52.8896	-76.0423	-53.3969	-50.99	-51.1383	-57.5047	-50.5849	-48.2742	-39.8364	-59.2332	-67.794	-72.9611	-65.8879	-56.2657	-67.5873	-52.4654	-47.7972	-53.3704	-48.577
-0.945	-0.6185	-0.483	-0.6112	-0.3811	-1.0553	-0.7492	-0.5339	-0.7264	-0.4726	-0.8037															0.0592		1.11	-61.4636	-57.6361	-63.109	-54.5033	-76.3145	-52.5139	-54.7577	-49.3672	-57.2429	-51.9043	-49.3422	-39.7562	-58.4818	-69.3709	-70.547	-65.7793	-57.2998	-66.8887	-52.7524	-48.083	-53.9516	-49.8524
-0.94	-0.1522	-0.6112	-0.181	-0.1546	-0.5012	-0.9344	-0.3331	-0.3483	-0.4673	-0.5889															0.0592		1.12	-61.2559	-58.1003	-63.7172	-54.4037	-76.0431	-52.5734	-56.089	-49.1815	-56.042	-51.8071	-50.1059	-40.6484	-60.0989	-67.0039	-68.2999	-66.3797	-60.5014	-65.7782	-53.2512	-46.5202	-54.1074	-48.5165
-0.935	-0.3976	-0.2814	-0.4009	-0.4603	-0.3432	-0.6547	-0.5538	-0.6892	-0.6825	-0.5848															0.0592		1.13	-58.9363	-60.8698	-63.6438	-52.6805	-76.4861	-52.995	-56.9684	-49.7701	-56.2134	-53.9423	-51.5885	-42.9318	-61.0942	-66.7267	-65.6563	-67.6967	-63.8255	-65.4045	-54.5221	-45.8524	-54.7758	-46.7418
-0.93	-0.2844	-0.4168	-0.3977	-0.5307	-0.4706	-0.4813	-0.2623	-0.5775	-0.3509	-1.3283															0.0592		1.14	-54.539	-62.662	-61.929	-53.331	-76.2582	-53.672	-59.2929	-48.1693	-58.3266	-55.6663	-53.3374	-44.8248	-59.689	-65.9065	-64.3085	-67.7248	-66.0579	-65.9029	-55.0177	-46.0989	-56.9208	-45.0798
-0.925	-0.3919	-0.5537	-0.4598	-0.6005	-0.3024	-0.3152	-0.3552	-0.6292	-0.6871	-0.9263															0.0592		1.15	-49.1808	-64.6054	-59.4592	-52.9573	-75.8795	-53.5149	-61.0216	-49.0758	-59.5435	-58.1621	-54.8035	-46.535	-55.7385	-65.8911	-61.738	-64.5613	-67.7566	-66.8997	-53.7859	-46.7261	-57.9619	-43.4016
-0.92	-0.7126	-0.622	-0.2821	-0.3017	-0.44	-0.9399	-0.602	-0.9995	-0.9031	-0.6757															0.0592		1.16	-48.3452	-66.9434	-57.9233	-53.7076	-75.8334	-52.1404	-62.588	-49.9884	-61.4046	-60.347	-56.4871	-46.6251	-56.2778	-66.3849	-59.9416	-60.3485	-69.2606	-67.3556	-53.0397	-47.7486	-58.7419	-44.3913
-0.915	-0.2196	-0.5118	-0.582	-0.5895	-0.2838	-0.3783	-0.7353	-1.0375	-0.6979	-0.6225															0.0592		1.17	-50.4134	-69.3564	-58.73	-53.6531	-76.2381	-52.5755	-64.0404	-52.5203	-63.1326	-62.4342	-57.928	-47.4059	-57.3398	-65.7428	-58.5204	-58.7974	-71.4586	-67.4561	-53.1384	-48.5248	-60.2475	-45.5348
-0.91	-0.4264	-0.3013	-0.7017	-0.4586	-0.5763	-1.0222	-0.3718	-0.5104	-0.4125	-0.9877															0.0592		1.18	-53.6175	-70.6492	-57.4997	-54.9161	-76.5759	-54.8988	-65.1681	-53.6615	-64.5898	-64.9532	-56.671	-47.0827	-56.607	-65.0111	-58.4941	-58.4746	-72.816	-65.822	-52.5883	-47.97	-61.6301	-46.5756
-0.905	-0.3938	-0.604	-0.3115	-0.437	-0.2779	-0.623	-0.7403	-0.9156	-0.8481	-0.6336															0.0592		1.19	-56.209	-70.8739	-56.228	-54.6227	-76.1228	-56.5074	-65.0272	-53.2329	-65.2412	-65.7715	-55.7732	-49.4934	-57.1567	-64.7664	-56.1656	-56.0486	-73.6342	-65.2252	-52.0714	-46.8771	-63.3702	-47.081
-0.9	-0.3509	-0.8452	-0.5502	-0.5967	-0.6535	-0.8365	-0.3089	-0.7084	-0.5598	-1.6836															0.0592		1.2	-57.509	-72.3291	-54.8794	-54.2807	-76.2935	-57.3268	-64.5729	-53.2146	-65.8002	-65.1738	-55.5536	-50.4352	-59.6512	-64.184	-55.4845	-55.3648	-74.3739	-64.6081	-52.6741	-48.0063	-65.672	-49.2702
-0.895	-0.4749	-0.4535	-0.8045	-0.4242	-0.4345	-0.9811	-0.4042	-0.921	-0.4007	-0.7169															0.0592		1.21	-58.5307	-72.6264	-54.2668	-53.4224	-76.5524	-56.1319	-65.2425	-54.1946	-65.9729	-65.9921	-54.5927	-52.7312	-59.6422	-64.3991	-55.5151	-54.2261	-74.8779	-63.8576	-53.4877	-48.7489	-66.8187	-52.2385
-0.89	-0.4321	-0.5721	-0.5298	-0.3702	-0.7083	-0.8238	-0.8728	-1.5027	-1.2311	-1.4297															0.0592		1.22	-61.3318	-72.1816	-53.4531	-54.2996	-76.6592	-54.5692	-65.8668	-54.7736	-66.0433	-67.2763	-53.2487	-55.399	-60.3326	-64.126	-55.7468	-55.7158	-74.7481	-62.6816	-52.4261	-47.7242	-68.1236	-54.8096
-0.885	-0.3316	-0.5138	-0.3271	-0.4602	-0.3678	-0.7975	-0.3199	-0.6618	-0.4742	-0.5521															0.0599		1.23	-63.9903	-71.781	-53.3963	-55.3276	-76.8227	-55.6665	-65.9451	-56.4044	-66.2372	-69.0181	-52.3938	-57.6633	-59.4804	-64.3854	-56.0878	-57.4857	-75.1945	-62.0172	-51.8297	-46.5906	-69.184	-57.6137
-0.88	-0.6321	-0.5484	-0.9067	-0.5656	-0.8829	-0.8355	-0.3638	-0.4872	-0.4328	-1.366															0.0599		1.24	-64.5657	-72.4834	-56.2694	-55.8873	-76.906	-56.2665	-67.4203	-58.1502	-65.777	-70.2037	-51.1287	-59.856	-57.4982	-64.6316	-56.3248	-58.5414	-75.486	-61.7096	-51.7941	-46.8607	-67.8279	-57.4751
-0.875	-0.6496	-0.2313	-0.5029	-0.3698	-0.3861	-0.4675	-0.4126	-0.8553	-0.561	-0.6614															0.0599		1.25	-65.5148	-73.0058	-57.1669	-56.9116	-76.5225	-56.0378	-68.9172	-56.8918	-65.445	-70.8949	-49.7925	-61.2076	-56.1621	-63.7929	-56.3651	-59.4565	-75.9784	-61.2456	-51.5402	-47.9713	-65.6808	-57.3991
-0.87	-0.4742	-0.4475	-0.4623	-0.439	-0.7185	-0.6868	-0.2399	-0.8725	-0.4671	-0.7178															0.0599		1.26	-67.7095	-74.0553	-56.9867	-58.1119	-76.376	-55.3728	-69.5296	-56.5651	-65.105	-71.4517	-49.581	-62.724	-55.5124	-63.2013	-54.7266	-58.7589	-76.0777	-59.9809	-51.5093	-49.4185	-66.7601	-58.5347
-0.865	-0.1982	-0.5546	-0.3403	-0.3583	-0.4307	-0.4604	-0.7267	-0.8529	-0.4557	-0.2496															0.0599		1.27	-69.1277	-74.1289	-57.8827	-60.5266	-76.2817	-55.6499	-69.8424	-56.0583	-64.7234	-71.5337	-47.6454	-63.9107	-56.476	-62.3799	-56.3493	-59.48	-75.7066	-59.7743	-52.6346	-50.3284	-68.0733	-60.1268
-0.86	-0.561	-0.3229	-0.3719	-0.6463	-0.8904	-0.6256	-0.3737	-1.5918	-0.8307	-0.9462															0.0599		1.28	-70.9421	-73.448	-57.2203	-60.6996	-76.5724	-56.9453	-70.0618	-55.4664	-63.9438	-71.3205	-45.6194	-63.8982	-57.9332	-61.8907	-59.4144	-61.2235	-73.761	-61.0513	-53.3524	-52.0696	-68.911	-61.6557
-0.855	-0.6386	-0.3613	-0.7139	-0.4427	-0.729	-0.4532	-1.169	-0.8343	-0.3522	-0.6607															0.0599		1.29	-72.1703	-72.1994	-56.8906	-60.1801	-75.2696	-58.2483	-71.0844	-55.2464	-63.2117	-71.7195	-45.6261	-64.0509	-58.8435	-62.6265	-61.044	-61.1629	-73.3465	-61.3753	-54.7508	-53.6044	-69.413	-62.515
-0.85	-0.5261	-0.5765	-0.5682	-0.6435	-0.664	-0.8366	-0.5857	-0.5999	-0.2973	-0.8575															0.0599		1.3	-71.8549	-70.536	-56.6167	-58.0516	-75.1323	-57.6865	-71.3579	-53.8368	-62.561	-72.3672	-46.7255	-64.2717	-56.8655	-63.1679	-63.4996	-59.5799	-74.4573	-63.1918	-54.8872	-51.9928	-69.631	-63.4302
-0.845	-0.3885	-1.0459	-0.4916	-0.4274	-0.4307	-0.9347	-0.3241	-0.8953	-0.8562	-0.9763															0.0599		1.31	-72.3544	-67.6645	-56.0487	-56.3695	-75.1913	-56.4865	-71.8762	-53.5852	-62.7457	-72.3978	-48.3446	-64.6474	-55.2788	-63.8434	-64.8358	-57.0926	-74.9524	-64.9904	-54.6317	-52.4066	-70.029	-61.795
-0.84	-0.3821	-0.4672	-0.6581	-0.3784	-0.3095	-0.8304	-0.3247	-0.7142	-0.7487	-0.358															0.0599		1.32	-73.7154	-64.3828	-55.4309	-55.2338	-75.389	-57.4288	-73.3488	-52.7837	-62.7901	-72.0439	-48.5184	-64.451	-52.5624	-63.7045	-62.2188	-56.2334	-74.713	-66.9508	-54.4874	-52.1828	-70.5952	-57.7118
-0.835	-0.2372	-0.3606	-0.2539	-0.5053	-0.7859	-0.4539	-0.5071	-0.5052	-0.7526	-0.6944															0.0599		1.33	-74.0305	-62.7988	-54.3985	-53.7585	-75.2933	-56.8697	-73.5346	-52.4304	-62.9498	-71.5872	-48.6076	-63.8495	-50.7835	-64.0788	-58.7885	-55.8437	-75.3522	-69.266	-53.2451	-52.1646	-70.9718	-55.5406
-0.83	-0.491	-0.3569	-0.5007	-0.2449	-0.4033	-0.4445	-0.5329	-0.6816	-0.5028	-0.3919															0.0599		1.34	-73.8135	-61.4865	-52.3456	-52.4144	-74.3622	-58.0389	-73.4932	-52.7858	-62.475	-71.2288	-50.6462	-63.8394	-51.1925	-65.5591	-57.6521	-54.2342	-75.0272	-70.3325	-53.7876	-52.8311	-70.8136	-55.5569
-0.825	-0.4092	-0.6966	-0.6255	-0.6853	-0.387	-0.7032	-0.6535	-0.6716	-0.4483	-0.5403															0.0599		1.35	-73.4473	-60.8937	-53.1209	-49.9985	-74.1638	-56.4835	-72.7733	-55.4027	-61.658	-71.1418	-51.8674	-64.9922	-49.9301	-67.2293	-57.2725	-54.8454	-74.195	-71.9667	-53.8818	-52.9413	-70.0005	-56.8315
-0.82	-0.6874	-0.5502	-0.6552	-0.4633	-0.6893	-0.5934	-0.5564	-0.9454	-0.405	-0.6237															0.0608		1.36	-74.2216	-63.3592	-53.5257	-48.7221	-73.8345	-54.8199	-71.3802	-58.199	-61.1336	-71.3022	-53.1319	-65.6749	-52.3575	-67.3102	-56.891	-55.9868	-70.6096	-73.0778	-53.6273	-54.8361	-70.0011	-55.8867
-0.815	-0.4879	-0.327	-0.2216	-0.7382	-0.582	-1.256	-0.4533	-0.5847	-0.6254	-0.7226															0.0608		1.37	-74.7063	-66.2228	-55.6866	-50.9569	-73.5211	-54.924	-71.6418	-60.8202	-60.6427	-72.0006	-54.0355	-66.2201	-55.1704	-66.3753	-56.2541	-57.197	-67.4332	-73.1963	-53.8786	-56.8692	-70.6923	-54.4687
-0.81	-0.1929	-0.2865	-0.4002	-0.2491	-0.2321	-0.4722	-0.451	-0.7343	-0.6541	-0.8825															0.0608		1.38	-75.8346	-68.9351	-58.9613	-50.6633	-74.2833	-55.1532	-72.6611	-63.0711	-61.7841	-72.5363	-54.9289	-67.1658	-55.9746	-67.233	-54.883	-55.7417	-64.9422	-74.0131	-54.2624	-58.3931	-71.7992	-53.018
-0.805	-0.4047	-0.4168	-0.5493	-0.6861	-0.4765	-0.6155	-0.475	-1.0515	-0.2982	-0.4789															0.0608		1.39	-76.2669	-71.1794	-60.5093	-51.1505	-74.617	-54.2226	-73.2948	-65.0436	-62.4649	-73.0498	-55.1656	-67.5564	-56.7865	-67.0291	-55.3743	-54.3053	-63.1316	-74.3332	-54.8161	-60.3839	-72.3032	-52.2102
-0.8	-0.201	-0.6523	-0.6588	-0.4291	-0.5535	-0.6156	-0.5613	-0.5988	-0.4665	-1.0183															0.061		1.4	-76.6766	-73.0061	-62.655	-54.3294	-74.6002	-52.2781	-74.187	-66.3272	-62.8436	-73.4175	-55.4703	-66.0375	-56.8112	-66.5413	-56.1003	-53.7999	-62.9912	-74.2136	-55.928	-62.8261	-72.4931	-50.9276
-0.795	-0.804	-0.3817	-0.4701	-0.2991	-0.2467	-0.6205	-0.5541	-0.6609	-0.7345	-0.5335															0.061		1.41	-76.6606	-74.6072	-64.4173	-54.2064	-73.5872	-52.6425	-74.7916	-67.8741	-62.4942	-73.1946	-55.0581	-65.4216	-58.2726	-66.1975	-57.7145	-53.7466	-63.4225	-74.6452	-54.4173	-64.7024	-72.6456	-48.3473
-0.79	-0.4479	-0.5456	-0.3342	-0.3997	-0.3763	-0.4613	-0.6851	-0.4518	-0.7516	-0.9844															0.061		1.42	-76.2279	-74.8381	-66.3339	-52.4895	-73.3629	-55.1355	-75.164	-67.3135	-62.6842	-72.892	-54.3176	-66.2543	-60.3955	-67.1362	-61.6379	-55.6171	-64.8851	-75.0154	-54.129	-65.0339	-72.5667	-47.0717
-0.785	-0.4155	-0.5746	-0.4256	-0.4325	-0.8423	-0.629	-0.5237	-0.7042	-0.3583	-0.9177															0.061		1.43	-76.5163	-75.072	-67.8441	-53.2652	-73.1519	-56.6145	-74.7398	-66.9176	-63.1207	-72.3918	-54.6902	-65.7907	-62.9913	-68.0289	-64.6556	-55.9398	-66.6516	-75.5968	-52.6412	-65.8708	-71.3257	-45.397
-0.78	-0.6003	-0.6127	-0.5062	-0.5416	-0.5316	-0.6412	-0.6417	-0.517	-0.4086	-0.5078															0.061		1.44	-76.8025	-75.6606	-70.3801	-52.6512	-73.1934	-55.88	-75.2306	-65.6986	-61.7552	-72.653	-54.3993	-65.0157	-63.9931	-69.2964	-66.389	-55.0919	-68.0502	-75.8743	-51.9092	-66.1066	-71.3766	-45.3316
-0.775	-0.3211	-0.3744	-0.5386	-0.4305	-0.4586	-0.6163	-0.7024	-0.3221	-0.6399	-0.6732															0.061		1.45	-76.9798	-76.0428	-71.7285	-52.4377	-74.1673	-54.9103	-75.1482	-62.8195	-60.5461	-72.6492	-53.0627	-65.2998	-66.8181	-71.134	-67.2464	-55.3481	-69.2317	-75.9972	-50.1938	-64.8976	-71.1902	-44.5589
-0.77	-0.5605	-0.4489	-0.534	-0.2631	-0.6875	-0.7177	-0.3573	-0.7373	-0.5799	-0.2044															0.061		1.46	-77.3889	-76.2318	-71.5254	-53.8756	-74.8009	-54.9873	-74.8837	-58.8011	-60.1257	-72.9022	-50.6664	-65.4954	-69.3462	-71.8307	-69.0138	-55.1787	-70.0684	-75.9982	-49.003	-64.5143	-71.2682	-45.6691
-0.765	-0.4504	-0.3031	-0.5328	-0.4773	-0.3269	-0.9258	-0.651	-0.2641	-0.565	-0.8822															0.0622		1.47	-77.9295	-76.5335	-71.9627	-51.611	-74.7357	-54.465	-75.305	-55.4915	-60.009	-72.7978	-48.7503	-64.7432	-70.9439	-73.2761	-70.4735	-54.7702	-71.0925	-75.878	-51.2247	-62.3379	-71.0425	-46.1464
-0.76	-0.5023	-0.2856	-0.3849	-0.5627	-0.3819	-0.509	-0.8215	-0.8983	-0.4341	-0.6578															0.0622		1.48	-78.2631	-76.6454	-71.4796	-50.5949	-75.211	-54.0764	-75.138	-51.5396	-61.015	-71.2552	-48.0591	-65.0723	-72.1727	-73.9819	-71.2976	-56.7732	-71.758	-75.9346	-52.3216	-60.8124	-71.9524	-47.0442
-0.755	-0.6081	-0.4203	-0.3315	-0.6657	-0.3888	-0.2627	-0.5779	-0.493	-0.4907	-0.3685															0.0622		1.49	-77.7803	-75.946	-69.95	-50.5534	-75.2004	-53.9339	-74.6449	-50.011	-57.8999	-70.7576	-47.021	-65.8977	-72.8597	-74.7121	-71.4833	-58.087	-71.1276	-75.907	-52.1936	-61.0013	-72.2777	-47.1486
-0.75	-0.8494	-0.593	-0.1853	-0.6812	-0.4884	-0.4581	-0.5121	-0.6679	-0.7806	-0.7232															0.0622		1.5	-77.5595	-75.7909	-70.2873	-50.7898	-75.5168	-54.2949	-75.1532	-50.0674	-55.594	-71.9209	-46.331	-66.3254	-72.1733	-75.5235	-71.4909	-59.2111	-69.949	-76.2753	-51.8538	-62.151	-72.0837	-46.9548
-0.745	-0.4312	-0.3523	-0.3828	-0.573	-0.5313	-0.5964	-0.5788	-0.6802	-0.4524	-0.8848															0.0622		1.51	-77.0973	-76.2509	-69.9855	-49.8053	-74.9527	-54.6263	-75.5892	-50.1495	-54.4949	-71.339	-46.5408	-66.7825	-71.153	-76.1311	-70.2942	-60.3691	-69.3057	-76.8097	-50.5806	-63.0301	-71.6158	-46.6455
-0.74	-0.2726	-0.8054	-0.5598	-0.5304	-0.4967	-0.3791	-0.4874	-0.5491	-0.5666	-0.6213															0.0622		1.52	-77.5713	-76.6873	-68.3336	-48.9406	-75.2045	-53.1128	-74.6216	-49.8885	-52.2725	-71.6614	-47.7576	-66.6786	-69.8029	-76.1333	-70.7802	-62.5147	-67.5565	-76.656	-50.4959	-64.0016	-71.7696	-45.5095
-0.735	-0.3039	-0.1615	-0.5402	-0.5071	-0.5752	-0.551	-0.7444	-0.642	-1.0107	-0.8094															0.0622		1.53	-78.0603	-75.9766	-65.8707	-51.4445	-75.7651	-52.0265	-73.0502	-51.6858	-52.298	-72.6366	-49.6623	-67.0201	-69.1408	-76.6711	-71.2488	-65.3754	-65.2113	-76.6585	-50.5431	-64.4865	-72.2238	-43.8811
-0.73	-1.0323	-0.425	-0.2899	-0.2679	-0.912	-0.4187	-0.5718	-0.5539	-0.3453	-0.8699															0.0622		1.54	-78.4514	-76.3289	-60.8098	-55.1468	-76.0289	-52.5104	-73.8089	-51.8022	-54.6928	-73.1924	-50.7424	-67.8001	-68	-77.1017	-72.2186	-66.7123	-66.0442	-76.7348	-51.7071	-62.7763	-71.1453	-43.5344
-0.725	-0.4233	-0.4629	-0.3453	-0.4666	-0.6717	-0.5699	-0.4785	-0.4948	-0.5555	-1.2634															0.0622		1.55	-78.6265	-76.8738	-58.102	-56.9829	-75.9856	-53.5315	-73.6188	-51.7737	-54.121	-73.53	-54.0628	-67.4152	-66.2257	-77.5978	-73.3974	-66.4413	-67.1086	-76.8869	-54.5047	-61.3808	-70.8006	-44.2114
-0.72	-0.4219	-0.7502	-0.3943	-0.397	-0.3942	-0.6848	-0.5267	-0.6807	-0.7845	-0.6561															0.0663		1.56	-78.5057	-77.052	-57.422	-59.0588	-75.3654	-55.0775	-74.2087	-53.5759	-52.1233	-74.0334	-57.0601	-67.2907	-63.7797	-77.888	-73.6713	-67.2308	-67.46	-77.0128	-57.3254	-60.5556	-71.8144	-44.2995
-0.715	-0.2086	-0.6873	-0.4298	-0.3436	-0.3129	-0.4956	-0.9339	-0.8014	-0.6187	-0.4478															0.0667		1.57	-77.0459	-77.4939	-55.6372	-61.6379	-75.8875	-55.609	-73.9523	-54.7849	-50.0764	-73.7732	-58.8924	-67.2725	-63.4648	-78.1535	-74.2938	-68.1192	-68.5214	-76.1134	-58.4315	-61.5723	-71.6132	-47.1919
-0.71	-0.4369	-0.5439	-0.4173	-0.4997	-0.5442	-0.415	-0.723	-0.7173	-0.828	-0.4575															0.0667		1.58	-75.6648	-77.7176	-52.7925	-61.8872	-76.5265	-56.3368	-74.1307	-53.3595	-48.2796	-73.5583	-60.6566	-67.5784	-64.0884	-78.3837	-75.0911	-69.7502	-69.3489	-74.8451	-59.2396	-63.4723	-70.7565	-49.7553
-0.705	-0.4243	-0.6014	-0.3037	-0.8625	-0.5521	-1.113	-0.5627	-0.3782	-0.4196	-0.8961															0.0667		1.59	-74.0716	-77.5049	-49.104	-63.0196	-76.6464	-56.1665	-74.1573	-52.7045	-46.7311	-73.2005	-62.6024	-67.6567	-63.1624	-78.9734	-74.9884	-69.8907	-70.5188	-75.3796	-57.8644	-65.0224	-70.5199	-51.7395
-0.7	-0.6092	-0.3328	-0.5034	-0.7833	-0.6323	-0.5128	-0.6033	-0.6454	-0.5324	-0.4667															0.0667		1.6	-73.8463	-76.2537	-47.3424	-64.3552	-76.5039	-56.4668	-74.7009	-51.5521	-48.2574	-72.9134	-63.7343	-67.7508	-63.1355	-79.1095	-75.4999	-70.0028	-70.643	-75.4965	-56.8356	-65.3859	-69.5425	-53.291
-0.695	-0.2806	-0.5443	-0.2678	-0.2953	-0.5876	-0.7248	-0.6174	-0.7554	-0.6795	-0.3153															0.0667		1.61	-72.9109	-75.4393	-48.7103	-65.6174	-76.3991	-54.7423	-74.6169	-50.916	-49.3225	-73.0151	-64.2499	-67.7576	-61.579	-79.2564	-75.4625	-70.083	-70.5101	-75.9666	-55.4291	-66.066	-69.2691	-52.8215
-0.69	-0.3029	-0.4852	-0.3042	-0.8541	-0.2995	-1.1519	-0.2033	-0.9991	-0.8537	-0.8472															0.0667		1.62	-70.7417	-74.8201	-49.8288	-66.03	-76.5254	-50.3252	-74.2667	-51.2302	-48.4393	-72.3085	-64.9808	-67.0645	-58.7131	-79.245	-75.8025	-68.3591	-70.9445	-76.077	-55.2225	-66.591	-69.8727	-52.3067
-0.685	-0.5957	-0.2792	-0.4649	-0.5802	-0.3568	-0.5525	-0.5225	-1.0542	-0.5527	-0.5957															0.0667		1.63	-67.4426	-75.0386	-53.8467	-64.2104	-76.4627	-48.2808	-75.031	-48.8681	-46.7363	-71.8518	-65.3383	-66.5624	-60.1752	-79.4531	-76.2912	-69.5557	-70.9996	-75.7854	-54.5927	-67.3991	-70.4114	-53.8937
-0.68	-0.5285	-1.0334	-0.1686	-0.7826	-0.5418	-0.4544	-0.3231	-0.5535	-0.6102	-0.8189															0.0667		1.64	-66.1954	-74.426	-54.7553	-63.9523	-76.4117	-49.4515	-75.4164	-48.9465	-47.377	-71.4365	-65.8723	-66.4798	-63.1238	-79.2799	-76.554	-70.542	-70.5191	-75.8733	-53.8098	-67.0488	-70.7251	-55.6043
-0.675	-0.6359	-0.6287	-0.5186	-0.5456	-0.4172	-0.5236	-0.577	-0.5365	-0.4732	-1.4355															0.0689		1.65	-65.8383	-73.4492	-54.3016	-63.8864	-76.1899	-49.7852	-74.7926	-52.1823	-47.0701	-71.7537	-66.3599	-66.4227	-63.3444	-79.4545	-76.515	-71.1186	-70.7797	-76.1778	-53.5625	-66.3739	-69.7585	-57.5755
-0.67	-0.3364	-0.6153	-0.6633	-0.3899	-0.5418	-0.806	-0.5615	-0.5396	-0.6555	-0.6995															0.0689		1.66	-65.1295	-70.5566	-55.0507	-64.3484	-75.8441	-48.9189	-75.1234	-55.3619	-46.2335	-71.9176	-65.9814	-66.0022	-66.026	-79.6385	-76.6777	-71.2944	-69.8489	-75.8872	-55.2208	-65.6566	-69.053	-59.301
-0.665	-0.6869	-0.7071	-0.3871	-0.4471	-0.6547	-0.5596	-0.6356	-0.5225	-0.4794	-0.6357															0.0689		1.67	-64.3257	-67.6414	-56.4278	-65.0122	-75.9932	-48.2477	-74.5103	-58.4447	-45.5058	-71.167	-66.3802	-65.8235	-68.8115	-79.8435	-76.9849	-71.2859	-70.0845	-75.2811	-56.7067	-64.1604	-69.4736	-60.9097
-0.66	-0.5842	-0.2562	-0.3919	-0.4839	-0.6393	-0.637	-0.5533	-0.4807	-0.8261	-0.5706															0.0689		1.68	-63.3064	-65.9226	-56.5933	-64.7302	-76.6284	-50.213	-74.7427	-60.4599	-44.9599	-71.0344	-66.0507	-65.9808	-70.5357	-79.5767	-77.7199	-69.4081	-68.1487	-74.975	-57.2659	-62.5279	-69.288	-62.0885
-0.655	-0.4483	-0.599	-0.4388	-0.5399	-0.578	-0.5422	-0.7943	-0.6776	-0.6012	-0.972															0.0689		1.69	-62.5331	-65.3206	-57.4972	-65.4623	-75.8461	-51.6676	-74.2859	-62.4269	-43.5422	-70.9647	-66.6338	-65.392	-71.7409	-79.8198	-77.7541	-68.5999	-65.5025	-74.4446	-57.7377	-58.3536	-68.951	-63.0875
-0.65	-0.4425	-0.6437	-1.0295	-0.3977	-0.5586	-0.8523	-0.5551	-0.6698	-0.6324	-0.4491															0.0689		1.7	-62.8375	-64.892	-60.1497	-67.1562	-74.9786	-50.1718	-73.7209	-65.0827	-42.3264	-70.609	-66.8065	-65.4643	-73.5443	-79.8978	-77.8966	-66.4728	-62.5485	-73.8129	-57.8781	-57.0169	-68.5559	-63.994
-0.645	-0.4865	-0.8034	-0.4559	-0.5485	-0.5298	-0.7278	-0.4277	-0.906	-0.5038	-0.587															0.0689		1.71	-61.7438	-66.444	-64.2261	-67.9237	-75.0554	-50.0188	-73.226	-66.9582	-41.449	-70.513	-67.1916	-66.2007	-75.1892	-80.0857	-77.3254	-63.7598	-59.4605	-71.9092	-58.5312	-58.2675	-68.2665	-65.0191
-0.64	-0.6364	-0.4743	-0.4025	-0.2778	-0.4083	-0.6762	-0.5735	-0.6552	-0.5835	-0.223															0.0689		1.72	-62.3473	-68.3347	-66.6846	-69.0123	-74.9362	-50.342	-73.6044	-66.2332	-40.0232	-70.3459	-67.1414	-65.7646	-75.8704	-80.0342	-77.4602	-62.2829	-56.1493	-69.5358	-59.767	-54.9669	-67.9894	-65.8841
-0.635	-0.3778	-0.2874	-0.3384	-0.4914	-0.3398	-1.0444	-0.5897	-0.5729	-0.4968	-0.6298															0.0691		1.73	-61.3673	-69.1957	-67.0548	-69.9452	-73.7531	-51.1351	-73.3136	-66.3821	-41.7432	-69.9043	-67.7704	-66.3603	-76.2027	-80.3606	-77.6147	-60.5842	-54.1592	-69.1443	-59.8798	-53.0995	-66.8224	-66.4159
-0.63	-0.4068	-0.6399	-0.9208	-0.5405	-0.3735	-0.7704	-0.4805	-0.5175	-0.5004	-0.5315															0.0691		1.74	-61.0602	-67.0509	-67.2038	-70.8792	-73.2005	-52.1785	-72.3254	-66.7976	-43.1392	-69.3144	-67.4716	-66.5756	-76.8086	-80.3276	-78.0325	-60.3267	-52.5056	-68.4543	-58.6043	-53.5168	-66.591	-66.5332
-0.625	-0.4494	-0.7091	-0.4696	-0.4853	-0.9357	-0.6314	-0.7858	-0.5864	-0.7677	-0.4625															0.0691		1.75	-61.7944	-64.527	-67.979	-71.6298	-73.0974	-53.9789	-71.9687	-68.0547	-43.2083	-68.8281	-67.4174	-66.7825	-77.0883	-80.49	-78.2112	-59.7984	-53.4648	-67.67	-56.8608	-53.3835	-67.3172	-66.1983
-0.62	-0.498	-0.7323	-0.3648	-0.5475	-0.4796	-0.5676	-1.1583	-0.7138	-0.4678	-0.41															0.0691		1.76	-63.3234	-61.3527	-69.0285	-72.6724	-72.1803	-55.732	-72.5488	-68.5524	-43.2477	-67.5134	-67.4919	-66.9588	-77.3695	-80.5928	-78.3475	-57.4492	-55.1883	-68.7039	-55.6334	-52.0961	-68.6407	-66.2002
-0.615	-0.4945	-0.3028	-0.5226	-0.601	-0.4323	-0.7497	-0.7481	-0.2679	-0.8877	-0.4739															0.0691		1.77	-64.7839	-58.6063	-69.444	-73.2075	-71.6208	-55.0971	-73.0078	-69.463	-42.8015	-66.393	-67.1564	-66.5994	-77.9971	-80.692	-78.1932	-56.7343	-58.3878	-69.399	-56.5419	-53.2201	-69.498	-65.965
-0.61	-0.4974	-0.4624	-0.5595	-0.4773	-0.9371	-0.5006	-0.4774	-0.5902	-0.6516	-0.9101															0.0691		1.78	-68.1584	-60.4822	-70.1103	-73.7926	-72.6648	-53.1577	-72.562	-70.1187	-44.1179	-66.1374	-67.3511	-66.682	-77.5209	-80.511	-78.4454	-57.746	-61.7719	-69.3393	-57.9356	-53.2274	-70.07	-66.1995
-0.605	-0.2892	-0.7005	-0.4072	-0.4279	-1.2136	-0.4153	-0.2115	-0.6366	-1.0746	-0.7848															0.0691		1.79	-70.6828	-63.2729	-70.5077	-73.7682	-74.2229	-52.9308	-71.9759	-70.3172	-44.5439	-66.8289	-67.8384	-66.38	-77.1156	-80.5601	-78.5643	-61.1996	-64.8779	-69.2142	-59.2793	-51.3792	-70.1685	-66.9882
-0.6	-0.6704	-0.696	-0.4529	-0.4308	-0.3772	-0.6485	-0.6845	-0.41	-0.5626	-0.9009															0.0691		1.8	-72.739	-65.2743	-70.4687	-73.9639	-73.6638	-51.4342	-72.0259	-70.3421	-44.942	-66.1835	-67.7237	-66.0837	-77.3349	-80.4874	-78.8688	-64.6124	-66.1511	-70.5348	-59.2249	-51.3756	-69.1238	-67.3949
-0.595	-0.595	-0.5714	-0.4843	-0.5114	-0.4378	-0.6441	-0.4573	-0.5316	-0.4539	-0.5303															0.0691		1.81	-73.7018	-67.943	-70.5571	-74.0938	-73.9047	-52.1458	-72.3319	-70.3305	-45.1863	-66.4362	-67.8432	-66.7981	-76.3004	-80.515	-78.8916	-67.4252	-66.9745	-71.1076	-58.1351	-52.6328	-69.2529	-67.2971
-0.59	-0.538	-0.3409	-0.5081	-0.4129	-0.8473	-0.4414	-0.9876	-0.2701	-0.7325	-0.5952															0.0713		1.82	-74.8131	-69.6754	-68.9944	-74.3898	-74.2021	-53.4491	-72.7571	-70.4869	-44.3283	-66.8598	-67.8825	-66.8008	-76.0516	-80.1805	-79.1417	-69.2589	-68.4082	-71.5273	-57.86	-53.8978	-69.0187	-67.6263
-0.585	-0.4793	-0.3186	-0.3151	-0.3528	-0.5052	-0.5658	-0.6463	-0.726	-0.6098	-0.7792															0.0714		1.83	-75.882	-71.75	-66.2001	-74.2937	-74.5787	-54.4695	-72.9083	-71.0288	-41.279	-67.8905	-68.3965	-67.2847	-76.3779	-80.1717	-79.2732	-70.3366	-70.1509	-72.7568	-57.9736	-53.5136	-68.7398	-67.9967
-0.58	-0.5349	-0.7479	-0.6302	-0.615	-0.4452	-0.4313	-0.7054	-0.5628	-0.6003	-0.575															0.0714		1.84	-76.7671	-72.2298	-61.3846	-74.7499	-74.6111	-56.8839	-73.2558	-71.4226	-40.6026	-69.0685	-68.8171	-67.0784	-76.1362	-79.6782	-79.4485	-71.1063	-70.939	-73.4993	-57.0795	-54.8773	-66.3132	-66.9159
-0.575	-0.392	-0.5674	-0.3674	-0.5177	-1.0051	-0.5477	-0.9922	-0.3161	-0.8295	-0.4091															0.0714		1.85	-77.0346	-72.7118	-57.9904	-74.8846	-73.9047	-58.6629	-73.0781	-70.8878	-42.9968	-69.9066	-69.3098	-66.069	-75.2928	-80.0177	-79.4463	-71.0739	-71.5404	-73.2611	-57.3178	-55.7222	-66.1397	-67.3525
-0.57	-0.3305	-0.2899	-0.4767	-0.4256	-0.5918	-0.4806	-0.6938	-0.4112	-0.6112	-0.7476															0.0714		1.86	-77.1719	-72.6956	-56.5367	-74.4937	-74.3144	-60.5383	-73.2266	-70.9833	-43.7175	-70.4872	-69.3198	-64.6555	-73.5768	-80.387	-79.2265	-71.6782	-71.5883	-73.5017	-58.3995	-56.8394	-67.363	-67.3621
-0.565	-0.3461	-0.5888	-0.6246	-0.6275	-0.2136	-0.5473	-0.4917	-0.379	-0.7352	-0.7328															0.0721		1.87	-77.1141	-72.3599	-52.8627	-74.1562	-73.4167	-62.804	-73.0389	-71.0307	-43.6588	-70.8461	-69.2374	-64.6834	-70.7613	-80.5798	-79.2166	-72.2501	-71.8193	-74.2308	-58.6476	-58.7076	-68.0003	-66.407
-0.56	-0.4069	-0.9115	-0.5366	-0.4922	-0.612	-0.7384	-0.4108	-0.2048	-0.6676	-0.3805															0.0721		1.88	-77.249	-70.9177	-53.5059	-74.5547	-72.1094	-64.3678	-73.9706	-71.053	-44.386	-70.7689	-69.4713	-65.5675	-68.567	-80.5066	-79.5534	-72.3309	-72.6744	-74.6903	-57.6456	-59.0166	-67.0375	-66.344
-0.555	-0.3128	-0.2883	-0.4132	-0.4189	-0.5565	-0.5419	-0.4321	-0.7777	-0.6591	-0.4704															0.0721		1.89	-77.4927	-69.5529	-54.5715	-75.0046	-71.5199	-66.013	-74.4333	-70.9724	-44.1675	-71.1076	-69.6957	-65.921	-65.0331	-80.8501	-79.4829	-72.142	-73.896	-74.83	-58.0104	-59.8015	-65.8101	-66.7515
-0.55	-0.3316	-0.6574	-0.3167	-0.4391	-0.644	-0.3386	-0.5432	-0.8001	-0.9321	-0.4846															0.0721		1.9	-78.0815	-68.6173	-56.5889	-75.5873	-71.5526	-66.8703	-74.8288	-70.846	-43.2974	-71.1032	-69.9008	-65.307	-61.7485	-79.9239	-79.6636	-71.891	-74.6164	-74.7929	-58.4895	-60.4198	-65.7675	-67.5761
-0.545	-0.5555	-0.4499	-0.2304	-0.4811	-0.4827	-0.8839	-0.3687	-0.82	-0.8517	-0.5889															0.0721		1.91	-78.1779	-68.1589	-58.7508	-75.4639	-71.2384	-67.78	-75.2867	-71.4243	-45.5627	-71.4746	-69.8027	-64.8283	-62.0314	-79.1846	-79.7076	-72.7768	-74.3344	-75.0391	-56.0954	-62.3132	-66.358	-68.0374
-0.54	-0.4922	-0.6633	-0.4604	-0.5028	-0.2664	-0.4412	-0.2987	-0.5417	-0.8789	-0.6531															0.0721		1.92	-78.353	-69.216	-60.4173	-75.3755	-70.8333	-67.3265	-75.6114	-71.3592	-46.4931	-71.5678	-69.6074	-65.8966	-62.9398	-79.7926	-79.7931	-73.6015	-74.2856	-73.7007	-57.2472	-64.0602	-65.1559	-68.0496
-0.535	-0.5999	-0.2133	-0.4851	-0.5502	-0.343	-0.4816	-0.6456	-0.2109	-0.7976	-0.4319															0.0721		1.93	-78.5875	-70.249	-59.8819	-75.4251	-70.0566	-68.3336	-75.2535	-71.0553	-45.0511	-71.4487	-69.0221	-66.3762	-64.2804	-78.4807	-79.6422	-74.3216	-74.084	-73.7302	-58.2694	-65.0481	-61.0252	-67.9378
-0.53	-0.6677	-0.4681	-0.6479	-0.4973	-0.5786	-0.7071	-0.4795	-0.9697	-0.5101	-0.8101															0.0721		1.94	-78.6279	-71.2749	-60.3763	-75.598	-68.2289	-69.5792	-75.8331	-70.6921	-45.1797	-71.8927	-69.1957	-66.3976	-65.3504	-76.4403	-79.7072	-74.6652	-74.351	-73.929	-58.739	-66.1311	-59.1005	-68.0992
-0.525	-1.0193	-0.2929	-0.2493	-0.524	-0.3922	-0.3834	-1.4724	-0.7909	-0.8113	-0.3152															0.0721		1.95	-77.0383	-71.6109	-60.2086	-75.461	-67.6135	-70.2756	-74.8128	-70.2811	-45.7407	-72.1997	-68.6227	-66.4735	-65.1769	-75.7732	-79.8314	-74.6876	-75.0928	-74.3837	-58.8502	-67.4864	-58.5587	-67.7931
-0.52	-0.3	-0.3878	-0.3261	-0.849	-0.8122	-0.8558	-1.4103	-1.0406	-0.2795	-0.5446															0.0721		1.96	-75.0508	-71.9136	-57.6622	-75.2562	-68.1554	-70.909	-73.9244	-69.2844	-46.4403	-72.6997	-67.8087	-66.4527	-64.4307	-73.7381	-79.9469	-74.7231	-75.1901	-74.26	-58.3566	-69.0778	-60.0767	-68.0592
-0.515	-0.3046	-0.3371	-0.6531	-0.2037	-0.4283	-0.6643	-0.628	-0.4863	-0.6904	-0.5969															0.0721		1.97	-75.2667	-72.8523	-57.092	-74.6017	-69.1447	-70.9389	-74.0216	-68.7184	-47.4464	-73.1903	-67.9334	-66.0782	-64.5026	-72.2395	-79.8735	-74.7382	-75.5269	-74.1986	-58.3489	-69.994	-62.1324	-67.9469
-0.51	-0.7278	-0.3189	-0.1832	-0.1909	-0.3176	-0.5583	-0.6691	-0.398	-0.5784	-0.7202															0.0742		1.98	-76.7346	-73.129	-58.6394	-74.5827	-70.6129	-69.7362	-73.9577	-68.7802	-47.578	-73.8438	-67.9596	-65.5344	-59.7429	-71.5172	-79.7981	-74.7165	-76.281	-73.5524	-56.4832	-70.625	-63.521	-67.7631
-0.505	-0.5478	-0.4704	-0.4594	-0.2022	-0.9191	-0.5037	-0.7484	-0.3536	-0.6802	-0.8949															0.0742		1.99	-77.3248	-74.5093	-60.4596	-74.8585	-71.1188	-66.2543	-73.3899	-69.3121	-48.1135	-74.008	-68.376	-64.438	-56.2564	-69.5067	-79.6437	-75.0883	-76.9051	-73.1218	-56.2514	-70.8815	-64.8595	-67.988
-0.5	-0.4921	-0.3745	-0.2293	-0.7952	-0.9332	-0.5389	-0.6886	-0.3597	-0.6622	-0.6671															0.0742		2	-77.953	-75.742	-60.5705	-75.3209	-70.1555	-64.4959	-73.5468	-68.3624	-47.6782	-73.8484	-68.6681	-64.5845	-52.1274	-68.43	-79.4592	-75.5557	-77.2	-72.76	-57.036	-71.1348	-64.807	-68.0734
-0.495	-0.5561	-0.3451	-0.6958	-0.208	-0.8662	-0.8366	-0.7857	-0.4002	-0.8813	-0.6571															0.0742		2.01	-78.4189	-76.8854	-61.3708	-75.4906	-69.7617	-62.1761	-73.6891	-67.8685	-47.0808	-73.9021	-69.0216	-64.7189	-48.8406	-68.101	-79.388	-75.7291	-77.5088	-73.2397	-56.6077	-71.5248	-65.0977	-68.1854
-0.49	-0.5825	-0.5815	-0.6417	-0.46	-0.5111	-0.2965	-0.2956	-0.6516	-0.6954	-0.4583															0.0748		2.02	-78.5381	-77.4159	-61.6252	-75.4517	-69.5587	-59.3135	-73.8988	-66.6479	-47.6991	-74.1487	-68.4167	-65.869	-47.8722	-66.9801	-79.6214	-76.2695	-77.4649	-73.0243	-55.0449	-72.1001	-65.2783	-68.1564
-0.485	-0.4613	-0.3503	-0.3941	-0.4453	-0.7049	-0.5771	-0.4118	-0.369	-0.7044	-0.5423															0.0748		2.03	-78.4966	-77.9538	-61.0144	-75.5689	-69.3768	-60.2983	-73.1976	-65.7361	-47.3531	-73.6978	-68.0151	-66.4575	-50.7053	-67.5096	-79.3848	-76.3161	-77.4753	-73.2726	-54.9201	-72.495	-65.2147	-67.3085
-0.48	-0.3774	-0.7261	-0.2651	-0.2842	-0.3372	-0.4693	-0.5776	-0.6224	-0.8626	-0.4158															0.0748		2.04	-78.6633	-78.1453	-63.7128	-75.1179	-68.761	-58.7701	-74.22	-65.2435	-48.2112	-73.3037	-68.1642	-66.3753	-53.1721	-67.1852	-79.5024	-76.4976	-77.0363	-70.9705	-56.4853	-72.7565	-64.7559	-64.7604
-0.475	-0.4979	-0.397	-0.7213	-0.4322	-0.5235	-0.6789	-0.5185	-0.7092	-0.3331	-0.4449															0.0748		2.05	-78.6731	-78.2783	-65.4121	-75.3711	-68.6441	-56.386	-75.2315	-64.6413	-49.0555	-73.0762	-68.3208	-65.9082	-51.3706	-66.3245	-79.5378	-76.8272	-77.2099	-71.0207	-57.0348	-72.7103	-63.1477	-63.347
-0.47	-0.9563	-0.5174	-0.4336	-0.7773	-0.4393	-0.364	-0.4528	-0.3515	-0.4467	-0.6129															0.0748		2.06	-78.8351	-78.6832	-64.899	-75.6178	-68.8783	-55.3096	-75.9355	-65.6584	-49.2569	-73.2609	-68.2784	-65.8797	-51.7093	-65.8328	-79.8038	-76.7081	-76.8971	-71.9211	-58.1702	-72.4567	-63.513	-63.6112
-0.465	-0.539	-0.3618	-0.6253	-0.5451	-0.4635	-0.5567	-0.5399	-0.6992	-0.3231	-0.4956															0.0748		2.07	-78.9197	-78.9429	-65.4369	-75.6625	-66.9434	-55.4924	-76.3541	-66.4657	-47.7712	-73.7044	-67.7089	-65.796	-53.0502	-65.1091	-79.8715	-76.4961	-76.4342	-72.6538	-58.6635	-72.7031	-64.3396	-63.9034
-0.46	-0.406	-0.6138	-0.6213	-0.3501	-0.7074	-0.5581	-0.6339	-0.8085	-1.179	-0.5861															0.0748		2.08	-78.2843	-79.1129	-65.1588	-75.9375	-65.7919	-55.7765	-76.8207	-66.8214	-46.6518	-73.8061	-66.7752	-66.1507	-53.277	-64.4624	-79.9236	-75.8765	-76.6451	-73.7109	-58.8232	-72.1646	-64.9771	-64.61
-0.455	-0.3789	-0.2525	-0.6091	-0.5381	-0.6689	-0.943	-0.3863	-0.466	-0.629	-0.5763															0.0748		2.09	-76.8388	-79.1945	-64.064	-75.7973	-65.6023	-56.7625	-76.8556	-66.9051	-47.7094	-73.8626	-67.307	-64.6658	-54.285	-63.7874	-79.8462	-75.152	-77.1127	-74.0953	-60.4767	-72.1493	-64.3158	-64.5306
-0.45	-0.5418	-0.2062	-0.3696	-0.3944	-0.6348	-0.7657	-0.9207	-0.7131	-0.6061	-0.5224															0.0748		2.1	-76.0024	-79.2613	-58.0692	-76.0141	-64.8116	-56.0173	-77.2372	-67.4156	-47.8064	-73.4361	-67.0836	-64.7998	-56.1098	-62.9796	-80.1311	-74.2088	-77.1985	-73.7344	-62.3554	-72.0686	-63.3257	-64.7347
-0.445	-0.5164	-0.283	-0.2369	-0.4544	-0.387	-0.4021	-0.9197	-0.4946	-0.8945	-0.3093															0.0748		2.11	-74.644	-79.3222	-53.2085	-75.979	-61.6725	-58.2637	-77.1492	-67.2501	-48.1564	-73.8463	-67.0636	-64.8711	-58.755	-64.0039	-79.4907	-71.6841	-76.8458	-70.9418	-64.259	-72.3859	-63.056	-64.8047
-0.44	-0.3503	-0.2074	-0.382	-0.685	-0.8592	-0.8788	-0.6312	-0.509	-0.678	-0.506															0.0748		2.12	-74.2233	-79.1063	-51.9339	-75.9486	-59.899	-60.063	-77.1191	-67.0157	-47.1825	-73.7792	-68.0379	-65.217	-62.4185	-64.7739	-79.6667	-67.0875	-76.8712	-70.7829	-65.3096	-71.2387	-64.7775	-65.4213
-0.435	-0.5168	-0.3667	-0.7807	-0.3426	-0.4608	-0.4082	-0.2847	-0.4387	-0.6123	-0.8869															0.0748		2.13	-72.2415	-78.0319	-53.2721	-75.7091	-58.8379	-61.47	-76.6365	-67.6733	-44.2651	-73.4573	-68.1898	-65.7521	-66.0352	-67.6588	-79.8698	-65.6119	-77.1327	-71.7763	-66.3573	-70.7336	-65.6937	-65.8176
-0.43	-0.5446	-0.4806	-0.4942	-0.6535	-0.5039	-0.6994	-0.772	-1.0022	-0.5948	-0.9219															0.0748		2.14	-71.3977	-77.5798	-55.5547	-75.8192	-58.2091	-63.5712	-75.8928	-67.7753	-43.6151	-73.3315	-68.5321	-66.0936	-67.858	-69.3632	-79.8248	-63.3675	-76.7275	-73.141	-67.0767	-70.6619	-65.34	-66.7525
-0.425	-0.3152	-0.5167	-0.2952	-0.8771	-0.7976	-0.9051	-0.6378	-0.6759	-0.6109	-0.4108															0.0748		2.15	-70.3398	-78.629	-56.1534	-75.5353	-57.1173	-65.3021	-75.405	-67.323	-42.3798	-73.0409	-68.1314	-66.1235	-69.7833	-70.3999	-79.8837	-61.7618	-76.9409	-73.6449	-67.5667	-70.9175	-65.3096	-67.0732
-0.42	-0.6054	-0.2504	-0.4251	-0.6399	-0.7339	-0.7516	-0.4808	-0.5298	-0.2488	-0.5476															0.0748		2.16	-70.7329	-79.2378	-56.9632	-75.9584	-57.2331	-66.5573	-75.7001	-68.3615	-43.0273	-71.7537	-67.2133	-66.5092	-71.6875	-72.1931	-80.2367	-62.2812	-76.544	-73.5503	-67.3527	-71.4938	-65.5849	-67.6471
-0.415	-0.6504	-0.6805	-0.5637	-0.8671	-0.3014	-0.3672	-0.3726	-0.4432	-0.7622	-0.8141															0.0758		2.17	-71.2445	-79.3813	-58.703	-75.7872	-58.7973	-68.6319	-75.5559	-68.9105	-44.2177	-72.1999	-66.1919	-66.7955	-73.0994	-72.5938	-80.33	-64.4514	-76.4609	-74.301	-67.5664	-70.6923	-66.805	-68.2227
-0.41	-0.6757	-0.7205	-0.5015	-0.5861	-1.0001	-0.651	-0.4773	-0.5805	-1.0832	-0.6471															0.0758		2.18	-72.5342	-79.2215	-60.7031	-75.6517	-60.4831	-70.2007	-75.0035	-68.7116	-45.1389	-72.144	-65.2261	-66.8283	-73.564	-72.0918	-80.2452	-66.5709	-76.0754	-75.1326	-67.8481	-70.4916	-66.947	-68.1055
-0.405	-0.2612	-0.4113	-0.5792	-0.5473	-0.5387	-0.3868	-0.7288	-0.5748	-0.6911	-0.4293															0.0758		2.19	-73.4679	-79.2223	-63.9343	-75.4512	-62.4028	-71.0516	-75.2393	-68.4727	-44.8708	-71.4891	-65.9718	-67.7713	-74.0212	-70.8632	-80.2986	-68.6311	-76.4177	-75.6943	-67.7391	-70.2652	-66.6695	-67.3012
-0.4	-0.6435	-0.2727	-1.4505	-0.5882	-0.3742	-0.6323	-0.7205	-0.9213	-0.4861	-0.7936															0.0758		2.2	-74.0282	-79.5099	-66.7342	-75.6975	-64.3436	-71.9629	-75.6787	-68.5208	-45.8925	-71.7647	-66.1282	-67.9588	-74.742	-70.0783	-80.5377	-69.9557	-75.9854	-75.6763	-68.5101	-70.7391	-66.776	-67.681
-0.395	-0.486	-0.6464	-0.5245	-0.8268	-0.649	-0.7189	-0.5919	-0.7742	-0.6747	-0.9973															0.0758		2.21	-74.1316	-79.895	-69.1631	-75.8597	-66.132	-72.834	-75.779	-69.1359	-44.8898	-71.8144	-65.5673	-66.8254	-75.1921	-70.2333	-80.603	-70.5803	-75.4271	-75.3514	-69.064	-71.1581	-66.2816	-68.6127
-0.39	-0.5559	-0.4431	-0.5845	-0.3133	-0.5815	-0.7427	-0.3837	-0.5978	-0.4207	-0.6053															0.0758		2.22	-73.369	-80.0333	-71.0562	-75.9532	-68.0093	-73.4427	-76.5108	-68.4418	-45.3201	-71.4827	-66.1417	-65.1825	-75.4819	-70.1402	-80.8101	-70.3909	-74.8718	-75.6287	-69.5564	-69.9477	-65.2374	-68.1938
-0.385	-0.5382	-0.3666	-0.3327	-0.3191	-0.3353	-0.4071	-0.9044	-0.8508	-0.5779	-0.9444															0.0758		2.23	-69.9606	-80.0337	-72.4518	-75.8324	-68.2968	-73.7393	-76.8892	-63.7898	-46.5975	-71.5305	-66.0072	-64.9974	-75.936	-71.2335	-80.5244	-70.2194	-74.5374	-75.8897	-69.7636	-70.1645	-64.9489	-67.9216
-0.38	-0.7041	-0.4057	-0.4842	-0.3567	-0.2579	-0.3599	-0.631	-0.6297	-0.4702	-0.4933															0.0758		2.24	-67.6012	-79.7704	-73.0852	-75.4097	-68.3841	-73.5257	-76.5875	-63.2884	-47.5386	-71.5721	-66.8637	-65.9197	-75.585	-71.8298	-80.7245	-70.1947	-74.6493	-75.9248	-69.8669	-70.068	-65.0818	-67.8612
-0.375	-0.5972	-0.4636	-0.3372	-0.5468	-0.4812	-0.3144	-0.5794	-0.5402	-0.2991	-0.6416															0.0758		2.25	-63.2523	-80.1294	-73.9888	-74.6002	-68.6533	-73.7796	-75.5434	-64.5805	-48.1865	-71.4661	-67.4864	-66.2912	-74.4966	-70.665	-80.8685	-69.4289	-74.9278	-75.3107	-70.1826	-70.7094	-64.8184	-68.4358
-0.37	-0.5068	-0.324	-0.5673	-0.3125	-0.4139	-1.1461	-0.6459	-0.5984	-0.6196	-0.36															0.076		2.26	-63.0662	-80.2992	-74.5622	-73.969	-68.638	-74.2426	-73.6424	-65.4639	-48.6987	-71.7078	-67.7588	-65.6987	-74.1284	-68.0382	-80.8638	-70.183	-74.6639	-75.4799	-70.0035	-71.3619	-65.0905	-67.9442
-0.365	-0.6042	-0.2107	-0.9962	-0.5007	-0.4678	-0.6352	-0.5303	-0.777	-0.4673	-0.447															0.0769		2.27	-64.9104	-80.2919	-75.2461	-74.2268	-69.8532	-74.3674	-73.3991	-66.6684	-48.8841	-71.073	-68.1526	-64.292	-73.588	-67.3731	-80.553	-69.9135	-74.8407	-75.7913	-69.8512	-71.2633	-65.8803	-68.5997
-0.36	-0.4972	-0.5922	-0.3847	-0.8409	-0.2633	-0.7718	-0.7489	-0.4305	-0.3799	-0.7787															0.0769		2.28	-63.6095	-80.4672	-75.3282	-74.5915	-70.1024	-74.8232	-72.1698	-67.4989	-47.3943	-70.106	-68.606	-62.8394	-73.0173	-66.1499	-80.7338	-69.0126	-75.8577	-75.7625	-69.65	-71.6685	-65.5675	-68.4168
-0.355	-0.1924	-0.3655	-0.2819	-1.0436	-0.6616	-0.5897	-0.6291	-0.4405	-0.6472	-0.5545															0.0769		2.29	-62.8033	-80.4355	-75.329	-74.3297	-70.8064	-75.2238	-70.1526	-66.9142	-47.1103	-70.775	-68.4548	-61.9624	-73.7897	-62.7387	-80.7698	-69.3123	-76.445	-75.8435	-69.8091	-71.2344	-65.8064	-68.0161
-0.35	-0.2843	-0.4362	-0.3704	-1.104	-0.2441	-0.2731	-0.598	-0.5753	-0.8417	-0.5054															0.0769		2.3	-62.2632	-80.4341	-74.9762	-74.4071	-72.0522	-75.5803	-69.9344	-66.5404	-47.7017	-71.1073	-68.4904	-60.9978	-74.1011	-57.5838	-80.8501	-69.0132	-76.338	-75.6041	-70.0945	-70.6214	-65.1856	-67.4941
-0.345	-0.392	-0.4388	-0.2517	-0.3781	-0.4483	-0.5204	-0.5654	-0.6815	-0.7638	-0.7088															0.0769		2.31	-61.7129	-80.6348	-75.2982	-73.8225	-72.6891	-75.7753	-70.2492	-66.8527	-46.1615	-70.3845	-68.4274	-58.4177	-73.5617	-56.8239	-80.5295	-69.7321	-76.2764	-75.1036	-70.385	-69.9486	-64.1695	-67.2653
-0.34	-0.252	-0.7744	-0.6011	-0.4764	-0.3861	-0.5728	-0.3776	-0.5105	-0.3363	-0.7408															0.0769		2.32	-61.2401	-80.2835	-76.1357	-73.7633	-72.848	-75.493	-69.9531	-66.9583	-45.3472	-69.6669	-68.8225	-58.671	-72.9044	-55.7965	-80.7918	-70.7408	-75.8907	-75.3314	-70.0484	-68.0931	-64.0921	-66.7725
-0.335	-0.6324	-0.6732	-0.2698	-0.4411	-0.5602	-0.6868	-0.4854	-0.9312	-0.6554	-0.4311															0.0772		2.33	-60.0209	-80.2605	-76.5941	-73.1038	-73.3148	-75.647	-69.7443	-66.5373	-45.5081	-69.2798	-69.5139	-58.4781	-73.6487	-55.3845	-80.8322	-71.1121	-75.49	-75.5347	-70.3491	-67.2462	-64.0961	-67.1559
-0.33	-0.5291	-0.6342	-0.3452	-0.7119	-0.3987	-0.5937	-0.4502	-0.8794	-0.9126	-0.8862															0.0772		2.34	-59.324	-80.4395	-76.4896	-73.1366	-73.5878	-75.9138	-69.5751	-65.657	-46.4267	-69.8554	-69.2589	-58.5376	-73.8641	-53.7273	-81.1607	-71.7264	-75.7539	-76.075	-70.7124	-64.7127	-65.0041	-66.2242
-0.325	-0.6455	-0.6638	-0.4097	-0.4392	-0.6228	-0.4614	-0.8029	-1.402	-1.4626	-0.4132															0.0786		2.35	-58.411	-80.4869	-76.4296	-72.8841	-72.6573	-75.9342	-68.6661	-65.2583	-46.757	-69.8038	-68.5164	-59.3718	-73.8977	-54.8117	-81.1478	-71.944	-75.5931	-75.0487	-70.6169	-61.1563	-64.7417	-65.442
-0.32	-0.6717	-0.4207	-0.4899	-0.4059	-0.4873	-0.55	-0.7025	-0.309	-0.605	-0.8236															0.0786		2.36	-57.0216	-80.1938	-76.8538	-72.9193	-71.2453	-76.0135	-66.3536	-65.4343	-47.6692	-70.536	-69.1208	-60.0652	-75.2676	-55.4146	-81.1382	-72.0474	-75.3625	-74.1312	-69.8341	-59.3251	-63.446	-65.0453
-0.315	-0.3419	-0.3721	-0.6077	-0.4357	-0.8926	-0.9703	-0.6988	-0.5489	-0.7633	-0.5854															0.0786		2.37	-53.7878	-80.5411	-76.8854	-73.1538	-70.8357	-76.0825	-66.0089	-66.2259	-48.5168	-71.2579	-69.359	-60.6581	-75.8128	-52.7089	-81.0774	-72.6128	-75.0853	-73.8597	-69.9193	-59.1129	-60.5936	-64.5004
-0.31	-0.4136	-0.3051	-0.3674	-1.2271	-0.5311	-0.8072	-0.3457	-0.3112	-0.5473	-0.9037															0.0786		2.38	-52.7908	-80.723	-76.4362	-73.8463	-70.1173	-76.1165	-67.6518	-67.5221	-49.9661	-71.8387	-68.784	-60.887	-75.322	-47.9674	-81.1877	-72.8082	-74.872	-74.3294	-70.4784	-57.7168	-60.0639	-64.7063
-0.305	-0.3588	-0.3336	-0.4767	-0.2955	-0.5412	-0.997	-0.7515	-0.6428	-1.5049	-0.7358															0.0786		2.39	-54.16	-80.9213	-76.1989	-73.6188	-70.0446	-76.0188	-68.7128	-68.7892	-50.603	-72.4454	-69.3765	-61.3971	-75.6378	-48.9925	-80.9999	-72.2569	-75.6612	-73.5619	-70.3461	-58.2007	-59.9808	-64.1411
-0.3	-0.4644	-0.656	-0.6075	-0.4748	-0.5131	-0.435	-0.9353	-0.5073	-0.6307	-0.3422															0.0786		2.4	-55.6839	-80.9415	-76.7519	-74.1678	-67.7705	-75.0197	-69.4533	-68.0365	-49.3636	-72.9115	-69.277	-62.4142	-73.7973	-53.8326	-80.8963	-70.0772	-75.5846	-73.7013	-70.3827	-59.3584	-59.2181	-63.6095
-0.295	-0.3577	-0.5747	-0.2413	-0.4849	-0.5314	-0.5308	-0.7341	-0.8339	-0.5295	-0.8589															0.0786		2.41	-57.8279	-81.0692	-76.6637	-74.5404	-66.3946	-75.1532	-68.9221	-67.1014	-50.9338	-72.966	-68.7935	-62.5384	-73.2462	-55.4753	-81.0435	-67.3389	-75.2509	-72.8386	-70.1869	-60.018	-58.2997	-63.0051
-0.29	-0.4362	-0.4215	-0.4631	-0.2872	-0.3205	-0.6919	-0.6419	-0.4868	-0.8692	-1.1856															0.0786		2.42	-57.8998	-81.1519	-75.1096	-74.2953	-67.1672	-74.8515	-69.3625	-63.7476	-51.926	-72.4049	-68.3119	-62.3024	-73.9944	-53.2442	-81.1436	-66.2096	-74.8106	-72.8893	-69.9805	-60.2615	-56.7427	-62.6524
-0.285	-0.3899	-0.5087	-0.3473	-0.5782	-0.4884	-0.7435	-0.1593	-0.8243	-1.0152	-0.5758															0.0786		2.43	-58.2086	-81.1449	-73.0016	-73.8771	-66.035	-75.4121	-69.8537	-62.1269	-52.4312	-72.997	-68.6006	-63.5066	-73.5803	-55.302	-81.3	-63.4328	-74.3321	-73.5156	-69.6687	-60.2301	-55.5582	-62.0175
-0.28	-0.5256	-0.8891	-0.3063	-0.4057	-0.6109	-0.6421	-0.7461	-0.6463	-0.7947	-0.6712															0.0786		2.44	-60.0482	-81.15	-69.7055	-74.6091	-65.6087	-75.5136	-70.6586	-62.3009	-52.251	-73.4242	-68.8269	-63.9261	-71.4679	-56.9669	-81.4616	-59.4183	-74.5015	-74.2052	-69.4986	-60.9291	-53.2878	-60.4932
-0.275	-0.5023	-0.2886	-0.5654	-0.7044	-0.3336	-1.2851	-0.419	-0.7198	-0.8345	-1.0144															0.079		2.45	-60.6537	-81.1391	-68.54	-74.8846	-63.1186	-74.5192	-70.7993	-63.1683	-53.0966	-73.8266	-69.7176	-64.3526	-69.5674	-58.5127	-81.2703	-59.5238	-74.4698	-74.7209	-69.6516	-61.2743	-52.778	-60.3029
-0.27	-0.2944	-0.723	-0.6582	-0.3659	-0.5808	-0.6051	-0.3506	-0.3092	-0.9728	-0.8192															0.079		2.46	-57.1648	-81.236	-66.8929	-75.4462	-61.4108	-72.8944	-71.339	-63.1104	-53.7372	-73.562	-69.5901	-64.1055	-69.7253	-59.995	-81.0963	-61.4416	-74.1011	-74.38	-70.1002	-61.0898	-52.4319	-58.4604
-0.265	-0.5519	-0.3766	-0.6471	-0.4256	-0.4655	-0.9397	-0.4123	-0.495	-1.0209	-0.5711															0.079		2.47	-57.4803	-81.317	-63.8068	-75.468	-58.8609	-70.9306	-72.4045	-63.349	-53.2877	-73.0521	-69.5329	-63.895	-70.5829	-61.1853	-81.0809	-63.6227	-73.7933	-74.7231	-69.8625	-60.7158	-53.3058	-58.5097
-0.26	-0.3351	-0.7076	-0.7625	-0.3708	-0.6002	-1.1354	-0.3809	-0.3327	-0.5374	-1.0213															0.079		2.48	-58.2083	-81.4226	-61.6142	-75.6276	-54.3043	-68.4544	-73.452	-62.4995	-54.3115	-73.277	-69.438	-63.9211	-69.8962	-61.4702	-81.2366	-64.655	-73.791	-74.4939	-69.5019	-62.3474	-53.1654	-59.3318
-0.255	-0.2985	-0.4537	-0.6627	-0.5546	-0.3903	-0.9904	-0.753	-0.4882	-0.6261	-0.682															0.079		2.49	-58.5973	-81.5302	-61.1008	-75.4307	-55.4213	-66.385	-73.0498	-62.9016	-54.3645	-73.8368	-69.7904	-63.2625	-70.5126	-61.1229	-81.2747	-65.0665	-74.5622	-74.5534	-69.6262	-63.7796	-53.3882	-60.771
-0.25	-0.4453	-0.3205	-0.6504	-0.6812	-0.7279	-0.7946	-0.6312	-1.1363	-0.3321	-0.7762															0.079		2.5	-61.6709	-81.5352	-60.2336	-74.9849	-56.7467	-63.669	-72.804	-62.7623	-54.1364	-73.9505	-69.3147	-62.4222	-70.5107	-59.137	-81.4726	-66.8251	-74.9016	-75.4942	-68.3966	-64.7021	-55.1138	-62.7983
-0.245	-0.7503	-0.5159	-1.0265	-0.8166	-0.5895	-0.598	-0.4412	-0.5929	-0.7663	-0.7312															0.079		2.51	-64.5049	-81.5587	-59.3207	-75.2785	-58.8109	-60.5644	-73.4912	-60.2325	-54.8462	-74.2804	-69.6562	-62.5168	-69.894	-58.9278	-81.5721	-68.3949	-74.8311	-76.1546	-67.8662	-66.2692	-55.1949	-63.8736
-0.24	-0.4049	-0.3328	-0.83	-0.2807	-0.4083	-0.5823	-0.7122	-0.3639	-0.6973	-1.1633															0.079		2.52	-66.5079	-81.517	-60.8307	-75.4735	-58.9429	-60.0926	-73.7495	-60.218	-56.4751	-74.5543	-69.8856	-62.3193	-70.6541	-58.685	-81.5915	-69.4748	-74.8473	-76.4964	-67.3061	-68.0116	-55.2179	-63.5764
-0.235	-0.3561	-0.4114	-2.1241	-0.4409	-1.1208	-0.4084	-0.495	-0.4406	-0.4812	-0.8951															0.079		2.53	-69.3513	-81.5994	-62.9102	-75.9569	-57.6376	-59.4676	-74.0125	-62.3647	-57.6471	-75.0006	-70.0067	-60.8952	-71.4714	-58.4209	-81.5434	-70.6027	-75.0577	-76.6296	-66.9876	-69.2448	-55.3374	-63.1424
-0.23	-0.1933	-0.4518	-0.9122	-0.3165	-0.9074	-0.4139	-0.6936	-0.4622	-0.7457	-0.1987															0.0794		2.54	-72.1976	-81.2329	-63.5571	-76.3989	-56.4784	-59.7314	-74.9815	-63.373	-56.5068	-75.1622	-70.189	-58.2393	-71.649	-58.5347	-81.6057	-71.6539	-75.6326	-76.1681	-64.8424	-69.9338	-56.9511	-63.7758
-0.225	-0.3639	-0.6455	-1.3302	-0.3724	-0.9056	-0.8414	-0.4499	-0.5148	-0.9697	-0.876															0.0794		2.55	-73.8534	-81.2549	-62.3911	-75.5197	-54.6564	-61.9209	-75.6184	-62.9149	-55.0922	-74.9989	-69.8938	-57.3087	-70.4848	-59.6474	-81.5034	-72.6546	-74.9637	-76.2987	-62.2238	-70.737	-58.3902	-63.7032
-0.22	-0.5966	-0.7886	-0.9415	-0.4627	-0.822	-0.4315	-0.528	-0.5135	-0.4028	-0.6395															0.0794		2.56	-74.8181	-81.2819	-59.6809	-75.6827	-53.4715	-64.9075	-75.7492	-62.8902	-55.3961	-75.0507	-70.3285	-56.6347	-69.0588	-58.5538	-81.4911	-72.2681	-74.3912	-77.2079	-60.973	-71.8686	-58.071	-61.3673
-0.215	-0.5137	-0.9835	-1.9329	-0.2914	-0.3241	-0.7155	-0.5489	-0.4591	-0.7604	-0.8429															0.0794		2.57	-74.7531	-81.4256	-55.2817	-75.7168	-54.2204	-66.4392	-75.5267	-63.0342	-55.1953	-75.1024	-70.8751	-56.0823	-69.6182	-59.205	-81.3066	-71.868	-75.1415	-77.8224	-62.2438	-72.6643	-57.8525	-59.5468
-0.21	-0.4348	-0.5223	-1.511	-0.4064	-0.4119	-1.1528	-0.7737	-0.4122	-0.5385	-0.4424															0.0794		2.58	-75.3033	-81.4371	-54.8289	-75.2283	-53.3165	-68.2362	-75.8339	-63.0795	-54.8346	-75.4019	-71.1078	-53.2561	-68.2425	-57.3064	-81.394	-72.1381	-75.1785	-78.293	-62.6181	-72.9306	-58.7131	-58.6261
-0.205	-0.5795	-0.9734	-1.5075	-0.4881	-0.5675	-1.2275	-0.7151	-0.6729	-0.9021	-1.0332															0.0794		2.59	-75.8887	-81.3667	-54.9162	-75.2869	-53.7669	-68.5705	-76.5968	-62.0096	-54.6381	-75.4327	-71.1765	-53.0504	-67.8803	-57.1141	-81.3004	-72.1707	-76.0242	-78.392	-64.3669	-73.3887	-57.4303	-59.0117
-0.2	-0.6374	-0.5281	-1.6608	-0.6145	-0.4335	-0.9601	-0.6371	-0.5031	-0.6182	-0.5793															0.0794		2.6	-75.898	-80.7358	-56.4859	-75.3244	-55.0298	-69.3584	-77.0407	-61.8802	-54.7069	-75.5695	-70.7193	-53.8161	-69.1267	-56.8118	-81.1433	-72.0813	-76.1481	-78.036	-65.7124	-73.9661	-56.597	-60.9528
-0.195	-0.5398	-0.3347	-0.7286	-0.5414	-0.9106	-1.0479	-0.4138	-0.5412	-0.5564	-0.6724															0.0794		2.61	-76.2924	-80.4141	-59.0083	-75.2881	-55.4015	-69.4255	-77.1021	-61.916	-54.357	-75.2412	-70.0609	-54.1037	-70.1047	-56.9791	-81.097	-72.2853	-76.2114	-77.9141	-67.0323	-74.2013	-57.1579	-61.9718
-0.19	-0.6339	-0.4058	-1.4977	-0.4932	-0.4443	-0.6907	-0.2647	-0.4496	-0.8114	-0.4042															0.0794		2.62	-76.2405	-80.7018	-59.5338	-75.4742	-57.2069	-69.046	-77.2832	-60.1379	-54.4626	-75.0974	-69.283	-54.4289	-71.8663	-57.7524	-81.234	-72.5087	-76.443	-78.1264	-68.3695	-74.252	-57.3431	-61.727
-0.185	-0.2993	-0.6827	-0.9397	-0.6531	-0.6615	-0.4583	-0.7855	-0.2343	-0.6491	-0.8286															0.0794		2.63	-75.8838	-80.556	-59.5155	-75.4857	-57.7199	-68.8711	-77.5816	-60.815	-53.7016	-75.0108	-69.0372	-54.6108	-73.6726	-58.9641	-81.0442	-71.7215	-75.5933	-77.7808	-69.5088	-74.3858	-56.0974	-61.3443
-0.18	-0.4142	-0.5421	-1.6006	-0.2798	-0.3338	-0.6812	-0.5811	-0.6399	-0.8727	-0.4042															0.0804		2.64	-76.254	-80.4653	-58.8452	-75.426	-55.7243	-69.2558	-77.5999	-61.9292	-52.9452	-75.3868	-68.381	-54.967	-74.3452	-58.6871	-80.4982	-72.1507	-74.6184	-77.1367	-69.6228	-74.4872	-54.8547	-62.0746
-0.175	-0.3099	-0.3498	-0.8117	-0.4235	-0.6257	-0.6065	-0.2417	-0.443	-0.7948	-0.6865															0.0804		2.65	-77.0587	-80.6721	-59.3768	-74.7543	-54.1371	-69.4405	-77.6581	-63.1425	-53.9316	-75.4843	-67.7864	-53.1212	-74.3338	-59.4896	-79.4533	-72.368	-74.4211	-77.404	-69.6965	-74.5341	-53.4271	-63.5457
-0.17	-0.6473	-0.6167	-0.4949	-0.7916	-0.5428	-0.9932	-0.6776	-0.7201	-0.7419	-0.5284															0.0804		2.66	-76.9527	-80.2411	-60.5283	-73.8818	-52.6544	-70.1758	-76.6394	-64.275	-53.7591	-75.6195	-67.6308	-49.9014	-74.3282	-58.7317	-78.8654	-72.229	-73.6696	-77.5934	-69.2198	-74.4957	-55.0691	-63.0023
-0.165	-0.3937	-0.4626	-0.9238	-0.4285	-0.5155	-0.9014	-0.5465	-0.2546	-0.8154	-0.9906															0.0804		2.67	-76.0615	-79.3448	-62.44	-74.279	-53.316	-70.1703	-76.1792	-64.9737	-53.3241	-75.9521	-68.0905	-51.1987	-74.2679	-56.2105	-78.6159	-72.8001	-73.5915	-77.9318	-69.6931	-74.7946	-57.0464	-61.1851
-0.16	-0.569	-0.4847	-0.9339	-0.5147	-0.6005	-1.0892	-0.8516	-0.5916	-0.3474	-0.725															0.0805		2.68	-75.6804	-79.2831	-64.3727	-75.2635	-52.7214	-70.1665	-76.2779	-64.6689	-53.8141	-76.0046	-67.5519	-52.8696	-74.6287	-56.6557	-76.4162	-72.5922	-73.0737	-78.2042	-70.2283	-74.6765	-57.135	-59.4402
-0.155	-0.5183	-0.2564	-1.1543	-0.5211	-0.3221	-1.0675	-0.2443	-0.4501	-0.3649	-1.1971															0.0816		2.69	-76.285	-79.422	-66.086	-75.6096	-51.2898	-70.0497	-76.7862	-63.707	-54.7319	-76.0608	-67.1519	-54.1869	-75.175	-57.7994	-76.9042	-70.8366	-73.8437	-78.1514	-70.8685	-74.7356	-57.5848	-59.167
-0.15	-0.275	-0.6332	-1.8272	-0.3341	-0.4457	-0.5787	-0.5141	-0.9648	-0.7059	-0.5635															0.0816		2.7	-76.3464	-79.4017	-67.769	-75.4968	-48.7836	-69.0272	-77.5168	-62.4667	-55.3548	-76.12	-66.0442	-54.3227	-74.8322	-57.068	-78.027	-68.8503	-74.4601	-78.1131	-71.0431	-74.8254	-57.9465	-59.3607
-0.145	-0.457	-0.6895	-1.2494	-0.3859	-0.3894	-1.0117	-1.0463	-0.3114	-0.9302	-1.2324															0.0816		2.71	-76.2915	-79.7659	-68.3603	-74.9947	-50.2788	-68.1558	-77.0377	-61.0927	-56.6159	-75.6006	-64.9986	-53.5007	-72.6642	-55.6043	-78.0925	-68.9119	-75.0729	-78.037	-70.654	-74.8625	-58.3223	-58.3408
-0.14	-0.5139	-0.5668	-0.6145	-0.5835	-0.9406	-1.2455	-0.342	-0.6288	-0.3279	-0.5324															0.0816		2.72	-74.4539	-79.5299	-70.0931	-75.4675	-52.4266	-68.7082	-76.9238	-58.6284	-56.5347	-74.8129	-65.5969	-52.1431	-73.0205	-56.6739	-78.0426	-69.0285	-74.8708	-78.2512	-71.0596	-74.4319	-58.6342	-57.4117
-0.135	-0.5266	-0.6518	-1.1275	-0.5112	-0.6752	-1.1408	-0.7397	-0.5218	-0.6102	-1.3582															0.0816		2.73	-73.2609	-78.2605	-71.6551	-74.8102	-53.0058	-68.7366	-76.8288	-58.179	-55.463	-75.1941	-65.894	-52.934	-72.953	-57.3077	-78.3244	-69.0413	-75.7767	-78.6516	-71.2079	-74.3286	-57.6073	-54.9638
-0.13	-0.7037	-0.3059	-0.9068	-0.2667	-0.7025	-0.9079	-0.6825	-0.6565	-0.4971	-0.4361															0.0816		2.74	-72.3961	-77.1341	-73.0124	-74.4336	-51.4906	-67.7914	-76.6528	-58.5834	-56.2621	-75.4892	-66.663	-54.2921	-73.419	-58.4415	-79.4086	-69.0559	-75.477	-78.8185	-71.1931	-73.9452	-57.5554	-54.3137
-0.125	-0.6563	-0.3937	-0.8094	-0.3466	-0.7379	-0.8292	-0.4064	-0.3463	-0.5148	-0.4828															0.0816		2.75	-71.0619	-76.4508	-74.075	-73.2281	-51.833	-66.5334	-76.8405	-59.5772	-57.1681	-75.8409	-66.394	-55.2074	-73.0638	-59.2889	-79.4069	-70.1497	-74.8131	-78.8799	-71.4116	-74.0567	-57.0808	-55.0154
-0.12	-0.8496	-0.8203	-0.4483	-0.3428	-0.4551	-0.7039	-0.6325	-0.5664	-0.6494	-0.4997															0.0816		2.76	-69.6245	-75.8482	-74.9158	-72.7791	-53.8106	-64.9127	-77.0544	-59.8315	-57.1329	-75.8429	-66.9603	-53.4912	-72.7338	-58.3083	-79.2459	-70.0435	-74.8442	-78.5582	-71.9052	-74.1235	-58.1316	-55.0798
-0.115	-0.3732	-0.628	-0.5412	-0.4613	-0.8161	-1.1457	-0.6762	-0.5632	-0.7488	-0.7066															0.0816		2.77	-65.8716	-75.5034	-75.3377	-73.0629	-55.5223	-61.5102	-75.6634	-61.8039	-57.7411	-75.9053	-67.5705	-52.3232	-72.9913	-59.5528	-78.8864	-69.7304	-75.3801	-78.5631	-72.0503	-73.8097	-58.5057	-52.8153
-0.11	-0.6016	-0.9328	-0.3096	-0.3132	-0.9799	-0.6273	-0.6616	-0.3877	-0.5848	-0.645															0.0816		2.78	-61.8089	-75.6482	-76.0823	-73.517	-55.7846	-60.3441	-75.4208	-62.6462	-57.7071	-75.8719	-67.4826	-51.3771	-71.6151	-57.7057	-78.1839	-69.7151	-76.2137	-78.4578	-72.2009	-73.9099	-56.7569	-52.3222
-0.105	-0.3739	-0.542	-0.5254	-0.6125	-0.5407	-1.2926	-0.6283	-0.4684	-0.4924	-1.1464															0.0826		2.79	-57.78	-76.4984	-76.2294	-73.4271	-56.6087	-59.4212	-75.8803	-63.1468	-57.1845	-75.9973	-67.3622	-52.2841	-71.0352	-56.1087	-77.5357	-69.4739	-77.0253	-78.1873	-72.2697	-73.7833	-55.0792	-53.9519
-0.1	-0.5633	-0.6012	-0.7853	-0.4831	-0.7585	-0.4354	-0.5116	-0.4578	-0.3135	-0.707															0.0838		2.8	-57.2933	-77.182	-76.4931	-73.3507	-57.8577	-57.8001	-76.3803	-63.7517	-58.5815	-76.2253	-68.0363	-54.165	-71.9392	-55.0113	-77.9849	-70.8821	-76.9518	-77.9736	-71.9489	-70.7841	-53.8002	-55.1695
-0.095	-0.3978	-0.9391	-0.5596	-0.4408	-0.9055	-0.617	-0.401	-0.6362	-0.5852	-1.4445															0.0838		2.81	-57.2446	-77.2626	-77.1506	-72.798	-58.0841	-57.1606	-76.7491	-63.918	-59.7771	-75.7539	-68.452	-55.5008	-71.7555	-53.6891	-77.9774	-71.1005	-77.058	-74.8157	-72.1606	-67.4292	-54.8267	-55.3438
-0.09	-0.4213	-0.6579	-1.0455	-0.3619	-0.9504	-0.5692	-0.819	-0.6971	-0.5687	-2.2071															0.0838		2.82	-55.9821	-77.0874	-76.7601	-72.2935	-58.0569	-57.5081	-76.7375	-64.5247	-59.4588	-75.4565	-68.8318	-56.4896	-69.5213	-53.0495	-77.1541	-71.5742	-77.3209	-72.0992	-72.4731	-65.9566	-56.4488	-55.1404
-0.085	-0.3866	-0.7778	-0.3148	-0.5691	-0.2471	-0.8806	-0.2603	-0.4504	-0.5536	-0.4832															0.0838		2.83	-57.1155	-77.5226	-77.2943	-71.4835	-59.4316	-57.4019	-75.8916	-65.9961	-59.2102	-75.5092	-68.6641	-55.0261	-69.6837	-53.3528	-76.1749	-72.0688	-77.1719	-71.6974	-71.9682	-64.5113	-56.6946	-56.5703
-0.08	-0.3456	-0.602	-0.8967	-0.4657	-1.169	-0.9992	-0.5061	-0.5419	-0.392	-0.6893															0.0838		2.84	-59.7229	-77.2032	-77.697	-72.0552	-59.8051	-58.7974	-76.028	-65.6285	-59.7537	-75.5322	-68.8489	-52.6595	-69.0715	-51.4659	-76.5671	-71.5108	-77.2325	-69.5051	-72.1168	-63.2156	-55.639	-58.2271
-0.075	-0.1856	-0.2857	-0.5547	-0.4395	-0.4632	-0.5956	-0.4367	-0.6989	-0.6101	-0.5935															0.0847		2.85	-62.8275	-77.1252	-77.415	-72.7835	-60.5995	-57.1283	-76.3855	-63.9712	-60.8572	-75.5812	-69.1403	-50.914	-68.8707	-53.2797	-76.0739	-71.9475	-77.3859	-67.5697	-72.0059	-60.7118	-54.5579	-58.3577
-0.07	-0.3617	-0.3856	-1.0057	-0.2609	-0.6413	-0.5884	-0.9022	-0.6192	-0.5312	-0.6587															0.0847		2.86	-66.3545	-77.663	-77.6036	-71.911	-61.277	-54.8555	-75.6364	-62.813	-60.3726	-75.3044	-68.2097	-51.3567	-69.4919	-56.9746	-76.2924	-71.0072	-77.1622	-63.9745	-71.7992	-60.3041	-54.939	-58.8803
-0.065	-0.3575	-0.508	-1.1745	-0.3021	-0.6952	-0.4668	-0.3303	-0.3383	-0.4406	-0.7313															0.0847		2.87	-68.9272	-77.9289	-77.4442	-71.0808	-62.5572	-54.5529	-75.4031	-63.2593	-61.1731	-74.2331	-68.2713	-51.7259	-70.7269	-58.9034	-76.2408	-69.5605	-77.3521	-61.9481	-71.8636	-60.0212	-54.962	-59.353
-0.06	-0.6743	-0.5532	-0.6777	-0.4976	-0.8702	-0.4635	-0.6438	-0.8908	-0.6213	-0.3468															0.0847		2.88	-71.3713	-78.354	-75.6488	-71.508	-63.5869	-56.1038	-74.7607	-64.3571	-62.0628	-73.864	-67.569	-51.3239	-71.4239	-60.7597	-76.4284	-70.0873	-77.449	-60.6468	-71.9315	-58.1657	-54.5014	-58.9513
-0.055	-0.3764	-0.6982	-0.6935	-0.5431	-0.5563	-0.9141	-0.3747	-0.8219	-0.9224	-0.6386															0.085		2.89	-72.8218	-78.1612	-74.4478	-71.4412	-64.5627	-58.279	-74.3581	-64.2966	-62.2316	-73.7697	-67.9912	-51.3101	-70.067	-63.9951	-76.9734	-71.2756	-77.5827	-60.2644	-72.0551	-56.9862	-53.968	-57.478
-0.05	-0.6884	-0.2609	-0.3748	-0.3844	-0.5438	-0.6328	-0.68	-0.7034	-0.5462	-1.0305															0.085		2.9	-74.1644	-77.9365	-74.8749	-71.4349	-65.2045	-59.7404	-74.4479	-63.3055	-62.1155	-73.5081	-68.4193	-52.2215	-69.1591	-65.8963	-76.7841	-71.0269	-77.7008	-60.0153	-71.9989	-57.8174	-54.5734	-56.1543
-0.045	-0.2665	-0.736	-0.3851	-0.5702	-0.6732	-0.76	-0.2904	-0.9546	-0.541	-0.3551															0.085		2.91	-74.9957	-78.6952	-76.4668	-71.6424	-64.3897	-61.9417	-73.9528	-62.6714	-61.8419	-73.6922	-68.5379	-51.6954	-68.0747	-66.4761	-76.8703	-69.1695	-77.9187	-58.278	-71.0709	-59.0597	-53.7702	-55.95
-0.04	-0.3372	-0.6469	-1.0038	-0.6134	-0.6475	-0.752	-0.4738	-0.4074	-0.5135	-0.7238															0.085		2.92	-75.397	-79.2978	-77.3624	-71.0233	-63.1781	-64.66	-73.1673	-62.3418	-59.7015	-73.5741	-68.5957	-50.553	-65.7919	-66.6496	-77.6129	-69.3337	-77.8056	-58.5573	-68.9888	-60.7869	-53.8481	-56.8814
-0.035	-0.3682	-0.4158	-0.6591	-0.3451	-0.4667	-0.6497	-0.8365	-0.2997	-0.6938	-0.7168															0.085		2.93	-76.2662	-79.6816	-77.2624	-70.891	-63.6136	-67.122	-73.4819	-61.2445	-57.529	-73.6241	-68.6469	-49.5299	-66.5541	-66.6933	-78.3502	-70.463	-77.3018	-58.6945	-66.0652	-62.7396	-54.4849	-58.4746
-0.03	-0.2712	-0.6931	-1.4976	-0.6561	-0.4637	-1.2435	-0.6303	-0.6265	-0.8037	-0.6519															0.085		2.94	-75.5505	-79.8758	-76.089	-71.3258	-65.4204	-68.5902	-73.5909	-60.5673	-57.5403	-74.0166	-68.692	-49.3614	-64.1377	-67.0862	-78.9427	-70.8228	-77.4049	-57.7124	-63.5616	-64.8384	-56.7044	-59.5958
-0.025	-0.3095	-1.3513	-0.504	-0.434	-0.6575	-0.6376	-0.9684	-0.3097	-0.5098	-0.3367															0.085		2.95	-76.191	-80.2531	-75.6578	-71.7982	-66.1172	-69.175	-73.7167	-59.8575	-58.2266	-74.2659	-68.7395	-50.7025	-64.7916	-67.5639	-79.2854	-68.1641	-77.1118	-56.3245	-60.9055	-66.5415	-56.3823	-60.0679
-0.02	-0.5528	-0.8465	-0.45	-0.7584	-0.2947	-0.5099	-0.6514	-0.5732	-0.7108	-0.793															0.0855		2.96	-76.3771	-80.3514	-76.7183	-71.9426	-66.4415	-70.4437	-73.9351	-60.3436	-57.6469	-74.4879	-68.1023	-51.4513	-66.8918	-67.2757	-79.549	-68.4131	-76.9501	-55.7314	-54.8268	-67.4652	-55.6125	-59.5155
-0.015	-0.2145	-0.374	-0.6649	-0.4418	-0.4322	-0.4143	-0.4315	-0.2923	-0.4389	-0.4474															0.0855		2.97	-76.5807	-80.1572	-77.6778	-71.9144	-66.4374	-70.2953	-73.8005	-60.946	-56.7932	-74.7269	-68.0379	-49.8178	-68.6527	-67.4849	-79.8148	-68.3295	-77.1111	-55.0452	-46.4798	-67.6782	-52.607	-58.6203
-0.01	-0.2602	-0.5168	-1.6532	-0.6335	-0.7423	-0.6838	-0.5872	-0.7791	-0.6553	-0.9546															0.0855		2.98	-76.0445	-80.396	-78.2048	-72.1602	-65.8546	-69.9847	-74.3141	-61.5413	-57.3344	-74.6312	-68.0452	-48.7918	-69.4893	-65.7101	-79.7282	-69.2253	-76.7932	-54.6848	-44.1989	-68.0911	-52.9614	-57.2829
-0.005	-0.7909	-0.8987	-0.8874	-0.3956	-1.0811	-0.6088	-0.339	-0.2917	-0.5612	-0.9147															0.0855		2.99	-75.6122	-80.5627	-78.5275	-73.1632	-66.6446	-69.808	-74.4118	-61.0562	-58.1409	-74.9286	-67.6871	-48.6258	-69.7478	-65.4775	-79.9895	-68.2968	-76.9424	-55.7187	-45.1399	-67.4007	-53.1677	-57.5281
0	-0.6427	-0.617	-0.2786	-0.667	-1.0792	-0.4926	-0.5342	-0.5147	-0.9001	-0.438															0.0855		3	-76.456	-80.9222	-78.5995	-74.2993	-67.9259	-70.0992	-74.9692	-60.0438	-57.921	-74.6114	-67.2919	-49.7766	-69.7356	-64.4104	-80.1916	-67	-77.2588	-54.6507	-46.4439	-66.9005	-52.3584	-57.5046
0.005	-0.4511	-0.8716	-0.3202	-0.6204	-0.7991	-0.6921	-0.6748	-0.4227	-0.9043	-0.8665															0.0855		3.01	-77.1546	-81.232	-78.7115	-75.2084	-67.5626	-69.6065	-75.0173	-59.9921	-58.3482	-73.9969	-66.4612	-52.5212	-69.7478	-63.0931	-80.2701	-66.0359	-77.2559	-53.757	-49.3796	-67.1191	-50.6885	-57.0847
0.01	-0.3903	-0.4843	-0.7089	-0.2271	-0.8269	-0.5035	-0.5139	-0.8521	-0.4599	-0.6825															0.0855		3.02	-77.3579	-81.3966	-78.5597	-76.1592	-67.7049	-70.0731	-74.9268	-58.0451	-56.8982	-73.1766	-65.5797	-53.7991	-69.835	-62.2017	-79.9583	-67.3581	-77.3384	-54.3242	-51.8459	-67.5644	-51.4831	-57.0157
0.015	-0.322	-0.6467	-0.2779	-0.4725	-0.5662	-0.9025	-0.8461	-0.653	-0.5431	-0.7454															0.0855		3.03	-77.8615	-81.3254	-78.5689	-75.8754	-67.1396	-71.2262	-75.1636	-55.2968	-54.1121	-73.6618	-65.2263	-54.7694	-65.9192	-61.9688	-80.0197	-68.1658	-76.7903	-54.0224	-52.3248	-67.9079	-53.0487	-57.2929
0.02	-0.471	-0.8222	-0.5582	-0.4013	-0.68	-0.3443	-0.4997	-0.7796	-0.6175	-0.7589															0.0855		3.04	-77.5165	-80.843	-78.4746	-75.3571	-65.5792	-72.0503	-75.0575	-54.3115	-55.4533	-74.3233	-64.0506	-54.3196	-66.1211	-60.7907	-80.2206	-68.8902	-76.5056	-54.2764	-52.245	-67.7867	-53.2329	-58.3632
0.025	-0.2829	-0.2553	-0.7066	-0.3714	-0.4231	-0.5438	-0.5327	-0.4874	-0.8903	-0.1856															0.0857		3.05	-77.2325	-80.2847	-77.1774	-74.7865	-65.3272	-71.6199	-75.1506	-54.073	-56.98	-74.7136	-64.7092	-53.9537	-66.8541	-58.4863	-80.2571	-69.3848	-77.0711	-54.4885	-53.8299	-66.8803	-51.4612	-58.7309
0.03	-0.6053	-0.5674	-0.4536	-0.7959	-0.8569	-0.5085	-0.4009	-0.5697	-0.4446	-0.4674															0.0857		3.06	-77.957	-80.4785	-76.4336	-74.998	-65.1926	-71.1086	-75.9387	-55.6978	-58.5095	-74.2366	-64.8502	-54.2583	-67.0883	-56.9156	-80.39	-69.5767	-77.7161	-55.0679	-56.1816	-64.3822	-48.8106	-57.4272
0.035	-0.3932	-0.4802	-0.4663	-0.8864	-0.4594	-0.6801	-0.6264	-0.6086	-0.9766	-0.6166															0.0862		3.07	-78.257	-80.9811	-76.834	-75.0655	-65.8873	-70.8096	-76.6197	-58.2318	-58.262	-73.8478	-64.521	-53.2606	-67.9816	-57.7266	-80.5325	-71.1925	-78.4186	-55.0957	-58.1256	-63.479	-46.2802	-57.1907
0.04	-0.5091	-0.5305	-1.0567	-0.8193	-0.7992	-0.3082	-1.1139	-0.298	-0.7491	-0.6646															0.0862		3.08	-77.946	-81.0287	-77.6022	-75.6485	-67.3148	-71.3621	-77.1988	-61.8489	-57.5069	-74.1188	-64.8006	-51.117	-68.8043	-59.0369	-80.6335	-72.0831	-77.6187	-54.9245	-60.7455	-62.8072	-47.2968	-58.3791
0.045	-0.4823	-0.3929	-0.245	-0.8017	-0.6033	-0.8302	-0.5346	-0.7487	-0.3216	-0.3994															0.0862		3.09	-78.1871	-81.2944	-77.9938	-75.9978	-66.8347	-72.2476	-77.3622	-64.8213	-56.4409	-74.1158	-65.7396	-51.813	-69.267	-60.367	-80.5385	-71.9914	-76.9504	-53.7155	-62.5441	-61.5566	-47.318	-58.8886
0.05	-1.1366	-0.4292	-0.6068	-0.7064	-0.8911	-0.7609	-0.485	-0.5429	-0.6601	-0.5217															0.0862		3.1	-78.5219	-80.3	-78.4288	-76.3545	-65.2315	-72.3666	-77.5613	-65.9573	-57.1239	-73.3415	-66.2741	-51.2587	-69.8698	-60.8847	-80.9029	-69.3925	-76.9276	-53.1827	-63.2135	-59.8653	-48.2057	-59.3492
0.055	-0.4014	-0.5096	-0.3996	-0.6705	-0.6276	-0.3545	-0.6574	-0.6967	-0.5078	-0.3166															0.0862		3.11	-78.1139	-79.5004	-78.6049	-76.2662	-63.3604	-72.6344	-77.6944	-66.9675	-57.56	-72.5424	-67.1826	-50.5496	-70.5785	-61.5231	-81.0094	-69.0602	-76.4833	-54.3793	-61.5773	-58.4334	-48.3516	-59.3338
0.06	-0.7534	-0.9528	-0.6934	-0.3541	-0.627	-0.549	-0.3424	-0.5928	-0.4914	-1.2156															0.0862		3.12	-76.7935	-78.3511	-78.4527	-76.6766	-62.4753	-73.129	-77.9295	-67.5111	-57.0201	-73.2446	-67.0088	-50.2322	-71.6711	-64.6831	-81.2729	-69.0382	-76.2634	-56.2646	-61.2653	-57.5177	-47.6375	-60.0087
0.065	-0.4316	-0.4436	-0.3395	-0.7687	-0.6212	-0.3713	-0.4493	-0.315	-0.5683	-0.6198															0.0862		3.13	-76.5889	-78.5443	-78.5983	-77.0252	-61.4438	-74.1885	-77.7728	-67.7155	-57.0373	-73.9374	-67.8333	-48.6455	-72.0395	-67.986	-81.0637	-69.1243	-76.3232	-57.2577	-60.8745	-54.8401	-47.6675	-60.8699
0.07	-0.7598	-0.6077	-1.0952	-0.5611	-0.5863	-0.5376	-0.5193	-0.4148	-0.5349	-0.567															0.0862		3.14	-76.8027	-77.3364	-78.9154	-77.4441	-62.1629	-74.5058	-77.1933	-68.2112	-57.6709	-74.1484	-66.8329	-47.5616	-72.1458	-70.2872	-80.8762	-69.0363	-76.3237	-57.0068	-59.5514	-52.7704	-50.4712	-60.8746
0.075	-0.4283	-0.3495	-0.576	-0.5295	-0.6932	-0.6773	-0.641	-0.6549	-0.6332	-0.2936															0.0862		3.15	-77.2217	-78.7134	-78.8103	-77.3734	-61.135	-74.4147	-77.0633	-68.1366	-55.9059	-73.4055	-66.3478	-47.6663	-72.9967	-71.958	-80.9201	-69.5123	-76.0634	-54.6095	-59.1527	-51.292	-52.5586	-60.2981
0.08	-0.2398	-0.5193	-1.3406	-0.7143	-0.4643	-0.756	-0.3805	-0.5225	-0.3766	-0.6032															0.0862		3.16	-77.0749	-79.5836	-78.9282	-77.0862	-60.8797	-73.7659	-77.2894	-67.6593	-54.9097	-73.3167	-66.2141	-48.2227	-72.9712	-73.3041	-80.7126	-68.5156	-75.4277	-56.3394	-59.2352	-51.0471	-51.023	-61.0625
0.085	-0.3608	-0.7791	-0.7579	-0.3774	-0.5203	-0.5579	-0.5639	-0.4528	-0.4598	-0.5937															0.0862		3.17	-76.5199	-79.1751	-78.8397	-76.7389	-61.8957	-72.8586	-77.406	-68.3318	-54.2543	-72.3505	-66.1836	-47.8938	-72.4496	-74.5441	-80.0865	-67.8667	-75.145	-59.0596	-59.5254	-51.1917	-51.6298	-61.7119
0.09	-0.5366	-0.6116	-0.6018	-0.6958	-0.3464	-0.5326	-0.3577	-0.3894	-0.4892	-0.4271															0.0862		3.18	-77.7092	-77.4641	-78.9015	-76.5254	-61.8747	-73.0501	-77.2603	-68.8049	-53.6769	-71.7522	-66.0139	-47.0294	-72.2582	-75.193	-79.8648	-66.0263	-74.8468	-60.1297	-59.1716	-52.8339	-53.0324	-61.378
0.095	-0.2502	-0.3829	-0.4978	-0.8048	-0.6974	-0.569	-0.483	-0.5844	-0.702	-0.298															0.0862		3.19	-78.026	-74.7266	-79.093	-76.5054	-63.2064	-72.3573	-77.5583	-68.88	-53.5289	-72.5313	-66.778	-45.9085	-72.097	-75.412	-80.1341	-67.3967	-74.4301	-58.3638	-57.7573	-54.2535	-53.5561	-59.4968
0.1	-0.3491	-0.4561	-0.9597	-0.3277	-1.2108	-0.4411	-0.4161	-0.6741	-0.6581	-0.8866															0.0862		3.2	-78.2158	-72.4304	-79.1682	-76.8126	-64.6854	-72.8511	-78.2066	-67.9864	-54.8802	-72.997	-67.0984	-46.8341	-72.1214	-75.5635	-80.2126	-69.6103	-74.0463	-56.151	-57.2067	-54.6568	-53.5521	-59.5767
0.105	-0.3384	-0.8483	-0.4841	-0.4121	-0.5797	-0.483	-0.538	-0.3884	-0.7017	-0.6847															0.0867		3.21	-76.6241	-72.0131	-79.0743	-77.3845	-63.7702	-73.0962	-78.3693	-66.917	-55.0525	-73.0681	-67.074	-46.816	-72.9697	-75.6386	-79.9886	-70.4001	-74.0942	-55.5479	-54.8884	-55.5054	-51.1398	-60.1692
0.11	-0.3672	-0.2945	-0.7718	-0.6308	-0.9717	-0.6918	-0.2124	-0.7406	-0.2724	-0.7747															0.0887		3.22	-76.8861	-69.6876	-78.9862	-77.5679	-63.3763	-73.0943	-78.1645	-66.6885	-53.4496	-73.6043	-67.7223	-46.8759	-73.9311	-74.9397	-77.3729	-69.8834	-73.5977	-55.6204	-50.2963	-55.9941	-48.6551	-60.4045
0.115	-0.3942	-0.531	-1.0963	-0.5501	-0.3666	-0.6596	-0.6809	-0.7358	-0.3734	-0.2744															0.0887		3.23	-77.6799	-67.3183	-78.8515	-77.2842	-64.7263	-71.9005	-77.6717	-67.4376	-51.817	-73.9526	-67.3917	-47.8296	-73.2742	-74.778	-76.1522	-68.8692	-73.5385	-57.3604	-47.0023	-55.7704	-45.9045	-62.1292
0.12	-0.3479	-0.6538	-1.4168	-0.515	-0.5823	-0.4079	-0.5019	-0.5579	-0.3221	-0.4702															0.0887		3.24	-77.8932	-65.3146	-78.2367	-76.85	-65.6133	-72.5699	-78.0868	-67.2307	-52.8285	-74.2432	-67.1783	-48.9877	-72.5771	-75.2263	-75.3522	-69.5364	-73.6133	-56.8735	-44.9625	-54.2177	-46.1456	-64.1454
0.125	-0.3057	-0.5847	-0.6057	-0.468	-0.4937	-0.6328	-0.4462	-0.3111	-0.6175	-0.5372															0.0897		3.25	-78.1328	-61.7072	-78.6482	-76.1504	-63.7073	-73.2097	-78.3789	-66.2022	-55.0603	-74.3214	-67.1222	-50.0758	-73.2369	-75.8704	-73.9725	-69.5808	-74.978	-57.2333	-37.681	-53.2391	-48.519	-65.3836
0.13	-0.6146	-0.5336	-0.9023	-0.4787	-0.5926	-0.5314	-0.4867	-0.6443	-0.8555	-0.4882															0.0916		3.26	-78.7224	-60.2524	-78.8838	-76.0789	-62.6752	-72.3227	-78.6195	-66.1398	-55.2567	-74.682	-66.6457	-49.9074	-73.085	-76.239	-74.2734	-69.9892	-74.8842	-58.7894	-36.0687	-54.2348	-47.3055	-66.0951
0.135	-0.2689	-0.8972	-0.6346	-0.3987	-0.4251	-1.1632	-0.6681	-0.3906	-0.5596	-0.3826															0.0924		3.27	-78.2893	-61.8066	-79.1583	-75.737	-62.5673	-72.6407	-78.8782	-67.0874	-53.7126	-74.6135	-66.73	-49.9153	-73.439	-76.7625	-73.1438	-70.4704	-74.2075	-58.9029	-38.9819	-53.4959	-45.0668	-65.6175
0.14	-0.5098	-0.4475	-0.6423	-0.2802	-0.4738	-0.8224	-0.526	-0.5972	-0.5258	-0.4862															0.0925		3.28	-78.5034	-63.4215	-79.4934	-75.7523	-61.7384	-73.1647	-79.129	-66.5796	-53.9543	-73.9757	-66.4186	-49.8373	-73.9606	-77.1214	-72.2572	-72.0349	-74.7589	-59.7856	-37.6385	-52.3161	-44.3985	-64.521
0.145	-0.5999	-0.3805	-0.787	-0.5813	-0.6589	-1.0116	-0.6961	-0.4168	-1.1993	-0.4867															0.0925		3.29	-78.0595	-63.7756	-79.8698	-75.3217	-62.9541	-73.4865	-79.1354	-67.1812	-53.7801	-73.1345	-64.76	-50.39	-73.5255	-77.328	-73.2088	-72.5424	-75.0024	-59.5081	-37.0314	-52.1643	-44.7807	-63.4561
0.15	-0.6444	-0.4123	-0.594	-0.2928	-0.5535	-0.3729	-0.5336	-0.6445	-0.5179	-0.3974															0.0925		3.3	-77.7113	-64.7311	-80.15	-75.2855	-62.5574	-74.3568	-79.1174	-67.5142	-52.7879	-71.6595	-64.4046	-51.1745	-73.6185	-77.3212	-73.287	-71.2714	-75.4245	-57.6827	-41.2366	-51.6737	-45.3758	-62.2938
0.155	-0.3024	-0.4539	-0.5965	-0.3863	-0.5632	-0.8739	-0.6266	-0.7647	-0.407	-0.3464															0.0925		3.31	-77.6012	-66.5994	-79.9663	-75.5786	-62.9167	-74.9416	-78.8837	-67.6877	-53.7831	-71.7009	-64.9315	-52.0058	-72.5835	-77.1294	-74.1011	-71.689	-75.8739	-58.1726	-43.5254	-50.7118	-44.6852	-60.0865
0.16	-0.4016	-0.2913	-0.4194	-0.5938	-0.5415	-0.3793	-0.5903	-0.443	-0.6042	-0.7091															0.0925		3.32	-77.9015	-67.5914	-79.3158	-76.06	-63.336	-75.6828	-78.5692	-67.3256	-55.7314	-72.3431	-64.7115	-52.2317	-72.0697	-77.1002	-74.7896	-71.3751	-75.3505	-59.5531	-45.3401	-51.767	-44.7072	-60.3299
0.165	-0.3087	-0.4321	-0.591	-0.7922	-0.928	-0.6452	-0.538	-0.6118	-0.8368	-0.548															0.0925		3.33	-77.6311	-67.7785	-79.3057	-76.1659	-64.5044	-76.0953	-78.4418	-67.7513	-55.4552	-73.2062	-65.0099	-51.6245	-71.7181	-76.2402	-75.439	-71.2665	-75.7156	-59.8798	-46.6924	-53.8718	-45.4858	-60.4411
0.17	-0.4985	-0.4854	-0.6758	-0.5663	-0.6831	-0.4914	-0.6581	-0.4175	-0.4985	-0.4734															0.0925		3.34	-76.9553	-70.2698	-79.7875	-76.3576	-65.7146	-75.816	-78.2239	-67.869	-55.9117	-73.0791	-65.7545	-51.835	-70.9086	-74.3677	-75.2864	-72.2678	-76.2663	-59.4714	-47.0827	-54.5113	-45.1117	-59.8387
0.175	-0.2448	-0.5164	-0.6942	-0.5173	-0.6081	-0.3329	-0.7748	-0.635	-0.4293	-0.5196															0.0925		3.35	-75.8762	-71.9801	-79.5398	-76.1421	-64.8885	-75.4857	-78.2848	-66.3768	-56.7821	-73.1128	-65.7358	-50.5199	-68.4792	-74.9698	-75.8177	-71.586	-75.4196	-59.0442	-47.6407	-55.103	-45.3125	-59.3051
0.18	-0.4371	-0.5321	-0.6821	-0.4597	-0.5499	-0.3047	-0.384	-0.661	-0.5368	-0.326															0.0925		3.36	-75.6842	-73.1956	-78.7122	-76.1511	-65.0406	-75.7683	-78.5774	-65.2179	-55.4114	-73.2011	-64.8656	-50.3853	-68.0873	-74.7548	-75.1811	-71.7773	-74.7729	-56.8903	-50.0964	-55.8391	-46.3187	-57.3962
0.185	-0.7165	-0.3217	-0.5241	-0.7402	-0.4773	-1.154	-0.5994	-0.2752	-0.5185	-0.8367															0.0925		3.37	-74.7255	-75.114	-78.8141	-76.2073	-64.6036	-75.977	-78.6383	-65.4633	-53.7613	-73.6595	-65.7399	-49.1052	-67.7406	-73.2536	-74.3797	-72.2072	-74.7285	-54.8532	-53.3055	-55.8989	-45.7932	-56.5025
0.19	-0.6625	-0.3184	-0.6351	-0.364	-0.3464	-0.6135	-0.4758	-0.4626	-0.3861	-0.7057															0.0925		3.38	-74.3216	-75.9583	-78.8475	-76.4322	-61.8834	-76.1085	-78.7604	-66.259	-54.9922	-73.8806	-64.7694	-47.6994	-68.069	-70.4546	-73.6006	-71.6303	-74.5587	-56.2418	-56.1502	-54.6034	-45.2354	-55.5675
0.195	-0.5044	-0.4232	-0.3229	-0.3405	-0.6543	-0.7183	-0.6906	-0.404	-0.6081	-0.6117															0.0944		3.39	-74.5543	-76.2202	-78.6107	-76.3837	-62.2015	-76.2534	-77.7473	-66.8623	-54.9674	-73.7254	-63.8649	-47.5102	-67.3102	-68.2219	-74.0213	-71.7206	-75.1618	-56.6205	-59.0626	-50.3076	-48.2716	-56.7668
0.2	-0.7307	-0.3468	-1.2263	-0.4761	-0.6282	-0.9709	-0.6039	-0.5676	-0.3975	-0.5952															0.0944		3.4	-75.0491	-76.7329	-78.6504	-76.4381	-63.0954	-76.115	-77.227	-66.5726	-53.8312	-73.4071	-63.2008	-47.8801	-67.3961	-65.8092	-73.595	-71.2636	-75.2821	-58.2599	-61.2804	-49.4627	-48.8545	-58.8579
0.205	-0.7443	-0.4399	-0.5718	-0.3173	-0.5558	-0.5308	-0.588	-0.7528	-0.6875	-0.3691															0.0954		3.41	-75.5598	-77.4994	-78.8536	-76.6376	-62.9716	-76.4453	-76.7889	-65.5545	-50.9613	-73.2973	-63.689	-48.7515	-67.439	-64.7076	-73.3079	-69.4435	-75.3018	-58.5274	-60.9868	-50.0858	-46.7644	-59.4739
0.21	-0.3741	-0.3877	-0.4903	-0.6982	-1.1815	-0.5272	-0.4648	-0.5326	-0.3834	-0.2984															0.0954		3.42	-76.3345	-77.9909	-79.0298	-75.939	-62.0915	-76.5013	-76.2251	-64.4153	-51.8625	-72.2507	-64.0592	-48.3754	-66.8985	-64.7349	-73.2243	-67.8062	-75.5666	-58.99	-59.6291	-51.4929	-43.3035	-59.5792
0.215	-0.3573	-1.1307	-0.7653	-0.6865	-0.4957	-0.9625	-0.7505	-0.4489	-0.6343	-0.2967															0.0954		3.43	-76.3872	-78.6806	-79.2065	-73.9243	-60.2418	-76.4259	-75.1643	-63.5181	-53.9943	-72.1677	-65.1715	-48.5088	-67.0593	-65.3883	-73.5828	-67.4583	-76.1716	-57.6924	-58.7985	-52.3509	-40.5777	-58.8521
0.22	-0.402	-0.5038	-0.4866	-0.7813	-0.8468	-0.7589	-0.3742	-0.6596	-0.7748	-0.5028															0.0954		3.44	-76.4979	-79.0216	-79.415	-73.307	-58.0837	-76.6841	-74.0238	-62.7675	-54.5378	-72.2232	-65.8142	-48.5301	-66.4574	-67.0608	-73.3836	-65.959	-76.232	-54.4464	-55.6102	-52.0663	-41.2495	-57.7823
0.225	-0.3653	-0.4975	-0.2666	-0.8291	-0.4876	-0.5073	-0.8472	-0.2215	-0.442	-0.4949															0.0954		3.45	-75.7079	-79.489	-79.6522	-72.7483	-59.2537	-76.0315	-73.3791	-61.3559	-55.4323	-71.8437	-65.4692	-48.2666	-65.9128	-66.9394	-73.5651	-64.0178	-76.6707	-51.9707	-52.2169	-52.0924	-43.6674	-57.0534
0.23	-0.3809	-0.4964	-0.2687	-0.3275	-0.7986	-0.6747	-0.5884	-0.7435	-0.4521	-0.2807															0.0954		3.46	-75.9349	-79.9139	-79.8238	-72.8381	-59.7803	-75.798	-73.8902	-58.6812	-55.9311	-71.559	-65.2655	-47.6506	-64.8344	-62.6604	-74.1985	-63.9836	-76.5338	-52.7785	-50.9145	-50.2365	-45.1637	-55.1373
0.235	-0.43	-0.9677	-0.3945	-0.6846	-0.4295	-0.5508	-0.6154	-0.6138	-0.5733	-0.5217															0.0954		3.47	-75.8968	-80.2022	-79.8947	-72.7591	-59.398	-76.2166	-72.5682	-59.3114	-55.2966	-71.9809	-66.1507	-47.59	-64.0984	-60.054	-74.3985	-62.8003	-75.9354	-53.0247	-49.5784	-50.3705	-45.4889	-52.5791
0.24	-0.6742	-0.7963	-0.5125	-0.6107	-0.8749	-0.5737	-0.672	-0.4132	-0.755	-0.5667															0.0954		3.48	-75.7944	-78.2903	-79.9168	-72.1285	-60.7083	-76.3626	-69.8477	-60.8594	-54.1888	-71.1525	-66.626	-48.405	-64.0485	-60.1093	-75.7332	-62.1811	-75.842	-49.1647	-48.6781	-51.5338	-42.3923	-51.8814
0.245	-0.7524	-0.6764	-0.3863	-0.7543	-0.5128	-1.1464	-0.3588	-0.4931	-0.3355	-0.1605															0.0956		3.49	-76.4877	-78.0657	-79.9654	-71.7956	-61.8526	-76.6769	-66.9061	-61.9969	-54.279	-70.491	-67.3906	-47.9454	-64.7966	-60.8746	-76.5834	-61.5573	-76.5802	-46.6121	-49.366	-51.5826	-40.4134	-52.6341
0.25	-0.3845	-0.6637	-0.7336	-0.6841	-0.8449	-1.0101	-0.4797	-0.8153	-0.7945	-0.4613															0.0956		3.5	-77.2891	-77.0496	-80.083	-71.8962	-61.172	-77.1324	-63.4396	-63.4201	-53.2783	-71.0608	-66.862	-48.6035	-63.6613	-61.5756	-77.1373	-59.6307	-77.3729	-48.8715	-51.2401	-52.587	-40.5446	-53.3476
0.255	-0.4878	-0.7713	-0.5787	-0.52	-0.6394	-0.681	-0.3873	-0.2385	-0.6662	-0.5046															0.0956		3.51	-77.4016	-77.804	-80.1794	-71.6449	-61.0257	-76.5985	-59.3188	-64.9531	-54.5749	-70.0484	-65.8862	-49.1164	-62.5801	-59.94	-76.7375	-58.7141	-78.0107	-50.1802	-52.5597	-51.0394	-42.0695	-52.782
0.26	-0.3928	-1.9003	-0.8478	-0.2235	-0.7724	-0.5347	-0.3875	-0.7778	-0.4562	-0.3113															0.0956		3.52	-77.7615	-78.9464	-79.8996	-71.7963	-62.0142	-76.1446	-56.5819	-65.8791	-55.4787	-66.9395	-66.0999	-49.216	-62.7206	-60.445	-77.3706	-59.592	-78.0598	-52.5694	-55.5806	-47.323	-44.5513	-53.5101
0.265	-0.6178	-0.7171	-0.5132	-0.4507	-0.5469	-1.5293	-0.2822	-0.5018	-0.7171	-0.4899															0.0956		3.53	-77.5984	-79.4188	-79.9779	-71.6174	-62.8009	-76.3541	-55.3221	-66.4217	-57.1515	-67.6787	-65.3038	-47.8452	-62.8444	-60.6249	-77.6553	-61.364	-77.8343	-54.6234	-58.9592	-46.6049	-42.8998	-54.8672
0.27	-0.3387	-0.7616	-0.7254	-0.3226	-0.5304	-0.8447	-0.5134	-1.002	-0.6453	-0.5904															0.0956		3.54	-77.1306	-79.8276	-79.6399	-71.6235	-63.4493	-76.5045	-54.7656	-66.7851	-58.4821	-67.8951	-64.6275	-45.5534	-62.7643	-59.4249	-77.457	-62.5549	-78.0177	-55.1569	-61.4461	-48.858	-39.8505	-55.9166
0.275	-0.5611	-0.5171	-0.4361	-0.4283	-0.7193	-0.5837	-0.3197	-0.2499	-1.1677	-0.5393															0.0956		3.55	-76.8163	-80.0539	-79.7232	-71.8417	-62.3027	-76.8637	-56.6541	-67.3956	-57.381	-67.4142	-64.689	-45.1764	-64.6483	-58.219	-77.1225	-64.5586	-78.3203	-55.166	-63.5802	-49.1701	-40.5731	-56.8495
0.28	-0.6082	-0.3765	-0.4934	-0.4267	-0.3283	-0.5812	-0.819	-0.494	-0.9987	-0.9646															0.0956		3.56	-76.8585	-80.1385	-80.0638	-72.2319	-60.8025	-76.8288	-57.925	-68.054	-58.6285	-68.0456	-65.3407	-45.6943	-63.6655	-57.1805	-76.7825	-66.1409	-78.3609	-54.7681	-64.9536	-49.2458	-41.3216	-55.9523
0.285	-0.4309	-0.6996	-0.5517	-0.5765	-0.4353	-0.9134	-0.6525	-0.7721	-0.6147	-0.5623															0.0958		3.57	-76.0133	-80.228	-80.4579	-72.2137	-58.8792	-76.4975	-58.4702	-68.1958	-59.3895	-68.7709	-64.7261	-44.6994	-62.9123	-57.3276	-76.2373	-67.4104	-78.7418	-55.4184	-66.05	-49.6216	-42.1599	-56.62
0.29	-0.5417	-0.715	-0.7377	-0.5905	-0.3994	-0.6693	-0.4594	-0.5338	-0.5315	-0.8785															0.0958		3.58	-75.5304	-80.3006	-80.7904	-71.4969	-57.1947	-76.1893	-59.5564	-68.9038	-58.4363	-69.1962	-64.8613	-45.5476	-64.036	-56.8114	-75.8473	-67.3619	-78.8536	-55.092	-67.1388	-51.7403	-42.3149	-57.9768
0.295	-0.4371	-0.3725	-0.6868	-0.8619	-0.7712	-1.1173	-0.8345	-0.5312	-0.8046	-1.3987															0.0958		3.59	-75.4695	-80.6621	-80.5748	-71.0246	-56.4646	-76.3248	-60.1035	-69.3903	-58.4611	-69.2078	-64.8503	-46.1665	-62.9893	-58.5492	-75.7387	-68.6417	-79.2336	-56.608	-67.9813	-52.1698	-42.587	-58.8974
0.3	-0.8547	-0.5072	-0.6822	-0.5485	-0.705	-0.7582	-0.607	-0.6862	-1.2161	-0.8472															0.0958		3.6	-73.9595	-80.4405	-79.6303	-71.9186	-57.4361	-75.9833	-60.2766	-69.4632	-56.4496	-69.1577	-64.0251	-44.8016	-62.5601	-60.0234	-76.026	-69.8091	-79.1954	-58.6264	-68.8597	-52.0601	-41.9174	-60.3537
0.305	-0.6099	-0.4804	-0.6202	-0.5912	-0.5641	-0.6655	-0.6632	-0.2959	-0.3576	-0.5894															0.0958		3.61	-73.2016	-80.2806	-79.7453	-71.7761	-59.4206	-76.228	-60.5542	-69.019	-55.7706	-69.4974	-64.5399	-42.0543	-62.7196	-62.3756	-76.554	-68.7761	-79.482	-60.2144	-69.615	-51.7104	-41.2483	-61.7422
0.31	-0.4225	-0.5417	-0.3816	-0.3862	-0.7609	-0.7102	-0.5101	-0.6275	-0.4013	-0.9854															0.0958		3.62	-73.175	-80.2371	-80.1184	-72.1376	-61.3304	-76.6733	-59.1359	-69.072	-55.4358	-70.423	-64.3126	-41.2293	-63.7761	-64.7055	-77.0326	-68.4364	-79.2502	-61.9234	-70.1355	-51.949	-43.2884	-62.5499
0.315	-0.7567	-0.6603	-0.1989	-0.557	-0.6975	-1.0434	-0.5683	-0.3241	-0.6698	-0.5579															0.0958		3.63	-72.691	-80.4939	-80.4088	-72.2256	-62.1931	-75.8733	-58.3118	-68.4653	-54.2013	-70.8392	-64.891	-40.5756	-65.5107	-66.5741	-76.9897	-66.8115	-79.0599	-62.8487	-70.4025	-53.2958	-43.5153	-62.4869
0.32	-0.3275	-1.0361	-0.6394	-0.3912	-0.3844	-0.7076	-0.9012	-0.7785	-0.5421	-0.1574															0.0964		3.64	-73.7926	-80.15	-80.4977	-73.3012	-62.6476	-75.5575	-58.779	-66.9913	-53.3433	-70.6334	-64.9306	-41.6676	-67.0367	-68.156	-77.012	-66.1876	-78.6256	-63.4598	-70.6949	-55.2086	-45.2281	-64.0172
0.325	-0.2982	-0.6174	-0.5646	-0.5533	-0.7084	-0.8586	-0.4587	-0.2852	-0.7198	-0.7534															0.0964		3.65	-72.6295	-79.9623	-79.6159	-73.7466	-62.8879	-74.6101	-59.3825	-65.2061	-51.2097	-69.8032	-64.9786	-44.3375	-67.9225	-70.0792	-76.8884	-66.147	-78.9316	-61.3647	-70.8878	-56.9823	-47.2733	-64.4772
0.33	-0.2807	-1.2117	-0.8353	-0.397	-0.5021	-0.8025	-0.3727	-0.5237	-0.3126	-0.6828															0.0964		3.66	-71.6264	-79.178	-79.1804	-74.2575	-63.0689	-74.2525	-59.2499	-65.4219	-51.1198	-69.0659	-65.8008	-44.8871	-67.5787	-71.942	-75.8525	-66.2315	-79.2921	-60.0935	-70.4611	-56.4467	-47.8178	-65.3868
0.335	-0.2846	-0.6665	-0.5509	-0.78	-0.4514	-0.6046	-0.5435	-0.5044	-1.2639	-0.8045															0.0964		3.67	-71.8846	-78.7648	-79.3654	-74.6112	-62.5873	-74.3494	-59.6346	-66.039	-51.8352	-69.6143	-67.0543	-43.6128	-66.7967	-72.6942	-74.9783	-67.067	-79.3797	-60.4414	-70.1476	-52.6375	-46.5672	-66.5221
0.34	-0.5525	-0.7224	-0.2377	-0.4431	-0.7739	-0.4338	-0.6094	-0.241	-0.6224	-0.5698															0.0964		3.68	-71.3254	-78.6284	-79.0002	-74.9649	-62.4172	-73.77	-60.7817	-66.6084	-52.1513	-70.3046	-67.2977	-41.6739	-66.0078	-72.9277	-71.9316	-67.3067	-79.0994	-61.6841	-70.7173	-48.9031	-45.0601	-66.5259
0.345	-0.4335	-0.7506	-0.4774	-0.5793	-0.508	-0.5822	-0.437	-0.9073	-0.5977	-0.6838															0.0964		3.69	-71.563	-79.0037	-77.5584	-75.5989	-62.6913	-74.2499	-60.2657	-66.5178	-53.0397	-70.0963	-66.0513	-40.4005	-63.8278	-73.5439	-71.2366	-66.5169	-79.0974	-62.9192	-71.2036	-48.0414	-45.2563	-66.2291
0.35	-0.287	-0.2372	-0.3778	-0.7449	-0.4782	-0.6418	-0.5092	-0.4004	-0.5339	-0.9069															0.0964		3.7	-70.2798	-78.9874	-78.2428	-75.5319	-63.3386	-74.3593	-60.246	-66.0831	-55.202	-69.1049	-65.3078	-39.5976	-63.8263	-73.8777	-69.9429	-63.5384	-79.4791	-62.7512	-71.7439	-46.2067	-44.897	-66.1557
0.355	-0.4248	-0.7335	-0.2417	-0.7416	-0.6121	-1.1324	-0.4462	-0.4542	-0.3252	-0.5444															0.0964		3.71	-70.7516	-77.785	-78.4894	-75.11	-63.5005	-74.4763	-59.4263	-64.2741	-55.6718	-67.5348	-65.2138	-40.7848	-65.3159	-74.6736	-67.4348	-62.3627	-79.4096	-63.2385	-71.9589	-45.2177	-44.0578	-66.7475
0.36	-0.6819	-0.5782	-0.4409	-0.3932	-0.593	-0.905	-0.4412	-0.9414	-0.8004	-0.8048															0.0964		3.72	-71.2445	-77.2568	-78.6273	-75.3995	-63.7978	-75.0473	-59.9724	-62.4477	-55.9564	-66.3724	-65.1808	-40.0027	-66.9954	-74.9837	-67.1379	-62.7226	-79.2209	-63.1868	-71.8962	-45.5699	-44.364	-66.6641
0.365	-0.2718	-1.0639	-0.2729	-0.6867	-0.4918	-1.1485	-0.4041	-0.2749	-1.2994	-0.7985															0.0964		3.73	-71.7876	-76.6611	-79.1739	-75.9787	-60.728	-75.0717	-59.9248	-60.2542	-56.8695	-65.6226	-65.5752	-39.2122	-67.0566	-74.8726	-67.895	-63.5637	-78.8925	-63.5197	-72.4284	-47.3737	-44.6806	-67.5711
0.37	-0.45	-1.1186	-0.4206	-0.3658	-0.5592	-0.8087	-0.383	-0.477	-0.8212	-0.7326															0.0964		3.74	-69.9292	-77.0004	-79.3576	-75.7288	-60.4413	-74.5287	-58.4592	-57.8932	-57.6915	-64.9617	-65.6313	-39.5938	-67.8635	-75.2493	-69.4006	-64.4134	-79.1682	-64.7806	-72.4673	-50.415	-46.0303	-68.4186
0.375	-0.4577	-1.0286	-0.6906	-0.1873	-0.3736	-0.6074	-0.6281	-0.6742	-0.5636	-0.594															0.0964		3.75	-69.1991	-77.2409	-79.1203	-75.4956	-59.7937	-74.6773	-57.2607	-57.6152	-57.9335	-63.8339	-66.0387	-39.021	-68.5307	-75.8373	-70.9964	-65.5797	-79.5349	-67.0508	-72.5398	-53.4158	-48.2314	-68.3585
0.38	-0.4388	-0.6053	-0.3266	-0.5747	-0.7737	-1.4705	-0.3323	-0.8709	-0.6335	-0.7217															0.0966		3.76	-69.2828	-77.1568	-79.4023	-75.7547	-58.3026	-74.1354	-57.0228	-60.3217	-58.6844	-63.5231	-66.7577	-40.6476	-68.7956	-75.2315	-72.2777	-65.7854	-79.355	-68.4862	-72.5941	-54.3652	-49.0289	-69.0912
0.385	-0.5033	-0.7197	-0.4251	-0.3547	-0.2807	-0.7654	-0.3736	-0.4714	-0.9844	-0.5883															0.0966		3.77	-70.1239	-77.7396	-79.7711	-76.0698	-55.7069	-74.4425	-57.3782	-62.2116	-59.6452	-63.4596	-66.8668	-41.4977	-68.4183	-74.355	-72.7194	-66.7896	-78.4856	-70.3114	-72.8348	-55.574	-48.3311	-69.9718
0.39	-0.7536	-0.6047	-0.4464	-0.3384	-0.5836	-0.9247	-0.5107	-0.7788	-0.9419	-0.6549															0.0966		3.78	-70.8609	-78.3757	-79.4696	-76.3672	-53.1508	-74.6623	-57.2304	-62.9094	-59.7862	-63.5417	-66.6985	-40.9857	-67.8946	-74.0134	-74.0897	-67.5726	-78.3649	-71.8634	-73.0322	-57.2261	-46.7944	-68.7656
0.395	-0.3791	-0.8225	-0.6041	-0.4469	-0.6185	-0.9268	-1.0031	-0.3967	-0.7844	-0.5567															0.0966		3.79	-69.9344	-78.3391	-79.0542	-75.893	-53.8263	-74.4397	-57.8224	-62.2783	-60.8487	-62.5693	-66.6237	-39.5299	-68.1166	-73.9447	-73.7785	-68.1293	-78.5928	-72.3361	-73.1627	-58.1485	-47.3009	-68.7245
0.4	-0.1865	-0.6217	-0.3592	-0.2937	-0.4292	-0.4237	-0.7174	-0.3434	-0.3834	-1.0603															0.0968		3.8	-69.4789	-78.4909	-78.0611	-75.659	-52.3872	-73.8237	-58.582	-62.1677	-62.208	-63.5608	-66.8021	-38.2613	-68.6598	-74.9495	-72.6596	-69.0727	-78.9707	-72.7174	-73.3424	-58.4128	-48.2802	-69.1415
0.405	-0.4565	-0.5984	-0.6146	-0.6748	-0.5541	-1.1503	-0.3504	-0.6826	-0.5311	-0.8102															0.0968		3.81	-68.2439	-78.4399	-77.3593	-75.2056	-52.2598	-73.2942	-59.3419	-63.3293	-62.887	-64.3626	-66.6359	-37.5656	-69.7414	-75.535	-72.2084	-69.335	-79.1403	-73.4001	-73.7524	-59.249	-49.146	-69.5251
0.41	-0.3279	-0.3293	-0.3472	-0.4304	-0.5135	-0.6215	-0.6579	-0.3606	-0.5152	-0.8627															0.0968		3.82	-67.8609	-78.1776	-78.1334	-74.7488	-52.6857	-73.141	-59.0738	-63.4966	-64.1136	-64.5281	-66.5901	-39.1859	-70.6178	-76.4006	-71.4784	-68.9134	-78.3858	-74.1213	-73.7357	-60.708	-49.8152	-69.9396
0.415	-0.6091	-1.0304	-0.6341	-0.5273	-0.9207	-0.493	-0.1972	-0.5462	-0.9036	-0.5736															0.0968		3.83	-67.9398	-78.3197	-78.4233	-73.708	-51.9434	-73.5416	-58.4223	-62.9472	-65	-61.9217	-66.926	-37.7115	-67.9135	-76.862	-70.4773	-68.2941	-78.1772	-74.4187	-73.8042	-61.8571	-49.6103	-69.8625
0.42	-0.5196	-0.5929	-0.7958	-0.6163	-0.6184	-0.6676	-0.6343	-0.2478	-0.4852	-0.4239															0.0968		3.84	-68.4862	-79.0851	-78.2018	-73.7799	-54.9023	-73.3139	-58.6278	-62.1405	-65.3623	-61.9704	-66.3904	-37.029	-64.7455	-77.0331	-68.7845	-69.1681	-78.5127	-74.9892	-73.8693	-63.0073	-50.7346	-70.0108
0.425	-0.5392	-0.5056	-0.3108	-0.2606	-0.612	-0.9101	-0.8971	-0.7632	-0.4894	-0.4114															0.0968		3.85	-69.5772	-79.6324	-78.5474	-74.6837	-56.0912	-73.156	-59.0547	-61.812	-64.5218	-62.4329	-66.434	-37.4089	-65.4692	-76.8111	-66.631	-70.0873	-78.7944	-75.491	-73.9932	-63.0124	-49.5984	-70.0673
0.43	-0.7368	-0.5017	-0.2477	-0.5038	-0.8406	-0.4759	-0.4034	-0.6086	-0.4589	-0.4705															0.0968		3.86	-68.5175	-79.5453	-78.1689	-75.4868	-57.1376	-73.9117	-57.8973	-60.8559	-65.1471	-62.912	-66.9261	-39.1167	-67.721	-76.6588	-63.7633	-71.3423	-78.6827	-75.6322	-73.9969	-61.1988	-49.5772	-69.2447
0.435	-0.5162	-0.5213	-0.3033	-0.4004	-0.5198	-0.9281	-0.9487	-0.6314	-0.6276	-0.5897															0.0968		3.87	-66.9044	-79.87	-78.3136	-75.7575	-57.5997	-74.3283	-55.6128	-60.2684	-65.6232	-63.7277	-67.6146	-41.4194	-68.0684	-77.3546	-64.2799	-71.958	-78.2306	-75.9348	-74.1159	-59.1959	-50.0395	-69.3121
0.44	-0.5576	-0.4249	-0.328	-0.4411	-0.6211	-0.6029	-0.3772	-0.7072	-0.4689	-0.2746															0.0968		3.88	-67.6959	-80.0665	-78.4834	-75.1976	-58.1894	-74.6033	-52.9036	-60.6915	-65.9245	-63.8139	-67.7617	-41.1523	-68.9168	-76.8794	-65.1886	-71.1765	-78.0913	-76.0492	-74.0308	-56.4391	-50.8373	-70.0661
0.445	-0.6497	-0.7445	-0.6362	-0.5633	-0.4714	-0.5109	-0.8227	-0.4136	-0.4999	-0.3588															0.098		3.89	-68.7839	-78.9526	-78.3275	-74.8492	-58.9623	-75.1739	-53.3534	-60.7227	-66.1803	-61.9389	-68.141	-39.6373	-68.4068	-77.1439	-64.5219	-71.393	-78.6092	-76.3046	-73.8362	-55.3969	-52.3976	-69.5335
0.45	-0.4855	-0.5515	-0.7652	-0.3739	-0.5635	-0.8645	-0.408	-0.4424	-0.4104	-0.2454															0.0998		3.9	-69.9173	-78.8638	-78.1174	-75.4942	-59.744	-74.6941	-53.718	-60.1842	-66.5491	-60.5527	-68.0244	-41.432	-68.3208	-77.5459	-63.2645	-71.5607	-78.4924	-76.4394	-73.7151	-54.4725	-53.1016	-69.2406
0.455	-0.4551	-0.4537	-0.4929	-0.4034	-0.9124	-0.4094	-0.4078	-0.4271	-0.3067	-0.9873															0.1003		3.91	-70.905	-79.4658	-77.9069	-75.5705	-60.2917	-72.8716	-54.213	-58.9859	-66.418	-58.7274	-67.735	-40.1945	-68.5315	-78.045	-60.5739	-71.8913	-78.1042	-76.7979	-73.5986	-54.2865	-52.4866	-68.9273
0.46	-0.9944	-0.4617	-0.8957	-0.5975	-0.3432	-0.9672	-0.5583	-0.459	-0.4084	-0.5724															0.1003		3.92	-71.843	-79.9351	-77.184	-75.4739	-61.6064	-72.4089	-55.9061	-56.9971	-66.4215	-57.1347	-67.894	-39.7888	-68.1592	-78.2606	-60.2551	-71.7659	-77.3296	-77.0265	-72.8255	-51.4931	-52.1362	-69.4276
0.465	-0.4261	-0.6018	-0.7397	-0.5243	-0.4817	-0.512	-0.5848	-0.6856	-0.6074	-0.5143															0.1003		3.93	-72.6209	-80.4039	-76.1217	-75.6477	-61.66	-72.2981	-57.2769	-54.364	-66.3988	-56.7191	-67.5438	-40.0055	-68.259	-78.2999	-60.2904	-72.0912	-76.5445	-76.9005	-70.155	-49.827	-51.8301	-69.7931
0.47	-0.4723	-0.7534	-0.3767	-0.5306	-0.7889	-0.5716	-0.5277	-0.3448	-0.6135	-0.5179															0.1003		3.94	-71.8311	-80.5911	-75.3095	-76.0672	-60.9715	-73.2727	-59.2253	-55.4569	-66.0547	-57.4306	-67.8684	-40.7939	-69.0707	-78.246	-60.3377	-72.39	-75.9671	-76.7474	-67.9939	-43.7187	-52.6355	-70.0157
0.475	-0.4372	-0.354	-0.4539	-0.611	-0.6662	-0.6605	-0.8792	-0.6823	-0.5218	-0.3624															0.1003		3.95	-71.8324	-80.4704	-74.6257	-76.1064	-60.2239	-73.8129	-60.4799	-57.2465	-66.3925	-55.9885	-67.8043	-41.5036	-69.8202	-77.6155	-59.1081	-72.9396	-76.2352	-76.7247	-67.2241	-43.746	-52.7066	-70.6898
0.48	-0.4015	-0.3465	-0.1823	-0.5621	-0.3931	-0.4801	-0.5025	-0.1406	-1.0319	-0.7477															0.1003		3.96	-72.6657	-80.24	-74.4781	-76.5344	-58.448	-73.9824	-61.816	-58.2806	-66.4908	-54.6555	-67.5133	-43.1819	-70.4947	-77.6835	-60.7912	-72.9805	-76.5553	-76.9127	-68.3441	-40.7432	-54.6887	-71.0628
0.485	-0.4103	-0.4823	-0.4099	-0.4837	-0.4878	-0.534	-0.2862	-0.2213	-0.5865	-0.6245															0.1007		3.97	-70.984	-80.0439	-74.7627	-76.6605	-57.4275	-74.6617	-62.3065	-58.2814	-66.9948	-55.9972	-67.3323	-43.9378	-69.9564	-78.1657	-61.3725	-72.2249	-76.0619	-77.2049	-68.961	-38.376	-55.3438	-70.8431
0.49	-0.5608	-0.5296	-0.631	-0.2511	-0.8989	-0.509	-0.3184	-0.5082	-0.3248	-0.3115															0.1007		3.98	-71.2251	-79.7371	-73.5556	-76.1948	-58.1313	-75.0853	-60.6602	-59.7961	-66.6676	-57.8	-67.059	-44.3167	-69.3568	-78.239	-61.1903	-71.7828	-75.6871	-77.5	-68.7427	-41.0318	-54.3219	-70.3654
0.495	-0.6789	-0.4209	-0.5179	-0.2791	-0.5324	-0.3242	-0.3912	-0.4053	-0.8056	-0.8506															0.1007		3.99	-71.645	-79.6677	-72.0158	-75.7288	-58.0298	-74.7787	-60.547	-61.6406	-65.8138	-58.4792	-67.2879	-44.7345	-69.6046	-78.3418	-61.7305	-72.0341	-75.0444	-77.561	-68.3307	-45.1791	-53.0914	-70.1823
0.5	-0.8806	-0.2265	-0.3685	-0.4093	-0.6108	-0.4596	-0.3817	-0.9607	-0.4836	-0.3852															0.1007		4	-71.1079	-80.117	-72.6028	-75.1567	-57.9279	-75.6969	-62.8078	-62.5769	-65.2055	-59.0176	-66.8698	-44.5006	-70.2753	-77.9222	-64.5906	-72.7545	-74.4765	-77.6776	-68.288	-47.5952	-53.1096	-70.417
0.505	-0.3657	-0.3531	-0.3009	-0.4353	-0.2488	-0.2743	-0.5632	-0.3694	-0.6285	-0.4531															0.1007		4.01	-71.0815	-80.0937	-73.2178	-75.2377	-58.42	-76.1397	-64.8021	-64.6355	-65.4091	-59.7	-65.9788	-43.8354	-70.2119	-78.0354	-66.4269	-72.7493	-74.3816	-76.2764	-68.64	-49.1748	-52.921	-70.8273
0.51	-0.2974	-0.6036	-0.25	-0.3065	-0.3323	-0.4309	-0.6229	-0.535	-0.4955	-0.4418															0.1007		4.02	-70.3413	-80.3813	-74.6909	-75.2702	-58.3496	-76.129	-67.0139	-65.614	-64.5857	-57.3929	-65.2403	-42.7922	-71.6286	-77.9649	-67.625	-72.4364	-74.3178	-71.7523	-68.5411	-49.6631	-53.4824	-71.026
0.515	-0.8222	-0.3892	-0.3576	-0.565	-0.6063	-0.4323	-0.5431	-0.4095	-0.3926	-0.3642															0.1007		4.03	-68.4814	-80.3371	-75.8643	-74.7728	-58.3843	-76.1705	-69.1777	-66.4198	-64.0796	-56.0625	-64.5187	-40.4501	-72.2159	-78.2854	-68.907	-72.4011	-74.8189	-69.2723	-67.4525	-51.6704	-54.0175	-70.4912
0.52	-0.4456	-0.8268	-0.5134	-0.8208	-0.2629	-0.6829	-0.888	-0.6128	-0.6069	-0.9397															0.1007		4.04	-68.1018	-80.3212	-76.8269	-74.5116	-58.9381	-76.6252	-71.1227	-67.1194	-64.3104	-56.9862	-64.1806	-39.7433	-71.3673	-78.327	-69.2008	-71.2682	-75.1067	-68.0098	-68.0701	-54.1441	-53.9413	-67.6341
0.525	-0.4225	-0.4386	-0.2267	-0.5947	-0.485	-1.0696	-0.9306	-0.7777	-0.3921	-0.3155															0.1007		4.05	-68.9559	-80.5179	-77.5603	-74.1945	-59.4598	-76.4958	-71.6747	-67.733	-64.588	-58.1898	-64.2279	-39.7069	-70.9102	-78.0009	-69.3695	-71.0414	-75.5025	-68.8087	-67.4078	-54.9092	-54.5674	-66.1035
0.53	-0.3797	-0.3687	-0.5497	-0.7451	-0.7144	-0.2892	-0.6034	-0.366	-0.5383	-0.3576															0.1007		4.06	-66.9061	-80.618	-77.2925	-74.0417	-61.1795	-76.5005	-71.8997	-66.618	-63.2822	-58.6087	-63.9398	-39.0951	-72.115	-77.6556	-69.0051	-70.6537	-76.1844	-67.8633	-67.1295	-55.5335	-55.1572	-66.312
0.535	-0.3134	-0.6358	-0.4307	-0.2804	-0.427	-0.6575	-0.4659	-0.6617	-0.6946	-0.7061															0.1007		4.07	-60.3261	-80.5382	-77.6038	-74.0556	-61.7955	-76.909	-72.6814	-65.733	-61.6579	-59.6805	-63.4689	-37.0341	-72.4011	-77.4315	-66.9913	-70.1822	-76.0721	-66.0835	-65.9001	-58.2429	-55.1686	-66.8651
0.54	-0.7233	-1.0762	-0.5491	-0.5967	-0.6151	-0.4668	-0.484	-0.4185	-0.3389	-0.469															0.1007		4.08	-61.2874	-80.8163	-78.3997	-73.313	-63.4775	-77.3601	-73.3923	-65.2759	-62.1353	-60.6122	-63.3391	-34.1563	-72.8343	-77.6083	-66.669	-69.2627	-76.3437	-64.3518	-65.0473	-60.7466	-54.1881	-67.1573
0.545	-0.4672	-0.7298	-0.6212	-0.3063	-0.3955	-0.5089	-0.5395	-0.891	-0.6314	-0.6606															0.1007		4.09	-62.8668	-80.808	-78.1981	-72.3894	-65.7036	-77.0795	-73.4811	-64.9313	-62.9199	-61.0008	-62.8302	-34.6142	-71.7719	-77.9265	-67.4245	-69.0767	-76.8869	-65.377	-63.1419	-62.8357	-53.0779	-66.5948
0.55	-0.6839	-0.5852	-0.6274	-0.7389	-0.4044	-0.7608	-0.3793	-0.3444	-0.2619	-0.4541															0.1007		4.1	-65.3619	-80.6252	-78.2631	-72.0865	-65.672	-77.2295	-74.2857	-63.0966	-62.4966	-60.5505	-63.2169	-37.7811	-71.6669	-77.9794	-68.5409	-69.3645	-77.3205	-66.0141	-59.6287	-63.9041	-52.2563	-67.4017
0.555	-0.3994	-0.7207	-0.6161	-0.2689	-0.4217	-0.6337	-0.272	-0.5018	-0.8295	-0.5983															0.1007		4.11	-67.6724	-80.753	-78.1142	-73.0138	-66.6422	-77.3459	-73.8936	-62.9202	-61.2135	-60.7221	-64.2879	-38.6696	-72.1635	-78.1903	-66.4371	-67.3874	-77.4881	-65.5377	-58.7589	-64.8732	-50.5658	-68.4085
0.56	-0.2278	-0.6052	-0.45	-0.4553	-0.807	-0.8962	-0.3097	-0.7201	-0.4265	-0.7944															0.101		4.12	-69.5611	-80.39	-77.5209	-73.7016	-67.6184	-77.6004	-74.1574	-64.2191	-60.1089	-60.1974	-64.5433	-39.8945	-72.5195	-77.6727	-65.548	-66.4905	-77.6605	-64.6753	-57.6276	-65.1691	-51.0254	-69.3375
0.565	-0.6043	-0.8015	-0.4979	-0.3348	-0.6642	-0.3842	-0.5339	-0.2215	-0.613	-0.5378															0.101		4.13	-70.5283	-79.4424	-77.8564	-73.4847	-68.8326	-77.7405	-74.7287	-64.994	-60.5959	-58.7712	-64.4917	-40.1834	-72.6146	-77.168	-64.8915	-66.5224	-77.3596	-65.4259	-57.1107	-64.2561	-52.8893	-69.9562
0.57	-0.6349	-0.6065	-0.5015	-0.1823	-0.6253	-0.8482	-0.4528	-0.4568	-0.6321	-1.0887															0.101		4.14	-71.0294	-79.5051	-78.0135	-73.4912	-70.7658	-77.5998	-75.1718	-64.6962	-60.9897	-57.9447	-64.877	-40.6152	-73.8747	-76.8909	-62.5232	-66.0687	-77.6512	-65.5598	-58.508	-64.9388	-53.7515	-70.4829
0.575	-0.4778	-0.2669	-0.6374	-0.391	-0.412	-0.6495	-0.7607	-0.3304	-0.4998	-0.273															0.101		4.15	-71.8101	-79.4338	-78.4934	-73.4203	-71.6286	-76.8456	-74.9373	-64.5863	-61.2852	-57.1646	-65.5089	-41.8904	-74.476	-77.3569	-59.1426	-64.7615	-77.7069	-66.9684	-61.824	-66.3852	-53.7434	-69.9928
0.58	-0.5853	-1.4912	-0.7813	-0.6359	-0.7065	-0.6696	-0.427	-0.6314	-0.4333	-0.3744															0.101		4.16	-72.4852	-79.9469	-77.5099	-73.282	-71.971	-76.8703	-74.5152	-65.2803	-60.274	-58.3582	-65.7585	-43.139	-73.7083	-76.5648	-59.8642	-64.3291	-77.9944	-68.5265	-64.7228	-67.325	-55.052	-69.2908
0.585	-0.6169	-0.4416	-0.8103	-0.346	-0.7388	-0.5945	-0.5003	-0.2719	-0.4863	-0.4367															0.101		4.17	-72.6512	-79.8369	-77.9227	-73.1155	-72.6534	-76.9397	-73.3865	-65.7272	-59.082	-59.5842	-65.5785	-42.7319	-72.5661	-77.2356	-61.8156	-63.9416	-78.0392	-69.8032	-67.4521	-67.3781	-56.9855	-69.0579
0.59	-0.2885	-0.9886	-0.3951	-0.4104	-0.9103	-0.2261	-0.3046	-0.515	-0.5317	-0.6968															0.101		4.18	-73.018	-79.2145	-78.7979	-73.4822	-72.7885	-76.6695	-74.0892	-65.3578	-59.2334	-59.2811	-65.6279	-44.3957	-73.0586	-77.2803	-61.4734	-65.0919	-78.3012	-70.1952	-69.4144	-67.4222	-57.2011	-69.2438
0.595	-0.2312	-0.496	-0.2962	-0.3708	-0.651	-0.586	-0.8109	-0.438	-0.7603	-0.844															0.1024		4.19	-73.3209	-78.8408	-79.1933	-74.0831	-73.071	-76.1586	-74.6432	-61.9586	-60.148	-59.4078	-66.1585	-45.1372	-73.0637	-76.956	-59.8167	-66.4062	-78.549	-70.5962	-70.5694	-66.4235	-56.6525	-68.8388
0.6	-0.5175	-0.633	-0.3807	-0.5078	-0.3076	-0.5538	-0.2109	-0.7889	-0.5884	-0.4877															0.1024		4.2	-73.7869	-77.3859	-78.8219	-74.6095	-73.8081	-76.0094	-74.7627	-62.1149	-60.5797	-59.1887	-66.275	-44.85	-72.6828	-76.5074	-59.0356	-65.8597	-78.5483	-71.234	-71.3791	-66.2317	-55.7017	-69.5166
0.605	-0.5676	-0.5089	-0.4032	-0.2561	-0.7346	-0.8593	-0.3966	-0.5054	-0.4619	-0.3176															0.1032		4.21	-73.4186	-76.3901	-77.4696	-73.7801	-74.4794	-75.9953	-73.3943	-63.5426	-59.9204	-59.5799	-67.3142	-46.0857	-72.8423	-76.3986	-61.2802	-64.075	-79.0759	-71.8311	-72.2354	-66.9043	-56.3269	-68.9745
0.61	-0.4641	-0.9382	-0.6372	-0.2859	-0.5493	-0.9818	-0.2746	-0.2548	-0.4025	-0.5717															0.1032		4.22	-70.5727	-76.9926	-77.207	-73.7798	-74.9199	-76.6035	-73.6234	-63.9011	-59.4913	-59.8416	-67.9909	-46.8373	-72.2527	-76.0722	-63.0807	-62.9326	-79.0848	-72.2469	-72.6207	-67.6207	-57.07	-64.812
0.615	-0.3848	-0.6492	-0.4543	-0.3654	-0.5142	-0.2483	-0.6514	-0.5905	-0.1465	-0.6282															0.1032		4.23	-69.8592	-77.592	-77.3714	-74.4769	-75.2893	-76.8703	-72.6277	-63.5314	-59.7582	-60.3352	-68.1944	-47.4164	-70.5835	-76.5414	-65.0143	-62.5485	-78.1392	-71.5584	-73.2297	-68.1786	-58.2588	-62.9413
0.62	-0.4816	-0.3369	-0.3916	-0.9109	-0.869	-0.4753	-0.9643	-0.5381	-0.7528	-0.4254															0.1032		4.24	-70.0275	-77.3331	-77.2717	-74.4812	-75.1076	-77.1233	-68.1859	-62.8436	-59.9332	-60.948	-68.6304	-47.3163	-70.3421	-76.2546	-66.7749	-63.1432	-78.0252	-71.5471	-73.4781	-67.939	-59.5586	-64.3509
0.625	-0.5974	-0.4759	-0.6511	-0.5672	-0.4584	-0.2775	-0.6154	-0.3365	-0.8292	-0.3984															0.1037		4.25	-70.835	-77.1532	-77.624	-74.3632	-75.0333	-77.4568	-66.5894	-62.7565	-59.666	-60.7362	-68.3833	-47.4809	-70.7318	-76.216	-68.195	-63.7234	-78.2396	-71.7703	-73.9179	-66.6714	-60.5167	-65.0781
0.63	-0.5509	-0.3853	-0.3111	-0.35	-0.4285	-0.5802	-0.7577	-0.6427	-0.5954	-0.9222															0.1037		4.26	-71.627	-77.607	-77.5313	-74.668	-75.551	-77.6308	-66.9362	-62.4455	-59.0411	-61.6455	-68.7232	-48.6501	-70.4733	-75.7674	-68.1189	-63.5011	-78.2152	-73.0815	-74.2717	-66.4777	-61.9298	-65.8719
0.635	-0.3925	-0.9958	-0.457	-0.5829	-0.7054	-0.5866	-0.5203	-0.7859	-0.3351	-0.6632															0.1037		4.27	-71.6913	-77.032	-77.6033	-74.6292	-75.1389	-77.6987	-66.8366	-62.2398	-56.4549	-62.3096	-68.9378	-49.0878	-71.4583	-76.1542	-66.4717	-63.1859	-78.2054	-73.947	-74.3674	-67.1513	-61.6867	-65.572
0.64	-0.4844	-0.6704	-0.4561	-0.6315	-0.4282	-0.5304	-0.8242	-0.3772	-0.7589	-0.413															0.1037		4.28	-69.7874	-77.3868	-78.098	-75.0827	-74.9281	-76.7438	-65.7446	-61.396	-56.2973	-62.4657	-68.5271	-47.1263	-70.731	-76.4439	-66.4787	-61.6576	-78.6156	-74.0674	-74.2866	-68.1325	-61.7055	-64.6092
0.645	-0.3817	-0.5832	-0.3549	-0.2399	-0.4527	-0.7603	-0.5774	-0.2768	-0.3562	-0.3097															0.1037		4.29	-69.5508	-78.2939	-78.6432	-75.5074	-74.7601	-77.0178	-64.3819	-60.8812	-54.9966	-63.0717	-68.932	-46.3568	-70.5348	-76.6214	-66.4244	-59.4656	-78.5437	-74.1834	-74.6275	-67.7385	-62.4219	-64.0418
0.65	-0.4932	-0.5347	-0.6961	-0.7475	-0.5037	-0.5	-0.9212	-0.2321	-0.6032	-0.7937															0.1037		4.3	-68.7479	-76.8942	-78.0306	-75.7697	-74.0767	-76.8472	-63.5924	-60.5309	-54.1786	-63.8225	-69.2694	-46.8334	-69.7089	-75.6146	-66.7444	-59.7131	-78.3205	-73.7682	-74.7986	-66.4566	-62.4556	-64.0007
0.655	-0.6868	-0.3691	-0.4502	-0.1993	-0.7503	-1.1536	-0.4343	-0.8223	-0.2197	-0.9159															0.1037		4.31	-66.2149	-76.9022	-78.2657	-75.331	-74.5749	-76.2167	-62.2101	-59.9199	-52.715	-64.2845	-69.24	-47.3555	-69.7601	-75.0929	-66.5878	-59.9095	-78.3005	-73.6923	-74.9078	-64.9396	-61.6344	-64.2708
0.66	-0.558	-0.5656	-0.7843	-0.362	-0.4495	-0.6512	-0.1977	-0.5729	-0.521	-0.3605															0.1037		4.32	-64.885	-76.6891	-78.7454	-75.2008	-74.7391	-75.6908	-62.2682	-59.6439	-53.6563	-64.0016	-68.7653	-46.4589	-69.4382	-74.1449	-66.1197	-60.524	-77.4268	-73.8875	-75.1697	-65.166	-60.1071	-64.2532
0.665	-0.6166	-0.7398	-0.3692	-0.5712	-0.3647	-0.3292	-0.5706	-0.5642	-1.0626	-0.3304															0.1037		4.33	-66.245	-77.7231	-78.7825	-75.5972	-74.4853	-73.7062	-63.0473	-60.3958	-54.892	-64.5624	-69.4574	-45.062	-70.3001	-74.2595	-65.5546	-61.1442	-77.0886	-74.3135	-75.2483	-63.3627	-60.2567	-64.9864
0.67	-0.537	-0.6498	-1.4976	-0.2929	-0.6399	-0.6423	-0.2429	-0.441	-0.5055	-0.42															0.1037		4.34	-68.8342	-77.8534	-78.8299	-75.5754	-74.7498	-69.5087	-63.8153	-61.0101	-55.8226	-65.0073	-69.7002	-44.5947	-71.8196	-73.5716	-65.8314	-60.7961	-76.8607	-74.0212	-75.0905	-60.6959	-59.8499	-65.316
0.675	-0.4136	-0.3928	-0.6497	-0.9696	-0.4306	-0.2537	-0.5999	-1.0032	-0.6956	-0.7584															0.1037		4.35	-69.8022	-78.3997	-77.7553	-75.5165	-75.5196	-66.3474	-63.5982	-60.4239	-57.9045	-64.7035	-69.7235	-44.4258	-72.3267	-73.6311	-65.7188	-59.9374	-76.8516	-74.216	-75.2185	-59.4003	-58.5532	-65.0442
0.68	-0.4991	-0.585	-0.6193	-0.4608	-0.3425	-0.6416	-0.6962	-0.5801	-0.5875	-0.4786															0.1037		4.36	-69.586	-77.4258	-76.3223	-75.7168	-76.0696	-65.9338	-64.397	-59.9864	-58.9062	-64.0425	-70.0371	-43.672	-73.5709	-75.0395	-67.5983	-61.0701	-77.2084	-73.3878	-75.1944	-60.1163	-57.4376	-65.9807
0.685	-0.4899	-0.7919	-0.6234	-0.4624	-0.5656	-0.9936	-0.3297	-0.419	-0.3619	-0.605															0.1037		4.37	-69.4676	-77.99	-76.7809	-76.2801	-76.2167	-64.4554	-64.4881	-60.0783	-59.1539	-64.7804	-70.1492	-43.6499	-74.5374	-75.3923	-68.3015	-60.771	-76.9694	-73.4077	-75.5261	-61.5852	-55.7922	-66.7859
0.69	-0.4167	-0.8074	-0.3975	-0.4688	-0.5111	-0.321	-0.692	-0.849	-0.3498	-0.3242															0.1057		4.38	-69.5827	-78.6554	-77.4762	-76.9202	-75.6369	-64.5151	-62.6622	-60.2034	-58.9163	-64.4357	-70.0105	-43.1595	-74.9222	-75.0151	-69.0833	-61.4789	-76.6191	-73.5446	-75.6471	-63.1339	-55.8496	-67.8674
0.695	-0.585	-1.0833	-0.3316	-0.8164	-0.6372	-0.4437	-0.6313	-0.3268	-0.7966	-0.8195															0.1057		4.39	-69.2075	-78.8341	-77.8882	-76.9048	-75.2782	-66.5286	-61.3806	-61.0635	-58.083	-62.3633	-69.7595	-43.5712	-75.6787	-75.1591	-70.262	-60.7338	-75.9792	-73.3055	-75.5182	-64.0125	-53.1288	-68.2404
0.7	-0.7695	-0.9338	-0.8651	-0.4989	-0.4619	-0.5868	-0.5899	-0.7276	-0.5648	-0.8063															0.1057		4.4	-68.9371	-78.7224	-77.9697	-76.7484	-75.8046	-68.4464	-62.1013	-61.7453	-58.4528	-62.2853	-70.0372	-42.663	-76.6003	-75.459	-70.5487	-61.1465	-75.4869	-73.1059	-75.2972	-64.5014	-51.624	-67.7231
0.705	-0.3321	-0.754	-0.7263	-0.542	-0.5345	-0.2949	-0.5888	-0.3886	-0.4784	-0.7569															0.1057		4.41	-69.0715	-79.0207	-77.5171	-76.7128	-76.0568	-69.0704	-63.3282	-62.5594	-57.8784	-62.3723	-68.9905	-43.2439	-77.0624	-74.6896	-69.397	-59.2696	-75.6857	-73.7956	-74.6391	-65.2481	-51.1295	-67.4622
0.71	-0.3561	-0.6219	-0.6988	-0.7862	-0.6599	-0.3601	-0.4861	-0.4824	-0.8947	-0.4081															0.1057		4.42	-68.2172	-78.9319	-77.4106	-76.445	-75.8525	-70.2521	-64.2551	-61.9704	-56.9502	-60.5678	-68.6653	-44.445	-77.3549	-75.0746	-70.424	-58.4979	-75.1778	-74.1734	-73.7932	-65.5589	-52.6111	-68.1026
0.715	-0.2634	-0.4901	-0.4448	-0.4487	-0.4869	-0.4572	-0.3098	-0.3916	-0.4825	-0.8527															0.1071		4.43	-68.7476	-78.7971	-77.8413	-76.1568	-76.4143	-68.58	-64.6759	-60.6249	-56.9539	-59.2732	-68.3467	-45.3517	-77.7977	-74.9559	-69.9365	-59.0872	-75.7526	-73.734	-72.3956	-65.1384	-52.0665	-68.0197
0.72	-0.732	-0.9452	-0.9768	-0.2987	-0.7946	-0.3832	-0.4851	-0.7346	-0.5053	-0.3761															0.1071		4.44	-69.5651	-77.5258	-78.3369	-76.4131	-76.7274	-66.0553	-63.0829	-60.0088	-56.2801	-60.4103	-67.6051	-46.0741	-77.9791	-74.1081	-71.1999	-60.876	-73.4599	-73.0687	-70.0424	-64.9309	-52.4362	-66.1487
0.725	-0.3923	-1.2688	-0.9155	-0.7642	-0.392	-0.4599	-0.6512	-0.3562	-0.7858	-0.7776															0.1071		4.45	-70.0961	-76.9965	-77.475	-76.3062	-76.5378	-65.1822	-62.722	-60.2518	-55.506	-60.2322	-67.7724	-46.633	-77.7533	-73.9479	-71.4387	-62.3479	-72.551	-71.9453	-68.7036	-64.7975	-52.8967	-64.8932
0.73	-0.6289	-0.5682	-0.7658	-0.4788	-0.2199	-0.5482	-0.5944	-0.7101	-0.3192	-0.7332															0.1071		4.46	-69.5299	-77.314	-75.9458	-76.4587	-76.273	-65.5122	-63.8293	-60.3784	-54.7404	-60.5689	-67.9141	-46.0533	-78.1838	-73.504	-71.7006	-62.2275	-72.5874	-70.8575	-64.7867	-64.2277	-53.5011	-64.2163
0.735	-0.8515	-0.388	-0.5269	-0.2642	-0.8676	-0.6513	-0.6127	-0.2986	-0.6577	-0.966															0.1071		4.47	-65.5606	-77.6378	-76.4496	-76.8915	-76.1754	-66.7265	-64.7989	-59.552	-55.4909	-60.6444	-67.7895	-46.4532	-78.3772	-72.1934	-71.7409	-62.8076	-72.762	-69.7119	-62.5693	-63.5791	-53.9992	-62.2903
0.74	-0.4346	-0.8643	-0.3703	-0.572	-0.7107	-0.676	-0.5745	-0.947	-0.5164	-0.3567															0.1071		4.48	-63.5077	-76.4558	-75.8225	-77.4583	-76.5706	-68.6093	-63.6919	-59.3669	-54.8985	-59.2624	-67.6018	-47.7425	-78.4193	-71.6089	-71.9132	-63.1447	-73.0693	-69.294	-60.4269	-64.0132	-53.1424	-62.1596
0.745	-0.4883	-0.7417	-0.64	-0.4192	-0.6763	-0.6851	-0.4267	-0.4917	-0.4389	-0.8652															0.1071		4.49	-65.992	-75.9514	-75.7376	-77.4515	-76.2192	-69.5743	-64.1837	-60.9755	-52.3709	-58.6581	-67.491	-49.2771	-78.4586	-72.6628	-72.1477	-64.0566	-73.0945	-69.595	-60.2359	-63.6517	-50.9865	-61.736
0.75	-0.3612	-1.0851	-0.3457	-0.4481	-0.3841	-0.6274	-0.9005	-0.8896	-0.487	-0.6452															0.1071		4.5	-67.3833	-75.596	-76.8553	-77.5832	-75.4919	-70.8832	-66.4854	-60.1157	-52.1036	-57.6329	-67.2981	-49.5435	-78.877	-73.501	-72.8192	-63.5428	-73.0814	-69.1078	-59.004	-64.9368	-50.322	-58.25
0.755	-0.5505	-0.5273	-0.3388	-0.3083	-0.7975	-0.41	-0.5528	-0.4622	-0.4505	-0.8583															0.1075		4.51	-68.347	-74.4943	-76.835	-77.6424	-75.6108	-72.7231	-68.305	-59.9985	-53.6751	-54.965	-66.6324	-48.9101	-78.9527	-74.5236	-73.1857	-62.5217	-73.0719	-67.44	-58.9807	-66.8904	-50.2887	-55.9433
0.76	-0.5762	-0.8767	-0.904	-0.3574	-0.3695	-0.3488	-0.4123	-0.4484	-0.6528	-0.9637															0.1076		4.52	-68.3192	-74.0212	-76.965	-77.6355	-76.1752	-72.8661	-68.9258	-61.2074	-53.3542	-54.0411	-64.7563	-49.2503	-79.1422	-74.5506	-73.9418	-63.4251	-73.1809	-65.9178	-59.5273	-68.5643	-50.2252	-56.4124
0.765	-0.4066	-0.8115	-0.2625	-0.546	-0.874	-0.5706	-0.7924	-0.6788	-0.4307	-0.9102															0.1076		4.53	-68.4427	-70.8908	-76.4966	-77.0786	-75.9273	-72.6041	-69.3732	-60.5341	-53.8345	-53.7727	-65.807	-48.4245	-78.4573	-73.7341	-74.8119	-63.8077	-74.0811	-65.4187	-59.0369	-70.2026	-49.8148	-54.8199
0.77	-0.7299	-0.6854	-0.4973	-0.3249	-0.3721	-0.5224	-0.281	-1.1155	-0.5788	-0.6956															0.1081		4.54	-68.9186	-69.9457	-77.3132	-75.648	-75.9705	-73.132	-69.3812	-60.7136	-53.2837	-53.7379	-66.4999	-47.2263	-78.9708	-72.0544	-75.6158	-64.9196	-74.671	-65.7761	-59.608	-70.7681	-48.9763	-54.6808
0.775	-0.563	-0.4782	-0.4473	-0.6074	-0.6729	-0.6654	-0.5247	-0.9479	-0.7638	-0.7336															0.1091		4.55	-68.1055	-70.0999	-77.9857	-74.6191	-75.4758	-74.0924	-70.4942	-60.431	-54.9158	-53.3472	-67.7899	-45.06	-78.2283	-72.444	-76.0873	-64.8886	-74.7975	-65.1769	-61.1333	-70.9656	-48.6221	-53.9055
0.78	-0.5488	-0.5134	-0.3378	-0.7508	-0.7115	-0.8165	-0.3588	-0.3419	-0.4656	-0.2165															0.1091		4.56	-65.8412	-70.0275	-78.5693	-74.0105	-75.2539	-74.5104	-71.1209	-60.0601	-56.9125	-53.9963	-68.2329	-44.6346	-78.1201	-71.9035	-76.581	-65.1936	-75.1593	-64.4042	-62.3772	-71.8858	-50.5435	-54.5923
0.785	-0.1859	-0.3405	-0.6388	-0.5103	-0.8491	-0.7577	-0.475	-0.4703	-0.7289	-1.3615															0.1091		4.57	-66.33	-70.8559	-77.7312	-74.4554	-75.0609	-75.0479	-71.9553	-60.7066	-58.8808	-54.0398	-68.143	-46.2534	-77.8311	-73.1068	-76.6443	-66.0442	-75.7831	-64.1585	-64.1398	-72.5973	-52.1387	-55.91
0.79	-0.5852	-0.5315	-0.6083	-0.3848	-0.7504	-0.5563	-0.7636	-0.4991	-0.4488	-0.7939															0.1095		4.58	-66.3936	-70.6483	-77.8483	-74.2903	-75.2692	-75.598	-71.3033	-61.2082	-60.7607	-51.7136	-67.5353	-46.4957	-78.0824	-72.8265	-76.8942	-66.8483	-76.1528	-64.268	-64.6936	-72.7562	-52.664	-56.608
0.795	-0.6194	-0.962	-0.5459	-0.3982	-0.3278	-0.2536	-0.4757	-0.6711	-0.451	-1.1201															0.1095		4.59	-66.98	-67.5719	-78.024	-74.8801	-73.9983	-75.5936	-71.2663	-60.5917	-62.3113	-48.7277	-68.51	-45.0349	-78.4811	-73.8954	-77.1815	-66.9287	-75.2603	-66.1986	-62.3971	-72.8374	-53.4087	-57.2055
0.8	-0.4232	-0.6216	-0.5932	-0.902	-0.8872	-0.8434	-0.5688	-0.4696	-0.4005	-0.3921															0.1095		4.6	-66.5773	-66.015	-77.9024	-74.2589	-72.3958	-75.6615	-71.3957	-60.4745	-61.9649	-47.635	-69.1823	-44.6347	-79.0771	-74.4022	-76.8297	-66.5979	-74.8434	-67.3665	-60.6953	-72.8133	-53.8908	-58.4718
0.805	-0.4101	-0.5976	-0.4004	-0.4609	-0.6376	-0.2359	-0.2315	-1.1275	-0.5691	-0.9909															0.1095		4.61	-67.205	-67.843	-77.6292	-74.3712	-71.1383	-75.4707	-71.7841	-59.5448	-62.3302	-49.9626	-68.9971	-45.4952	-79.3211	-74.6811	-76.1224	-64.9405	-74.7215	-67.852	-61.1832	-72.8688	-54.6785	-59.4075
0.81	-0.5224	-0.5195	-0.303	-0.4475	-0.5277	-0.7351	-0.43	-0.8504	-0.6388	-0.6785															0.1095		4.62	-68.1259	-69.8344	-78.214	-74.8222	-71.0263	-74.7974	-71.0527	-60.8463	-62.8787	-50.2005	-68.6287	-45.9383	-79.364	-74.4032	-75.2664	-63.7775	-75.0423	-68.179	-62.4098	-73.3879	-54.2812	-59.3524
0.815	-0.1903	-0.921	-0.4149	-0.2745	-0.4042	-0.3111	-0.2351	-0.8758	-0.4894	-1.157															0.1095		4.63	-65.9834	-70.6717	-78.4058	-74.0953	-71.0364	-74.1264	-70.2472	-62.4847	-62.7537	-49.7479	-68.5159	-44.5221	-79.2844	-74.4223	-75.9711	-63.4766	-75.2635	-68.9156	-63.788	-73.651	-55.3571	-59.4203
0.82	-0.3924	-0.5166	-0.4596	-0.6477	-0.5581	-0.9192	-0.6025	-0.7127	-0.4768	-0.7767															0.1095		4.64	-66.781	-71.7714	-78.7895	-72.3891	-70.545	-74.1481	-69.8911	-64.0512	-63.6093	-48.9604	-68.4822	-42.5418	-79.6078	-73.7483	-75.103	-61.1771	-75.1244	-68.4726	-65.1282	-73.6079	-56.0518	-60.4945
0.825	-0.5545	-0.6748	-0.7381	-0.7431	-0.415	-0.7081	-0.356	-0.5676	-0.7375	-0.9539															0.1095		4.65	-66.9209	-72.7399	-77.9243	-72.1301	-69.7877	-74.4206	-69.447	-63.8728	-64.0767	-49.3108	-69.0596	-42.0756	-79.5578	-72.8125	-74.3454	-59.503	-74.8279	-65.8012	-67.0726	-73.4784	-56.1188	-59.2717
0.83	-0.6256	-0.6281	-0.4333	-0.4854	-0.6079	-0.9952	-0.8344	-1.215	-0.6214	-0.8331															0.1097		4.66	-68.1555	-72.8705	-77.3505	-72.6228	-70.6654	-74.8743	-68.9155	-62.7907	-63.512	-50.0932	-68.7776	-42.3695	-79.5453	-73.4398	-74.1823	-58.2687	-73.6243	-63.8927	-69.0277	-73.6102	-56.4169	-58.4412
0.835	-0.4358	-0.5428	-0.3808	-0.3291	-0.6451	-0.7364	-0.4729	-0.4605	-0.921	-0.8282															0.1097		4.67	-68.9638	-73.4018	-77.205	-73.2037	-71.4915	-74.9057	-68.4985	-63.2471	-60.6935	-52.26	-68.508	-42.359	-79.5206	-73.1627	-74.4144	-57.2954	-72.3293	-62.3862	-70.1067	-74.0012	-55.9758	-58.1375
0.84	-0.4952	-0.6385	-0.5125	-0.4598	-0.6058	-1.3484	-0.834	-0.5337	-0.5407	-0.4347															0.1104		4.68	-67.4152	-73.9375	-77.3448	-73.5084	-71.3654	-74.5464	-69.3121	-64.5047	-56.7882	-55.3775	-69.1115	-43.0116	-79.6956	-72.7725	-74.0367	-56.8146	-71.8809	-60.907	-70.9453	-74.1858	-53.7135	-58.7215
0.845	-0.1608	-1.0093	-0.3919	-0.4504	-0.9284	-0.3452	-0.4781	-0.3091	-0.558	-1.1302															0.1104		4.69	-67.3793	-73.8356	-77.5731	-73.7169	-71.9399	-74.2041	-69.8004	-63.8081	-53.2989	-57.0514	-68.5243	-44.1952	-79.6967	-72.4199	-73.833	-57.3665	-71.174	-60.8516	-71.9211	-74.2622	-52.0821	-55.8903
0.85	-0.3384	-1.0163	-0.54	-0.6496	-0.8318	-1.064	-0.7394	-0.797	-0.4806	-1.4252															0.1104		4.7	-68.5858	-73.9594	-78.0985	-73.6469	-72.8993	-74.9515	-70.772	-61.4777	-50.408	-58.676	-68.1749	-44.7407	-79.7717	-72.6312	-73.7473	-59.5308	-70.7849	-62.8459	-71.8312	-74.4864	-50.95	-54.0413
0.855	-0.2799	-0.5963	-0.5572	-0.9673	-0.2208	-0.3789	-0.6951	-0.5066	-0.723	-0.9665															0.1104		4.71	-70.0706	-72.2409	-77.5096	-73.4013	-73.2588	-75.7826	-71.2157	-61.7294	-49.0489	-61.0504	-68.895	-45.4245	-79.4454	-72.3207	-74.5288	-61.6527	-70.314	-63.7291	-70.7877	-74.5699	-51.7627	-53.1671
0.86	-0.3964	-0.6604	-0.7849	-0.4607	-0.8388	-0.9985	-0.6248	-0.6276	-0.5756	-0.3878															0.1104		4.72	-70.695	-70.2373	-77.1283	-73.6945	-72.95	-75.8951	-71.8095	-62.82	-50.2498	-62.1254	-68.7186	-45.681	-79.6556	-70.8974	-73.3337	-62.6302	-70.6595	-63.0878	-69.9985	-74.7011	-51.7407	-53.3774
0.865	-0.4722	-0.766	-0.3998	-0.7666	-0.82	-0.4971	-0.4211	-0.6129	-0.1818	-1.529															0.1105		4.73	-70.3343	-69.258	-76.7174	-74.5016	-72.0581	-76.086	-72.3427	-62.4156	-52.4345	-62.0656	-68.5603	-45.7272	-79.4676	-70.6599	-72.4487	-63.6092	-70.8049	-62.7846	-69.6355	-74.6996	-51.0046	-53.3777
0.87	-0.7344	-0.571	-0.4764	-0.5167	-0.3068	-1.5039	-0.2956	-0.7894	-0.8158	-0.6195															0.1105		4.74	-70.6908	-67.6726	-77.0596	-74.955	-71.3223	-76.1423	-72.3202	-61.8191	-53.9688	-61.7073	-68.5234	-46.026	-79.9057	-71.0755	-71.682	-63.8899	-70.6503	-61.4909	-69.3759	-74.7078	-51.6016	-52.8821
0.875	-0.7889	-0.8741	-0.5743	-0.4109	-0.7619	-0.2305	-0.4371	-0.4379	-0.6082	-1.2835															0.1111		4.75	-69.2779	-68.4911	-77.5162	-75.5977	-71.7378	-76.0197	-72.9893	-61.0088	-55.2406	-61.4105	-69.6837	-46.721	-79.5363	-71.9772	-70.8487	-63.7463	-70.9042	-61.4415	-68.6629	-74.8369	-51.9467	-52.7919
0.88	-0.6657	-0.7137	-0.3273	-0.7661	-0.3099	-1.1435	-0.7227	-0.5974	-0.3194	-0.7282															0.1111		4.76	-67.1217	-66.4465	-76.2285	-76.0777	-71.902	-75.0578	-73.679	-61.9455	-56.1442	-59.7614	-69.6002	-46.5471	-79.4871	-72.2061	-69.6796	-63.9973	-70.5322	-61.3327	-65.0473	-74.8645	-52.3051	-51.7398
0.885	-0.2386	-1.2025	-0.7545	-0.7209	-0.4025	-0.5529	-0.5458	-0.6009	-0.6615	-1.2746															0.1111		4.77	-66.9795	-65.9662	-75.6917	-75.899	-71.4243	-75.3213	-74.3331	-63.6639	-56.6651	-60.1791	-70.3975	-46.5427	-78.313	-72.6089	-67.4468	-64.5769	-68.9618	-61.4157	-60.9198	-74.7171	-52.8467	-49.8567
0.89	-0.3948	-0.6297	-0.3947	-0.6804	-0.5965	-1.0428	-0.4606	-0.8775	-0.6095	-0.9366															0.1111		4.78	-67.2231	-66.0886	-76.6478	-75.296	-70.1411	-75.1608	-75.2469	-64.27	-56.5539	-60.7214	-70.0503	-46.3219	-77.9962	-71.9689	-66.747	-63.9107	-67.5101	-61.1279	-57.9112	-73.4634	-52.5912	-47.6881
0.895	-0.7372	-1.1485	-0.4725	-0.8734	-0.7629	-0.7874	-0.4961	-0.4796	-0.5556	-1.3348															0.1111		4.79	-67.5487	-66.9521	-76.6296	-74.287	-69.2378	-74.9364	-75.0899	-62.0103	-57.7997	-60.2367	-69.5018	-45.3743	-76.8678	-71.7883	-66.1531	-62.3367	-66.4738	-62.6329	-55.8888	-73.4747	-52.1181	-45.6892
0.9	-0.4462	-1.0506	-0.5226	-0.7883	-0.448	-1.9563	-0.7754	-0.4514	-0.8978	-1.1898															0.1111		4.8	-65.4575	-65.7785	-76.8002	-73.2196	-69.8773	-75.2081	-74.1537	-60.2039	-59.5197	-58.1412	-69.111	-47.3105	-75.5215	-72.7139	-64.6254	-63.437	-66.7071	-63.7134	-54.3893	-73.9394	-52.8021	-45.4112
0.905	-0.6042	-1.4606	-1.0314	-0.357	-0.8629	-0.4578	-0.5501	-0.6426	-0.3907	-1.661															0.1111		4.81	-64.3861	-64.1133	-77.0842	-73.5654	-70.3964	-75.4279	-74.0955	-61.4516	-60.9735	-58.3891	-69.0144	-47.1489	-74.5171	-71.5382	-62.2475	-63.903	-68.696	-64.8996	-53.1859	-74.1765	-54.2925	-47.6446
0.91	-0.5489	-0.3982	-0.417	-0.3208	-0.5933	-1.3167	-0.5748	-0.5787	-0.2608	-0.7223															0.1111		4.82	-63.2582	-64.1058	-77.1843	-73.6037	-69.7929	-75.6834	-74.6158	-62.7238	-62.2151	-59.4263	-69.4707	-46.0931	-73.1888	-68.9842	-63.2307	-64.9498	-67.8845	-66.1056	-53.2742	-74.3768	-55.6482	-47.3462
0.915	-0.5273	-0.9859	-0.3842	-0.3474	-0.8663	-0.3914	-0.4478	-0.3826	-0.5312	-1.6634															0.1111		4.83	-62.1604	-65.1814	-77.6512	-73.4877	-69.94	-74.131	-74.2331	-64.0804	-62.4989	-58.6693	-70.0095	-46.3315	-73.1273	-70.2615	-66.0315	-65.2258	-66.6472	-66.3605	-53.3078	-74.5769	-55.7678	-46.81
0.92	-0.3908	-0.5141	-0.6713	-0.2455	-0.6443	-1.3525	-0.5699	-0.8124	-0.3577	-0.709															0.1111		4.84	-64.1154	-67.7631	-76.6847	-72.7804	-70.9415	-73.3105	-73.2289	-63.9384	-61.378	-58.5457	-70.2867	-45.659	-69.7429	-71.6302	-68.1229	-64.0495	-64.836	-66.5863	-53.1979	-74.1824	-56.5984	-47.8105
0.925	-0.3809	-1.1781	-0.4553	-0.5332	-0.7247	-0.8575	-0.5707	-0.9482	-0.4345	-27.1279															0.1111		4.85	-60.1621	-69.0956	-76.2453	-72.3868	-70.1883	-73.4524	-73.4967	-62.7476	-62.2546	-57.0631	-70.5032	-46.1624	-69.6284	-71.9626	-69.3689	-63.2782	-63.88	-66.613	-53.2977	-73.4522	-57.5777	-48.3917
0.93	-0.4243	-0.522	-0.858	-0.4142	-0.4754	-1.1599	-0.4472	-0.68	-0.2958	-5.2328															0.1111		4.86	-58.812	-68.9644	-76.4111	-71.9267	-67.8706	-73.9436	-73.3659	-60.9578	-62.7489	-55.3352	-69.6213	-45.2095	-69.928	-71.3124	-70.0325	-62.9576	-58.5608	-65.1854	-52.8377	-73.4428	-56.9334	-47.2357
0.935	-0.2811	-0.9177	-0.5315	-0.1974	-0.8992	-0.8455	-0.6527	-0.5617	-0.597	-1.1353															0.1111		4.87	-61.1021	-69.4479	-76.911	-71.6666	-67.2284	-73.8161	-73.7297	-60.5833	-63.5381	-55.4085	-68.8837	-45.7784	-69.8819	-71.8974	-71.4931	-62.4846	-58.5315	-65.6291	-53.671	-73.2604	-56.8393	-46.5569
0.94	-0.2903	-0.7639	-0.4985	-0.8882	-1.0937	-24.9906	-0.389	-1.0021	-0.5027	-0.7919															0.1117		4.88	-63.0261	-69.9634	-77.1109	-71.0634	-67.0328	-73.7675	-73.337	-61.7061	-64.0514	-54.8332	-68.1235	-44.738	-67.8911	-71.5233	-70.8211	-62.5484	-61.9399	-66.8002	-53.4007	-73.0052	-55.0301	-47.8314
0.945	-0.6304	-1.2054	-0.1835	-0.4241	-0.5413	-4.5571	-0.6855	-0.8136	-0.43	-1.3644															0.1117		4.89	-64.6526	-69.6834	-76.3803	-70.4543	-67.5848	-73.2584	-73.6728	-62.4498	-63.6804	-53.551	-68.1476	-44.4783	-66.7274	-69.2368	-70.6187	-62.1741	-63.3359	-67.3084	-52.5249	-73.0104	-54.4191	-48.7326
0.95	-0.9071	-0.6167	-0.3937	-0.3992	-0.3163	-0.8022	-1.0937	-0.7798	-0.2596	-1.6906															0.1117		4.9	-65.8095	-68.9467	-75.9486	-69.4797	-67.9076	-72.2633	-74.2038	-62.2211	-62.7425	-52.4826	-68.676	-46.8819	-67.8116	-67.8391	-71.3293	-60.9439	-64.3356	-68.2019	-51.8936	-72.2621	-54.7165	-49.8065
0.955	-0.2961	-0.8851	-0.6902	-0.5433	-1.0478	-0.8224	-0.3017	-0.5796	-0.3221	-2.1519															0.1117		4.91	-67.3477	-69.6118	-76.364	-69.9054	-66.5974	-71.4952	-74.314	-62.0956	-62.1434	-51.5881	-68.9911	-47.756	-68.4363	-68.4596	-73.0479	-60.5489	-64.5856	-68.3716	-50.3223	-72.0264	-55.4399	-49.1205
0.96	-0.4195	-0.821	-0.9083	-0.4775	-0.4516	-1.3545	-0.6555	-1.6811	-0.6886	-0.6046															0.1117		4.92	-67.1799	-69.6733	-75.9813	-69.0013	-67.8067	-71.0216	-74.2935	-61.201	-62.4152	-52.1828	-68.3937	-46.8622	-70.2731	-68.418	-74.1194	-60.2445	-62.9823	-68.28	-50.3813	-71.5613	-56.4897	-47.8656
0.965	-0.3801	-1.1081	-0.5768	-0.3436	-1.2515	-0.9054	-0.7327	-0.7014	-0.6713	-1.052															0.1117		4.93	-66.926	-69.3611	-74.7275	-66.0931	-67.5229	-70.6665	-74.5438	-58.2234	-62.2006	-53.08	-68.0527	-46.5671	-72.0326	-67.6338	-74.5796	-59.9518	-62.8152	-67.4591	-48.3185	-70.6572	-57.4216	-47.7458
0.97	-0.4054	-0.4939	-0.3195	-0.7315	-0.6618	-1.0242	-0.4823	-0.8214	-0.5454	-1.1742															0.1117		4.94	-67.8658	-69.5435	-74.8904	-65.0269	-66.1565	-70.2582	-74.0773	-57.224	-62.6599	-52.0184	-68.6165	-46.2981	-72.6105	-67.8766	-75.0061	-60.0099	-62.4699	-65.3599	-47.9947	-69.2665	-57.7852	-48.4129
0.975	-0.5694	-20.0314	-0.4427	-0.444	-1.2654	-0.4986	-0.688	-0.8646	-0.4175	-2.1063															0.1117		4.95	-68.0766	-69.0266	-74.7198	-64.3791	-65.3918	-69.1714	-74.7942	-57.2615	-61.7985	-53.5791	-68.4789	-47.5191	-73.6563	-67.7447	-75.2734	-60.5776	-63.3737	-64.765	-49.5763	-70.2705	-55.6447	-49.0801
0.98	-0.51	-3.3075	-0.4541	-0.5018	-0.5925	-1.3849	-0.8251	-1.0361	-0.8356	-0.6603															0.1117		4.96	-65.2405	-70.8264	-75.5928	-63.5231	-63.891	-68.5109	-75.1598	-57.11	-60.7558	-54.2442	-68.5553	-47.9626	-74.1077	-67.3865	-74.7762	-61.8062	-63.6372	-64.3524	-49.2837	-70.8244	-54.4621	-50.3809
0.985	-0.2485	-1.3752	-0.4342	-0.6691	-1.4371	-0.359	-0.6697	-0.5779	-0.4957	-1.4172															0.1121		4.97	-64.4163	-72.0146	-75.2979	-61.9327	-62.1193	-68.4048	-75.4436	-56.4456	-61.7805	-55.6512	-68.71	-48.535	-74.9243	-65.9674	-75.146	-62.6082	-62.9892	-61.8186	-48.0981	-70.4422	-52.4327	-48.5252
0.99	-0.6342	-0.34	-0.2025	-0.6596	-0.584	-1.4379	-0.8635	-0.7065	-0.7855	-0.7724															0.1123		4.98	-65.2107	-70.2628	-75.3018	-61.9041	-60.8333	-69.259	-75.0937	-56.1214	-62.4989	-56.2843	-69.3941	-49.5119	-75.8664	-62.9486	-75.0999	-63.0353	-63.3782	-61.2193	-46.2981	-71.2048	-52.588	-45.493
0.995	-0.3214	-0.7891	-0.6331	-0.4704	-1.5649	-0.6786	-0.3299	-0.9325	-0.3124	-2.478															0.1129		4.99	-66.3571	-69.5067	-76.2132	-62.1307	-59.4362	-69.8967	-74.6567	-54.2708	-61.866	-57.281	-69.6385	-49.0915	-75.9784	-64.0318	-75.3754	-63.3235	-62.2649	-61.8861	-46.3968	-72.133	-53.1894	-43.5686
1	-0.725	-1.1046	-0.6618	-0.5068	-0.5596	-1.9357	-0.216	-2.0192	-0.5994	-0.8337															0.1129		5	-67.3178	-68.0479	-76.7059	-63.8048	-55.6943	-70.209	-75.0884	-52.7153	-61.0403	-59.2512	-69.1977	-48.6038	-76.2669	-64.7205	-75.3964	-63.2901	-58.4207	-63.2971	-47.9742	-71.8071	-52.7145	-43.7811
1.005	-0.6036	-1.1271	-0.3736	-0.7175	-1.71	-0.7725	-0.8947	-0.7096	-0.6969	-19.4845															0.1129		5.01	-67.5864	-67.8235	-76.416	-65.172	-50.8221	-69.9841	-74.8038	-52.1275	-59.5955	-59.9597	-67.6605	-50.016	-77.1864	-62.9893	-76.1607	-63.7845	-56.8489	-63.9549	-48.0814	-71.8622	-53.2732	-43.997
1.01	-0.3398	-1.4033	-0.4346	-0.7838	-0.7414	-0.9604	-0.5505	-0.7631	-0.3936	-22.9921															0.1129		5.02	-68.7564	-67.009	-76.3423	-65.1656	-50.3331	-70.5438	-72.3451	-50.6662	-57.8659	-58.9834	-66.3651	-49.2059	-77.5694	-63.2443	-75.2415	-64.3968	-55.7344	-65.9136	-49.2102	-72.7396	-55.2563	-46.4456
1.015	-0.6576	-0.8571	-0.7854	-0.4585	-1.3052	-0.6712	-0.4344	-1.1984	-0.7448	-4.3563															0.1129		5.03	-67.442	-66.1047	-76.2718	-64.9983	-51.2207	-71.5597	-72.3665	-49.8045	-57.1889	-59.1035	-66.978	-47.4815	-77.702	-65.2736	-74.1332	-65.2676	-56.0092	-66.7091	-49.5023	-72.7652	-55.8652	-48.0391
1.02	-0.2552	-0.9402	-0.6239	-0.6948	-0.6334	-1.3695	-0.6588	-2.0517	-0.598	-0.7123															0.1129		5.04	-65.9325	-65.448	-76.796	-64.7594	-51.3257	-72.3996	-72.7911	-49.0906	-56.1377	-61.0573	-67.357	-47.2818	-78.3455	-66.682	-74.6683	-64.1151	-56.9087	-67.982	-47.3575	-73.1689	-54.1534	-50.4585
1.025	-0.635	-0.8139	-0.4792	-0.3701	-1.5192	-1.5266	-0.4533	-1.2204	-0.6984	-1.3608															0.1129		5.05	-65.8728	-67.5305	-77.6843	-64.1179	-52.6251	-72.97	-72.7817	-49.8213	-57.5925	-62.207	-67.6271	-47.8806	-78.6542	-66.6994	-74.6938	-63.9046	-57.2453	-68.2471	-47.2948	-73.6246	-55.0366	-51.5933
1.03	-0.5711	-0.7002	-0.429	-0.5064	-0.6567	-1.3589	-0.6835	-0.8476	-0.4156	-1.1117															0.1129		5.06	-66.0742	-68.8097	-78.6225	-62.6398	-52.1785	-72.1136	-72.5233	-47.24	-58.5614	-62.6027	-67.2488	-47.2421	-78.5387	-67.3116	-73.9717	-64.7118	-58.871	-67.3297	-49.0771	-73.8946	-56.266	-51.6347
1.035	-0.5099	-0.7866	-0.4715	-0.4472	-0.6479	-0.7519	-0.3653	-1.5799	-0.7026	-1.6975															0.1136		5.07	-67.0216	-66.2837	-78.9447	-63.7668	-52.599	-71.4391	-72.8728	-46.8062	-58.0397	-62.2328	-66.6826	-48.1801	-78.4174	-68.7692	-74.1829	-66.6626	-60.4588	-67.2714	-50.1294	-73.9566	-56.6261	-51.2291
1.04	-0.3032	-0.6613	-0.5157	-0.711	-0.4595	-1.2764	-0.2263	-1.8084	-0.4741	-1.04															0.114		5.08	-67.7515	-64.5023	-79.4945	-63.3812	-54.4861	-71.4526	-73.515	-48.058	-57.8216	-62.7675	-65.988	-49.0112	-79.1124	-70.4092	-72.894	-68.0839	-61.1676	-66.8655	-48.9511	-74.0465	-56.0942	-51.8629
1.045	-0.4038	-1.7362	-0.2958	-0.2735	-1.8677	-0.5079	-0.2985	-1.101	-0.5874	-2.0974															0.114		5.09	-67.5803	-62.4966	-80.094	-61.7308	-55.8427	-70.6705	-73.0507	-47.7	-57.6022	-63.5164	-66.4482	-46.85	-79.1138	-70.8473	-70.2484	-68.7489	-62.5633	-67.3894	-47.8828	-73.7979	-56.0787	-52.1788
1.05	-0.224	-0.8555	-0.5959	-0.5541	-0.9473	-0.8824	-0.5034	-1.7651	-0.6425	-0.9675															0.114		5.1	-68.9044	-62.2606	-80.3096	-58.3072	-58.3156	-69.3657	-72.9105	-48.4909	-57.6228	-64.0158	-67.5038	-47.1503	-78.7528	-70.5078	-69.3094	-68.5985	-62.6524	-68.3325	-46.2575	-73.1815	-54.4028	-51.8692
1.055	-0.3363	-0.9036	-0.2706	-0.6842	-1.1825	-0.4719	-0.3864	-1.3838	-0.3091	-1.9763															0.114		5.11	-69.5346	-63.2982	-80.2632	-56.0295	-60.26	-66.2045	-72.7205	-51.4793	-56.8719	-63.992	-68.5147	-47.99	-78.7413	-70.5318	-69.1919	-69.5358	-62.3727	-69.1919	-48.5878	-73.2774	-54.36	-51.1394
1.06	-0.639	-0.654	-0.3118	-0.2881	-0.7262	-0.655	-0.6792	-2.1666	-0.5182	-0.9133															0.114		5.12	-68.8086	-66.409	-80.3656	-57.6569	-61.9234	-64.1075	-72.0709	-54.0436	-56.7972	-62.4284	-68.5912	-48.338	-79.0125	-71.9469	-68.6168	-70.9898	-63.0641	-69.7299	-49.1666	-73.1647	-52.8189	-51.6649
1.065	-0.4204	-1.0454	-0.5293	-0.4949	-21.0761	-0.9015	-0.6107	-1.0353	-0.3588	-20.144															0.114		5.13	-68.972	-68.9241	-80.472	-58.1917	-63.5684	-62.8691	-72.2989	-52.5005	-56.7325	-62.3315	-68.8168	-48.0588	-78.8004	-73.2448	-67.2996	-71.85	-64.1656	-69.738	-47.9659	-73.3835	-52.095	-52.4913
1.07	-0.5172	-0.5145	-0.3606	-0.4222	-3.5936	-0.6486	-0.5987	-1.3089	-0.6812	-4.2923															0.114		5.14	-68.3134	-69.7415	-80.8035	-57.2121	-64.8708	-63.4097	-73.304	-50.703	-55.7639	-62.9578	-69.0335	-47.5845	-78.0852	-72.9373	-68.4735	-72.6189	-63.6366	-70.1161	-47.3106	-73.4615	-52.5204	-51.881
1.075	-0.4623	-0.936	-0.1398	-0.3454	-1.5206	-0.64	-1.0366	-1.0216	-0.458	-1.6637															0.114		5.15	-68.1387	-69.9876	-80.4346	-56.8228	-65.9706	-64.3933	-73.9116	-50.4994	-56.1061	-61.6319	-68.9192	-47.8128	-77.0639	-73.5332	-69.42	-73.4302	-63.2701	-70.2902	-48.3432	-73.3844	-52.4225	-52.8072
1.08	-0.4405	-0.4526	-0.4243	-0.4979	-1.1956	-0.7583	-0.969	-24.917	-0.5574	-0.5633															0.114		5.16	-69.1193	-68.5259	-79.9434	-56.2746	-66.8504	-66.0146	-73.9172	-51.413	-57.0244	-60.0073	-69.2223	-48.7619	-76.4047	-73.6378	-68.4125	-73.4036	-61.9182	-68.3397	-51.7041	-73.1186	-51.2279	-54.8171
1.085	-0.3968	-0.5422	-0.7781	-0.8052	-1.9742	-0.6768	-0.6047	-23.4096	-0.4348	-1.4909															0.114		5.17	-67.9611	-67.8978	-79.7276	-55.0934	-68.1512	-67.2798	-73.1287	-53.2919	-58.0795	-59.3329	-69.2757	-49.1872	-75.5086	-72.2244	-66.9362	-73.4264	-60.509	-68.2423	-53.6142	-72.3253	-50.4857	-55.0128
1.09	-0.7061	-0.5583	-0.4061	-0.6541	-0.986	-0.7893	-0.4512	-4.1469	-0.3204	-0.7098															0.114		5.18	-68.0922	-68.8055	-80.1445	-55.1192	-69.6085	-68.1537	-71.8423	-52.576	-59.502	-60.2184	-68.5899	-49.8738	-73.4697	-71.7822	-66.2874	-74.0514	-61.2012	-67.8882	-53.0374	-71.1856	-50.4723	-55.201
1.095	-0.6052	-1.0096	-0.5607	-0.6358	-1.569	-0.8379	-0.5209	-1.1453	-0.5566	-1.4276															0.114		5.19	-66.5831	-68.0286	-80.5394	-54.5529	-71.1871	-69.0108	-69.847	-51.6609	-60.9782	-59.6233	-68.5349	-49.8235	-70.0473	-71.8425	-64.3422	-74.6231	-59.8003	-68.5757	-51.6174	-71.3446	-51.6156	-56.7682
1.1	-0.5655	-0.8216	-0.4768	-0.5677	-0.8871	-0.7562	-0.8353	-2.5474	-0.3341	-0.946															0.114		5.2	-64.4812	-68.8261	-80.8925	-53.7018	-72.606	-69.1684	-68.9215	-49.8183	-62.2043	-58.3981	-68.5304	-49.9074	-67.8825	-73.0447	-63.5352	-74.5531	-59.9063	-68.8417	-52.1291	-70.7655	-52.8128	-58.4123
1.105	-0.6142	-0.9963	-0.3352	-0.486	-2.1595	-0.3255	-0.5729	-1.1314	-0.5258	-1.2853															0.114		5.21	-64.2421	-70.1881	-80.9458	-55.8278	-72.8403	-69.3721	-69.5554	-50.1904	-61.5439	-56.9887	-68.4799	-50.0098	-64.5094	-74.1941	-63.876	-74.8938	-60.1659	-69.0446	-52.3172	-70.388	-51.4384	-58.2321
1.11	-0.5985	-0.6769	-0.4116	-0.4769	-0.8988	-0.6379	-0.2716	-1.5899	-0.5929	-1.009															0.114		5.22	-64.7855	-71.1952	-81.0671	-57.9083	-73.035	-69.0546	-69.0163	-50.5309	-59.4028	-58.2924	-68.6124	-49.6509	-63.7939	-73.7755	-61.7393	-75.1836	-60.1802	-67.9871	-51.9215	-69.3983	-50.9438	-57.52
1.115	-0.3063	-1.0044	-0.4048	-0.4414	-1.0314	-0.5681	-0.5929	-0.9966	-0.7141	-1.1793															0.114		5.23	-64.0091	-70.4132	-80.8566	-58.9227	-73.3015	-69.2259	-67.6973	-49.9069	-58.974	-60.3525	-68.727	-49.1762	-63.0795	-72.8093	-61.7815	-75.2853	-59.8514	-66.6464	-51.9676	-68.8292	-51.3956	-57.556
1.12	-0.3206	-0.7005	-0.1676	-0.8256	-0.6846	-0.7076	-0.5994	-2.335	-0.207	-0.928															0.1151		5.24	-64.9936	-70.0195	-80.9416	-57.9118	-73.4314	-69.0982	-67.8003	-49.523	-58.322	-62.3911	-69.1602	-49.8714	-62.0937	-72.4965	-62.1196	-75.3418	-59.6219	-66.1559	-53.2687	-69.7632	-51.819	-58.0441
1.125	-0.4236	-1.2087	-0.3018	-0.5075	-1.9399	-0.1341	-0.4891	-0.6765	-0.4988	-1.654															0.1151		5.25	-65.0438	-69.4134	-80.9103	-57.9601	-72.9016	-69.501	-67.4425	-52.07	-57.4629	-63.5573	-69.0369	-51.1638	-61.9655	-73.8962	-61.252	-75.1068	-60.9877	-66.0568	-54.1109	-69.8163	-52.197	-58.4538
1.13	-0.4148	-0.5163	-0.1893	-1.0899	-0.8471	-0.4707	-0.4736	-1.6363	-0.5664	-0.621															0.1153		5.26	-65.5386	-69.4981	-80.6929	-57.285	-73.2431	-69.1058	-67.0383	-53.5338	-57.9346	-64.3521	-68.2697	-51.0288	-60.1677	-72.6126	-59.8212	-75.4434	-62.1835	-67.1252	-54.5384	-70.0317	-54.0669	-58.4195
1.135	-0.5661	-0.7206	-0.2254	-0.7257	-1.5063	-0.3163	-0.9957	-0.8127	-0.813	-1.0286															0.1153		5.27	-65.3194	-69.8267	-80.4401	-57.5949	-73.2086	-67.7852	-67.0512	-52.944	-58.1959	-66.0075	-67.1901	-50.1996	-56.5047	-72.1776	-59.4211	-75.3938	-63.0351	-67.7982	-55.0101	-68.9322	-55.7948	-58.2594
1.14	-0.7578	-0.279	-0.5652	-0.7818	-0.327	-0.4287	-0.6647	-2.125	-0.4175	-0.5141															0.1153		5.28	-66.505	-69.2888	-80.8962	-58.5519	-72.7336	-67.6248	-66.6147	-51.7453	-58.1892	-66.0205	-67.7559	-49.3884	-57.885	-72.9721	-59.0709	-75.2698	-64.4798	-67.2057	-54.001	-68.6607	-55.9254	-58.588
1.145	-0.3666	-0.7279	-0.5328	-0.6336	-2.2065	-0.6002	-0.4609	-0.4767	-0.736	-1.3555															0.1153		5.29	-66.3354	-68.284	-81.017	-55.5046	-72.9103	-66.3774	-64.9127	-53.0916	-56.1003	-67.0169	-66.929	-49.7047	-58.0405	-73.8084	-59.3274	-75.2264	-65.6648	-66.348	-54.2958	-69.637	-55.8569	-58.5304
1.15	-0.6612	-0.5852	-0.4864	-0.3048	-0.4316	-0.4338	-0.2922	-1.2924	-0.5895	-0.7349															0.1153		5.3	-66.2526	-66.8605	-81.2436	-54.9396	-73.1581	-65.4138	-64.2084	-51.7639	-55.7075	-66.8816	-66.6804	-50.775	-58.21	-73.9513	-60.9953	-75.1915	-66.5245	-66.1937	-55.9088	-67.1547	-54.1766	-58.1067
1.155	-0.3397	-0.2836	-0.2473	-1.2309	-0.7734	-0.7836	-0.4037	-1.1575	-0.4838	-1.0288															0.1153		5.31	-66.4772	-64.8436	-80.9604	-55.0725	-73.2874	-64.4713	-63.2016	-49.0216	-56.413	-67.182	-67.3461	-51.8808	-59.7398	-74.8949	-62.1947	-75.2135	-66.4401	-65.1295	-57.5433	-66.89	-53.5635	-56.1327
1.16	-0.5769	-0.3992	-0.5342	-0.4354	-0.4771	-0.4243	-0.6586	-1.5621	-0.587	-0.6003															0.1153		5.32	-67.2597	-65.0143	-80.8467	-55.444	-72.8058	-61.087	-64.549	-48.5503	-56.115	-67.8574	-67.3377	-51.9194	-58.8983	-75.7684	-62.5911	-75.1239	-66.2598	-64.594	-58.4937	-67.1808	-53.1819	-55.0208
1.165	-0.3755	-0.811	-0.3717	-0.6314	-1.5211	-0.1731	-0.5679	-1.0503	-0.6312	-1.448															0.1153		5.33	-68.8034	-65.0246	-80.8743	-55.8469	-72.2647	-59.2982	-64.6048	-47.5963	-55.2506	-67.437	-67.3076	-50.7369	-56.0731	-76.9028	-63.7071	-74.9843	-66.994	-64.5804	-60.2934	-68.0438	-54.0787	-56.1502
1.17	-0.5476	-0.3888	-0.393	-0.6179	-0.471	-0.3016	-0.279	-0.9281	-0.5383	-0.5377															0.1153		5.34	-70.072	-66.732	-81.0492	-56.2604	-71.6441	-59.0092	-62.5188	-46.4223	-54.5685	-67.2095	-66.6859	-50.6979	-55.6345	-77.3871	-65.4685	-74.6599	-66.9409	-66.1238	-62.0476	-69.4652	-52.9448	-56.2769
1.175	-0.6484	-0.8109	-0.3879	-0.2654	-0.9149	-0.5164	-0.6919	-0.5786	-0.6711	-1.1046															0.1153		5.35	-69.5026	-68.4299	-80.7391	-55.8435	-70.5524	-57.7826	-60.9515	-47.6797	-54.8981	-66.4171	-67.2241	-50.1384	-52.7226	-78.0933	-66.2382	-74.6687	-66.7932	-66.6218	-63.7277	-69.9167	-50.5279	-56.2274
1.18	-0.452	-0.6625	-0.4173	-0.2691	-0.5753	-0.3749	-0.3344	-1.745	-0.8499	-0.6046															0.1153		5.36	-69.4103	-68.9616	-80.7784	-54.6065	-69.8274	-60.2187	-60.4181	-46.4981	-53.0235	-67.1031	-67.9646	-50.127	-52.2762	-78.284	-65.2473	-74.4809	-64.5181	-66.8364	-65.327	-69.772	-48.0977	-55.3159
1.185	-0.5509	-1.1357	-0.569	-0.4433	-1.5373	-0.5856	-0.567	-0.6271	-0.2845	-1.2284															0.1153		5.37	-69.3706	-70.2663	-80.4395	-53.6868	-69.9556	-61.9261	-59.7133	-47.3291	-51.0347	-67.5175	-67.3009	-50.6439	-53.1831	-78.6053	-65.4602	-74.543	-64.7408	-67.2281	-66.1029	-69.9907	-47.9098	-55.2795
1.19	-0.452	-0.416	-0.7686	-0.4367	-0.4469	-0.4542	-0.8867	-0.5942	-0.6076	-0.841															0.1153		5.38	-68.2097	-70.1157	-80.303	-53.7465	-68.8202	-62.5795	-55.367	-49.6221	-50.0813	-68.5388	-66.6446	-50.3644	-55.3793	-78.6089	-65.2786	-74.5695	-65.3847	-65.9607	-66.3634	-69.6629	-49.4704	-56.2038
1.195	-0.5392	-0.5434	-0.4728	-0.3508	-1.0315	-0.2708	-0.436	-0.6857	-0.9108	-0.8485															0.1153		5.39	-67.2763	-69.7383	-80.3609	-55.3815	-67.6617	-63.9854	-51.0635	-52.0091	-52.2874	-68.484	-66.4738	-50.9033	-56.5247	-78.8614	-63.8596	-73.8144	-66.8108	-65.95	-66.3994	-70.0383	-49.7708	-57.5
1.2	-0.2986	-0.4863	-0.692	-0.3448	-0.3246	-0.7581	-0.5491	-1.3002	-0.5876	-0.9746															0.1153		5.4	-68.1236	-68.9835	-80.5954	-57.4849	-64.8993	-64.6245	-47.372	-52.0616	-53.5023	-68.0214	-66.3776	-50.5423	-57.1153	-78.6854	-62.9523	-71.9528	-68.2677	-65.8426	-66.2758	-70.6101	-50.1758	-58.8927
1.205	-0.4438	-0.9103	-0.5135	-0.5229	-0.9226	-0.3883	-0.4813	-0.8097	-0.7415	-1.3243															0.1163		5.41	-67.9353	-69.6638	-80.3403	-57.383	-64.3681	-64.4304	-49.1624	-51.7351	-53.9014	-66.6946	-64.9774	-50.7513	-56.7793	-78.3911	-62.4249	-72.2499	-68.2843	-65.8302	-66.8722	-70.71	-50.4538	-59.48
1.21	-0.4136	-0.4363	-0.5792	-0.4003	-0.4014	-0.461	-0.4894	-0.6906	-0.5244	-0.5771															0.1163		5.42	-67.0573	-70.7214	-79.7465	-56.6624	-63.0746	-64.0587	-53.0206	-50.7295	-54.8029	-65.9171	-64.1121	-51.2871	-57.4063	-78.4886	-62.2917	-72.0065	-68.2736	-63.6777	-67.4846	-70.2785	-53.1409	-60.2473
1.215	-0.6882	-0.5942	-0.5341	-0.3201	-1.1919	-0.1976	-0.3772	-0.6383	-0.4962	-1.1209															0.1163		5.43	-67.7513	-71.0472	-79.9474	-55.4997	-63.3998	-62.1791	-54.7584	-52.6337	-56.5808	-64.8859	-62.9495	-52.3677	-54.9867	-79.0028	-60.5893	-69.6516	-67.6558	-64.0968	-66.8439	-69.8717	-54.679	-60.0232
1.22	-0.6496	-1.0154	-0.6605	-0.4141	-0.5173	-0.455	-0.6167	-0.7925	-0.4577	-0.4433															0.1163		5.44	-68.7773	-72.2479	-79.068	-56.7354	-65.2168	-61.5962	-54.9541	-51.0201	-58.9818	-64.1182	-62.3029	-52.1828	-55.0116	-79.0369	-60.08	-67.7341	-66.5189	-64.8198	-65.7426	-70.2829	-54.5227	-59.44
1.225	-0.3049	-0.6667	-0.4824	-0.5293	-1.0923	-0.3588	-0.6435	-0.504	-0.7434	-0.6587															0.1163		5.45	-70.221	-71.7171	-79.5105	-58.2686	-65.5301	-60.9444	-53.4142	-48.0315	-61.3319	-63.3845	-62.7657	-51.8622	-56.9394	-79.1841	-59.7424	-66.4973	-65.5023	-61.196	-65.4716	-70.2182	-52.9169	-57.0535
1.23	-0.2691	-0.6767	-0.6837	-0.4886	-0.6395	-0.5303	-0.3473	-0.5417	-0.3697	-0.6064															0.1163		5.46	-71.1583	-72.2897	-80.3548	-58.7369	-66.3704	-61.4551	-53.1572	-48.1964	-62.9675	-63.2468	-63.8652	-51.1288	-58.3437	-79.0231	-60.3464	-63.9429	-64.5326	-58.4248	-65.0085	-69.4777	-51.4572	-56.0985
1.235	-0.5691	-0.7057	-0.4359	-0.4546	-0.6331	-0.4295	-0.4957	-0.9706	-0.6495	-0.6275															0.1163		5.47	-70.4402	-73.3087	-80.7373	-59.061	-67.7245	-62.1609	-53.2941	-48.9624	-63.2901	-62.6022	-64.8186	-51.409	-58.92	-78.4139	-59.2348	-61.3043	-64.2816	-59.3044	-63.8138	-68.6758	-51.8448	-55.5446
1.24	-0.5358	-0.6915	-0.6942	-0.3778	-0.1875	-0.689	-0.2364	-0.7988	-0.4317	-0.3159															0.1165		5.48	-70.8752	-73.2465	-80.6428	-59.8261	-67.2701	-62.1785	-54.455	-49.8029	-63.6177	-60.9999	-64.5813	-52.2893	-57.1085	-78.2533	-57.361	-62.0554	-64.9922	-60.3937	-64.6291	-68.5075	-51.4073	-54.5072
1.245	-0.4887	-0.3534	-0.3214	-0.3992	-0.3876	-0.7353	-0.3888	-1.0487	-0.3805	-0.7505															0.1165		5.49	-70.1175	-72.3392	-80.1732	-59.5421	-67.2865	-61.5854	-54.3625	-51.2654	-63.4897	-60.3946	-64.4678	-53.2016	-57.9263	-78.6861	-54.2697	-64.0953	-65.2074	-60.2361	-64.7105	-68.989	-52.1429	-56.3641
1.25	-0.629	-0.7079	-0.5601	-0.4721	-0.4849	-0.4442	-0.6538	-0.7146	-0.5248	-0.4887															0.1165		5.5	-70.0379	-71.7822	-79.9829	-59.1399	-68.9218	-59.9397	-54.288	-51.0823	-64.3712	-60.2415	-64.9995	-53.5333	-60.3902	-78.7564	-55.4271	-65.8974	-65.7504	-59.1286	-64.9243	-69.7864	-53.0597	-58.4412
1.255	-0.4751	-1.1415	-0.534	-0.4716	-0.4307	-0.4096	-0.6209	-0.4086	-0.7017	-0.383															0.1165		5.51	-69.6439	-69.9161	-79.2438	-58.529	-70.5481	-58.2416	-54.9757	-49.1132	-65.5496	-59.5728	-65.3372	-52.5691	-63.7782	-79.2345	-56.6644	-66.0556	-67.5156	-60.9258	-64.4911	-69.9109	-51.8768	-60.1894
1.26	-0.5515	-0.4379	-0.363	-0.6932	-0.4103	-0.7099	-0.6316	-0.8399	-0.5279	-0.3481															0.1165		5.52	-70.6555	-70.6697	-78.8148	-58.8989	-71.4729	-56.5953	-54.4981	-47.4609	-66.4099	-59.734	-64.7292	-52.5317	-66.4575	-79.2682	-56.6289	-65.6985	-67.0483	-63.1079	-64.6474	-69.8741	-52.5349	-61.6606
1.265	-0.5952	-0.6378	-1.4966	-0.3898	-0.6232	-0.6772	-0.4839	-0.4509	-0.7988	-0.3522															0.1165		5.53	-70.2925	-70.6915	-79.221	-60.2251	-72.2484	-57.5324	-54.3227	-46.6244	-67.0315	-59.9063	-65.5394	-53.4431	-68.5378	-79.4254	-56.492	-66.08	-65.3775	-63.448	-65.1695	-69.6005	-52.3253	-63.2865
1.27	-0.4918	-0.3926	-0.6707	-0.3801	-0.5441	-0.3166	-0.5824	-0.5449	-0.4253	-0.468															0.1165		5.54	-70.3844	-70.8978	-79.3181	-59.4641	-72.3523	-57.744	-55.5647	-47.8984	-67.6385	-58.5553	-65.2606	-54.079	-70.5719	-79.4966	-56.6103	-67.1359	-64.7524	-64.6817	-66.2372	-70.6555	-49.4369	-63.8882
1.275	-0.4396	-0.9403	-0.3311	-0.8058	-0.4077	-0.6039	-0.3042	-0.3448	-0.3678	-0.344															0.1179		5.55	-70.0217	-70.8293	-79.2406	-57.4054	-71.6544	-54.2732	-56.9743	-47.6521	-67.0003	-55.4146	-64.7559	-53.788	-72.0212	-79.2325	-57.9896	-68.972	-65.3514	-65.8887	-67.0158	-71.5388	-49.5421	-63.1343
1.28	-0.3873	-0.9576	-0.4969	-0.4935	-0.4666	-0.4166	-0.4485	-1.2484	-0.8658	-0.4304															0.1179		5.56	-70.2522	-71.4003	-78.5724	-56.6504	-71.6567	-53.062	-59.028	-47.7693	-67.3222	-53.051	-63.8162	-53.8742	-72.7067	-78.9331	-60.1178	-70.2115	-65.3087	-67.1452	-67.4097	-71.864	-49.2397	-62.276
1.285	-0.3994	-0.5591	-0.2989	-0.4639	-0.4611	-0.3283	-0.6264	-0.3901	-0.4214	-0.3212															0.1179		5.57	-69.9706	-71.2044	-77.9457	-56.4055	-72.1259	-52.6453	-60.238	-48.7619	-67.6889	-53.3688	-63.7906	-54.5155	-72.6976	-79.0321	-61.752	-70.6862	-66.3635	-65.8922	-68.4766	-72.1588	-50.1613	-63.2118
1.29	-0.4466	-0.4477	-0.508	-0.4368	-0.1972	-0.9865	-0.3827	-0.3595	-0.4645	-0.6457															0.1179		5.58	-68.542	-70.2466	-78.445	-55.8301	-72.3117	-52.0032	-60.7376	-50.2182	-68.1242	-53.6768	-63.4015	-54.4424	-73.8338	-79.192	-60.448	-71.2717	-68.1	-64.5003	-68.8895	-72.0947	-50.314	-63.9714
1.295	-0.4339	-0.6249	-0.3232	-0.5923	-0.7965	-0.3094	-0.2924	-0.4944	-0.4155	-0.5188															0.1179		5.59	-67.5723	-70.4601	-78.3547	-57.4205	-72.2563	-54.2368	-60.6604	-51.2894	-68.6665	-53.6902	-62.961	-53.562	-74.6498	-79.4963	-59.7388	-71.909	-69.222	-64.6886	-68.8843	-71.5363	-48.5883	-64.0042
1.3	-0.417	-0.739	-0.86	-0.4732	-0.621	-0.3348	-0.318	-0.3951	-1.0509	-0.6021															0.1179		5.6	-67.4896	-70.9232	-78.3752	-59.2299	-72.4986	-56.2047	-58.2309	-49.9728	-68.8667	-55.022	-64.08	-52.7394	-73.9601	-79.3996	-59.0825	-72.9645	-69.9084	-65.9253	-68.7453	-71.5054	-47.063	-64.5908
1.305	-0.5485	-0.5818	-0.8223	-0.3026	-0.3849	-1.0813	-0.5898	-0.845	-0.601	-0.8305															0.1179		5.61	-66.0164	-71.8131	-76.7947	-59.3823	-73.4654	-58.3298	-58.441	-50.3528	-68.8983	-54.7673	-65.1214	-51.225	-74.8379	-78.8199	-56.6905	-73.9328	-71.0809	-66.0152	-69.0958	-71.6487	-47.3862	-65.3037
1.31	-0.4068	-0.6789	-0.2454	-0.4016	-0.3765	-0.1768	-0.7528	-0.5928	-0.4311	-0.5416															0.1179		5.62	-66.3239	-72.2217	-75.6638	-57.7743	-74.2276	-59.2326	-58.4433	-50.1495	-68.7239	-55.218	-65.7674	-51.9194	-75.647	-78.8103	-55.6296	-74.2242	-71.6144	-66.5221	-69.2307	-71.418	-49.9858	-65.2054
1.315	-0.3285	-0.2678	-0.4745	-0.4608	-0.5183	-0.3177	-0.8452	-0.6008	-0.7094	-0.8089															0.1179		5.63	-66.06	-73.1151	-75.1614	-58.1354	-73.1162	-58.9603	-57.8017	-50.1111	-68.8428	-55.1189	-65.5438	-53.1813	-76.0701	-79.3764	-58.0882	-73.7393	-72.4829	-66.5889	-69.3411	-70.8408	-51.3658	-65.6293
1.32	-0.6742	-0.7113	-0.7725	-0.5908	-0.7217	-0.7062	-0.5635	-0.4828	-0.6153	-0.4913															0.1179		5.64	-64.4324	-73.5797	-75.314	-60.2794	-72.2925	-58.9325	-59.2165	-50.858	-69.1505	-53.5316	-65.2919	-54.5096	-76.4497	-79.559	-59.2496	-73.9012	-73.3264	-67.981	-69.0717	-69.7154	-52.6315	-66.055
1.325	-0.7098	-0.4521	-0.3354	-0.4402	-0.7844	-0.5471	-0.2415	-0.2574	-0.7586	-0.7075															0.1179		5.65	-64.063	-74.243	-74.3568	-61.0457	-72.7577	-59.4177	-59.7804	-52.4796	-68.7271	-53.1314	-65.5917	-54.6349	-76.7229	-79.4208	-60.1582	-74.5598	-73.1445	-68.6786	-69.9837	-69.4145	-52.9127	-66.4529
1.33	-0.4278	-0.6883	-0.7492	-0.4859	-0.5208	-0.3431	-0.669	-0.3066	-0.4032	-0.615															0.1179		5.66	-64.9864	-72.8276	-74.3286	-60.4804	-73.4491	-59.2169	-61.1835	-52.2822	-68.6392	-53.9845	-65.1248	-54.7723	-77.162	-78.8951	-59.639	-75.0513	-72.9303	-69.7377	-70.0482	-70.0867	-50.7471	-66.7708
1.335	-0.4043	-0.4608	-0.3733	-0.3812	-0.8382	-0.7245	-0.461	-0.6616	-0.6196	-0.9354															0.1179		5.67	-66.0847	-69.7405	-73.9355	-59.0268	-73.8724	-58.5518	-62.1457	-52.7061	-68.7991	-53.5468	-64.861	-54.8508	-77.2649	-78.6081	-58.5587	-75.2365	-73.3893	-70.677	-70.8518	-70.4669	-49.9411	-66.4204
1.34	-0.553	-0.5788	-0.5628	-0.3945	-0.6383	-0.336	-0.7706	-0.3776	-0.6326	-0.4784															0.1189		5.68	-66.8825	-66.1658	-73.4877	-56.3718	-74.4067	-56.5497	-61.4018	-52.3543	-69.0576	-52.9096	-65.8411	-55.8478	-77.5061	-78.41	-59.5686	-75.1642	-73.5228	-71.0724	-71.2477	-71.0049	-51.5535	-66.6457
1.345	-0.1979	-0.4834	-0.3435	-0.4689	-0.3406	-0.6556	-0.5649	-0.608	-0.7632	-0.5993															0.1189		5.69	-65.8192	-65.2451	-72.729	-58.6041	-74.1707	-57.4727	-60.4643	-52.9202	-68.858	-52.8631	-66.1546	-57.4254	-76.7093	-78.8116	-59.8248	-75.4503	-73.4551	-70.972	-71.451	-71.0101	-52.6866	-67.0415
1.35	-0.3721	-1.0493	-0.3857	-0.6855	-0.4198	-1.0175	-0.5712	-0.6947	-0.6383	-0.3918															0.1189		5.7	-65.5244	-64.9274	-72.7757	-61.3507	-72.5952	-57.4267	-60.0873	-52.8903	-69.2577	-53.8959	-66.0068	-57.9747	-76.512	-79.3024	-62.2247	-75.0293	-72.0351	-71.2322	-71.8729	-70.6923	-54.577	-66.898
1.355	-0.3566	-0.5955	-0.4452	-0.3752	-1.1402	-1.0029	-0.5081	-0.7385	-0.4955	-0.4046															0.1189		5.71	-66.8814	-64.4613	-72.5392	-63.5527	-71.6444	-58.4969	-58.6136	-53.2507	-69.5866	-54.4598	-66.1482	-59.3939	-75.52	-79.6875	-64.1647	-74.8811	-70.5517	-71.5175	-72.1219	-70.5301	-55.7393	-67.6648
1.36	-0.6715	-0.572	-0.379	-0.3217	-0.4818	-0.6303	-0.712	-0.5374	-0.5108	-0.744															0.1198		5.72	-69.2854	-65.2119	-72.5385	-63.0322	-71.4983	-59.9626	-58.905	-51.9556	-69.5282	-54.9747	-66.6023	-60.1704	-72.6138	-79.2073	-66.5376	-75.2058	-70.3639	-71.2645	-72.1324	-70.5955	-54.6674	-68.2314
1.365	-0.3656	-0.9921	-0.539	-0.362	-0.6044	-0.9567	-0.8041	-0.3733	-1.1168	-0.7139															0.1198		5.73	-71.5364	-66.4638	-73.3301	-60.8298	-71.4183	-59.8033	-58.9551	-51.6808	-69.1287	-55.6096	-65.8408	-60.4721	-69.8758	-78.3366	-67.3514	-75.2879	-70.4151	-72.214	-72.1873	-69.0816	-54.7234	-68.8919
1.37	-0.9432	-0.5565	-0.8643	-0.5076	-0.2558	-0.5774	-0.2985	-0.7584	-0.3112	-0.3067															0.1198		5.74	-72.03	-68.1162	-73.1168	-60.4088	-72.3908	-60.5788	-60.4225	-53.38	-69.3581	-55.9305	-65.0569	-60.4459	-66.6626	-77.587	-67.4153	-75.4367	-68.5306	-71.7465	-71.8251	-68.6745	-55.3903	-69.4147
1.375	-0.2937	-0.6859	-0.7826	-0.9759	-0.2887	-1.0279	-0.5249	-0.3874	-0.8422	-0.8177															0.1198		5.75	-72.59	-69.2837	-72.5478	-58.5085	-71.9101	-62.1364	-61.0204	-53.7875	-70.191	-57.2931	-65.0633	-60.2986	-67.2487	-76.4084	-65.8487	-75.5368	-68.5213	-70.5533	-71.5192	-68.8971	-57.1802	-69.2662
1.38	-0.311	-0.3536	-1.0217	-0.3301	-0.6275	-0.3105	-0.4706	-0.6246	-0.7424	-0.5531															0.1198		5.76	-72.7409	-69.3678	-73.2668	-59.3417	-72.1553	-61.712	-61.3054	-53.7592	-70.2866	-57.6887	-64.8814	-60.9213	-65.8252	-74.417	-65.3159	-75.4887	-68.3427	-70.1212	-70.788	-68.5193	-58.2144	-69.314
1.385	-0.2239	-0.8499	-0.671	-0.4623	-1.0565	-0.6085	-0.4916	-0.7326	-1.0324	-0.6992															0.1198		5.77	-73.1486	-70.117	-73.2982	-59.153	-71.1298	-59.6883	-63.0609	-53.9362	-70.0803	-56.9431	-64.5431	-61.4342	-61.1856	-73.6495	-64.6704	-75.4033	-67.8223	-71.185	-70.7698	-68.0481	-59.2461	-69.3848
1.39	-0.4097	-0.9197	-0.3645	-0.4759	-0.3701	-0.4581	-0.4975	-0.2633	-0.4777	-0.6092															0.1198		5.78	-73.4283	-70.3592	-74.1344	-58.9317	-71.3052	-57.1008	-63.7979	-53.9751	-70.2034	-57.2719	-63.9513	-61.8028	-58.0748	-73.4074	-64.3095	-74.9864	-67.0931	-71.4706	-71.1604	-68.4689	-58.8539	-69.689
1.395	-0.5096	-0.3205	-0.4771	-0.3682	-0.7389	-0.5674	-0.5908	-0.9039	-1.6697	-0.308															0.1198		5.79	-72.9178	-69.089	-74.6196	-60.0027	-72.7545	-55.8235	-64.4811	-52.2491	-69.9651	-57.4065	-63.7045	-61.7285	-56.1363	-73.9177	-64.021	-75.0494	-65.9383	-71.6441	-71.4211	-67.939	-59.3544	-70.4701
1.4	-0.4312	-0.4444	-0.7602	-0.3415	-0.3524	-0.6023	-0.3427	-0.4058	-0.4279	-0.5021															0.1198		5.8	-72.6483	-67.5536	-75.0343	-61.8233	-73.645	-57.1321	-65.8287	-51.9614	-70.1096	-58.2594	-63.5213	-62.0015	-53.3092	-74.9612	-64.7945	-75.2094	-65.9055	-70.9433	-69.9805	-68.2423	-58.3537	-70.7225
1.405	-0.3669	-0.3287	-0.3294	-0.7758	-0.6186	-0.7198	-0.4381	-0.8387	-1.3366	-0.75															0.1198		5.81	-71.5364	-66.5514	-75.024	-62.0642	-74.3977	-58.4802	-66.7001	-53.1078	-70.513	-58.974	-64.073	-62.0479	-49.8373	-75.9235	-64.306	-75.519	-65.6123	-71.9539	-70.3256	-68.4038	-57.7092	-70.356
1.41	-0.4562	-0.5741	-0.708	-0.2904	-0.3685	-0.5497	-0.501	-0.5573	-0.8256	-0.7525															0.1198		5.82	-69.5676	-66.7496	-74.6757	-61.6379	-74.7438	-59.4188	-67.7516	-54.2593	-70.5974	-57.712	-64.6626	-62.4226	-48.9528	-76.0905	-64.5499	-75.7877	-66.9018	-71.324	-71.1554	-69.0373	-56.5361	-70.085
1.415	-0.3028	-0.4118	-0.6616	-0.4703	-0.6519	-0.6619	-0.6185	-0.7017	-1.4288	-0.6184															0.1198		5.83	-69.3956	-65.9997	-75.3345	-60.1064	-75.1769	-59.4011	-68.1564	-55.6833	-70.6564	-56.7538	-62.587	-62.3749	-52.6118	-76.6834	-65.3746	-75.8496	-68.2997	-71.1211	-71.6599	-68.7752	-55.1846	-69.734
1.42	-0.3311	-0.3732	-0.6125	-0.4399	-0.7034	-0.6621	-0.5125	-0.24	-1.0272	-0.3542															0.1198		5.84	-68.1088	-65.5025	-76.0843	-58.7625	-74.8155	-59.2331	-68.8576	-55.4332	-70.6592	-56.5826	-60.7314	-61.8513	-54.1753	-76.9159	-64.9225	-75.6813	-69.1942	-71.2814	-72.4296	-68.9888	-56.431	-70.1022
1.425	-0.4958	-0.71	-0.3944	-0.3185	-0.5921	-0.5028	-0.7294	-0.4915	-1.5737	-0.5442															0.1198		5.85	-67.9845	-65.9029	-76.2294	-58.1776	-74.7359	-58.2745	-69.3204	-55.6494	-70.7855	-56.586	-58.396	-61.7319	-52.085	-76.2416	-65.2533	-75.5705	-69.2613	-71.9226	-73.0458	-69.4177	-58.0518	-70.1309
1.43	-0.3128	-0.4811	-0.647	-0.6591	-0.4791	-0.959	-0.5504	-0.5803	-0.8709	-0.5714															0.1198		5.86	-68.0374	-65.7584	-77.0764	-58.9195	-74.3378	-56.2971	-69.0662	-55.1724	-70.2672	-58.1346	-55.9161	-62.2154	-53.1493	-76.093	-65.7448	-75.0825	-69.1188	-72.1472	-73.6051	-69.3599	-57.4469	-70.323
1.435	-0.344	-1.0868	-0.813	-0.5548	-0.4406	-0.2855	-0.6202	-0.5587	-1.6301	-0.85															0.1198		5.87	-66.0246	-66.1728	-76.816	-58.8586	-74.5288	-58.6644	-69.1852	-53.4961	-70.274	-59.0373	-53.4834	-62.9967	-55.7564	-76.7796	-67.5763	-74.4208	-68.0753	-71.7865	-73.7079	-68.9414	-55.9982	-70.154
1.44	-0.6558	-0.5854	-0.3417	-0.8322	-0.6266	-0.6769	-0.3228	-0.2259	-0.9102	-0.4549															0.1198		5.88	-63.9114	-67.1792	-77.0555	-59.9321	-74.6121	-61.2738	-69.9907	-53.4058	-70.0398	-59.2604	-52.5662	-63.089	-57.6785	-77.0129	-67.1677	-73.7862	-68.5272	-72.4698	-73.7071	-69.481	-54.1449	-70.6944
1.445	-0.3542	-0.3721	-0.7196	-0.3863	-0.6482	-0.9886	-0.4333	-0.5285	-0.971	-0.3341															0.1202		5.89	-64.3463	-68.7311	-75.415	-60.7942	-73.9777	-62.9248	-69.5651	-52.9968	-68.8913	-59.7171	-53.3803	-62.99	-57.4724	-77.3615	-65.4587	-73.593	-68.8063	-73.6748	-73.8054	-70.3159	-54.3286	-71.2598
1.45	-0.6616	-0.8628	-0.887	-0.2892	-0.6141	-0.3688	-0.7007	-0.862	-1.0266	-0.6442															0.1202		5.9	-66.2721	-68.0821	-74.0088	-61.2999	-73.4413	-62.5981	-69.1696	-52.7638	-68.7328	-59.6893	-51.9492	-62.8447	-57.608	-77.4776	-65.8725	-73.6578	-70.0392	-74.3086	-73.7933	-70.4678	-55.1788	-71.3986
1.455	-0.5232	-0.5441	-0.6481	-0.2827	-0.4425	-0.575	-0.3927	-0.9693	-2.2232	-0.5455															0.1202		5.91	-67.4672	-67.59	-72.3816	-61.0115	-72.9929	-62.0001	-68.2709	-55.1237	-68.618	-57.8185	-51.8234	-61.7525	-57.6143	-77.905	-66.1531	-72.9263	-70.9013	-74.545	-73.8774	-70.3406	-55.4735	-71.2401
1.46	-0.7224	-0.1708	-0.4086	-0.5748	-0.4081	-1.0353	-0.2983	-0.9566	-0.5596	-0.3175															0.1202		5.92	-66.4299	-67.3703	-72.5714	-60.8882	-72.0781	-61.2035	-67.9408	-56.125	-68.3139	-56.0905	-49.0089	-62.2452	-56.3345	-77.0883	-65.7799	-72.2977	-70.8813	-74.9719	-73.6948	-70.1726	-56.1723	-70.9993
1.465	-0.3431	-0.3616	-0.5605	-0.3997	-0.794	-0.4254	-0.6576	-0.7355	-1.37	-0.5933															0.1202		5.93	-65.1703	-67.3505	-74.4878	-61.7478	-70.9274	-59.3436	-66.8411	-56.4101	-66.5103	-55.8163	-46.6684	-62.2131	-55.32	-77.29	-65.2081	-72.3169	-71.47	-75.3571	-73.7608	-69.6832	-56.9139	-70.9288
1.47	-0.6309	-0.7248	-0.6676	-0.629	-0.6403	-0.7854	-0.4475	-0.8407	-0.8284	-0.4848															0.1202		5.94	-63.3106	-67.5339	-76.3959	-62.4486	-70.8696	-59.6483	-67.1196	-57.0441	-64.5268	-54.5416	-46.3512	-61.8038	-53.5175	-77.2015	-65.4854	-72.0192	-71.4986	-75.8093	-73.9325	-70.2769	-56.8895	-70.303
1.475	-0.4771	-0.6112	-0.5511	-0.3903	-0.7176	-0.4959	-0.5482	-0.5834	-3.0754	-0.2099															0.1202		5.95	-62.8696	-67.9134	-76.2894	-63.0277	-70.1611	-60.2672	-66.7838	-57.8488	-63.8242	-55.2406	-45.5475	-60.9737	-53.7396	-77.3259	-65.602	-70.952	-69.9124	-75.5717	-74.1753	-70.6435	-55.3513	-70.2426
1.48	-0.2901	-0.6936	-0.6117	-0.4443	-0.352	-0.9071	-0.3942	-0.8727	-0.8697	-0.492															0.1202		5.96	-63.8516	-68.7882	-76.3596	-61.3139	-69.4163	-62.1951	-68.1763	-56.3237	-61.4444	-56.9713	-46.2622	-59.8534	-54.7057	-77.9701	-65.4567	-70.7333	-69.8933	-74.8882	-74.1396	-71.2477	-52.7077	-70.8627
1.485	-0.4682	-0.7374	-0.6035	-0.5823	-0.5805	-0.7003	-0.3952	-1.2808	-2.4002	-0.3464															0.1202		5.97	-64.978	-66.8359	-76.7271	-59.5325	-69.286	-63.4093	-67.9501	-54.5074	-57.9477	-56.3205	-48.2677	-60.401	-54.0683	-78.4367	-64.536	-70.0203	-70.395	-74.2486	-73.873	-71.6115	-51.6122	-70.8959
1.49	-0.2912	-0.3324	-0.9576	-0.3163	-0.2453	-0.5447	-0.2902	-0.3347	-1.3208	-0.523															0.1202		5.98	-65.4018	-66.4247	-76.3707	-60.6883	-70.4555	-61.6354	-67.67	-54.8073	-56.0915	-56.826	-49.4383	-61.0873	-54.6597	-78.6461	-63.8791	-69.7154	-69.0265	-73.4773	-74.0544	-72.1831	-51.1552	-70.0871
1.495	-0.3398	-0.6805	-1.1634	-0.5545	-0.8991	-0.5279	-0.6343	-0.3494	-24.3324	-0.3965															0.1202		5.99	-66.7763	-66.6759	-76.5546	-62.5864	-71.6135	-61.1322	-67.3854	-55.473	-55.4836	-57.2603	-49.8926	-61.3806	-55.4059	-79.1618	-63.4582	-69.9001	-69.0428	-73.8025	-73.8528	-72.5116	-51.4589	-67.4051
1.5	-0.6651	-0.6545	-1.2762	-0.4458	-0.4646	-0.5032	-0.4143	-0.7753	-18.8192	-0.5177															0.122		6	-68.414	-67.2318	-76.3023	-63.8951	-71.3704	-62.2552	-66.7505	-55.755	-56.3139	-57.8644	-50.8076	-61.3298	-55.7088	-79.5209	-60.1659	-69.3243	-68.4396	-74.4101	-73.7335	-73.0156	-52.9491	-66.6539
1.505	-0.3893	-0.7834	-1.3508	-0.3084	-0.6679	-0.5807	-0.3725	-0.3991	-3.6471	-0.5762															0.122		6.01	-68.3342	-67.4689	-76.5587	-65.0053	-70.3865	-63.2356	-65.6196	-57.1651	-59.836	-58.4497	-51.0323	-61.4897	-56.8295	-79.6272	-60.2702	-69.8196	-67.8647	-74.5012	-73.8443	-73.6706	-55.6247	-65.0694
1.51	-0.3289	-0.4318	-0.8547	-0.5061	-0.4544	-0.502	-0.4683	-1.0218	-0.9232	-0.7028															0.122		6.02	-68.4312	-66.4243	-76.4906	-66.5359	-69.5547	-63.6066	-66.4937	-57.7919	-62.6746	-59.7044	-50.2205	-61.1429	-58.784	-79.3907	-61.792	-71.2474	-66.624	-74.4257	-73.4372	-74.1531	-57.6393	-64.6265
1.515	-0.676	-0.5075	-1.1694	-0.6792	-0.4983	-0.5765	-0.627	-0.641	-2.4742	-0.4776															0.122		6.03	-68.981	-65.741	-75.9936	-66.2877	-68.8821	-64.4745	-67.2488	-56.4438	-64.3271	-61.3815	-47.0433	-60.9557	-59.5186	-79.7083	-62.8377	-71.2097	-65.0615	-73.8573	-72.4756	-74.3552	-58.2219	-63.0804
1.52	-0.438	-0.6686	-0.9104	-0.4297	-0.3647	-0.4142	-0.3	-0.439	-1.0247	-0.8425															0.122		6.04	-68.5228	-65.9599	-76.4761	-66.6858	-68.8399	-65.2199	-68.2681	-56.1284	-66.4003	-62.2884	-45.6691	-60.2881	-61.0205	-78.9707	-62.4855	-69.9324	-62.2157	-73.0176	-72.2321	-74.3904	-59.4811	-62.7878
1.525	-0.5068	-0.5268	-0.5902	-0.3775	-0.69	-0.9049	-0.6453	-0.616	-1.4743	-0.4443															0.122		6.05	-68.2486	-67.2147	-77.4229	-67.0834	-68.3354	-64.7914	-67.2645	-57.2913	-67.9158	-62.8014	-45.8163	-60.1868	-63.0014	-79.2406	-62.8835	-68.9766	-60.9646	-72.2958	-72.1834	-74.474	-59.3445	-61.8453
1.53	-0.7521	-0.9251	-1.2183	-0.6354	-0.9087	-0.4578	-0.5651	-0.3616	-0.7012	-0.4889															0.122		6.06	-67.9321	-68.1091	-77.5566	-67.8146	-68.5538	-62.9547	-67.2415	-56.5938	-68.699	-63.9331	-45.7713	-60.5525	-63.2529	-79.3637	-62.1166	-67.9776	-61.1798	-72.0587	-72.0102	-74.5207	-59.1213	-61.1548
1.535	-0.3576	-0.4658	-0.9529	-0.5213	-0.6403	-0.3246	-0.3004	-0.3894	-2.7357	-0.7882															0.122		6.07	-67.3283	-68.0493	-76.0187	-67.8239	-67.2063	-63.3092	-66.7877	-56.8974	-68.976	-64.3869	-45.3943	-60.2658	-63.3937	-79.5871	-60.9766	-67.0586	-61.2856	-72.0753	-72.0458	-74.0202	-60.1094	-62.1155
1.54	-0.2611	-0.4015	-1.1217	-0.5244	-0.4296	-0.5832	-0.3919	-0.52	-0.8089	-0.3597															0.122		6.08	-67.7477	-67.1489	-76.1792	-67.5719	-66.0706	-63.4314	-67.4326	-55.7909	-69.2441	-63.2789	-46.6634	-60.038	-62.953	-79.9617	-61.0097	-65.0475	-60.9206	-70.7016	-72.482	-74.2284	-60.083	-62.3505
1.545	-0.4237	-0.4279	-0.7961	-0.7094	-0.5584	-0.2905	-0.5365	-0.2346	-1.4084	-0.2667															0.122		6.09	-66.7062	-67.0541	-76.3341	-67.7405	-66.3362	-61.8048	-68.092	-54.7876	-68.7526	-61.8904	-47.9323	-59.6512	-61.6513	-80.2075	-60.9017	-64.8199	-62.2595	-69.102	-72.9549	-74.3715	-60.2292	-63.0612
1.55	-0.311	-0.5769	-0.5072	-0.3784	-0.8252	-0.7109	-0.797	-0.453	-0.8584	-0.4406															0.122		6.1	-66.2767	-67.4846	-77.0706	-67.0758	-66.9974	-61.1359	-67.4939	-53.1436	-68.8705	-62.6419	-49.1626	-58.5988	-61.2041	-79.9495	-59.0485	-64.6909	-64.0103	-66.9069	-73.1302	-74.7685	-61.0399	-63.8649
1.555	-0.3033	-0.3606	-0.921	-0.6743	-0.7949	-0.4709	-0.4324	-0.6215	-1.8813	-0.807															0.122		6.11	-67.1385	-66.4346	-77.9845	-67.0392	-66.2265	-62.6389	-65.6583	-52.657	-69.256	-62.5561	-51.3806	-57.4324	-61.013	-79.9841	-59.1356	-65.0311	-66.2447	-68.1821	-72.9841	-74.4612	-62.119	-62.4628
1.56	-0.4021	-0.857	-1.0895	-0.5258	-0.7238	-0.8439	-0.205	-0.4567	-0.6637	-0.4871															0.122		6.12	-66.4424	-64.1293	-78.0553	-67.3344	-66.4333	-62.2595	-64.5358	-53.3086	-69.9258	-62.3233	-51.7035	-57.1761	-58.9414	-78.6455	-56.6661	-65.8379	-67.5128	-68.7015	-72.928	-74.7308	-62.4493	-60.0423
1.565	-0.9096	-0.5818	-1.1736	-0.4982	-0.3166	-0.6813	-0.6521	-0.5908	-1.0437	-0.7825															0.122		6.13	-65.7829	-65.618	-77.7209	-67.2749	-66.2161	-60.6201	-63.7663	-54.8953	-69.9222	-61.6829	-51.6405	-56.1282	-54.1605	-78.0379	-55.76	-67.1049	-69.0207	-67.3076	-73.2109	-74.2832	-63.5892	-59.1382
1.57	-0.6758	-0.8189	-1.3528	-0.4994	-0.5583	-0.6126	-0.3818	-0.3887	-0.6775	-0.245															0.122		6.14	-65.4573	-64.5322	-77.0782	-67.8568	-66.6737	-60.717	-62.9297	-54.53	-70.1126	-62.0061	-50.6055	-54.3395	-52.9788	-78.5211	-55.5203	-68.7053	-69.9568	-66.8141	-73.4876	-74.2477	-63.8977	-59.5328
1.575	-0.4403	-0.4794	-1.2806	-0.7454	-0.488	-0.7052	-0.4456	-0.4135	-1.543	-0.458															0.122		6.15	-66.0759	-62.4266	-76.0252	-67.9811	-66.9911	-60.4553	-61.5221	-54.6503	-70.4947	-62.7126	-49.886	-54.1504	-53.0614	-78.8645	-56.6396	-70.0787	-70.087	-67.4769	-73.6522	-74.4707	-63.7468	-60.825
1.58	-0.6512	-0.7821	-0.8688	-0.3625	-0.4342	-0.3305	-0.467	-0.7208	-0.6587	-0.6679															0.122		6.16	-65.641	-60.3804	-74.6901	-67.1876	-68.067	-60.3574	-59.3489	-55.9193	-70.4997	-62.9497	-50.6989	-54.1078	-55.2785	-77.5661	-58.2211	-70.7596	-70.3322	-68.6566	-74.0114	-74.819	-63.9798	-61.5353
1.585	-0.3777	-0.4703	-0.8182	-0.2454	-0.7163	-0.6556	-0.685	-0.3145	-0.9306	-0.5367															0.122		6.17	-65.6024	-62.5404	-74.8402	-66.3107	-68.9281	-61.1525	-57.9453	-55.9641	-70.6833	-62.9942	-50.6403	-53.9558	-56.3957	-76.6226	-56.8379	-71.7528	-70.0604	-68.9786	-74.3514	-74.717	-64.2069	-61.9258
1.59	-0.7881	-0.7183	-0.5907	-0.3058	-0.6052	-0.4324	-0.3836	-0.3894	-0.853	-0.6244															0.122		6.18	-65.0142	-63.3366	-74.3243	-65.6216	-69.8054	-56.7906	-57.921	-56.7152	-71.1174	-62.2714	-49.435	-53.9945	-58.8579	-75.0035	-57.2675	-72.5801	-70.2277	-69.0419	-74.8102	-74.2947	-64.4373	-61.4177
1.595	-0.4568	-0.9146	-1.0856	-0.415	-0.3621	-0.5865	-0.6867	-0.5172	-1.5637	-0.7102															0.1227		6.19	-64.4717	-62.8671	-72.3186	-64.373	-70.0796	-57.2853	-60.3201	-57.285	-70.9482	-61.3234	-48.4436	-54.2326	-61.9446	-72.9269	-58.2088	-73.1526	-70.8768	-70.381	-74.8561	-74.5415	-64.3594	-60.9772
1.6	-0.3604	-0.7144	-1.5207	-0.5607	-0.5124	-0.5808	-0.5566	-0.6328	-0.5323	-0.8213															0.1227		6.2	-64.8984	-64.8355	-70.7109	-62.9393	-70.2394	-57.1742	-62.2375	-57.7016	-70.349	-59.4994	-48.3398	-54.2951	-65.1323	-72.0982	-58.6267	-73.0554	-71.7314	-71.1142	-74.8213	-74.2729	-64.3074	-61.636
1.605	-0.8079	-0.3108	-0.7579	-0.5189	-0.7461	-0.7629	-0.2145	-0.4412	-0.428	-0.4905															0.1227		6.21	-66.6818	-65.2875	-68.3653	-64.4247	-70.734	-55.6212	-63.1836	-55.7539	-70.6932	-58.4141	-47.1803	-54.3277	-67.9613	-72.5423	-59.9886	-72.1985	-72.5168	-70.9607	-74.5077	-74.6646	-64.9654	-62.9692
1.61	-0.441	-0.3977	-0.7104	-0.6875	-0.5584	-0.8066	-0.416	-0.3186	-0.7134	-0.6669															0.1227		6.22	-68.7447	-64.4884	-69.8779	-64.1621	-71.1919	-54.769	-64.176	-56.8721	-70.7874	-57.8185	-47.0058	-53.3092	-69.7722	-71.7087	-61.2244	-71.7606	-72.7336	-71.2853	-74.767	-74.4002	-65.2606	-64.0196
1.615	-0.5723	-0.4434	-0.8035	-0.7186	-0.9056	-0.5744	-0.6241	-0.3517	-1.5544	-0.6875															0.1227		6.23	-69.241	-65.5179	-69.6286	-62.8874	-71.4124	-54.3375	-65.5042	-58.4792	-69.7121	-57.9569	-47.9561	-53.4582	-70.9743	-70.3568	-60.9038	-72.2638	-73.3032	-71.4447	-74.9893	-74.193	-65.0082	-65.3827
1.62	-0.5931	-0.2742	-1.4728	-0.2628	-0.5522	-0.9924	-0.1717	-0.4448	-0.8511	-0.6135															0.1227		6.24	-68.5687	-66.5102	-68.3043	-62.2441	-71.7773	-54.7668	-66.8535	-58.0736	-69.6991	-57.1115	-46.9386	-54.3777	-72.6826	-68.284	-60.2515	-72.7148	-73.8416	-71.5343	-75.0134	-73.4251	-64.9771	-65.9647
1.625	-0.361	-0.462	-0.3818	-0.8113	-0.467	-0.4361	-0.77	-0.4785	-0.7884	-0.3307															0.1227		6.25	-68.3431	-65.3892	-68.2539	-62.3297	-71.4613	-56.6399	-67.822	-57.7136	-69.5524	-56.9051	-47.6173	-55.58	-74.0151	-68.9279	-59.3671	-73.0203	-74.1275	-71.9598	-74.7563	-73.3029	-65.7468	-66.6209
1.63	-0.7608	-0.5072	-0.6691	-0.3518	-0.4538	-0.4587	-0.5797	-0.4622	-0.6341	-0.5882															0.1227		6.26	-66.5125	-63.3942	-68.5904	-61.9426	-70.1457	-56.2964	-68.2519	-57.532	-70.235	-58.7917	-48.8609	-55.1161	-74.6681	-69.6512	-60.1315	-72.6898	-73.439	-73.147	-74.6788	-73.7004	-66.266	-67.6875
1.635	-0.4054	-0.2552	-1.5743	-0.6864	-0.3297	-0.4578	-0.643	-0.2917	-0.7037	-0.781															0.1227		6.27	-63.1296	-64.3306	-66.4522	-60.8688	-69.9803	-55.7106	-67.9787	-58.5541	-70.3682	-59.8091	-48.0811	-55.3653	-74.7678	-69.888	-60.3223	-72.4336	-73.1056	-73.9876	-74.554	-74.2908	-65.7562	-67.6912
1.64	-0.3466	-0.4452	-0.6754	-0.5181	-0.2707	-0.6198	-0.3925	-0.5543	-0.4852	-0.5028															0.1227		6.28	-63.1964	-64.5331	-65.7779	-61.3626	-71.147	-55.4303	-68.4376	-57.7841	-70.374	-61.0161	-47.6718	-56.0883	-75.2861	-71.7142	-58.9317	-72.9826	-72.654	-73.3877	-74.9936	-74.4719	-65.542	-67.7292
1.645	-0.4979	-0.2261	-0.8384	-0.6583	-0.3913	-0.7041	-0.5132	-0.4676	-0.8719	-0.2681															0.1239		6.29	-60.6853	-64.1522	-66.413	-61.8173	-71.8793	-55.2525	-68.3878	-58.0711	-69.4304	-61.0025	-48.0875	-56.243	-75.3734	-72.9164	-59.2012	-73.7697	-72.5177	-72.7899	-75.2998	-74.2604	-65.9256	-66.9698
1.65	-0.3696	-0.356	-0.6886	-0.5702	-0.7179	-0.1952	-0.4562	-0.4107	-0.4344	-0.285															0.1253		6.3	-60.5139	-63.5938	-65.2176	-63.5657	-71.1803	-55.1526	-68.987	-57.8525	-69.828	-61.3214	-48.6571	-56.0034	-75.5179	-73.438	-59.5665	-72.3192	-72.9077	-71.8758	-75.2132	-74.2389	-66.4525	-67.914
1.655	-0.5702	-0.3978	-0.5815	-0.6472	-0.6631	-0.4373	-0.4349	-0.4355	-0.7747	-0.4843															0.1262		6.31	-63.0164	-61.9021	-63.2477	-64.3701	-70.9309	-53.549	-68.4132	-57.6326	-69.7073	-62.7495	-48.0283	-54.8137	-76.0391	-74.3631	-60.0856	-72.0111	-73.6517	-71.579	-74.8755	-73.2812	-66.7061	-68.3223
1.66	-0.4736	-0.5032	-0.3378	-0.3597	-0.3055	-0.4896	-0.4128	-0.4291	-0.8215	-0.6942															0.1262		6.32	-65.7924	-63.3844	-63.9385	-64.7272	-71.339	-55.0362	-68.2819	-56.3599	-69.5952	-64.2708	-48.7413	-53.7125	-76.4751	-75.3417	-60.4085	-72.2615	-73.853	-71.6951	-74.9043	-73.197	-66.8262	-67.2704
1.665	-0.7006	-0.6187	-0.7775	-0.2522	-0.7914	-0.4391	-0.7646	-0.3424	-0.6398	-0.5365															0.1262		6.33	-67.3621	-63.2397	-64.6655	-64.9632	-71.6039	-57.1289	-67.6884	-55.8507	-69.285	-64.5554	-49.6973	-52.7257	-77.1536	-74.9602	-60.876	-71.7067	-73.974	-72.7013	-75.0784	-73.2556	-66.3911	-67.1445
1.67	-0.4015	-0.4178	-0.4026	-0.3232	-0.5905	-0.5119	-0.2331	-0.5074	-0.5599	-1.034															0.1262		6.34	-67.9474	-62.9015	-66.16	-63.5718	-71.6614	-59.0546	-67.6901	-54.7183	-66.5944	-65.4156	-48.8878	-53.3604	-77.5162	-74.3765	-62.9233	-70.0626	-73.7361	-73.5846	-75.293	-73.8298	-67.0555	-67.2119
1.675	-0.3723	-1.2865	-0.2463	-0.8591	-0.3821	-0.489	-0.746	-0.5069	-0.5718	-0.5596															0.1262		6.35	-69.201	-65.752	-68.7299	-59.248	-70.6046	-59.8354	-68.1374	-55.1143	-62.1869	-65.9273	-49.1106	-54.6384	-77.6509	-75.2972	-64.1305	-69.6448	-73.6911	-73.797	-75.6052	-74.2979	-67.2356	-67.3888
1.68	-0.4685	-0.5877	-1.2153	-0.8827	-0.2836	-0.8288	-0.4832	-0.4219	-0.4261	-0.4272															0.1262		6.36	-68.7703	-66.8877	-70.9917	-58.2127	-69.7461	-61.801	-67.6355	-53.2097	-59.3985	-66.0522	-49.8006	-54.7894	-77.617	-74.7491	-66.4977	-69.8375	-74.0973	-74.1876	-75.5608	-73.5934	-66.5723	-66.5433
1.685	-0.3008	-0.6848	-0.4366	-0.3898	-0.7322	-0.6409	-0.5534	-0.3928	-0.53	-0.6714															0.1262		6.37	-67.486	-68.1433	-72.6173	-56.631	-68.5892	-62.7814	-67.3408	-53.6147	-58.5835	-66.275	-50.227	-55.7779	-77.8198	-75.1924	-68.7618	-68.7695	-73.7978	-74.4255	-75.4887	-74.0979	-65.7315	-65.6816
1.69	-0.3674	-0.6945	-0.5555	-0.4298	-0.5026	-0.4891	-0.1943	-0.3836	-0.4098	-0.7071															0.1262		6.38	-65.594	-67.8128	-73.4306	-56.6849	-69.3947	-62.4965	-68.6146	-53.3487	-57.7744	-66.7505	-47.8339	-56.9148	-77.8066	-75.8817	-70.3812	-68.3858	-72.617	-74.8814	-75.0749	-74.118	-65.2847	-65.8438
1.695	-0.2464	-0.7641	-0.4017	-0.3027	-0.4095	-0.8895	-0.4654	-0.4173	-0.7673	-0.3367															0.1262		6.39	-65.5547	-66.4015	-73.7625	-57.7182	-70.5517	-61.8965	-69.1478	-52.9837	-57.1533	-67.4496	-47.5807	-56.8639	-77.4948	-76.2688	-71.3059	-68.887	-72.2465	-74.6175	-75.1827	-74.5389	-65.7892	-66.4438
1.7	-0.6565	-0.6262	-0.911	-0.3348	-0.9573	-0.6998	-0.4536	-0.4283	-0.4674	-0.4546															0.1262		6.4	-64.3748	-66.7195	-74.6948	-59.0975	-70.4535	-61.7334	-69.2876	-54.0956	-57.2115	-68.0957	-47.9585	-57.3077	-78.2277	-76.9241	-71.7461	-69.3521	-71.2335	-74.1348	-75.4242	-74.7659	-65.8697	-67.1817
1.705	-0.2866	-0.7358	-0.5477	-0.3947	-0.2828	-0.3379	-0.4235	-0.2768	-1.0421	-0.3906															0.1262		6.41	-65.2669	-67.0168	-75.1082	-60.5615	-69.7076	-61.4308	-67.7934	-56.3968	-57.4849	-68.4444	-47.0894	-56.9414	-78.4297	-76.7191	-73.0898	-69.0585	-71.6498	-73.7125	-75.573	-74.2357	-66.3843	-67.3647
1.71	-0.341	-0.3879	-0.5761	-0.3422	-0.4032	-0.9519	-0.4772	-0.5047	-0.3935	-0.9855															0.1262		6.42	-66.7346	-65.3632	-76.2712	-61.0478	-68.7378	-60.3157	-66.3992	-58.1487	-59.8317	-68.0856	-48.4076	-55.4994	-78.336	-76.3957	-74.5106	-68.4726	-72.5728	-74.2715	-75.798	-73.508	-65.8983	-67.7721
1.715	-0.2865	-0.6711	-0.1606	-0.2462	-0.7008	-0.405	-0.3136	-0.4851	-0.3254	-0.8331															0.1262		6.43	-65.629	-64.5245	-77.0383	-60.4987	-66.3464	-58.5672	-65.8328	-58.9874	-62.4118	-68.3034	-49.1783	-53.6615	-78.5417	-76.7654	-75.8315	-68.6803	-73.0127	-74.7281	-75.9897	-73.521	-65.286	-66.8355
1.72	-0.4028	-0.7566	-0.5908	-0.8005	-0.9816	-0.2137	-0.29	-0.3504	-0.6401	-0.3769															0.1262		6.44	-62.7032	-65.3812	-77.8192	-60.4369	-63.9882	-57.5554	-65.7727	-59.496	-63.1123	-67.9665	-49.9225	-52.8053	-78.8859	-76.6829	-76.636	-69.364	-73.5487	-74.3951	-76.051	-73.6751	-65.3639	-65.9235
1.725	-0.3112	-0.7607	-0.2264	-0.5363	-0.9793	-0.7238	-0.3728	-0.482	-0.5307	-0.2625															0.1267		6.45	-62.5082	-66.653	-77.6073	-61.6258	-63.4134	-57.9337	-66.3377	-59.3965	-63.8075	-68.1235	-52.39	-51.4677	-78.4113	-76.4192	-76.9775	-68.5388	-73.6258	-73.9171	-75.616	-72.3724	-65.0796	-66.4648
1.73	-0.6823	-0.4365	-0.3553	-0.3526	-0.8913	-1.1549	-0.5458	-0.4156	-0.2506	-0.5112															0.127		6.46	-61.514	-67.576	-77.415	-63.3104	-63.9929	-58.8551	-65.3718	-58.5809	-64.0845	-67.2729	-53.69	-50.6172	-78.4418	-76.0184	-77.3482	-68.0997	-74.0157	-72.0587	-75.5891	-72.0653	-64.1579	-66.8745
1.735	-0.2417	-0.5632	-1.018	-0.353	-0.4586	-0.6563	-0.4021	-0.3048	-0.4614	-0.6777															0.127		6.47	-59.0576	-68.5904	-78.2675	-64.7501	-64.1301	-57.6517	-62.7492	-57.8192	-65.0717	-65.6889	-55.5601	-49.8705	-78.5997	-76.1049	-77.0912	-68.3806	-74.2339	-72.3023	-75.4813	-70.6964	-63.8887	-67.3814
1.74	-0.3626	-0.6405	-0.4573	-0.4784	-0.312	-0.3974	-0.4631	-0.945	-0.3831	-0.4132															0.127		6.48	-56.7572	-68.4938	-79.0117	-63.9253	-64.7555	-58.2208	-62.9962	-57.1623	-66.6028	-65.2484	-55.8415	-49.6542	-79.1008	-75.2025	-77.4499	-67.7554	-74.9051	-72.3305	-75.3116	-70.5144	-64.7586	-67.6903
1.745	-0.3412	-1.1383	-0.5356	-0.2689	-0.4368	-0.5973	-0.4288	-0.9011	-0.7313	-0.4914															0.127		6.49	-57.8041	-69.704	-79.025	-63.4749	-65.9799	-59.4954	-64.4842	-55.9283	-67.1223	-65.4334	-56.2181	-49.0018	-78.8626	-75.4237	-77.8157	-67.4364	-75.0308	-71.8063	-75.6383	-70.441	-64.7054	-67.5232
1.75	-0.3113	-0.6725	-0.3228	-0.3853	-0.2151	-0.7381	-0.2541	-0.5982	-0.75	-0.5727															0.127		6.5	-58.7129	-70.4866	-78.9943	-63.4905	-66.9104	-60.3699	-66.203	-55.8034	-67.9007	-65.4178	-57.3897	-47.0152	-79.0147	-75.648	-78.1552	-65.473	-75.0366	-71.9763	-75.5447	-71.0669	-63.8719	-66.3522
1.755	-0.4394	-0.391	-0.6639	-0.433	-0.5314	-0.6996	-0.5013	-0.5891	-0.4632	-0.347															0.128		6.51	-59.984	-71.777	-78.9871	-63.0688	-67.4148	-60.7103	-66.723	-56.0918	-68.6853	-65.732	-57.7998	-46.4058	-78.3498	-76.5225	-78.2892	-64.5201	-74.9647	-71.8994	-74.9394	-71.2588	-63.9331	-66.1876
1.76	-0.4163	-0.5438	-0.7183	-0.3798	-0.6255	-0.4482	-0.3916	-0.4664	-0.5226	-0.346															0.1282		6.52	-59.8141	-72.2095	-79.1055	-63.8791	-67.0811	-59.6413	-66.8848	-54.8909	-69.5422	-66.5829	-56.4978	-45.1852	-78.2648	-75.3046	-78.2201	-64.086	-74.7308	-73.2373	-74.3617	-71.0259	-64.0814	-65.8241
1.765	-0.3203	-0.4053	-0.5409	-0.5366	-0.7141	-0.8108	-0.4901	-0.3606	-0.7451	-0.7075															0.1282		6.53	-59.1399	-72.8525	-78.5719	-63.2936	-65.2193	-58.7836	-65.8058	-54.6817	-69.9959	-66.9902	-53.828	-45.7648	-78.0862	-74.964	-78.3984	-62.8682	-75.2127	-74.6135	-73.9564	-69.3121	-63.7102	-65.2267
1.77	-0.4593	-0.5703	-0.2528	-0.5438	-0.5862	-0.7035	-0.3001	-0.9017	-0.4628	-0.3794															0.1282		6.54	-61.4696	-72.8291	-78.1827	-62.2067	-66.3718	-58.4972	-65.7648	-53.6443	-70.2837	-67.596	-54.4078	-45.6628	-77.8845	-75.3999	-78.7099	-61.6444	-76.1713	-74.9593	-72.5867	-68.7985	-62.4899	-65.3827
1.775	-0.69	-0.4703	-0.6743	-0.4927	-0.4056	-0.547	-0.3797	-0.7153	-0.5469	-0.6196															0.1282		6.55	-59.9387	-70.8075	-78.9053	-62.3202	-67.8738	-58.3548	-66.4589	-54.4089	-70.378	-67.984	-54.3581	-43.8576	-77.238	-76.1159	-78.9153	-61.1328	-76.5647	-75.3677	-70.5968	-69.1894	-62.9021	-65.5835
1.78	-0.3247	-0.6759	-0.4035	-0.4851	-0.3537	-0.6781	-0.7625	-0.7044	-0.6483	-0.4267															0.1282		6.56	-59.5299	-70.0104	-79.6019	-61.9611	-68.4531	-59.2955	-67.1394	-56.2309	-70.2066	-68.8815	-54.6689	-42.3006	-77.4574	-76.2947	-79.0111	-61.1076	-76.6069	-75.6065	-70.2206	-69.6733	-62.3709	-65.4187
1.785	-0.8154	-0.9176	-0.6692	-0.1891	-0.8186	-0.454	-0.8066	-0.5698	-0.5164	-0.5677															0.1282		6.57	-59.576	-70.5537	-79.4977	-62.5621	-68.2694	-59.9356	-68.3896	-57.9185	-70.6213	-69.0617	-54.8582	-42.001	-76.7769	-76.5497	-78.9136	-60.1904	-76.8889	-75.4002	-70.5547	-69.3906	-62.3239	-65.4834
1.79	-0.6075	-0.4906	-1.5286	-0.5746	-0.6377	-1.0417	-0.4987	-0.6873	-0.3842	-0.7663															0.1282		6.58	-60.957	-70.7393	-79.6126	-64.0242	-67.7409	-58.6061	-68.4572	-59.3756	-70.7115	-67.8105	-51.8727	-41.4014	-76.9592	-75.7985	-78.748	-59.3338	-77.5357	-75.4803	-71.085	-69.7186	-61.3426	-66.0304
1.795	-0.3498	-0.2842	-0.9192	-0.8536	-0.3823	-0.4811	-0.4991	-1.2925	-0.6826	-0.3522															0.1285		6.59	-55.3056	-69.8157	-79.7989	-65.4402	-68.414	-59.4749	-66.8961	-59.7203	-69.9515	-68.0427	-51.3989	-40.2049	-77.7438	-76.3312	-78.8455	-60.7867	-77.6627	-75.0163	-71.0844	-69.3645	-60.3815	-65.6381
1.8	-0.5471	-1.5742	-0.6219	-0.5464	-0.1593	-0.3638	-0.6514	-0.4475	-0.451	-0.4113															0.1293		6.6	-54.2011	-68.2469	-79.6997	-65.1665	-68.503	-60.2649	-66.9704	-59.1949	-69.8114	-69.1644	-53.7936	-39.8793	-78.1081	-76.9287	-78.9903	-62.571	-77.7806	-74.7334	-71.5837	-69.1187	-59.5148	-66.0033
1.805	-0.4397	-0.5341	-0.2932	-0.5718	-0.5818	-0.8843	-0.323	-0.8612	-1.0714	-0.5994															0.1293		6.61	-54.0695	-67.7502	-79.8387	-64.3066	-69.0395	-62.1138	-66.234	-58.3579	-70.013	-69.8283	-55.3241	-40.7463	-78.314	-77.1976	-79.3784	-63.2179	-78.0205	-74.7363	-71.9037	-68.6075	-59.9988	-66.2964
1.81	-0.84	-0.8528	-0.7672	-0.6392	-0.839	-0.6675	-0.479	-0.6063	-0.5347	-0.3474															0.1299		6.62	-53.4825	-66.9492	-79.6545	-64.9446	-69.9788	-63.7265	-65.9592	-56.88	-70.5009	-69.7052	-54.7885	-43.0884	-77.516	-77.4066	-79.5431	-64.4991	-77.9018	-74.0848	-71.4583	-68.0365	-59.9002	-66.8568
1.815	-0.3517	-1.4913	-0.8827	-0.9487	-0.507	-0.5502	-0.3863	-0.6185	-0.5085	-0.3663															0.1299		6.63	-54.7398	-66.4313	-79.3597	-66.2541	-70.0214	-65.2864	-64.1599	-55.8849	-70.8702	-68.8501	-54.7256	-45.4697	-78.1979	-77.4669	-79.0685	-65.1936	-78.0261	-73.8652	-71.9653	-67.276	-60.4918	-65.6697
1.82	-0.7429	-0.9593	-0.6082	-0.7639	-0.4993	-0.6795	-0.5985	-0.9728	-0.3967	-0.5845															0.13		6.64	-56.566	-66.4926	-79.1889	-65.0246	-69.1611	-65.3931	-61.5442	-54.949	-71.0759	-68.9354	-54.1911	-43.5574	-79.0018	-76.5991	-78.4055	-65.4896	-78.1194	-73.3795	-71.7427	-65.8995	-61.9458	-65.6622
1.825	-0.6815	-0.5355	-0.691	-0.5644	-0.7852	-0.4587	-1.1753	-0.6243	-0.4311	-0.3845															0.1313		6.65	-56.4456	-66.9786	-79.0961	-64.4083	-68.7477	-65.5714	-61.8613	-55.6796	-71.1343	-69.7206	-53.6711	-41.5069	-79.386	-76.476	-78.8197	-65.7816	-78.2565	-73.7378	-71.8875	-66.0695	-62.9999	-65.5464
1.83	-0.5798	-0.5298	-0.6599	-0.6556	-0.4071	-0.8773	-0.4489	-0.5517	-0.6757	-0.5747															0.1316		6.66	-59.1849	-65.8267	-78.1843	-65.7117	-68.8541	-64.8991	-63.4288	-55.5633	-71.1844	-70.2692	-53.5326	-41.0394	-79.563	-77.0471	-79.0289	-66.3956	-78.4048	-74.5049	-71.572	-66.8182	-62.1213	-63.6629
1.835	-0.2816	-0.4531	-1.0614	-0.5046	-0.4346	-0.3444	-0.5798	-0.4712	-0.4556	-0.2604															0.1316		6.67	-61.369	-63.1345	-76.5057	-66.832	-69.444	-61.8693	-63.6508	-55.2611	-70.9556	-69.6324	-51.5541	-41.8135	-79.1946	-77.7565	-78.5585	-65.4838	-78.6963	-74.8354	-71.6957	-66.0289	-61.6302	-61.5131
1.84	-0.353	-1.0375	-0.6324	-0.2844	-0.8162	-0.8766	-0.4864	-1.2621	-0.6793	-0.7061															0.1316		6.68	-62.3232	-63.1505	-77.2769	-66.176	-70.0558	-59.7247	-64.8993	-55.6029	-71.0925	-68.7315	-48.9816	-44.66	-79.1606	-77.2899	-79.0959	-65.778	-78.7846	-75.8479	-72.1977	-65.6487	-61.3822	-60.2161
1.845	-0.8656	-0.9428	-1.3148	-0.4451	-0.3293	-0.3981	-0.3078	-0.5575	-0.4235	-0.3093															0.1316		6.69	-64.0579	-64.6344	-77.3805	-64.2595	-69.8618	-59.8749	-65.4277	-57.0729	-70.6212	-69.2299	-46.4606	-45.8516	-78.5776	-77.2542	-78.5371	-67.0624	-79.0103	-76.1198	-72.8874	-63.8033	-59.3388	-59.7025
1.85	-0.6263	-0.9521	-0.8091	-0.444	-0.3706	-0.5654	-0.6656	-0.6623	-0.6991	-0.2918															0.1316		6.7	-65.2965	-64.9725	-76.2839	-62.2984	-69.3619	-61.1328	-66.0495	-57.2093	-70.1213	-69.2455	-47.0821	-45.3565	-79.2496	-77.3224	-77.5644	-67.3813	-78.4445	-75.9305	-73.6679	-63.136	-58.058	-59.2552
1.855	-0.3462	-0.4612	-0.8427	-0.47	-0.547	-0.4515	-0.5882	-1.0585	-0.4917	-0.5696															0.1316		6.71	-66.0954	-65.7172	-75.3142	-62.3524	-70.1097	-61.6965	-66.3417	-57.1419	-70.4422	-69.0091	-48.2002	-44.7151	-79.2563	-77.0161	-77.5726	-65.7027	-77.4727	-75.6425	-74.2162	-64.3127	-57.6964	-58.3081
1.86	-0.4062	-0.5019	-0.7327	-0.5005	-0.567	-0.329	-0.5495	-0.2835	-0.8049	-0.562															0.1316		6.72	-64.7308	-66.0214	-76.0901	-63.2469	-69.5729	-61.0898	-67.3538	-57.5035	-70.8507	-69.7823	-47.778	-44.937	-79.1084	-76.9615	-77.7081	-64.5085	-77.0142	-75.4488	-74.3906	-64.3906	-57.915	-58.7343
1.865	-0.6315	-0.9568	-0.5789	-0.32	-0.6935	-0.5179	-0.4558	-1.3569	-0.634	-0.6554															0.1316		6.73	-63.2976	-65.5904	-75.0833	-63.5121	-68.5852	-61.0765	-67.9167	-56.3751	-70.7654	-69.6246	-48.573	-46.0555	-79.3851	-77.4629	-76.9597	-64.8683	-76.5823	-75.7356	-74.7215	-63.557	-57.8929	-59.1783
1.87	-0.1091	-0.8344	-0.4165	-0.4425	-0.4254	-0.3948	-0.5127	-1.1739	-0.2765	-0.5228															0.1316		6.74	-63.8048	-66.0182	-74.7066	-63.3727	-69.1509	-61.0568	-69.3616	-56.0288	-70.0507	-69.7073	-50.1366	-45.5403	-79.8949	-77.3674	-76.7187	-65.0836	-77.1491	-76.1705	-74.9519	-64.4057	-58.3775	-58.8344
1.875	-0.6135	-0.7593	-0.7301	-0.321	-0.5567	-0.4383	-0.5899	-0.7604	-0.8408	-0.7437															0.132		6.75	-64.0253	-67.9839	-74.6056	-62.0912	-68.7312	-60.7774	-70.8137	-57.0918	-69.4269	-68.2155	-50.7175	-46.0352	-79.881	-77.9851	-76.0281	-64.5624	-77.8775	-76.5768	-75.0981	-65.8142	-59.0689	-58.9174
1.88	-0.7729	-0.8243	-0.5042	-0.3903	-0.2878	-0.4956	-0.4611	-0.5774	-0.6303	-0.4296															0.1323		6.76	-63.4032	-68.0963	-73.7569	-61.6321	-66.8178	-60.5807	-72.1976	-56.9376	-69.0414	-66.8903	-51.7616	-47.1382	-80.0813	-77.516	-72.8366	-63.5826	-78.1043	-76.4571	-74.8503	-64.3346	-57.6157	-61.0373
1.885	-0.435	-0.411	-0.5203	-0.6069	-0.2917	-0.5793	-0.4124	-0.6907	-0.6915	-0.2975															0.1323		6.77	-63.8597	-69.2981	-74.3697	-61.5361	-66.8292	-61.4912	-72.6097	-57.1725	-69.3681	-66.75	-51.9576	-49.1579	-79.576	-76.2431	-68.6656	-63.5638	-78.2419	-76.6597	-74.8872	-62.5351	-57.175	-62.5073
1.89	-0.8039	-1.4285	-0.8071	-0.2439	-0.6474	-0.4225	-0.4136	-0.6487	-0.3995	-0.407															0.1327		6.78	-63.1341	-69.5998	-74.3817	-60.062	-66.0748	-59.012	-73.445	-56.7571	-69.1174	-66.0172	-51.088	-51.265	-79.7606	-76.5846	-66.7073	-63.8028	-78.046	-76.5865	-74.8691	-62.7069	-57.6407	-62.5778
1.895	-0.5226	-1.2155	-1.2711	-0.7467	-0.3381	-0.488	-0.835	-0.5094	-0.474	-0.6533															0.1328		6.79	-61.7745	-70.0207	-73.7987	-59.4998	-65.8565	-58.4259	-73.412	-55.2846	-68.5686	-65.4881	-51.3986	-52.7631	-79.3463	-76.8283	-65.1326	-64.0009	-78.2521	-75.5705	-74.8354	-61.0768	-58.4819	-62.5066
1.9	-0.4633	-1.3599	-0.3518	-0.7692	-0.4109	-0.7175	-0.3002	-0.6847	-0.2764	-0.7237															0.1328		6.8	-62.4147	-70.75	-73.1535	-59.4894	-66.2724	-59.4308	-73.7096	-55.4518	-68.2466	-63.8506	-51.2616	-54.9162	-79.6903	-76.5779	-63.4059	-63.8562	-78.1248	-75.5272	-74.8628	-60.0323	-57.5864	-63.5991
1.905	-0.3803	-1.2029	-0.4012	-0.8302	-0.4087	-0.7324	-0.3306	-0.5093	-0.6711	-0.3733															0.1328		6.81	-61.7638	-70.2287	-72.9776	-60.8499	-65.9747	-58.7662	-73.7323	-56.9241	-67.2978	-61.8327	-50.0867	-56.5584	-79.6637	-76.2866	-64.0253	-63.7972	-78.2732	-75.9759	-74.597	-61.3219	-57.6981	-64.3784
1.91	-0.3903	-0.6337	-0.593	-0.6688	-0.6088	-0.5526	-0.5635	-0.8394	-0.5406	-0.6463															0.1328		6.82	-60.2653	-70.9337	-73.667	-59.7432	-64.1394	-58.6662	-73.7376	-57.2925	-65.2197	-61.6913	-50.8301	-57.5824	-79.7881	-75.1607	-63.2864	-61.9221	-77.7715	-76.7277	-73.7926	-60.8279	-57.6883	-64.7041
1.915	-0.3973	-0.3789	-0.8218	-0.1345	-0.5994	-0.4135	-0.7316	-0.34	-1.1639	-0.4434															0.1328		6.83	-61.6052	-70.302	-74.133	-58.2643	-63.1194	-58.1561	-74.301	-55.63	-64.8802	-62.898	-52.4597	-58.6836	-79.3889	-75.4305	-61.6505	-61.83	-76.767	-76.8603	-73.8795	-61.1642	-56.6489	-64.6791
1.92	-0.6368	-0.8293	-0.7375	-0.3469	-0.5288	-1.3229	-0.5966	-0.7035	-1.1156	-0.4864															0.1328		6.84	-63.7798	-69.8233	-73.7649	-58.0844	-63.3804	-58.0423	-74.547	-54.2674	-65.7938	-64.3297	-53.6992	-59.5657	-79.0863	-75.5403	-57.3959	-60.8865	-76.8811	-76.6974	-73.7291	-62.7844	-55.6236	-64.1863
1.925	-0.2148	-0.6208	-0.6605	-0.4735	-0.3671	-0.4348	-0.3194	-0.62	-0.3741	-0.5616															0.1328		6.85	-64.6147	-71.2486	-72.0277	-59.4202	-64.5155	-59.7064	-74.6187	-54.8903	-66.2398	-63.3157	-53.56	-59.9701	-79.1324	-74.7571	-56.0063	-59.6185	-76.868	-76.1409	-74.3751	-63.7681	-55.3131	-63.4961
1.93	-0.5212	-1.3929	-0.6293	-0.5932	-0.7779	-0.3406	-0.3556	-0.456	-0.3371	-0.644															0.1328		6.86	-63.6028	-71.8131	-71.1317	-59.982	-65.7486	-59.6027	-74.7536	-55.9453	-67.0253	-62.6234	-49.8862	-60.1468	-79.5613	-73.1995	-57.0563	-58.1868	-76.7041	-75.7768	-74.8227	-62.5702	-55.0363	-62.2835
1.935	-0.2926	-1.2542	-0.483	-0.7415	-0.7055	-0.513	-0.4213	-0.7212	-0.8876	-0.573															0.1328		6.87	-64.017	-70.3743	-67.6181	-60.9444	-64.8265	-59.5995	-74.2366	-58.0722	-66.9394	-61.9171	-49.0656	-60.7599	-79.4551	-71.6106	-57.4231	-58.4639	-75.6386	-75.52	-74.1777	-63.0768	-54.584	-63.1238
1.94	-0.4723	-0.5084	-0.3082	-0.3532	-0.4657	-0.7884	-0.7223	-0.3415	-1.2152	-0.4579															0.1328		6.88	-64.003	-69.6541	-66.6231	-59.0451	-64.0961	-59.5685	-73.9687	-59.8039	-67.5107	-59.6951	-51.7091	-61.7133	-79.4804	-68.6908	-55.5164	-58.965	-74.6808	-74.8859	-73.5976	-63.4479	-55.1457	-63.7135
1.945	-0.6704	-0.5536	-0.4588	-0.6189	-0.595	-0.4121	-0.6146	-0.7222	-0.7656	-0.4174															0.1328		6.89	-65.1689	-69.2793	-66.9264	-57.5056	-65.1834	-58.8383	-74.4099	-59.8802	-67.3122	-57.6625	-52.439	-62.576	-78.6374	-69.5113	-54.2761	-59.559	-72.8348	-73.8828	-73.434	-62.5223	-57.3814	-63.9395
1.95	-0.5372	-0.5986	-0.4673	-0.5828	-0.579	-0.5651	-0.7327	-0.7853	-0.3227	-0.3126															0.133		6.9	-64.0419	-70.4951	-65.5412	-57.7535	-66.7734	-58.472	-74.8436	-60.2521	-67.505	-56.3376	-51.8847	-62.1225	-78.0927	-67.8343	-53.2535	-58.5205	-69.2245	-74.0724	-73.8596	-61.1841	-59.1544	-64.1931
1.955	-0.3112	-0.3516	-0.3588	-0.7624	-0.393	-0.397	-0.4648	-0.3342	-0.8602	-0.2763															0.133		6.91	-62.748	-71.1699	-66.3904	-59.2349	-67.5812	-56.2573	-75.3307	-61.1061	-67.5372	-55.3311	-52.4211	-61.9034	-77.2008	-67.372	-55.5566	-59.767	-67.5819	-74.4865	-74.1479	-60.6954	-58.983	-63.783
1.96	-0.3662	-0.5145	-0.3768	-0.4615	-0.5531	-0.699	-0.3642	-0.7709	-0.4602	-0.6195															0.133		6.92	-62.298	-70.5502	-67.8661	-60.2039	-67.4931	-56.718	-75.3722	-60.5481	-67.9124	-55.0288	-52.7412	-61.9777	-77.4161	-68.6522	-58.4697	-61.5103	-66.4728	-73.5471	-74.6735	-61.0922	-58.7799	-61.1938
1.965	-0.6908	-0.6273	-0.2388	-0.5662	-0.7801	-0.4562	-0.2825	-0.4771	-1.0906	-0.8273															0.133		6.93	-62.2502	-70.1515	-67.9828	-61.5366	-68.9577	-57.4184	-75.1212	-59.789	-68.4888	-55.73	-53.1395	-63.1017	-77.5093	-67.6238	-61.7743	-63.5632	-66.6693	-72.8105	-74.5723	-61.2946	-58.0388	-59.8341
1.97	-0.6571	-0.5765	-0.5027	-0.4346	-0.8893	-0.6895	-0.5804	-1.3669	-0.3826	-0.3561															0.133		6.94	-62.7582	-68.2654	-68.797	-61.5333	-70.5725	-56.2576	-74.4353	-59.5143	-68.8763	-56.0112	-53.4769	-63.4661	-78.018	-65.0614	-65.6233	-64.1217	-67.5989	-73.0011	-74.3523	-58.5698	-58.6734	-60.3383
1.975	-0.3641	-0.5248	-0.4673	-0.1448	-0.8421	-0.5179	-0.6855	-0.7577	-0.7986	-0.4719															0.133		6.95	-62.8438	-67.3897	-70.5234	-60.4955	-70.9183	-55.8936	-73.5036	-59.4524	-69.0378	-56.4368	-53.669	-61.3736	-78.1947	-62.9926	-68.3185	-62.7323	-68.9712	-72.697	-74.4989	-56.8208	-57.7547	-60.5727
1.98	-0.2461	-0.8713	-0.5407	-0.4691	-0.6933	-0.6204	-0.5207	-0.269	-0.2213	-0.4152															0.133		6.96	-63.4305	-65.509	-71.6054	-58.8176	-69.6475	-51.4738	-73.0997	-59.4722	-68.3426	-57.0998	-52.9057	-61.776	-78.1705	-61.9077	-69.9992	-60.9291	-69.1125	-71.3727	-74.4525	-56.1911	-58.6682	-60.4199
1.985	-0.5098	-0.5482	-0.381	-0.4073	-0.3659	-0.8181	-0.4638	-0.6475	-0.5955	-1.0001															0.133		6.97	-63.2964	-65.9146	-72.3567	-57.6959	-68.8666	-50.683	-72.3993	-57.3135	-68.651	-58.7709	-51.8239	-61.6632	-78.1358	-63.5007	-71.8204	-58.0644	-69.7207	-72.1879	-74.2871	-57.6808	-58.5313	-61.8706
1.99	-0.2416	-0.5877	-0.8911	-0.6442	-0.444	-0.4587	-0.7672	-0.6555	-0.5351	-0.3101															0.133		6.98	-62.782	-63.3629	-71.3268	-55.4514	-68.9557	-50.5797	-72.2786	-56.7961	-69.4432	-60.2374	-51.8677	-61.9008	-78.9249	-62.37	-73.6729	-54.1127	-71.183	-71.0704	-74.6591	-58.6204	-57.8204	-62.9655
1.995	-0.3861	-0.9446	-0.7779	-0.5312	-0.4559	-0.6937	-0.4543	-0.4265	-0.3082	-0.1755															0.133		6.99	-59.9249	-63.8121	-71.9537	-55.3041	-70.3041	-49.7937	-72.9677	-58.2538	-69.5886	-60.9326	-51.5103	-61.7071	-79.0775	-63.9848	-74.8846	-52.3122	-70.9302	-70.1743	-75.0113	-59.4858	-57.8508	-62.2707
2	-0.2362	-0.7939	-1.2787	-0.3464	-0.6403	-0.5257	-0.5436	-0.7053	-0.5995	-0.4968															0.133
2.005	-0.3534	-1.7988	-0.502	-0.6148	-0.8047	-0.4921	-0.6099	-0.214	-0.6386	-0.5517															0.1339
2.01	-0.8098	-0.3185	-0.3647	-0.3577	-1.0243	-0.7251	-0.4067	-0.9756	-0.4247	-0.5671															0.1339
2.015	-0.4104	-0.7883	-0.5986	-0.6837	-0.4971	-0.8736	-0.4829	-0.2282	-0.8491	-0.7786															0.1339
2.02	-0.3647	-0.8556	-0.3071	-0.4793	-0.5254	-1.16	-0.3188	-0.8526	-0.6835	-0.5568															0.1341
2.025	-0.4396	-0.4047	-0.3567	-0.6966	-0.9518	-0.7538	-0.5118	-0.3842	-0.5496	-0.5346															0.1351
2.03	-1.0255	-0.6857	-1.2886	-0.5008	-0.5974	-0.512	-0.3209	-0.5594	-0.6395	-0.3245															0.1351
2.035	-0.9787	-0.7906	-0.5332	-0.3575	-0.721	-0.4871	-0.1818	-0.7012	-0.9741	-0.5722															0.1351
2.04	-0.5062	-0.4117	-0.1791	-0.7552	-0.5524	-0.429	-0.4267	-0.287	-0.8352	-0.6395															0.1351
2.045	-0.3581	-0.6137	-0.3485	-0.4943	-0.5373	-0.4318	-0.6553	-0.5785	-0.482	-0.4427															0.1351
2.05	-0.5465	-0.6199	-0.569	-1.1419	-0.8259	-0.8454	-0.3933	-0.7406	-0.352	-0.2395															0.1351
2.055	-0.638	-0.4898	-0.3287	-0.4234	-0.6137	-0.5713	-0.6476	-0.7194	-0.9891	-0.6458															0.1351
2.06	-0.8114	-0.7321	-0.3272	-0.6977	-0.5146	-0.885	-0.491	-0.5452	-0.5983	-0.2336															0.1351
2.065	-0.4208	-0.3001	-0.3412	-0.5464	-0.5378	-0.9116	-0.8684	-0.3399	-0.5326	-0.2518															0.1351
2.07	-0.4395	-0.8695	-0.4565	-0.619	-0.6224	-0.5555	-0.6239	-0.9033	-0.2478	-0.6516															0.1362
2.075	-0.3257	-0.7405	-0.6875	-0.3351	-0.5859	-0.2313	-0.2755	-0.3384	-0.688	-0.7179															0.1363
2.08	-0.8666	-0.8663	-0.5631	-0.7893	-0.6168	-0.9648	-0.593	-0.5101	-0.4781	-0.5973															0.1363
2.085	-0.4873	-0.5481	-0.5959	-0.3459	-0.7912	-0.4757	-0.4779	-0.8451	-0.2599	-0.2237															0.1363
2.09	-0.4516	-0.4314	-0.1426	-0.4631	-0.7741	-0.4965	-0.4148	-0.265	-0.6372	-0.6773															0.1363
2.095	-0.2572	-0.5025	-0.3681	-0.4147	-0.3534	-0.6185	-0.4617	-0.3462	-0.7706	-0.4801															0.1363
2.1	-0.597	-0.675	-0.3263	-0.7105	-0.6312	-0.6457	-0.8522	-0.4374	-0.7783	-0.4527															0.1366
2.105	-0.6615	-0.5961	-0.5572	-0.4208	-0.2903	-1.1123	-0.473	-0.3438	-0.4809	-0.4208															0.1366
2.11	-0.5009	-0.5582	-0.6582	-0.5453	-0.544	-0.4931	-0.5688	-0.2616	-0.7694	-0.5517															0.1366
2.115	-0.3278	-0.7051	-0.4022	-0.4951	-0.5115	-0.3733	-0.5943	-0.4527	-0.4596	-0.7489															0.1366
2.12	-0.524	-0.7769	-0.741	-0.758	-0.4051	-0.5506	-0.2777	-0.4011	-0.7308	-0.4728															0.1371
2.125	-0.5659	-0.6159	-0.7104	-0.4886	-0.4179	-1.0814	-0.5644	-0.4227	-1.269	-0.4081															0.1371
2.13	-0.5128	-0.7431	-0.3625	-0.4078	-0.7163	-0.3838	-0.7965	-0.5455	-0.5592	-0.4966															0.1371
2.135	-0.3432	-0.5367	-0.3359	-0.336	-0.5397	-0.4848	-0.3473	-0.4244	-0.5729	-0.5813															0.1371
2.14	-0.5284	-0.4233	-0.6844	-0.5633	-0.6162	-0.4858	-0.3494	-0.8314	-0.8876	-0.4029															0.1371
2.145	-0.5855	-0.5584	-0.6247	-0.4068	-0.7123	-0.5737	-0.475	-0.4131	-0.4725	-0.5026															0.1371
2.15	-0.2737	-0.6192	-0.4692	-0.5864	-1.0726	-1.0629	-0.3316	-0.538	-1.3421	-0.7003															0.1381
2.155	-0.7071	-1.3221	-0.2181	-0.4345	-0.6876	-0.7121	-0.6479	-0.7296	-0.5957	-0.2982															0.1381
2.16	-0.5995	-0.9552	-0.704	-0.6031	-0.6012	-0.4639	-0.8151	-0.8417	-0.4892	-0.4725															0.1381
2.165	-0.8121	-1.0644	-0.7199	-0.4683	-0.5535	-0.8248	-0.4261	-0.2689	-0.429	-0.6577															0.1381
2.17	-0.2353	-0.9531	-0.6641	-0.4887	-0.6538	-0.7963	-0.432	-0.2171	-0.8266	-0.4586															0.1381
2.175	-0.4532	-0.6053	-0.8058	-0.3956	-0.5834	-0.8559	-0.4835	-0.3949	-0.7048	-0.6887															0.1391
2.18	-0.5706	-1.0725	-0.6204	-0.2795	-0.5254	-0.5921	-0.7776	-0.3119	-0.5105	-0.5952															0.1391
2.185	-0.603	-0.3987	-0.5489	-0.3325	-0.883	-0.7339	-0.4047	-0.4441	-0.6662	-0.5092															0.1392
2.19	-0.5672	-0.5908	-0.5561	-0.1976	-0.8656	-0.7029	-0.3624	-0.7077	-0.8424	-0.4718															0.1392
2.195	-0.4552	-0.5676	-0.5388	-0.6507	-0.5987	-0.6506	-0.4756	-0.2492	-0.3057	-0.4417															0.1392
2.2	-0.7208	-0.3304	-0.2681	-0.3785	-0.527	-0.2726	-0.5287	-0.5127	-0.9973	-0.4718															0.1392
2.205	-0.5366	-0.6993	-0.4113	-0.3733	-0.5726	-0.3259	-0.42	-0.5568	-0.7263	-0.3692															0.1392
2.21	-0.5787	-0.3698	-0.3848	-0.7225	-0.7937	-0.4821	-0.3808	-0.4562	-0.4945	-0.7163															0.1392
2.215	-0.8276	-0.5088	-0.3014	-0.5323	-0.4682	-0.5279	-0.4607	-0.8618	-0.6172	-0.6752															0.1392
2.22	-0.5494	-0.4459	-0.6885	-0.6667	-0.4946	-0.9893	-0.2568	-0.4367	-0.5335	-0.5344															0.1395
2.225	-0.5006	-0.4365	-0.8679	-0.8118	-0.4724	-0.4808	-0.3661	-0.3489	-0.4992	-0.3665															0.1414
2.23	-0.4877	-0.6085	-0.3989	-0.6575	-0.5329	-0.9801	-0.6726	-0.8603	-0.737	-0.3374															0.1414
2.235	-0.7581	-0.76	-0.4365	-0.5592	-0.4712	-0.5463	-0.468	-0.4178	-0.854	-0.72															0.1414
2.24	-0.3623	-0.5121	-0.3542	-0.4828	-0.481	-0.5014	-1.0492	-0.6991	-0.9229	-0.4481															0.1414
2.245	-0.4085	-0.5023	-0.409	-0.4125	-0.6317	-0.5442	-0.5313	-0.4422	-1.0093	-0.4701															0.1414
2.25	-0.5712	-1.2116	-0.4118	-0.2419	-0.5162	-0.518	-1.0021	-0.5557	-0.7755	-0.2127															0.1414
2.255	-0.471	-0.4208	-0.3335	-0.3079	-0.8605	-0.7657	-0.4044	-0.4351	-0.937	-0.7118															0.1414
2.26	-0.3723	-0.599	-0.4832	-0.4431	-0.8951	-0.3155	-1.0562	-0.4172	-0.5549	-0.3417															0.1414
2.265	-0.3097	-0.9163	-0.4742	-0.5828	-0.4657	-0.9519	-0.3014	-0.3419	-0.905	-0.4004															0.1414
2.27	-0.7706	-0.6905	-0.2839	-0.3115	-0.6891	-0.5845	-0.7385	-0.5846	-0.415	-0.2581															0.1414
2.275	-0.9205	-0.7218	-0.4842	-0.6732	-0.5413	-0.7911	-0.4844	-0.864	-0.788	-0.6825															0.1414
2.28	-0.5501	-0.4746	-0.5235	-0.8084	-0.9162	-0.7947	-0.736	-0.9357	-0.6085	-0.4386															0.1414
2.285	-0.401	-0.6609	-0.3978	-0.4815	-1.0745	-0.6096	-0.779	-0.6575	-0.7535	-0.4449															0.1414
2.29	-0.4159	-0.5582	-0.2569	-0.7272	-0.548	-1.2482	-1.1518	-0.5267	-0.7434	-0.6356															0.1414
2.295	-0.4265	-0.4395	-0.4269	-0.4842	-0.7795	-0.8504	-0.3814	-0.4575	-0.5421	-0.4638															0.1414
2.3	-0.4065	-0.5088	-0.7299	-0.2562	-1.1021	-0.3982	-0.8372	-0.71	-0.4807	-0.6496															0.1414
2.305	-0.38	-0.8633	-0.5021	-0.3017	-0.8557	-0.6772	-0.4702	-0.3296	-0.4521	-0.321															0.1414
2.31	-0.7473	-0.7941	-0.3966	-0.3264	-0.5741	-0.4837	-1.6041	-0.4107	-1.1404	-0.549															0.1414
2.315	-0.3125	-0.7266	-0.3029	-0.4032	-0.8438	-1.0397	-0.5185	-0.403	-0.9066	-0.3546															0.1414
2.32	-0.2518	-0.5991	-0.3232	-0.7658	-0.4354	-0.5104	-1.596	-0.649	-0.572	-0.3864															0.1414
2.325	-0.504	-0.718	-0.7302	-0.4276	-0.9742	-1.0611	-0.4834	-0.3047	-0.8553	-0.5919															0.1425
2.33	-0.5521	-0.3527	-0.4729	-0.4395	-0.6001	-0.732	-1.0072	-0.8915	-1.1164	-0.3612															0.1425
2.335	-0.3336	-0.685	-0.8375	-0.4552	-0.6023	-0.2591	-0.4386	-0.8832	-0.4475	-0.478															0.1425
2.34	-0.4395	-0.7305	-0.8747	-0.3228	-0.5943	-0.6925	-0.4438	-0.538	-0.9619	-0.6758															0.1425
2.345	-0.5377	-0.5726	-0.6838	-0.9175	-0.8352	-0.674	-0.9303	-0.4024	-0.5266	-0.9486															0.1425
2.35	-0.3177	-0.5258	-1.3444	-0.616	-0.6135	-0.6643	-0.8283	-0.7069	-0.9696	-0.6154															0.1425
2.355	-0.2708	-0.3326	-1.0303	-0.589	-0.9399	-0.7731	-0.4872	-0.7919	-0.4743	-0.5749															0.1425
2.36	-0.4588	-0.3225	-1.1625	-0.7888	-0.6085	-1.036	-0.735	-0.8765	-0.8303	-0.5361															0.1425
2.365	-0.3691	-0.3339	-0.9777	-0.6059	-0.2979	-0.6932	-0.411	-0.552	-1.0722	-0.3596															0.1425
2.37	-0.3288	-0.5762	-0.416	-0.8221	-0.37	-0.5747	-1.1985	-1.2781	-0.5514	-0.7644															0.1425
2.375	-0.4156	-0.8318	-0.4931	-0.3025	-0.4448	-0.3781	-0.9616	-0.6863	-1.112	-0.3882															0.1425
2.38	-0.5104	-0.8971	-1.0186	-0.454	-0.4919	-0.6089	-0.7128	-0.4858	-0.6121	-0.6936															0.1429
2.385	-0.2631	-0.4742	-1.1395	-0.488	-0.7395	-0.6464	-0.9028	-0.5192	-0.525	-0.6433															0.1429
2.39	-0.4806	-0.7605	-0.4319	-0.6412	-0.9845	-0.7984	-0.9924	-0.9954	-0.5904	-0.3012															0.1429
2.395	-0.5339	-0.6488	-0.4508	-0.5865	-0.4742	-1.0369	-0.9196	-0.8687	-0.9264	-0.3527															0.1429
2.4	-0.7516	-0.4924	-0.4019	-0.7868	-0.6446	-1.3347	-0.2998	-0.8487	-0.3479	-0.5124															0.1438
2.405	-0.6791	-0.4014	-0.4114	-0.4925	-1.0468	-0.9086	-0.6305	-0.694	-0.2949	-0.5436															0.1438
2.41	-0.1761	-0.6407	-0.3396	-0.5029	-0.6915	-0.7335	-0.4831	-1.1761	-0.7474	-0.83															0.1438
2.415	-0.4524	-0.42	-0.7758	-0.7565	-0.8047	-0.9379	-0.3703	-0.4618	-0.9901	-0.692															0.1438
2.42	-0.6326	-0.3341	-0.7325	-0.5716	-0.5645	-0.8912	-0.5862	-0.3183	-0.5833	-0.5062															0.1442
2.425	-0.197	-0.7441	-0.5363	-0.5054	-0.7104	-0.6959	-0.3456	-0.4716	-0.4339	-0.5923															0.1442
2.43	-0.4654	-1.0051	-0.6499	-0.5905	-0.7887	-1.235	-0.3053	-0.3472	-0.5972	-0.4253															0.1442
2.435	-0.7488	-0.6574	-0.3864	-0.2878	-0.4794	-0.5845	-0.5849	-0.5142	-0.7457	-0.699															0.1446
2.44	-1.3045	-0.404	-0.8915	-0.6024	-0.9766	-0.7194	-0.328	-0.7242	-0.4515	-0.4182															0.1452
2.445	-0.2932	-0.6809	-0.3813	-0.4538	-0.6086	-0.7874	-0.4722	-0.4272	-0.6627	-0.5872															0.1452
2.45	-0.4462	-1.1697	-0.3859	-0.3911	-0.3743	-1.167	-1.022	-0.4382	-0.5524	-0.6084															0.1452
2.455	-0.5162	-0.4161	-0.2964	-0.7905	-0.4678	-0.8657	-0.4029	-0.4909	-0.3495	-0.6669															0.1452
2.46	-0.3776	-1.121	-0.417	-0.5409	-0.7157	-1.0195	-0.4793	-0.6168	-0.6304	-0.3636															0.1452
2.465	-0.3658	-0.7591	-0.3658	-0.4279	-0.6768	-1.1053	-0.5442	-0.406	-0.4524	-0.448															0.1464
2.47	-0.7429	-0.3434	-0.7009	-0.8397	-0.4255	-0.5272	-0.4226	-0.5013	-0.5767	-0.3274															0.1464
2.475	-0.5472	-0.5091	-0.6347	-0.492	-0.4319	-0.6364	-0.317	-0.4101	-0.4991	-0.7215															0.1482
2.48	-0.2826	-0.6064	-0.453	-0.5702	-0.8079	-1.5259	-0.5373	-0.2673	-0.7645	-0.3976															0.1488
2.485	-0.6155	-0.6964	-0.487	-0.2227	-0.5658	-0.4997	-0.5148	-0.5276	-0.4098	-0.6081															0.149
2.49	-0.5483	-0.3803	-0.3255	-0.5065	-0.6675	-0.6641	-0.3981	-0.3207	-0.5577	-0.7733															0.149
2.495	-0.2775	-0.3767	-0.3884	-0.6393	-0.5887	-0.8512	-0.5192	-0.6548	-0.262	-0.7351															0.149
2.5	-0.6078	-0.4272	-0.206	-0.2933	-0.5613	-0.9339	-0.7354	-0.5685	-0.3928	-0.3106															0.1491
2.505	-0.4751	-0.6081	-0.2052	-0.5071	-0.7556	-0.6237	-0.7181	-0.3539	-0.6655	-0.4451															0.1491
2.51	-0.4363	-0.9487	-1.0144	-0.5168	-0.3987	-1.1016	-0.5508	-0.2945	-0.3355	-0.397															0.1491
2.515	-0.6016	-0.8854	-0.4139	-0.3213	-0.5446	-0.7088	-0.8475	-0.3177	-1.1303	-0.5753															0.1491
2.52	-0.485	-0.5418	-1.0537	-0.3393	-0.7473	-0.7856	-0.6829	-0.3237	-0.6023	-0.3312															0.1491
2.525	-0.3252	-0.2274	-1.1165	-0.4819	-0.4462	-0.3566	-0.6284	-0.4089	-0.624	-0.611															0.1491
2.53	-0.7513	-0.6293	-0.5969	-0.2602	-0.8629	-0.7335	-0.8784	-0.623	-0.844	-0.6159															0.1491
2.535	-0.3634	-0.3466	-0.5589	-0.3279	-1.0201	-0.6304	-0.4323	-0.3511	-0.662	-0.4159															0.1491
2.54	-0.4587	-0.921	-0.5872	-0.3399	-0.5114	-0.7825	-0.9085	-0.3968	-0.4806	-0.294															0.1491
2.545	-0.6719	-0.5967	-0.8277	-0.8837	-0.6796	-0.4934	-0.5403	-0.5415	-0.5262	-0.3989															0.1491
2.55	-0.3699	-0.5124	-0.5486	-0.5922	-0.963	-0.5195	-0.6176	-0.5335	-0.2936	-0.654															0.1491
2.555	-0.284	-0.5837	-0.6133	-0.7727	-0.4482	-0.5544	-0.621	-0.6937	-0.3262	-0.7448															0.1496
2.56	-0.4232	-0.537	-0.8846	-0.7592	-0.8777	-0.6345	-0.6434	-0.2778	-0.7338	-0.8245															0.1496
2.565	-0.3476	-0.7924	-0.7385	-0.2547	-0.3128	-0.4959	-0.363	-0.412	-0.3921	-0.5262															0.1496
2.57	-0.5583	-0.3727	-1.0296	-0.4705	-0.5609	-0.7384	-0.6562	-0.6746	-0.5023	-0.3037															0.1496
2.575	-0.6807	-0.4637	-0.5225	-0.2161	-0.6042	-0.9294	-0.3325	-0.4796	-0.4889	-0.7574															0.1496
2.58	-0.6215	-0.6537	-0.6734	-1.0547	-1.003	-0.8537	-0.4459	-0.6435	-0.7015	-0.3072															0.1496
2.585	-1.0758	-0.4615	-0.6914	-0.6153	-0.3833	-0.778	-0.6132	-0.2466	-0.4976	-0.7387															0.1505
2.59	-0.3726	-0.7172	-0.6319	-0.5802	-0.5396	-0.8147	-0.5546	-0.1727	-0.5683	-0.4549															0.1505
2.595	-0.6844	-1.172	-0.8418	-0.3735	-0.3102	-0.7165	-0.4042	-0.3401	-1.1086	-0.9739															0.1505
2.6	-0.5154	-0.9235	-1.1881	-0.4505	-0.4177	-0.6792	-0.6233	-0.4593	-0.4369	-0.1249															0.1505
2.605	-0.3157	-0.109	-0.7024	-0.2138	-0.9023	-0.534	-0.4931	-0.3651	-0.5351	-0.6013															0.1505
2.61	-0.8142	-0.7038	-0.8137	-0.5665	-0.5304	-0.3871	-0.4016	-0.5781	-0.4956	-0.4226															0.1505
2.615	-0.5047	-0.7791	-0.8927	-0.5393	-0.7	-0.8849	-0.4595	-0.6094	-0.3896	-0.7031															0.1505
2.62	-0.4776	-0.4254	-0.8414	-0.6542	-0.3717	-0.9741	-0.5783	-1.0406	-0.4253	-0.9473															0.1505
2.625	-0.2652	-0.3348	-1.0377	-0.5768	-0.4821	-0.528	-0.5469	-0.5097	-0.5472	-0.6011															0.1505
2.63	-1.0028	-0.6325	-0.6136	-0.7707	-0.4082	-1.006	-0.6777	-0.3269	-0.5326	-0.7182															0.1505
2.635	-0.5334	-0.7962	-0.6182	-0.5303	-0.6948	-0.6442	-0.4155	-0.6753	-1.2055	-0.5348															0.1505
2.64	-0.5288	-0.5158	-0.5541	-0.4356	-0.7847	-0.7615	-0.3559	-0.2783	-0.5615	-0.4069															0.1505
2.645	-0.5069	-0.5347	-0.6115	-0.4973	-0.3534	-1.0425	-0.6248	-0.5671	-0.5479	-0.5636															0.151
2.65	-0.4948	-0.6908	-0.7155	-0.4541	-0.4233	-0.7072	-0.3845	-0.4665	-1.2386	-0.5607															0.151
2.655	-0.5489	-0.8123	-0.8383	-0.3895	-0.5854	-0.3518	-0.3361	-0.4576	-0.7471	-0.8794															0.151
2.66	-0.3753	-0.7351	-0.9219	-0.554	-0.7726	-0.8457	-0.477	-0.6897	-0.4752	-0.6238															0.151
2.665	-0.4478	-0.6576	-0.5666	-0.2806	-0.6377	-0.5516	-0.7305	-0.689	-0.823	-0.6263															0.151
2.67	-0.3994	-1.1445	-0.6857	-0.5626	-0.4048	-1.7885	-0.7897	-0.495	-0.6393	-0.5054															0.1515
2.675	-0.5581	-0.6627	-0.5638	-0.4523	-0.5236	-0.9353	-0.7726	-0.4544	-0.9063	-0.6663															0.1515
2.68	-0.7108	-0.5149	-1.1358	-0.3714	-0.5647	-0.8616	-0.1908	-0.5269	-0.8644	-0.3992															0.1515
2.685	-0.5566	-0.5149	-0.8526	-0.4955	-0.713	-1.0133	-0.4401	-0.3839	-0.8599	-0.5403															0.1515
2.69	-0.6517	-0.2444	-1.1022	-0.3642	-0.4401	-0.7561	-0.6576	-0.5498	-0.5841	-0.6837															0.1515
2.695	-0.3182	-0.7983	-0.6	-0.5139	-0.3774	-0.8435	-0.4062	-0.452	-0.9485	-0.4339															0.1515
2.7	-0.4992	-0.3038	-0.4518	-0.6608	-0.7915	-0.8027	-0.884	-0.2463	-0.6156	-0.9027															0.1515
2.705	-0.4543	-0.4841	-0.5479	-0.4549	-1.0052	-0.9689	-0.3076	-0.3687	-0.9711	-0.3747															0.1515
2.71	-0.4025	-0.5549	-0.4263	-0.3159	-0.4123	-0.652	-0.6567	-0.6234	-0.993	-0.6701															0.1515
2.715	-0.4097	-0.5479	-0.3331	-0.3693	-0.8727	-0.7807	-0.4844	-0.5884	-0.631	-0.2635															0.1515
2.72	-0.4427	-0.9883	-0.4398	-0.5066	-0.6553	-0.8418	-0.5234	-0.4945	-0.6357	-0.3828															0.1515
2.725	-0.4312	-0.3033	-0.3739	-0.8551	-0.9445	-0.2479	-0.4618	-0.5159	-0.3424	-0.9031															0.1515
2.73	-0.5206	-0.6184	-0.8314	-0.4166	-1.069	-0.6821	-0.4632	-0.3603	-0.5614	-0.8769															0.1515
2.735	-0.4701	-0.6653	-0.5959	-0.3015	-0.5521	-0.4044	-0.3521	-0.3077	-0.9816	-0.9005															0.1515
2.74	-0.4154	-0.2889	-0.4988	-0.2943	-0.7539	-0.7057	-0.3785	-0.5793	-0.7815	-0.4699															0.1515
2.745	-0.4552	-0.37	-0.3104	-0.7144	-0.5277	-0.6757	-0.2079	-0.6287	-0.3284	-0.3477															0.1515
2.75	-0.6165	-0.4948	-0.4289	-0.4186	-0.4583	-0.8411	-0.7614	-0.55	-0.3781	-0.6221															0.1516
2.755	-0.7458	-0.3963	-0.542	-0.4141	-0.7272	-0.7078	-0.6298	-0.5979	-0.5705	-0.3397															0.1521
2.76	-0.5015	-0.7102	-0.4513	-0.6471	-0.5416	-0.7138	-0.5649	-0.8593	-0.4677	-0.6712															0.1521
2.765	-0.2625	-0.6271	-0.4237	-0.839	-0.5577	-1.0684	-0.6339	-0.4553	-0.4307	-1.2852															0.1521
2.77	-0.4347	-0.2634	-0.7607	-0.4758	-0.255	-1.2024	-0.6613	-0.5304	-0.3805	-1.0364															0.1521
2.775	-0.4383	-0.7883	-0.7244	-0.4253	-1.3227	-0.8556	-0.7334	-0.5783	-0.5177	-0.6151															0.1521
2.78	-0.3649	-1.2707	-0.3625	-0.4065	-0.9902	-1.1295	-0.9501	-0.5491	-0.5825	-0.6378															0.1537
2.785	-0.5181	-1.1341	-0.3613	-0.4683	-0.5157	-0.767	-0.3015	-0.7261	-0.4007	-0.8824															0.1537
2.79	-0.9503	-0.5705	-0.6006	-0.2661	-0.7288	-0.8612	-0.8795	-0.6573	-0.5251	-0.8488															0.1537
2.795	-0.3097	-1.0698	-0.3217	-0.2236	-0.9196	-0.6492	-0.4561	-0.6272	-0.391	-0.5627															0.1537
2.8	-0.5703	-1.0522	-0.4632	-0.2162	-0.9158	-0.5275	-0.6184	-0.7269	-0.934	-0.4769															0.1537
2.805	-0.4267	-0.521	-0.6166	-0.5017	-0.3425	-0.3877	-0.4714	-0.6058	-0.41	-0.7698															0.1537
2.81	-0.4205	-0.8521	-0.652	-0.5	-0.733	-0.4794	-0.5521	-0.4113	-0.6541	-0.5621															0.1539
2.815	-0.1956	-0.4895	-0.3053	-0.4236	-0.8045	-0.8586	-0.3738	-0.855	-0.8229	-0.5862															0.154
2.82	-0.7493	-0.6324	-0.2714	-0.7719	-0.9838	-0.6558	-0.4153	-0.7423	-0.2976	-0.76															0.154
2.825	-0.4295	-0.8642	-0.4812	-0.6294	-0.5215	-0.7506	-0.7394	-0.6011	-0.7179	-0.8616															0.154
2.83	-0.2958	-0.7519	-0.8038	-0.5492	-0.2858	-0.736	-0.4412	-0.4338	-0.7666	-0.4582															0.1544
2.835	-0.4421	-1.2936	-0.4824	-0.3377	-0.7183	-0.7929	-0.3862	-0.75	-0.5463	-0.5177															0.1544
2.84	-0.8944	-1.0194	-0.3639	-0.4025	-0.8592	-0.8109	-0.31	-0.4867	-0.642	-0.7518															0.1544
2.845	-0.3996	-0.2728	-0.376	-0.4929	-0.9954	-0.5693	-0.4724	-0.4066	-0.5622	-0.5001															0.1544
2.85	-0.6294	-0.4564	-0.786	-0.3458	-0.8076	-0.9961	-0.5058	-0.6	-0.6414	-0.5836															0.1544
2.855	-1.1714	-1.1474	-0.8239	-0.5818	-0.6889	-1.1185	-0.476	-0.7386	-0.7056	-0.5828															0.1544
2.86	-0.5072	-0.642	-0.3172	-0.5347	-0.9377	-0.8136	-0.4508	-0.8326	-0.5445	-0.6058															0.1544
2.865	-0.4261	-1.3719	-0.6139	-0.287	-1.1596	-0.8926	-0.3817	-0.5084	-0.5523	-0.8782															0.1544
2.87	-0.3157	-0.8209	-0.6421	-0.4855	-1.0445	-0.7768	-0.3472	-0.3505	-0.6057	-0.555															0.1546
2.875	-0.4457	-0.4834	-0.5338	-0.5244	-0.7233	-0.6488	-0.5585	-0.5218	-0.2298	-0.3559															0.1546
2.88	-0.4749	-0.5846	-0.4697	-0.6332	-0.744	-1.1419	-0.3404	-0.9697	-0.654	-0.4358															0.1546
2.885	-0.473	-0.4882	-0.1992	-0.6792	-0.5862	-0.4449	-0.3454	-0.5936	-0.3052	-0.3136															0.1546
2.89	-0.4889	-0.6065	-0.5318	-0.4045	-0.8254	-0.7614	-0.5931	-0.4199	-0.3993	-0.6298															0.1546
2.895	-0.6507	-0.8072	-0.327	-0.4529	-1.301	-0.4459	-0.5337	-0.2427	-0.5422	-0.3211															0.1546
2.9	-0.6452	-0.6908	-0.3711	-0.5877	-0.6726	-0.396	-0.4067	-0.5557	-0.6641	-0.5848															0.1549
2.905	-0.3463	-0.7512	-0.4462	-0.5787	-0.9298	-0.7246	-0.913	-0.3883	-0.6328	-0.42															0.1555
2.91	-0.3469	-0.6008	-0.313	-0.5157	-0.8897	-0.3453	-0.7063	-0.6095	-0.3821	-0.5359															0.1555
2.915	-0.4293	-0.7553	-0.6686	-0.5948	-0.7705	-0.6764	-0.5702	-0.2165	-0.7783	-0.3927															0.1555
2.92	-0.8326	-0.4733	-0.8433	-0.7658	-1.2711	-0.9747	-0.5473	-0.5931	-0.2695	-0.5173															0.1555
2.925	-0.6636	-0.5759	-0.9004	-0.4877	-1.025	-1.0731	-0.5903	-0.6384	-0.2916	-0.4036															0.1555
2.93	-0.5117	-0.8148	-0.7207	-0.3944	-0.3971	-0.658	-0.4395	-0.6324	-0.6629	-0.4599															0.1555
2.935	-0.4316	-0.4246	-0.5986	-0.7326	-0.7068	-0.7893	-0.3689	-0.2935	-0.8071	-0.57															0.1555
2.94	-0.4536	-0.7148	-0.5836	-0.5783	-0.9175	-0.3235	-0.6131	-0.4289	-0.771	-0.5306															0.1555
2.945	-0.4717	-0.5866	-0.5561	-0.5961	-0.6169	-0.8599	-0.4595	-0.4128	-0.2162	-0.7614															0.1555
2.95	-0.3501	-0.322	-0.5557	-0.289	-0.7065	-1.4284	-0.8845	-0.379	-0.5534	-0.6394															0.156
2.955	-0.3643	-0.7482	-0.3977	-0.3894	-0.7589	-0.3737	-0.2778	-0.8195	-0.8336	-0.5276															0.156
2.96	-0.8686	-0.2772	-0.303	-0.6982	-0.6535	-0.3137	-0.6077	-0.6311	-1.0666	-0.5033															0.156
2.965	-0.5523	-0.562	-0.4964	-0.4591	-0.7115	-0.2782	-0.5483	-0.5595	-0.4152	-0.4578															0.156
2.97	-0.8876	-0.5015	-0.2724	-0.5052	-0.2899	-0.336	-0.4203	-0.3867	-0.8718	-0.2569															0.156
2.975	-0.6563	-0.5978	-0.4146	-0.3693	-0.652	-0.5832	-0.3927	-0.4821	-0.6283	-0.5092															0.156
2.98	-0.5496	-0.8424	-0.5744	-0.4055	-0.7563	-0.4806	-0.4129	-0.5185	-0.4645	-0.6436															0.156
2.985	-0.3837	-0.7131	-0.4212	-0.43	-0.8008	-0.4001	-0.2207	-0.278	-0.6101	-0.4831															0.1562
2.99	-0.5016	-0.4639	-0.5095	-0.4607	-0.8908	-0.2641	-0.5601	-0.6873	-0.6127	-0.6734															0.1562
2.995	-0.4455	-0.5117	-0.3644	-0.3471	-0.4672	-0.2737	-0.4915	-0.6337	-0.3892	-0.9607															0.1562
3	-0.5906	-0.7952	-0.5864	-0.4726	-0.7754	-0.5619	-0.4228	-0.4372	-0.367	-0.7741															0.1562
3.005	-0.5173	-0.4762	-0.3257	-0.5997	-1.5704	-0.8468	-0.3413	-0.8404	-0.5132	-0.6566															0.1567
3.01	-0.6423	-0.245	-0.6029	-0.4057	-0.5665	-0.3422	-0.3796	-0.4932	-0.5811	-0.7072															0.1567
3.015	-0.5205	-0.8559	-0.4053	-0.8393	-0.956	-1.0961	-0.4368	-0.5236	-0.6416	-0.6125															0.1567
3.02	-0.4318	-0.8259	-0.365	-0.4176	-0.6261	-0.9976	-0.5719	-0.7712	-0.5024	-0.7742															0.1567
3.025	-0.2574	-0.7417	-0.3459	-0.4556	-1.3526	-0.508	-0.5694	-0.1971	-0.736	-0.5724															0.1567
3.03	-0.3931	-0.561	-0.2459	-0.7268	-0.7126	-0.4758	-0.3321	-0.3781	-0.9711	-0.8818															0.1567
3.035	-0.1137	-0.5551	-0.714	-0.4723	-1.0479	-0.6612	-0.7449	-0.588	-0.6063	-0.3887															0.1567
3.04	-0.1626	-0.3214	-0.2386	-0.8742	-0.5869	-0.602	-0.4116	-0.6336	-0.3285	-0.2291															0.1567
3.045	-0.5013	-0.4112	-0.517	-0.6948	-0.7956	-0.4967	-0.6341	-0.3207	-0.6836	-0.5959															0.1571
3.05	-0.4065	-0.6773	-0.4304	-0.6711	-0.6323	-0.6798	-0.4677	-0.92	-0.5298	-0.5393															0.1571
3.055	-0.4921	-0.5989	-0.3868	-0.5571	-0.7308	-0.6279	-0.5352	-0.3138	-0.5856	-0.2642															0.1571
3.06	-0.4309	-0.8028	-0.3809	-0.571	-1.0121	-0.5189	-0.5797	-0.4419	-0.6075	-0.4689															0.1571
3.065	-0.3307	-0.5368	-0.3725	-0.5549	-0.1401	-0.5938	-0.3877	-0.4213	-0.4881	-0.6807															0.1571
3.07	-0.4432	-0.7403	-0.5365	-0.5234	-0.4137	-0.5917	-0.8148	-0.2747	-0.5472	-1.2689															0.1571
3.075	-0.5761	-0.3887	-0.3565	-0.295	-0.6546	-1.0019	-0.5544	-0.3315	-0.3795	-0.5042															0.1571
3.08	-0.423	-0.4593	-0.7778	-0.3313	-1.0055	-0.4621	-0.4457	-0.3837	-0.4162	-0.6589															0.1597
3.085	-0.9246	-0.328	-0.8517	-0.2786	-0.6724	-0.6057	-0.523	-0.2311	-0.4716	-0.5604															0.1597
3.09	-0.5454	-0.3928	-0.513	-0.4068	-1.5808	-0.6788	-0.8506	-0.6951	-0.2484	-0.5743															0.1597
3.095	-0.3242	-0.6188	-0.3712	-0.7008	-0.7695	-0.5387	-0.3839	-0.5147	-0.8346	-0.3835															0.1597
3.1	-0.3684	-0.7966	-0.4233	-0.667	-0.8735	-0.7792	-0.5836	-0.5909	-0.545	-0.7039															0.1597
3.105	-0.5569	-0.4747	-0.5445	-0.4661	-0.4995	-0.4733	-0.3622	-0.4567	-0.6147	-0.8227															0.1597
3.11	-0.5915	-0.5771	-0.3115	-0.4415	-0.6157	-0.3483	-0.9778	-0.5434	-0.4325	-0.6268															0.1597
3.115	-0.6719	-0.2617	-0.4464	-0.5345	-0.5909	-0.6233	-0.4776	-0.3443	-0.5356	-0.6263															0.1597
3.12	-0.4801	-0.5789	-0.375	-0.5029	-0.4096	-0.6659	-0.309	-0.7704	-0.2291	-0.7864															0.1597
3.125	-0.4621	-0.8863	-0.3027	-0.5806	-0.5524	-0.6607	-0.7094	-0.5095	-0.418	-0.6966															0.1597
3.13	-0.3588	-0.4009	-0.4224	-0.2569	-0.6168	-0.89	-0.5515	-0.4829	-0.4604	-0.4937															0.1597
3.135	-0.422	-0.2531	-0.3403	-0.3178	-0.5381	-0.8125	-0.6118	-0.7614	-0.5715	-0.4483															0.1597
3.14	-0.4018	-0.5652	-0.4929	-0.5513	-1.0705	-0.4845	-0.6599	-0.3655	-0.5556	-0.49															0.1597
3.145	-0.2749	-0.1832	-0.5658	-0.7338	-0.5895	-0.8796	-0.3274	-0.6606	-0.6354	-0.6398															0.1597
3.15	-0.4273	-0.6729	-0.4114	-0.4857	-1.1177	-0.7174	-0.3148	-0.4995	-0.3354	-0.5215															0.1597
3.155	-0.4386	-0.4512	-0.3246	-0.4292	-0.5618	-0.4449	-0.514	-0.5592	-0.3758	-0.9181															0.1606
3.16	-0.7483	-0.9163	-0.5156	-0.623	-0.4987	-0.6468	-0.566	-0.8026	-0.4665	-0.531															0.1607
3.165	-0.5014	-0.5015	-0.7503	-0.4891	-1.1468	-0.7361	-0.3563	-0.9725	-0.4728	-0.4811															0.1607
3.17	-0.4455	-0.9811	-0.2766	-0.3049	-0.9372	-0.3183	-0.7813	-0.4783	-0.4093	-0.6378															0.1607
3.175	-0.3283	-0.9983	-0.6595	-0.3023	-0.6224	-0.7529	-0.2952	-0.5211	-0.5688	-0.7194															0.1607
3.18	-0.7951	-0.4025	-0.6181	-0.7601	-0.8074	-0.5171	-0.5804	-0.5646	-0.3794	-0.6826															0.1607
3.185	-0.3811	-0.7482	-0.7455	-0.4549	-0.7269	-0.5643	-0.6612	-0.8804	-0.5938	-0.9196															0.1607
3.19	-0.5864	-0.3289	-0.633	-0.5083	-0.6486	-0.6344	-0.6386	-0.4899	-0.6503	-0.3934															0.1607
3.195	-0.4269	-0.5251	-0.3488	-0.591	-0.7414	-0.9492	-0.259	-0.8648	-1.0657	-0.3653															0.1607
3.2	-0.612	-0.4895	-0.2832	-0.3035	-0.4382	-0.5529	-0.7919	-0.9569	-0.4223	-0.4614															0.1609
3.205	-0.4019	-0.3835	-0.3078	-0.3434	-0.8912	-0.7821	-0.5572	-0.2974	-0.8098	-0.8275															0.1609
3.21	-0.3873	-0.2241	-0.3351	-0.6462	-0.7903	-0.8223	-0.6907	-0.4692	-0.8897	-0.5732															0.1609
3.215	-0.4637	-0.6748	-0.7043	-0.5233	-0.7744	-0.493	-0.5306	-0.3819	-0.8533	-0.5357															0.1609
3.22	-0.6337	-0.5311	-0.5888	-0.3557	-0.5633	-0.7156	-0.8406	-0.4056	-0.5651	-0.5564															0.1609
3.225	-0.553	-0.6105	-0.3926	-0.4667	-0.4718	-0.6188	-0.6246	-0.5849	-0.4925	-0.5686															0.1609
3.23	-0.489	-0.588	-0.4836	-1.2216	-0.6348	-0.4457	-0.6354	-0.715	-0.4985	-0.8494															0.1609
3.235	-0.3505	-0.6503	-0.7102	-0.4094	-0.5209	-0.8733	-0.5213	-0.7479	-0.7922	-0.6066															0.1612
3.24	-0.5419	-1.2076	-0.5593	-0.7664	-1.4322	-0.8568	-0.7646	-0.4634	-0.9078	-0.371															0.1612
3.245	-0.8118	-0.5238	-0.2292	-0.3127	-0.2848	-0.7695	-0.7736	-0.9371	-0.4192	-0.4791															0.1613
3.25	-0.5035	-0.5605	-0.7967	-0.3075	-0.6265	-0.9759	-0.6413	-0.4636	-0.3892	-0.2999															0.1613
3.255	-0.4883	-0.5381	-0.3271	-0.6172	-0.8119	-0.796	-0.4614	-0.5618	-0.6597	-0.5416															0.1613
3.26	-0.4138	-0.1867	-0.478	-0.5649	-0.6909	-0.6694	-0.8431	-0.3888	-0.6512	-0.3658															0.1613
3.265	-0.3773	-0.5617	-0.8976	-0.3529	-1.0662	-0.4081	-0.7172	-0.6038	-0.7007	-0.4376															0.1613
3.27	-0.3062	-0.3169	-0.396	-0.193	-0.7317	-0.8808	-0.6975	-0.5585	-0.9555	-0.4786															0.1613
3.275	-0.4863	-0.4981	-0.646	-0.4845	-0.2459	-0.6312	-0.2874	-0.7317	-0.5081	-0.9799															0.1613
3.28	-0.2842	-0.3642	-0.4975	-0.7433	-0.4963	-0.878	-0.5318	-0.3362	-0.7746	-0.3727															0.1613
3.285	-0.3482	-0.6274	-0.6826	-0.4415	-0.785	-0.7965	-0.596	-0.476	-0.7243	-0.4447															0.1613
3.29	-0.7723	-0.8093	-0.3734	-0.5332	-0.4218	-0.5746	-0.7643	-0.8039	-0.7154	-0.5613															0.1613
3.295	-0.5144	-0.546	-0.6921	-0.6928	-0.8619	-1.036	-0.4822	-0.6455	-0.3719	-0.4424															0.1613
3.3	-0.662	-0.4775	-0.4526	-0.3245	-0.1909	-0.3194	-0.5778	-0.8395	-0.5973	-0.8535															0.1613
3.305	-0.1475	-0.4377	-0.519	-0.8017	-0.6306	-0.909	-0.5879	-0.8842	-0.5778	-0.7407															0.1613
3.31	-0.2493	-0.5877	-0.5219	-0.8257	-0.8165	-0.2994	-0.991	-0.8381	-0.5899	-0.6947															0.1613
3.315	-0.3024	-0.2417	-0.5679	-0.397	-0.4398	-0.9813	-0.57	-0.5435	-0.8899	-0.3572															0.1613
3.32	-0.5001	-0.71	-0.3286	-0.8226	-0.3929	-0.8016	-0.7997	-0.484	-0.6635	-0.3584															0.1613
3.325	-0.3385	-0.561	-0.3974	-0.8992	-0.529	-0.5611	-0.593	-0.4683	-0.3743	-0.6459															0.1613
3.33	-0.3746	-0.627	-0.5633	-0.6062	-0.4941	-0.4794	-0.3882	-0.6815	-0.2221	-0.9215															0.1613
3.335	-0.4505	-0.8699	-0.5859	-0.5798	-0.4058	-0.8867	-0.9546	-0.2709	-0.4642	-0.4847															0.1613
3.34	-0.6182	-0.4131	-0.3325	-0.2701	-0.4098	-0.5034	-0.5886	-0.5095	-0.6858	-0.4459															0.1613
3.345	-0.54	-0.5327	-0.5058	-0.3859	-0.6102	-0.9447	-0.6167	-0.5154	-0.2432	-0.4683															0.1613
3.35	-0.8128	-0.454	-0.4173	-0.3706	-0.4921	-0.5606	-0.6835	-0.5458	-0.7601	-0.3805															0.1613
3.355	-0.2769	-0.4539	-1.1703	-0.6211	-0.6545	-0.8195	-0.2887	-0.6661	-0.2164	-0.5145															0.1613
3.36	-0.4828	-0.3737	-1.0493	-0.4894	-0.7057	-0.9027	-0.4834	-0.4741	-0.446	-0.4324															0.1613
3.365	-0.6439	-0.5183	-0.8243	-0.3405	-0.6428	-0.6386	-0.5367	-0.2562	-0.4721	-0.6457															0.1613
3.37	-0.4636	-0.5899	-0.3372	-0.6479	-0.7089	-0.3227	-0.4041	-0.6737	-0.8094	-0.4903															0.1613
3.375	-0.5857	-0.4102	-0.8901	-0.9268	-0.4724	-0.8393	-0.827	-0.5889	-0.4619	-0.3305															0.1613
3.38	-0.3234	-0.4138	-0.6489	-0.2011	-0.4369	-0.5447	-0.51	-0.3061	-0.7099	-0.4784															0.1613
3.385	-0.276	-0.9401	-0.4569	-0.596	-0.4781	-0.4139	-0.7318	-0.5895	-0.4279	-0.452															0.1613
3.39	-0.3776	-0.4135	-0.4421	-0.5367	-0.731	-0.6614	-0.8732	-0.5119	-0.4935	-0.4161															0.1613
3.395	-0.2399	-0.9297	-0.8135	-0.3959	-0.646	-0.2989	-0.529	-0.2498	-0.5737	-0.7526															0.1613
3.4	-0.6853	-0.5364	-0.6989	-0.8102	-0.591	-0.5903	-1.1808	-0.5184	-0.7058	-0.4491															0.1613
3.405	-0.4556	-0.9022	-0.7942	-0.6077	-0.5799	-0.5462	-0.7924	-0.5473	-0.2914	-0.2983															0.1616
3.41	-0.4907	-0.6896	-0.6181	-0.3163	-0.5189	-0.6565	-0.5998	-0.6222	-0.3229	-0.4736															0.1616
3.415	-0.3902	-0.4594	-0.9282	-0.6629	-0.4213	-0.8675	-0.4459	-0.5559	-0.8472	-0.688															0.162
3.42	-0.3849	-0.6256	-0.632	-0.5892	-0.7106	-0.6615	-0.3626	-0.8752	-1.1454	-0.5089															0.162
3.425	-0.335	-0.7446	-0.5678	-0.3242	-0.503	-1.1758	-0.5733	-1.0342	-0.5697	-0.662															0.162
3.43	-0.3938	-0.8319	-0.4293	-0.4462	-0.5283	-0.6817	-0.9879	-0.6687	-0.8068	-0.7636															0.162
3.435	-0.3956	-0.8572	-0.4272	-0.3453	-0.5361	-0.7225	-0.2459	-0.2474	-0.4108	-0.5538															0.1624
3.44	-0.4589	-0.3553	-0.3819	-0.4723	-0.606	-0.4399	-0.5987	-0.6029	-0.7919	-0.4357															0.1624
3.445	-0.2593	-0.9112	-0.5999	-0.7567	-0.521	-0.5386	-0.4746	-0.354	-0.8225	-0.3263															0.1624
3.45	-0.6364	-0.6565	-0.5052	-0.7975	-0.48	-0.4008	-0.504	-0.6257	-0.6446	-0.3278															0.1624
3.455	-0.3789	-0.3916	-0.5591	-0.653	-0.4943	-0.4183	-0.5347	-0.8156	-0.8682	-0.9828															0.1624
3.46	-0.4629	-0.7504	-0.4273	-0.3242	-0.8627	-0.6013	-0.4812	-0.4997	-0.4176	-0.4636															0.1624
3.465	-0.3201	-0.7159	-0.2988	-0.621	-0.3161	-0.3547	-0.5115	-0.5767	-0.4925	-0.3962															0.1624
3.47	-0.3828	-0.562	-0.5759	-0.8268	-0.6953	-0.9156	-0.8025	-0.4059	-0.4485	-0.5919															0.1624
3.475	-0.4133	-0.5679	-0.3953	-0.9381	-0.7415	-0.6736	-0.8013	-0.5022	-0.4843	-1.2548															0.1624
3.48	-0.4117	-0.5683	-0.3204	-0.5263	-0.7933	-0.4911	-0.572	-0.7217	-0.2084	-0.8125															0.1624
3.485	-0.2136	-0.4782	-0.2918	-0.2622	-0.4237	-0.4419	-0.4895	-0.496	-0.6107	-0.5398															0.1624
3.49	-0.9454	-1.4492	-0.8005	-0.8373	-0.5793	-0.3475	-0.8497	-0.3952	-0.5904	-0.5161															0.1624
3.495	-0.339	-0.8767	-0.4308	-0.4393	-0.6165	-0.3499	-0.6303	-0.4454	-0.6412	-0.7771															0.1624
3.5	-0.575	-0.448	-0.4456	-0.3791	-0.6094	-0.3929	-0.9627	-0.6857	-0.3622	-0.5117															0.1624
3.505	-0.5494	-0.7926	-0.5793	-0.336	-0.6792	-0.9864	-0.8135	-0.7286	-0.6689	-0.2909															0.1624
3.51	-0.6075	-0.4247	-0.468	-0.5466	-0.5145	-0.4691	-0.4812	-0.6255	-0.6657	-0.5463															0.1629
3.515	-0.425	-0.8818	-0.3159	-0.3584	-0.676	-0.3686	-1.2553	-0.4501	-0.2079	-0.7869															0.1629
3.52	-0.7037	-0.9021	-0.4382	-0.2523	-0.7046	-0.4834	-0.5478	-0.5566	-0.4134	-0.5769															0.1637
3.525	-0.5696	-0.9664	-0.7583	-0.5363	-1.131	-0.4016	-1.0093	-0.608	-0.2693	-0.5826															0.1638
3.53	-0.3191	-0.431	-0.6178	-0.6834	-0.5635	-0.3083	-0.5612	-0.3667	-0.7624	-0.9408															0.1638
3.535	-0.435	-0.4588	-0.4128	-0.6792	-0.4979	-0.7369	-0.5255	-0.3644	-0.6559	-0.3999															0.1642
3.54	-0.4159	-0.3881	-0.536	-0.3627	-0.2784	-0.441	-0.5118	-0.325	-0.3151	-0.6073															0.1642
3.545	-0.6798	-0.4755	-0.4683	-0.6243	-0.5979	-0.4712	-0.455	-0.283	-0.5879	-0.7479															0.1659
3.55	-0.3008	-0.399	-0.6528	-0.5094	-0.7056	-0.5035	-0.7648	-0.9504	-0.5186	-0.2179															0.1667
3.555	-0.6692	-0.3265	-0.6604	-0.1923	-0.3872	-0.3782	-0.3641	-0.4226	-0.4071	-0.6765															0.1667
3.56	-0.8643	-0.2264	-0.7703	-0.834	-0.4438	-0.3311	-0.3509	-0.3986	-0.7483	-0.2467															0.1667
3.565	-0.3028	-0.3169	-0.4443	-0.7222	-0.6967	-0.4813	-0.4549	-0.8045	-0.3914	-0.7852															0.1667
3.57	-0.5196	-0.3745	-0.5709	-0.4419	-0.4088	-0.4184	-0.3227	-0.6608	-0.7133	-0.8653															0.1667
3.575	-0.4398	-1.1348	-0.5946	-0.4722	-0.3946	-0.6918	-0.5217	-0.3152	-0.7911	-0.8783															0.1667
3.58	-0.4971	-1.0164	-0.4136	-0.6029	-0.5987	-0.3483	-0.5845	-0.5411	-0.4409	-0.6833															0.1667
3.585	-0.4765	-0.4027	-0.5592	-0.8354	-0.5823	-0.5237	-0.8655	-0.3041	-0.378	-0.4952															0.1667
3.59	-0.5179	-1.2169	-0.4611	-0.6058	-0.2942	-0.4305	-0.4561	-0.7577	-1.1522	-0.8282															0.1667
3.595	-0.5168	-1.2268	-0.4233	-0.6152	-0.7654	-0.7265	-0.6455	-0.5227	-0.5392	-0.6673															0.1667
3.6	-0.4858	-1.2046	-0.5947	-0.2805	-0.4931	-0.4424	-0.404	-1.1798	-0.5696	-0.5022															0.1667
3.605	-0.625	-0.4884	-0.2298	-0.5496	-0.3503	-0.5123	-0.5656	-0.6639	-0.4363	-0.5073															0.1667
3.61	-0.3929	-0.8005	-0.7266	-0.2081	-0.5577	-0.3639	-0.444	-0.4041	-0.5714	-0.6556															0.1667
3.615	-0.5326	-0.9059	-0.3148	-0.3997	-0.3938	-0.6971	-0.5519	-0.6042	-0.611	-0.5672															0.1673
3.62	-0.4711	-0.7855	-0.5204	-0.9614	-0.6199	-0.3448	-0.4388	-0.49	-0.4995	-0.6681															0.1673
3.625	-0.4434	-0.9317	-0.3648	-0.8048	-0.6373	-0.3966	-0.6161	-0.4311	-0.6136	-0.4283															0.1673
3.63	-0.5829	-0.4553	-0.6742	-0.3442	-0.677	-0.5982	-0.6178	-0.9335	-0.6135	-0.7675															0.1673
3.635	-0.4614	-0.6653	-0.5012	-0.5122	-0.5923	-0.4623	-0.6668	-0.9283	-0.7087	-0.4323															0.1673
3.64	-0.5565	-0.473	-0.2476	-0.4378	-0.3912	-0.512	-0.663	-0.3465	-0.8223	-0.5009															0.1673
3.645	-0.3434	-0.4269	-0.6793	-0.8321	-0.3571	-0.2331	-0.8332	-0.4161	-0.6689	-0.2506															0.1673
3.65	-0.475	-1.3938	-0.8592	-0.5577	-0.4023	-0.3527	-0.625	-0.6981	-0.7936	-0.5726															0.1673
3.655	-0.3737	-0.3652	-0.7534	-0.4586	-0.617	-0.6013	-0.2722	-0.4714	-0.9072	-0.3214															0.1673
3.66	-0.8008	-0.3652	-0.3378	-0.2789	-0.6632	-0.4519	-0.5911	-0.9299	-0.6533	-0.2179															0.1673
3.665	-0.4001	-0.8505	-0.7453	-0.2988	-0.6034	-0.554	-0.6827	-0.547	-0.4893	-0.4384															0.1673
3.67	-0.487	-0.4585	-0.5177	-0.4177	-0.4229	-0.3247	-1.0007	-0.3873	-0.4543	-0.9241															0.1673
3.675	-0.4792	-0.6258	-1.0796	-0.3835	-0.6744	-0.3663	-0.7689	-0.8759	-1.107	-0.3883															0.1673
3.68	-0.6526	-0.4949	-0.343	-0.3795	-0.314	-0.5361	-0.519	-1.8333	-0.6964	-0.3282															0.1673
3.685	-0.3327	-1.3532	-0.503	-0.4524	-0.8014	-0.6496	-0.72	-1.2679	-0.4469	-0.5764															0.1681
3.69	-0.5447	-0.8423	-0.3903	-0.5941	-0.504	-0.4128	-0.8965	-1.4568	-0.5253	-0.8282															0.1681
3.695	-0.6308	-1.0088	-0.7246	-0.9751	-0.827	-0.3718	-0.5352	-1.3612	-0.5165	-0.593															0.1681
3.7	-0.3831	-0.2415	-0.8477	-0.5082	-0.5477	-0.587	-0.5588	-1.2093	-0.4435	-0.4644															0.1694
3.705	-0.6142	-1.0578	-0.5571	-0.5025	-0.6344	-0.5544	-0.4394	-1.1402	-0.6515	-0.8649															0.1694
3.71	-0.3771	-0.6141	-0.7926	-0.7717	-0.4437	-0.3634	-0.284	-0.8195	-0.6871	-0.566															0.1694
3.715	-0.4981	-0.2844	-0.5571	-0.4115	-0.3456	-0.4861	-0.7513	-0.4159	-1.347	-0.4874															0.1694
3.72	-0.7512	-0.7066	-0.3151	-0.3872	-0.5949	-0.4208	-0.7283	-0.9497	-0.5327	-0.495															0.1694
3.725	-0.2463	-1.6856	-0.5363	-0.4005	-0.5507	-0.4597	-0.805	-0.5489	-0.8997	-0.6323															0.1694
3.73	-0.5411	-0.2797	-0.4689	-0.5743	-0.1752	-0.4481	-0.4183	-1.097	-0.8867	-0.8512															0.1694
3.735	-0.7545	-0.6462	-0.5935	-0.5379	-0.2451	-0.4959	-0.8614	-0.9447	-0.7595	-0.5327															0.1694
3.74	-0.6891	-0.4565	-0.5	-0.4663	-0.6653	-0.8854	-0.2854	-0.9324	-0.3121	-0.4579															0.1694
3.745	-0.3647	-0.3397	-1.1816	-0.8878	-0.4633	-0.6769	-0.4755	-0.8115	-0.6997	-0.54															0.1694
3.75	-0.469	-0.3413	-0.236	-0.3002	-0.3266	-0.4812	-0.7606	-1.0075	-0.5959	-0.7509															0.1694
3.755	-0.4666	-0.2324	-0.7505	-0.5323	-0.6013	-0.1392	-0.6828	-1.3917	-0.2979	-0.4079															0.1694
3.76	-0.4926	-0.5402	-0.495	-0.7544	-0.5644	-0.8933	-0.3936	-0.7859	-0.5591	-0.7417															0.1694
3.765	-0.4624	-0.4124	-0.2765	-0.5601	-0.5976	-0.4923	-0.6125	-0.5892	-0.3758	-0.4003															0.1695
3.77	-0.6491	-0.5021	-0.4446	-0.2584	-0.5577	-0.7524	-1.1109	-1.438	-0.8297	-0.7722															0.17
3.775	-0.3199	-0.5718	-0.6491	-0.5927	-0.4958	-0.6556	-0.2656	-0.5927	-0.455	-0.3926															0.17
3.78	-0.8586	-0.4044	-0.7855	-0.4173	-0.8771	-0.5382	-0.3334	-0.2981	-0.5222	-0.4176															0.17
3.785	-0.3371	-0.4257	-0.3946	-0.4113	-0.5652	-1.1634	-0.2959	-0.7786	-0.6816	-0.6709															0.1704
3.79	-0.585	-0.4492	-0.6208	-0.6391	-0.6196	-0.6872	-0.5356	-0.7092	-0.4389	-0.4096															0.1707
3.795	-0.4465	-0.3675	-0.463	-0.4684	-0.71	-0.3859	-0.4061	-0.413	-0.6553	-0.5051															0.1715
3.8	-0.1234	-0.6286	-0.6713	-0.6208	-0.657	-0.8195	-0.9787	-0.5073	-0.6856	-0.4646															0.1715
3.805	-0.6652	-0.5994	-0.327	-0.4198	-0.3338	-0.7129	-0.6267	-0.4216	-0.6977	-0.4476															0.1715
3.81	-0.5829	-0.5935	-0.4153	-1.0237	-0.7449	-0.7583	-0.8619	-0.9087	-0.6714	-0.312															0.172
3.815	-0.2607	-0.4423	-0.361	-0.5062	-1.285	-0.5101	-0.8618	-0.6096	-0.27	-0.6586															0.172
3.82	-0.4125	-0.2923	-0.3892	-0.5761	-0.7216	-0.552	-0.3327	-1.267	-0.4009	-0.5222															0.172
3.825	-0.8299	-0.4209	-0.2914	-0.4027	-0.4376	-0.7633	-0.6198	-0.7986	-0.2349	-0.2897															0.1724
3.83	-0.8869	-0.5124	-0.4528	-0.3474	-0.4194	-0.6302	-0.6574	-1.0832	-0.4634	-0.5441															0.1724
3.835	-0.2398	-0.6744	-0.5536	-0.4356	-0.6859	-1.3089	-0.3487	-0.8245	-0.3794	-0.739															0.1725
3.84	-0.6686	-0.329	-0.4361	-0.6632	-0.9635	-1.2244	-0.4133	-0.8027	-0.5329	-0.5371															0.1725
3.845	-0.3878	-0.7077	-0.5175	-0.3873	-0.5088	-0.9384	-0.3889	-0.4082	-0.6004	-0.4149															0.1725
3.85	-0.2771	-0.266	-0.6825	-0.4885	-0.5928	-0.6852	-0.3004	-0.7061	-0.6789	-0.3722															0.1725
3.855	-0.6177	-0.4999	-0.6114	-0.3657	-0.6434	-0.5272	-0.4014	-0.5507	-0.4746	-0.454															0.1725
3.86	-0.4218	-0.7064	-0.2365	-0.397	-0.6639	-0.2898	-0.3597	-0.5063	-0.5238	-0.625															0.1725
3.865	-0.3922	-0.29	-0.4214	-0.3333	-0.4647	-0.6827	-0.5401	-0.4143	-0.449	-0.4036															0.1725
3.87	-0.1931	-0.3367	-0.3632	-0.6141	-0.5526	-0.8102	-0.672	-0.53	-0.4273	-0.5396															0.1725
3.875	-0.6151	-0.4059	-0.8144	-0.5413	-0.3124	-0.8668	-0.424	-0.766	-0.3813	-0.3836															0.1725
3.88	-0.5512	-0.6536	-0.3057	-0.3526	-0.4261	-0.9515	-0.5847	-1.0944	-0.4114	-0.8426															0.1726
3.885	-0.3538	-0.3636	-0.7534	-0.501	-0.2508	-0.6953	-0.5539	-1.4395	-0.7444	-0.4522															0.1737
3.89	-0.2411	-0.4109	-0.6197	-0.6158	-0.6635	-0.2695	-0.468	-0.6794	-0.7532	-0.3128															0.1737
3.895	-0.4674	-0.4166	-0.5542	-0.6054	-0.8177	-0.5966	-0.5057	-0.5633	-0.4325	-0.4186															0.1737
3.9	-0.4602	-0.4423	-1.049	-0.4989	-0.3519	-0.6291	-0.4719	-0.4938	-0.5735	-0.5273															0.1737
3.905	-0.3899	-0.2962	-0.3924	-0.4426	-0.3357	-0.6864	-0.3649	-0.6103	-1.0714	-0.5961															0.1737
3.91	-0.6534	-0.4796	-0.2821	-0.5926	-0.7693	-0.7529	-0.6007	-0.8428	-0.946	-0.2819															0.1737
3.915	-0.3536	-0.6242	-0.707	-0.2156	-0.661	-0.1943	-0.8639	-0.6594	-0.5887	-0.8517															0.1737
3.92	-1.1812	-0.6102	-0.5584	-0.3615	-1.1567	-0.773	-0.5657	-0.727	-0.4311	-0.5363															0.1754
3.925	-0.2989	-0.1378	-0.513	-0.5216	-0.5897	-0.4447	-0.5167	-0.7276	-0.7623	-0.4137															0.1757
3.93	-0.3243	-0.2494	-0.9106	-0.4641	-1.0511	-0.7738	-0.5796	-0.5712	-0.7277	-0.2554															0.1757
3.935	-0.4195	-0.3988	-0.5221	-0.3866	-0.9574	-1.2652	-0.4375	-0.7547	-0.8706	-0.5009															0.1757
3.94	-0.4026	-0.52	-0.454	-0.595	-1.5187	-0.4299	-0.5951	-0.88	-0.7675	-0.7446															0.1757
3.945	-0.5014	-0.4708	-0.8629	-0.4964	-0.754	-0.4447	-0.2613	-0.389	-0.8641	-0.6309															0.1757
3.95	-0.3796	-0.4962	-0.8632	-0.9444	-0.592	-0.4277	-0.557	-0.7046	-0.2715	-0.3734															0.1757
3.955	-0.522	-0.85	-0.3539	-0.5256	-0.577	-0.5579	-0.5283	-0.5222	-0.6822	-0.3142															0.1757
3.96	-0.4024	-0.5831	-0.5908	-0.4686	-0.9325	-0.6521	-0.5938	-0.5996	-0.3433	-0.225															0.1757
3.965	-0.5639	-0.2947	-0.7149	-0.5458	-0.6997	-0.5017	-0.4454	-0.8092	-0.6329	-1.026															0.1757
3.97	-0.6702	-0.4095	-1.1616	-0.5491	-0.7613	-0.5952	-0.6016	-1.1377	-0.484	-0.4199															0.1757
3.975	-0.3242	-0.5382	-0.85	-0.4874	-0.7596	-0.3161	-0.7218	-0.6387	-0.5801	-0.7601															0.1757
3.98	-0.5022	-0.4271	-0.6773	-0.5079	-0.8789	-0.453	-0.6392	-0.7388	-0.3282	-0.5043															0.1757
3.985	-0.5041	-0.3977	-0.7073	-0.4303	-0.488	-0.8211	-0.4785	-0.6164	-0.7324	-0.722															0.1757
3.99	-0.311	-0.4919	-1.5835	-0.4044	-0.3552	-0.4128	-0.3823	-0.409	-0.6531	-0.7848															0.1757
3.995	-0.2202	-0.5379	-1.0769	-0.2365	-0.6524	-0.5484	-0.5974	-0.3037	-0.8268	-0.3858															0.1757
4	-0.4306	-0.2979	-1.178	-0.8853	-0.705	-0.6945	-0.5715	-0.3995	-0.3994	-0.4015															0.1757
4.005	-0.3892	-0.3814	-1.259	-0.4528	-0.5005	-0.9066	-0.2539	-0.31	-0.555	-0.0944															0.1757
4.01	-0.7051	-0.4408	-0.6651	-0.4106	-0.4304	-0.4375	-0.2576	-0.7757	-0.8083	-0.6268															0.1766
4.015	-0.3053	-0.3831	-0.8368	-0.2583	-0.5276	-0.6532	-1.0625	-0.6573	-0.6983	-0.4049															0.1766
4.02	-0.6904	-0.4923	-1.3101	-0.3539	-0.3892	-0.861	-0.4104	-1.0972	-0.4363	-0.9339															0.1766
4.025	-1.1597	-0.8685	-0.7661	-0.4384	-0.6962	-0.7244	-0.6353	-1.1014	-0.5395	-0.6381															0.1766
4.03	-0.4427	-0.4476	-1.0782	-0.4694	-0.6325	-0.7107	-0.6567	-0.7234	-0.8435	-0.3866															0.1766
4.035	-0.5462	-0.3845	-0.5803	-0.3346	-0.5624	-0.8393	-0.4354	-0.6059	-0.4675	-0.357															0.1766
4.04	-0.5192	-0.587	-0.5359	-0.6245	-0.6859	-0.2208	-0.699	-0.4647	-0.7424	-0.6616															0.1766
4.045	-0.3652	-0.4752	-0.6437	-0.3132	-1.0265	-0.3232	-0.5944	-0.569	-0.3937	-0.3029															0.1766
4.05	-0.4054	-0.3671	-0.6082	-0.5525	-0.5283	-0.2711	-0.6124	-0.4973	-0.2986	-0.4366															0.1768
4.055	-0.664	-0.1973	-0.6937	-0.4708	-0.769	-0.6476	-0.4742	-0.3844	-0.6483	-0.506															0.1768
4.06	-0.2887	-1.0523	-1.0001	-0.928	-1.3868	-0.4757	-0.2089	-0.4989	-0.5179	-0.4506															0.1768
4.065	-0.3469	-0.3612	-1.3058	-1.048	-0.602	-0.7505	-0.4917	-0.4704	-0.5183	-0.5555															0.1768
4.07	-0.3313	-0.4157	-1.2419	-0.5725	-0.7998	-0.5435	-0.6789	-0.384	-0.3885	-0.315															0.1768
4.075	-0.5323	-0.6328	-1.5287	-0.469	-0.7869	-0.4328	-0.3491	-0.6688	-0.4148	-0.3306															0.1768
4.08	-0.6216	-0.3883	-1.4104	-0.5728	-0.4647	-0.6189	-0.6397	-0.7971	-0.4737	-0.8632															0.1768
4.085	-0.5056	-0.3693	-0.8769	-0.8119	-0.7068	-0.1631	-0.7854	-0.5043	-0.6731	-0.646															0.1768
4.09	-0.9249	-0.3678	-0.9993	-0.1796	-0.5133	-0.6258	-0.6621	-0.4249	-0.418	-0.6484															0.1768
4.095	-0.3189	-0.4865	-0.4965	-0.2851	-0.8002	-0.5843	-0.8081	-1.0607	-0.8259	-0.5145															0.1768
4.1	-0.136	-0.4933	-1.3294	-0.3776	-0.6037	-0.6306	-0.4316	-0.7872	-0.5585	-0.3619															0.1768
4.105	-0.5089	-0.4114	-0.8528	-0.2834	-0.3905	-0.3385	-0.6488	-0.4721	-0.6138	-0.5645															0.1768
4.11	-0.3924	-0.4203	-0.6279	-0.2537	-1.0216	-0.3645	-1.2725	-0.74	-0.2758	-0.3405															0.1768
4.115	-0.6474	-0.6812	-0.7296	-0.2888	-0.5567	-0.9295	-0.5561	-0.4934	-0.5001	-0.3265															0.1768
4.12	-0.6222	-0.3567	-0.3196	-0.5847	-0.4369	-0.4367	-0.5379	-0.6711	-0.4433	-0.4358															0.1768
4.125	-0.1754	-0.2966	-0.4269	-0.405	-0.2978	-0.219	-0.6744	-0.4225	-0.3656	-0.5746															0.1768
4.13	-0.7217	-0.6474	-0.7239	-0.459	-0.4359	-0.6211	-0.4387	-0.3507	-0.5619	-0.8876															0.1768
4.135	-0.9683	-0.5292	-0.7749	-0.4406	-0.6635	-0.3346	-0.6195	-0.486	-0.6236	-0.7075															0.1768
4.14	-0.52	-0.3676	-0.6506	-0.5351	-0.5742	-0.5467	-0.7013	-0.8658	-0.8147	-0.728															0.1768
4.145	-0.7138	-0.643	-0.4459	-0.5252	-0.6522	-0.4703	-0.3954	-0.4105	-0.3021	-0.5279															0.1768
4.15	-0.3279	-0.3157	-0.7464	-0.3803	-0.3494	-0.5722	-0.9633	-0.3359	-0.4552	-0.6635															0.1768
4.155	-0.525	-0.3153	-0.2309	-0.4871	-0.7215	-0.6749	-0.7966	-0.4665	-0.7541	-0.4606															0.1768
4.16	-0.168	-0.3823	-1.6398	-0.3767	-0.8952	-0.528	-0.9657	-0.5191	-0.7928	-0.4458															0.1773
4.165	-0.3732	-0.4301	-1.1534	-0.5523	-0.8227	-0.5164	-0.6608	-0.5276	-0.4919	-0.4782															0.1775
4.17	-0.3431	-0.9306	-0.5589	-0.705	-0.4925	-0.2787	-0.497	-0.672	-0.3901	-0.459															0.1775
4.175	-0.348	-0.5634	-0.5412	-0.2601	-0.7041	-0.3749	-0.3725	-0.325	-0.4358	-0.367															0.1775
4.18	-0.5033	-0.2404	-0.4923	-0.4858	-0.5707	-0.5954	-0.6928	-0.3638	-0.6675	-0.3663															0.1775
4.185	-0.4926	-0.2841	-0.5788	-0.4574	-0.5915	-0.4971	-0.1726	-0.5826	-0.9593	-0.3451															0.1775
4.19	-0.6635	-0.8837	-0.5052	-0.2896	-0.5336	-0.5877	-0.7535	-0.582	-0.4446	-0.4099															0.1775
4.195	-0.3236	-0.423	-0.6089	-0.7376	-0.6478	-0.4716	-0.3714	-0.5993	-0.461	-0.4645															0.1778
4.2	-0.6112	-0.5063	-0.2377	-0.6928	-0.7056	-0.4575	-0.4229	-0.6834	-0.9087	-0.5592															0.1778
4.205	-0.3552	-0.4216	-0.4635	-0.2911	-0.5995	-0.8219	-0.339	-0.4407	-0.6481	-0.5805															0.1778
4.21	-0.6166	-0.2825	-0.3582	-0.3701	-0.5214	-1.1214	-0.712	-0.3786	-0.8972	-0.2502															0.1791
4.215	-0.7736	-0.4538	-0.5916	-0.3089	-0.4068	-0.4162	-0.6824	-0.3543	-0.8366	-0.6222															0.1791
4.22	-0.7453	-0.131	-0.9146	-0.4701	-0.7679	-0.9449	-0.8062	-0.5706	-0.2897	-0.7412															0.1791
4.225	-0.6822	-0.4516	-0.4575	-0.2321	-0.9026	-0.4077	-0.9449	-0.4806	-0.6321	-0.4953															0.1795
4.23	-0.5363	-0.7057	-0.4508	-0.6095	-0.7788	-0.5714	-0.5303	-0.9285	-0.7207	-0.56															0.1795
4.235	-0.3298	-0.5071	-0.271	-0.2864	-0.5338	-1.1072	-0.6873	-0.3634	-0.2391	-0.5727															0.1797
4.24	-0.9317	-0.4289	-0.5084	-0.4476	-0.3875	-0.6812	-0.5995	-0.7171	-0.5295	-0.9176															0.1797
4.245	-0.4461	-0.5204	-0.3595	-0.7077	-0.5965	-0.7829	-0.8501	-0.5524	-0.5532	-0.3647															0.1821
4.25	-0.6518	-0.2723	-0.5327	-0.3667	-0.4481	-0.8427	-0.3123	-0.5674	-0.5739	-0.5472															0.1821
4.255	-0.3106	-0.4862	-0.6375	-0.3566	-0.5696	-0.4159	-1.027	-0.6855	-0.3126	-0.5332															0.1821
4.26	-0.7103	-0.4082	-0.7283	-0.2944	-0.6887	-0.483	-0.7305	-0.8484	-0.6518	-0.7999															0.1821
4.265	-0.2025	-0.5425	-0.4991	-0.649	-0.5334	-0.612	-0.4618	-0.3816	-0.5393	-0.6392															0.1821
4.27	-0.4857	-0.4597	-0.6105	-0.5027	-0.572	-0.8609	-0.5907	-0.4709	-0.5614	-0.395															0.1821
4.275	-0.2958	-0.5429	-0.5803	-0.3268	-0.3857	-0.6123	-0.7927	-0.4163	-0.9598	-0.7813															0.1825
4.28	-0.7795	-0.3491	-0.9163	-0.7695	-0.3639	-0.8681	-1.2134	-0.4096	-0.3478	-0.4759															0.1825
4.285	-0.5287	-0.4688	-0.7787	-0.4811	-0.4631	-1.0265	-0.4485	-0.639	-0.4385	-0.2498															0.1825
4.29	-0.5956	-0.234	-0.7812	-0.5043	-0.3363	-0.9943	-0.8161	-0.63	-0.5201	-0.4572															0.1825
4.295	-0.4615	-0.289	-0.3269	-0.6177	-0.7449	-0.5047	-0.5457	-0.3518	-0.7295	-0.5765															0.1825
4.3	-0.4177	-0.3264	-0.4328	-0.7912	-0.7144	-0.599	-0.4016	-0.4111	-0.3313	-0.3924															0.1825
4.305	-0.3429	-0.269	-0.6659	-0.2955	-0.5415	-1.023	-0.2733	-0.4882	-0.6866	-0.4745															0.1825
4.31	-0.7119	-0.3694	-0.5712	-0.5755	-0.6582	-1.0769	-0.7285	-0.2776	-0.4358	-0.4809															0.1825
4.315	-0.6775	-0.5769	-0.7543	-0.603	-0.9991	-0.8024	-0.5305	-0.3051	-0.4813	-0.678															0.1825
4.32	-0.4216	-0.2807	-0.3998	-0.6606	-0.5648	-0.9025	-0.1551	-1.2804	-0.335	-0.7414															0.1825
4.325	-0.3852	-0.512	-0.5879	-0.463	-0.8402	-0.6327	-0.628	-0.4007	-0.4051	-0.4966															0.1825
4.33	-0.6165	-0.6329	-0.632	-0.3231	-0.4139	-0.455	-0.7731	-1.4566	-0.497	-0.6949															0.1825
4.335	-0.3928	-0.44	-0.4349	-0.6075	-0.3449	-0.5303	-0.7274	-0.6698	-0.82	-0.5118															0.1825
4.34	-0.3207	-0.4174	-0.7986	-0.2977	-1.0028	-0.7717	-0.5382	-0.5924	-0.3979	-0.7133															0.1825
4.345	-0.606	-0.3519	-0.5455	-0.4188	-0.6924	-0.6599	-0.8175	-0.5864	-0.6278	-0.4508															0.1825
4.35	-0.5184	-0.3183	-0.8232	-0.5951	-0.7648	-0.4346	-0.5449	-0.99	-0.4122	-0.6122															0.1825
4.355	-0.5687	-0.6749	-0.4366	-0.3413	-0.422	-0.553	-0.4264	-0.7981	-0.6636	-0.3729															0.1825
4.36	-0.5198	-0.816	-0.6225	-0.7352	-0.3754	-0.7349	-0.5564	-0.7513	-0.5426	-0.4458															0.1825
4.365	-0.4143	-0.286	-0.6737	-0.6126	-0.3902	-0.8806	-0.8603	-0.5557	-0.8592	-0.9447															0.1829
4.37	-0.4681	-0.331	-0.7486	-0.3485	-0.7876	-1.1354	-0.8279	-0.5045	-0.9105	-0.5485															0.1829
4.375	-0.3536	-0.8121	-0.471	-0.5414	-0.3568	-0.4865	-0.5495	-0.4034	-0.6269	-0.6624															0.1852
4.38	-0.9821	-0.3035	-0.9094	-0.6498	-0.8094	-0.4717	-0.5675	-0.4882	-0.6929	-0.3582															0.1852
4.385	-0.3889	-0.4479	-0.8371	-0.3586	-0.583	-0.5571	-0.4635	-0.454	-0.5936	-0.8089															0.1857
4.39	-0.436	-0.6825	-0.6077	-0.6096	-0.6118	-0.6187	-0.4917	-0.6569	-0.6837	-0.9174															0.1857
4.395	-0.2702	-0.4121	-0.6014	-0.3914	-1.0925	-0.7584	-0.5443	-1.1304	-0.8177	-0.2517															0.1857
4.4	-0.6928	-0.3562	-0.4036	-0.4973	-0.4515	-0.7302	-0.2213	-0.7641	-0.9167	-0.7633															0.1857
4.405	-0.3112	-0.4369	-0.8481	-0.4352	-0.7544	-0.8094	-0.2791	-0.7141	-0.5517	-0.5044															0.1857
4.41	-0.5242	-0.6804	-0.6042	-0.9036	-0.656	-0.8406	-0.4192	-0.5863	-0.9393	-0.6334															0.1857
4.415	-0.4059	-0.5701	-0.7384	-0.3544	-0.618	-0.3772	-0.3784	-0.5762	-0.5856	-0.5987															0.1857
4.42	-0.653	-0.3466	-1.0431	-0.5504	-0.7387	-0.5791	-0.3302	-0.6203	-1.1604	-0.4367															0.1859
4.425	-0.2824	-0.4741	-0.2118	-0.4917	-0.6941	-0.6706	-0.6236	-0.6009	-0.4959	-0.7097															0.1859
4.43	-0.4944	-0.3649	-0.4138	-0.5801	-0.7151	-0.888	-0.7372	-1.0914	-0.9969	-0.6291															0.1859
4.435	-0.7743	-0.2879	-0.8596	-0.2771	-0.5417	-0.8222	-0.8565	-0.6302	-1.2778	-0.8879															0.1859
4.44	-0.4307	-0.5649	-0.5582	-0.484	-0.4688	-0.7646	-0.5797	-0.2883	-0.2789	-0.6016															0.1859
4.445	-0.3106	-0.2296	-0.657	-0.4995	-1.0605	-0.5809	-0.4988	-0.2996	-0.4097	-0.5988															0.1859
4.45	-0.6301	-0.4911	-0.4262	-0.3596	-0.5503	-0.7161	-0.8809	-0.4503	-0.7045	-0.4466															0.1859
4.455	-0.3968	-0.3472	-0.8632	-0.2985	-0.7132	-1.0847	-0.4469	-0.515	-0.8655	-0.61															0.1859
4.46	-0.4232	-0.2344	-0.6682	-0.2573	-0.5145	-0.7239	-0.8038	-0.2435	-0.4944	-0.5352															0.1859
4.465	-0.4903	-0.4788	-0.3141	-0.3794	-0.3026	-0.9122	-0.4851	-0.4041	-0.5427	-0.6602															0.1859
4.47	-0.7965	-0.3618	-0.7675	-0.3017	-0.9297	-0.5935	-0.6578	-0.4159	-0.432	-0.5075															0.1859
4.475	-0.1738	-0.2742	-0.8647	-0.349	-0.5725	-0.5741	-0.3475	-0.4336	-0.4299	-0.7852															0.1859
4.48	-0.4099	-0.4683	-0.4009	-0.7086	-0.3436	-1.1562	-0.5209	-0.4781	-0.3842	-0.3728															0.1859
4.485	-0.3518	-0.5825	-0.4765	-0.3148	-0.5767	-0.6577	-0.7806	-0.4561	-0.5075	-0.5269															0.1859
4.49	-0.4235	-0.2797	-1.1013	-0.699	-0.6061	-0.7322	-0.4441	-0.2769	-0.5816	-0.279															0.1866
4.495	-0.2964	-0.5184	-0.7152	-0.4639	-0.5561	-0.5471	-0.5786	-0.5357	-0.6635	-0.5951															0.1867
4.5	-0.5124	-0.4492	-0.8509	-0.6198	-0.5505	-1.0539	-0.6346	-0.2072	-0.5807	-0.2877															0.1867
4.505	-0.6796	-0.6009	-0.7192	-0.453	-0.4023	-0.3865	-0.4103	-0.1706	-0.5905	-0.8633															0.1867
4.51	-0.466	-0.4311	-0.7849	-0.4686	-0.8599	-0.5458	-0.5038	-0.6467	-0.7397	-0.29															0.1867
4.515	-0.8245	-0.3355	-0.3858	-0.4298	-0.6856	-0.8612	-0.549	-0.5009	-0.4286	-0.4675															0.1867
4.52	-0.8121	-0.2473	-0.476	-0.3439	-0.4137	-0.5563	-0.6665	-0.2104	-0.4688	-0.1611															0.1867
4.525	-0.4066	-0.3029	-0.4001	-0.4904	-0.4664	-0.5037	-0.4186	-0.3879	-0.8423	-0.654															0.1867
4.53	-0.4301	-0.4916	-0.5278	-0.8135	-1.134	-1.3523	-0.5466	-0.2951	-0.4383	-0.3912															0.1867
4.535	-0.8446	-0.3366	-0.5689	-0.5715	-0.3086	-0.6443	-0.7772	-0.7204	-0.4188	-0.4801															0.1867
4.54	-0.3303	-0.27	-0.7672	-0.687	-0.5072	-0.6162	-0.6931	-0.815	-0.4569	-0.588															0.1873
4.545	-0.2809	-0.3716	-0.5199	-0.5061	-0.5833	-0.6485	-0.7024	-0.2238	-0.6127	-0.6297															0.1873
4.55	-0.6635	-0.2649	-0.6209	-0.512	-0.7098	-0.6787	-1.0924	-0.4076	-0.6427	-0.8073															0.1873
4.555	-0.5174	-0.4664	-0.6494	-0.7563	-1.0726	-0.7586	-0.6702	-0.4712	-0.6781	-0.654															0.1875
4.56	-0.3379	-0.5695	-0.8365	-0.3672	-0.7791	-1.0948	-0.5698	-0.541	-0.5606	-0.6346															0.1894
4.565	-0.487	-0.5134	-0.5181	-0.3356	-0.3861	-0.5733	-0.4574	-0.687	-0.2069	-0.4015															0.1894
4.57	-0.2488	-0.4988	-0.928	-0.514	-0.6801	-0.7744	-0.7138	-0.3942	-0.608	-0.5445															0.1894
4.575	-0.5849	-0.3589	-0.6982	-0.4687	-0.7478	-0.8079	-0.5083	-0.4012	-0.7026	-0.3224															0.1901
4.58	-0.2651	-0.4039	-0.8013	-0.75	-1.1506	-0.6821	-0.6123	-0.4977	-0.3624	-0.6805															0.1901
4.585	-0.5371	-0.1381	-0.7146	-0.4293	-0.5733	-0.6954	-0.8047	-0.3517	-0.5989	-0.5798															0.1901
4.59	-0.3996	-0.6549	-0.577	-0.4647	-0.5707	-0.7662	-0.4607	-0.5638	-0.4117	-0.3723															0.1901
4.595	-0.1786	-0.425	-0.3925	-0.3258	-0.8512	-0.5135	-0.6278	-0.3168	-0.6737	-0.4375															0.1901
4.6	-0.6247	-0.5174	-0.7563	-0.3658	-0.5308	-0.488	-0.7263	-0.4591	-0.532	-0.5848															0.1911
4.605	-0.5861	-0.3415	-0.9494	-0.5527	-0.6883	-0.8882	-0.7359	-0.5211	-0.6214	-0.7064															0.1911
4.61	-0.4043	-0.2596	-1.3825	-0.2071	-0.8871	-1.4109	-0.6633	-0.5781	-0.6502	-0.4243															0.1911
4.615	-0.3332	-0.4822	-0.5093	-0.3977	-1.0137	-0.5011	-0.4807	-0.7057	-0.4169	-0.3802															0.1911
4.62	-1.0002	-0.3416	-0.2854	-0.7536	-0.6221	-1.0792	-0.5189	-0.5561	-0.4664	-0.7024															0.1911
4.625	-0.4836	-0.3428	-0.619	-0.4688	-0.6304	-0.6178	-0.4347	-0.353	-0.7647	-0.3832															0.1911
4.63	-0.3722	-0.8368	-0.4006	-0.5464	-0.6254	-0.4074	-0.8532	-0.4324	-1.173	-0.3102															0.1911
4.635	-0.2536	-0.4715	-0.4263	-0.8602	-1.0425	-0.5123	-0.9121	-0.4244	-0.5517	-0.6408															0.1911
4.64	-0.456	-0.4441	-0.4111	-0.6641	-0.494	-0.4956	-0.8209	-0.2808	-0.4583	-0.7605															0.1911
4.645	-0.8335	-0.5023	-0.7876	-0.4094	-1.0363	-0.6802	-0.8123	-0.5428	-0.6133	-0.6932															0.1911
4.65	-0.6826	-0.3227	-0.5354	-0.4365	-0.6011	-0.6722	-0.6272	-1.0516	-0.4238	-0.6812															0.1913
4.655	-0.5587	-0.5414	-0.5424	-0.6057	-0.7523	-0.6208	-0.232	-0.5848	-0.732	-0.6274															0.1913
4.66	-0.3404	-0.3845	-0.5611	-0.2474	-0.7364	-0.8242	-0.5122	-0.3324	-0.4374	-0.5294															0.1913
4.665	-0.3016	-0.502	-0.3013	-0.7834	-0.6744	-0.4471	-0.7326	-0.5168	-0.3314	-0.5158															0.1913
4.67	-0.4063	-0.4258	-0.5372	-0.467	-1.1643	-1.0584	-0.7285	-0.4877	-0.3911	-0.5517															0.1913
4.675	-0.4037	-0.6563	-0.3225	-0.6134	-0.5243	-1.1745	-0.2554	-0.5422	-0.8935	-0.3351															0.1913
4.68	-0.4574	-0.6017	-0.6842	-0.372	-0.5615	-0.5411	-0.4933	-0.3581	-0.8207	-0.6473															0.1913
4.685	-0.6778	-0.918	-0.4028	-0.5887	-0.604	-0.6946	-0.407	-0.4138	-0.7768	-0.3147															0.1914
4.69	-0.6473	-0.1958	-0.1609	-0.643	-0.6327	-0.3839	-0.7261	-0.413	-0.5951	-0.6154															0.1915
4.695	-0.5842	-0.4682	-0.6048	-0.4606	-0.6778	-0.7239	-0.7425	-0.3933	-0.4211	-0.5142															0.1915
4.7	-0.3625	-0.3905	-0.6012	-0.4906	-0.8301	-0.9612	-0.7628	-0.3768	-0.4023	-0.8366															0.1915
4.705	-0.791	-0.9244	-0.5452	-0.3396	-0.6474	-0.6952	-0.4013	-0.4866	-0.2763	-0.4577															0.1915
4.71	-0.5704	-0.5668	-0.5528	-0.5278	-0.6499	-1.2173	-0.8121	-0.5786	-0.7595	-0.8341															0.1915
4.715	-0.1971	-0.2217	-0.6402	-0.4068	-0.3243	-0.4403	-0.712	-0.2938	-0.4906	-0.6823															0.1915
4.72	-1.1594	-0.4055	-0.2134	-0.331	-0.7521	-0.7972	-0.476	-0.61	-0.7596	-0.7313															0.1925
4.725	-0.3775	-0.3957	-0.2327	-0.4469	-0.518	-0.708	-0.571	-0.8322	-0.7331	-0.4925															0.1925
4.73	-0.5864	-0.2938	-0.4231	-0.3921	-0.7294	-0.7803	-0.8751	-0.7887	-0.638	-0.7939															0.1926
4.735	-0.4429	-0.4594	-0.3082	-0.361	-0.6593	-0.846	-0.6057	-0.5749	-0.2856	-0.329															0.1926
4.74	-0.2989	-0.6493	-0.3478	-0.4117	-0.8907	-0.857	-0.8189	-0.749	-0.6998	-0.3729															0.1928
4.745	-0.871	-0.3324	-0.5273	-0.4032	-0.5423	-0.7458	-0.4633	-0.5039	-0.9571	-1.0249															0.1928
4.75	-0.2931	-0.312	-0.6834	-0.7606	-0.5001	-0.9374	-0.7557	-0.3971	-0.4237	-0.8333															0.1928
4.755	-0.3138	-0.361	-0.3317	-0.5054	-0.6691	-0.9258	-0.6762	-0.4195	-0.405	-0.3811															0.1928
4.76	-0.6234	-0.6184	-0.5903	-0.4309	-0.4796	-0.835	-0.4219	-0.5328	-0.2888	-0.3329															0.1928
4.765	-0.3496	-0.4306	-0.5835	-0.2411	-0.6699	-0.3145	-0.8712	-0.2129	-0.6026	-0.2387															0.1928
4.77	-0.4344	-0.2556	-0.3295	-0.549	-0.584	-0.5558	-0.6563	-0.613	-0.365	-0.4494															0.1928
4.775	-0.69	-0.373	-0.6348	-0.6459	-0.3094	-0.8176	-0.4288	-0.6495	-0.6791	-0.3794															0.1928
4.78	-0.4796	-0.395	-0.6834	-0.488	-0.3685	-1.3524	-0.5008	-0.5271	-1.0955	-0.8356															0.1928
4.785	-0.7846	-0.3223	-0.6209	-0.4432	-0.756	-0.4547	-0.5098	-0.3338	-0.436	-0.3979															0.1928
4.79	-0.3402	-0.3387	-0.4187	-0.3507	-0.4678	-0.8889	-0.365	-0.3419	-0.2161	-0.4602															0.1928
4.795	-0.3059	-0.5798	-0.6487	-1.0931	-0.7557	-0.7107	-0.8095	-0.3976	-0.7407	-0.4134															0.1928
4.8	-0.8989	-0.5181	-0.5421	-0.4252	-0.7414	-1.0889	-0.7304	-0.6677	-0.3569	-0.5904															0.1928
4.805	-0.3361	-0.4825	-0.6396	-0.632	-0.3753	-1.4564	-0.5054	-0.3775	-0.9986	-0.458															0.1928
4.81	-0.4044	-0.6263	-0.9031	-0.3903	-0.5708	-0.7011	-0.3923	-0.6678	-0.6621	-0.4798															0.1928
4.815	-1.2818	-0.7395	-0.376	-0.5704	-0.5261	-0.8519	-0.4	-0.5023	-0.7464	-0.525															0.1928
4.82	-1.0137	-0.6471	-0.3305	-0.5709	-0.6217	-1.5724	-0.5153	-0.5917	-0.6834	-0.7586															0.1928
4.825	-0.6753	-0.6799	-0.8278	-0.4745	-0.5238	-0.6031	-0.2766	-0.5002	-0.7863	-0.4132															0.1928
4.83	-0.421	-0.1833	-0.6702	-0.5379	-0.4376	-0.8846	-0.5396	-0.3581	-0.5729	-1.0409															0.1928
4.835	-0.5547	-0.2892	-0.8278	-0.5011	-0.2875	-0.3372	-0.6666	-0.5748	-0.683	-0.4252															0.1928
4.84	-0.5088	-1.0127	-0.489	-0.6682	-0.394	-0.6477	-0.5676	-0.4271	-0.5029	-0.6617															0.1931
4.845	-0.4166	-0.4734	-0.3923	-0.439	-0.5089	-0.9157	-1.2365	-0.3821	-0.7485	-0.3102															0.1931
4.85	-0.2317	-0.6239	-0.374	-0.2866	-0.3048	-0.6379	-0.3788	-0.4524	-0.3604	-0.3874															0.1931
4.855	-0.6412	-0.2525	-0.5221	-0.5887	-0.445	-0.7626	-0.8368	-0.2902	-0.2676	-0.459															0.1931
4.86	-0.6237	-0.4694	-0.4341	-0.7428	-0.5488	-0.6519	-0.404	-0.3743	-0.4988	-0.7561															0.1931
4.865	-0.1569	-0.6276	-0.4226	-0.2265	-1.1125	-0.4259	-0.5779	-0.8296	-0.9277	-0.8522															0.1931
4.87	-0.3874	-0.8615	-0.4477	-0.4173	-0.6767	-1.4374	-1.0277	-0.3225	-0.5976	-0.6337															0.1931
4.875	-0.3455	-0.4797	-0.441	-0.3992	-0.6232	-0.8342	-0.6598	-0.6006	-0.7031	-0.394															0.1931
4.88	-0.3343	-0.3565	-0.4345	-0.4556	-0.7042	-0.6108	-0.6171	-0.643	-0.6818	-0.3468															0.1931
4.885	-0.3695	-0.4262	-0.7667	-0.3747	-0.7432	-1.4106	-0.5206	-0.4707	-0.9454	-0.4365															0.1931
4.89	-0.3648	-0.6304	-0.3866	-0.6419	-0.7086	-0.8521	-0.5469	-0.4476	-0.6827	-0.5161															0.1933
4.895	-0.248	-0.4716	-0.562	-0.4452	-0.6326	-0.6039	-0.7366	-0.4433	-0.681	-0.7022															0.1938
4.9	-0.454	-0.5569	-0.4169	-0.7219	-0.5235	-1.297	-0.5688	-0.6483	-0.7914	-0.5049															0.1938
4.905	-0.7677	-0.6467	-0.2109	-0.3811	-0.3511	-0.684	-0.5753	-0.5672	-0.4414	-0.4301															0.1938
4.91	-0.3254	-0.7646	-0.2439	-0.5707	-0.832	-0.8873	-0.867	-0.3703	-0.3441	-0.5116															0.1938
4.915	-0.3754	-0.3805	-0.5817	-0.4066	-0.4751	-0.6147	-0.6479	-0.4352	-0.5221	-0.8063															0.1938
4.92	-0.3058	-0.4774	-0.5968	-0.6902	-0.5695	-1.2469	-0.7161	-0.6622	-0.6388	-0.5313															0.1938
4.925	-0.5335	-0.4591	-0.4025	-0.5206	-0.517	-1.0701	-0.8253	-0.5646	-0.6792	-0.3947															0.1938
4.93	-0.4049	-0.3607	-0.4545	-0.7694	-0.4672	-0.667	-0.3212	-0.3382	-1.1325	-0.6987															0.195
4.935	-0.6123	-0.2769	-0.5565	-0.6159	-0.3967	-0.6503	-0.5448	-0.4134	-0.7644	-0.6837															0.1957
4.94	-0.7197	-0.7009	-0.2574	-0.3989	-0.4395	-0.963	-0.5637	-0.612	-0.4778	-0.8089															0.1957
4.945	-0.3652	-0.3177	-0.7443	-0.3464	-0.4497	-0.8683	-0.7481	-0.6426	-0.875	-0.8044															0.1957
4.95	-0.4366	-0.6308	-0.5988	-0.6122	-0.6689	-0.9588	-0.669	-0.4875	-0.6498	-0.564															0.1957
4.955	-0.3985	-0.4061	-0.3105	-0.3367	-0.7341	-1.0941	-0.9289	-0.3072	-0.6107	-0.3618															0.1962
4.96	-0.5674	-0.4407	-0.3622	-0.3828	-0.6193	-0.6812	-0.8372	-0.7565	-0.7017	-0.8677															0.1962
4.965	-0.4363	-0.5839	-0.559	-0.4966	-0.5707	-0.4896	-0.2444	-0.2209	-0.5271	-0.5717															0.1962
4.97	-0.3183	-0.436	-0.389	-0.2602	-0.5478	-0.5051	-0.5468	-0.7194	-0.4566	-0.4613															0.1965
4.975	-0.3563	-0.302	-0.5013	-0.2477	-0.649	-0.6948	-0.7701	-0.2056	-0.7481	-0.2845															0.1965
4.98	-0.3404	-0.3207	-0.6302	-0.6871	-0.5011	-0.9492	-0.3209	-0.5534	-0.2293	-0.4844															0.1965
4.985	-0.6037	-0.527	-0.7246	-0.8524	-0.5768	-0.9371	-1.0218	-0.3117	-0.7253	-0.4909															0.1965
4.99	-0.5279	-0.4252	-0.2956	-0.8089	-0.597	-0.513	-0.9739	-0.2905	-0.5338	-0.5697															0.1965
4.995	-0.4226	-0.4955	-0.5328	-0.635	-0.5585	-0.1973	-0.5361	-0.5443	-0.4877	-0.4096															0.1965
5	-0.4679	-0.3245	-0.4858	-0.439	-0.5229	-0.9247	-0.4911	-0.5854	-0.767	-0.5208															0.1972
5.005	-0.4246	-0.2693	-0.696	-0.8816	-0.7369	-0.9631	-0.3217	-0.342	-0.5582	-0.5335															0.1972
5.01	-0.674	-0.3447	-0.4287	-0.4648	-0.3985	-0.9806	-0.9306	-0.8053	-0.5452	-0.4985															0.198
5.015	-0.6533	-0.3898	-0.7364	-0.7057	-0.2944	-0.282	-0.305	-0.5334	-0.6816	-0.6585															0.2
5.02	-0.8117	-0.6053	-0.6108	-0.9211	-0.5653	-1.0228	-0.468	-0.4713	-0.6889	-0.7628															0.2
5.025	-0.8041	-0.3869	-0.3265	-0.6249	-0.7	-0.6854	-0.5005	-0.3423	-0.6672	-0.1439															0.2
5.03	-0.1899	-0.3311	-0.7209	-0.7221	-0.3677	-1.2528	-0.6533	-1.0836	-0.1989	-0.6948															0.2
5.035	-0.3	-0.5908	-0.7784	-0.3732	-0.2954	-0.698	-0.3399	-0.6129	-0.7917	-0.4538															0.2
5.04	-0.5782	-0.4921	-0.5213	-0.685	-0.3678	-0.5891	-0.8483	-0.4952	-0.8412	-0.2698															0.2
5.045	-0.3075	-0.268	-0.7467	-0.2855	-0.168	-0.5407	-0.3863	-0.5976	-0.4129	-0.3763															0.2
5.05	-0.5706	-0.3538	-0.3477	-0.4642	-0.3909	-0.3757	-0.4741	-0.5639	-0.4131	-0.5904															0.2
5.055	-0.4205	-0.3263	-0.4652	-0.4089	-0.5635	-0.5959	-0.4366	-0.927	-0.5553	-0.4602															0.2
5.06	-0.6501	-0.4533	-0.6892	-0.8878	-0.6597	-0.8842	-0.8348	-0.4357	-0.5107	-0.586															0.2
5.065	-0.5659	-0.4542	-0.2531	-0.5993	-0.5922	-0.7657	-0.4707	-0.3357	-0.546	-0.2742															0.2
5.07	-0.5835	-0.6122	-0.5671	-0.5619	-0.4621	-0.5261	-0.7021	-0.6764	-0.5837	-0.5404															0.2
5.075	-0.5982	-0.3296	-0.4331	-0.4757	-0.2938	-1.015	-0.8003	-0.5183	-1.0994	-0.3536															0.2
5.08	-0.5046	-0.4056	-0.6121	-0.5434	-0.3261	-0.5075	-0.4884	-0.5701	-0.5772	-0.9197															0.2
5.085	-0.3272	-0.5273	-0.3735	-0.3653	-0.4859	-0.3946	-0.6535	-0.4919	-0.5628	-0.4527															0.2
5.09	-0.48	-0.5241	-0.492	-0.4313	-0.6603	-0.2786	-0.4629	-0.8372	-0.4907	-0.4005															0.2
5.095	-0.536	-0.6773	-0.7372	-0.16	-0.596	-0.5754	-0.7804	-0.2876	-0.9799	-0.3499															0.2
5.1	-0.5662	-0.9662	-0.3136	-0.4082	-0.4664	-0.2515	-0.6564	-0.6858	-0.8037	-0.9888															0.2
5.105	-1.0119	-0.6872	-0.5616	-0.4304	-0.3309	-0.2606	-0.4115	-0.4405	-0.7304	-0.561															0.2
5.11	-0.595	-0.3921	-0.2423	-0.9075	-0.3863	-1.0513	-0.2517	-0.4145	-0.8225	-0.5542															0.2
5.115	-0.2638	-0.4569	-0.5175	-0.2322	-0.6511	-0.7282	-0.5809	-0.5085	-0.4438	-0.6945															0.2
5.12	-0.8287	-0.4638	-0.6117	-0.6211	-0.481	-0.801	-0.3051	-0.3858	-0.4026	-0.5306															0.2
5.125	-0.5887	-0.2146	-0.5727	-0.3645	-0.8773	-0.5581	-0.527	-0.5774	-0.634	-0.4182															0.2
5.13	-0.3427	-0.4107	-0.503	-0.4518	-0.6871	-0.3574	-0.3274	-0.6862	-0.6404	-0.701															0.2
5.135	-0.5119	-0.5636	-0.4931	-0.3824	-0.7503	-0.5728	-0.5005	-0.5367	-0.7485	-0.4222															0.2
5.14	-0.6554	-0.3341	-0.5133	-0.3554	-0.1869	-0.9856	-0.555	-0.5679	-0.7978	-0.4805															0.2
5.145	-0.3606	-0.3404	-0.8445	-0.3621	-0.2925	-1.1597	-0.2877	-0.3711	-0.7849	-0.8249															0.2
5.15	-0.5326	-1.4336	-0.5247	-0.4485	-0.378	-1.0782	-0.4615	-0.5022	-0.9789	-0.7171															0.2
5.155	-0.5498	-0.6803	-0.5304	-0.3764	-0.5657	-0.9549	-0.4841	-0.5384	-0.3078	-0.6331															0.2
5.16	-0.4271	-0.3548	-0.4051	-0.4245	-0.3294	-1.0188	-0.7422	-0.4515	-0.5846	-0.5887															0.2
5.165	-0.6394	-0.4475	-0.3816	-0.5171	-0.5179	-0.596	-0.2893	-0.4746	-0.8074	-0.5232															0.2
5.17	-0.5283	-0.6288	-0.9962	-0.351	-0.4458	-1.2832	-0.5295	-0.744	-0.5243	-0.6147															0.2
5.175	-0.4201	-0.6679	-0.7187	-0.6709	-0.506	-1.069	-0.4755	-0.3357	-0.9824	-0.9609															0.2
5.18	-0.6103	-0.2656	-0.7146	-0.5746	-0.6971	-0.8219	-0.6453	-0.501	-0.5927	-0.7157															0.2
5.185	-0.3311	-0.6485	-0.5136	-0.5735	-0.5038	-0.7537	-0.6446	-0.7222	-0.6609	-0.4819															0.2
5.19	-0.3834	-0.6149	-0.7286	-0.1906	-0.8756	-1.6607	-0.4404	-0.5168	-0.5856	-0.4389															0.2
5.195	-0.6476	-0.6865	-0.5322	-0.6665	-0.864	-0.8115	-0.461	-0.6118	-0.9093	-0.4679															0.2
5.2	-0.4375	-0.3022	-0.3537	-0.5178	-0.5155	-0.6168	-0.5537	-0.5176	-0.4398	-0.186															0.2
5.205	-0.3491	-0.2937	-0.6195	-0.0959	-0.3453	-1.0998	-0.8373	-1.0581	-0.7177	-0.7497															0.2
5.21	-0.3789	-0.3261	-0.7804	-0.7679	-0.609	-0.3321	-0.2767	-0.3709	-0.3905	-0.8898															0.2
5.215	-0.4565	-0.3809	-0.3232	-0.516	-0.271	-1.0863	-0.4714	-0.3482	-0.7253	-0.4098															0.2
5.22	-0.6183	-0.459	-0.7019	-0.5324	-0.6412	-1.8176	-0.9257	-0.7941	-0.468	-0.6697															0.2
5.225	-0.2231	-0.365	-0.3662	-0.2536	-0.5267	-0.5546	-0.3684	-0.6908	-0.5665	-0.7428															0.2
5.23	-0.4902	-0.2266	-0.4574	-0.2885	-0.42	-0.8338	-0.3718	-0.6892	-0.584	-1.0382															0.2
5.235	-0.5954	-0.5367	-0.5568	-0.891	-0.3553	-0.2219	-0.4557	-0.5725	-0.561	-0.3881															0.2
5.24	-0.1481	-0.3877	-0.4029	-0.3425	-0.4615	-1.1417	-0.4962	-0.6725	-1.0114	-0.5296															0.2
5.245	-0.3541	-0.5654	-0.4142	-0.6664	-0.2917	-0.5589	-0.6671	-0.2561	-0.7353	-0.4363															0.2
5.25	-0.5985	-0.3469	-0.4342	-0.5346	-0.3638	-0.5025	-0.5263	-0.1619	-0.4395	-0.4355															0.2
5.255	-0.7109	-0.625	-0.6875	-0.5351	-0.2609	-0.6217	-0.2387	-0.8087	-0.9078	-0.5645															0.2
5.26	-0.512	-0.6072	-0.3754	-0.5497	-0.4465	-0.8316	-0.715	-0.6923	-0.5264	-0.3674															0.2
5.265	-0.6342	-0.3972	-0.8251	-0.5321	-0.3375	-0.7147	-0.3848	-0.3128	-0.7576	-0.3588															0.2
5.27	-0.5484	-0.4823	-0.3098	-0.7347	-0.3804	-1.0367	-0.6997	-0.7121	-0.3551	-0.4721															0.2
5.275	-0.5849	-0.4484	-0.5781	-0.5031	-0.2801	-0.7067	-0.4868	-0.7565	-0.8382	-0.4702															0.2
5.28	-0.7551	-0.3917	-0.5012	-0.624	-0.7752	-0.4163	-0.495	-0.8294	-0.5394	-0.4799															0.2
5.285	-0.4148	-0.3951	-0.7374	-0.1972	-0.4131	-0.68	-0.9494	-0.3087	-1.0191	-0.5326															0.2
5.29	-0.413	-0.4383	-0.5847	-0.6251	-0.2813	-0.8834	-0.4705	-0.596	-0.4237	-0.529															0.2
5.295	-0.6757	-0.3203	-0.609	-0.574	-0.5359	-0.2384	-0.5666	-0.3039	-0.5055	-0.6808															0.2
5.3	-0.3997	-0.563	-0.266	-0.6866	-0.3996	-0.6474	-0.5775	-0.5161	-0.6207	-0.7332															0.2
5.305	-0.7408	-0.5862	-0.3742	-0.5163	-0.9088	-0.8462	-0.3992	-0.6844	-0.3309	-0.4679															0.2
5.31	-0.5886	-0.7606	-0.4069	-0.5159	-0.3477	-1.2169	-0.4284	-0.587	-0.6505	-0.7022															0.2
5.315	-0.3744	-0.218	-0.771	-0.3425	-0.4131	-0.5626	-0.5492	-0.7152	-0.4734	-0.788															0.2
5.32	-0.3976	-0.5766	-0.4461	-0.693	-0.5045	-0.9668	-0.3473	-0.3871	-0.5755	-0.3469															0.2
5.325	-0.9022	-0.5752	-0.42	-0.3165	-0.3241	-1.1184	-0.6949	-0.3701	-0.5974	-0.4773															0.2
5.33	-0.504	-0.2209	-0.5653	-0.3618	-0.4063	-0.4523	-0.3632	-0.5601	-0.59	-0.3677															0.2
5.335	-0.4819	-0.293	-0.4288	-0.5975	-0.5138	-1.0608	-0.3868	-0.5783	-0.6262	-0.3059															0.2
5.34	-0.7381	-0.5244	-0.4078	-0.425	-0.4251	-0.41	-0.3647	-0.4711	-0.5041	-0.972															0.2
5.345	-0.4407	-0.4215	-0.7022	-0.5775	-0.8053	-0.676	-0.3103	-0.3723	-0.473	-0.3787															0.2
5.35	-0.3165	-0.3399	-0.5537	-0.4719	-0.814	-0.9038	-0.7116	-0.2191	-0.2595	-0.9075															0.2
5.355	-0.3186	-0.1842	-0.515	-0.326	-0.5196	-1.1093	-0.5601	-0.8345	-0.5977	-0.5645															0.2003
5.36	-0.4201	-0.8026	-0.5236	-0.3846	-0.7297	-0.6746	-0.3836	-0.8515	-0.7155	-0.7132															0.2003
5.365	-0.4474	-0.3318	-0.5601	-0.4793	-0.8062	-0.4894	-0.3463	-0.4357	-1.21	-0.4828															0.2003
5.37	-0.4033	-0.6597	-0.6421	-0.47	-0.6619	-0.6585	-0.6877	-0.5901	-0.4256	-0.4808															0.2003
5.375	-0.4245	-1.1141	-0.7543	-0.425	-0.4264	-0.6177	-0.5408	-0.4083	-1.1203	-0.8256															0.2003
5.38	-0.3989	-0.739	-0.4952	-0.7671	-0.5534	-0.4135	-0.487	-0.6959	-0.386	-0.6177															0.2005
5.385	-0.7174	-0.4081	-0.6732	-0.208	-0.3792	-0.8736	-0.1628	-0.4517	-0.4843	-0.4726															0.201
5.39	-0.7745	-0.3775	-0.4963	-0.6925	-0.6196	-0.6929	-0.529	-0.3724	-0.9732	-0.6341															0.202
5.395	-0.568	-0.3331	-0.5542	-0.4702	-0.3727	-0.318	-0.4771	-0.315	-0.2751	-0.3731															0.202
5.4	-0.3662	-0.462	-0.548	-0.685	-0.7759	-1.1426	-0.4441	-0.1852	-0.5621	-0.3584															0.204
5.405	-0.2316	-0.3753	-0.5095	-0.752	-0.5391	-0.417	-0.449	-0.6377	-0.8059	-0.5322															0.204
5.41	-0.5782	-0.6654	-0.5391	-0.3177	-0.6081	-0.5697	-0.4629	-0.5088	-0.9879	-0.5169															0.2043
5.415	-0.774	-0.3888	-0.8691	-0.2857	-0.7007	-0.3728	-0.7124	-0.559	-0.3951	-0.4537															0.2043
5.42	-0.6339	-0.765	-0.3497	-0.4231	-0.44	-1.0034	-0.6185	-0.8999	-0.2572	-0.3968															0.2043
5.425	-0.3642	-0.4221	-0.2256	-0.5881	-0.756	-0.7822	-0.3304	-0.3967	-0.5063	-0.6105															0.2043
5.43	-0.4279	-0.3208	-0.2856	-0.4613	-0.4747	-0.7236	-0.7836	-0.6978	-0.3962	-0.4355															0.2043
5.435	-0.3864	-0.2526	-1.0021	-0.2085	-0.4616	-0.4362	-0.8502	-0.5927	-0.7537	-0.3756															0.2043
5.44	-0.5218	-0.5976	-0.4643	-0.5034	-0.3571	-0.5867	-0.4617	-0.7151	-1.0926	-0.6721															0.2043
5.445	-0.4584	-0.6101	-0.2154	-0.4543	-0.4807	-0.5807	-0.3003	-0.5186	-0.6865	-0.2469															0.2043
5.45	-0.8812	-0.472	-0.4826	-0.5749	-0.697	-0.5771	-0.5243	-0.4257	-0.5199	-0.3598															0.2043
5.455	-0.609	-0.2601	-0.7619	-0.3536	-0.5789	-0.6288	-0.443	-0.3276	-0.6767	-1.0318															0.2043
5.46	-0.6193	-0.4596	-0.5324	-0.418	-0.3566	-0.5813	-0.3803	-0.4311	-0.3603	-0.6466															0.2043
5.465	-0.5583	-0.3406	-0.5591	-0.7514	-0.613	-0.3143	-0.5708	-0.7563	-0.5548	-0.4422															0.2047
5.47	-0.4675	-0.8089	-0.4707	-0.6218	-0.5362	-0.4171	-0.4296	-0.6455	-0.4867	-0.6202															0.2047
5.475	-0.4405	-0.2976	-0.7003	-0.4554	-0.4708	-0.7105	-0.57	-0.4627	-0.4846	-0.5175															0.2047
5.48	-0.3417	-0.5138	-0.3614	-0.9381	-0.3157	-1.1245	-0.268	-0.6639	-0.4156	-0.3228															0.2047
5.485	-0.5558	-0.5292	-0.7022	-0.8428	-0.5688	-0.601	-0.4972	-0.4384	-0.5845	-0.4756															0.2047
5.49	-0.5024	-0.4888	-0.7058	-0.3479	-0.6434	-1.14	-1.2377	-0.398	-0.7177	-0.3249															0.2048
5.495	-0.6573	-0.2633	-0.5649	-0.6777	-0.543	-0.6984	-0.4469	-0.5615	-0.7945	-0.7034															0.2066
5.5	-0.6966	-0.8207	-0.3942	-0.3626	-0.9378	-0.9443	-0.3757	-0.5205	-0.729	-0.536															0.2066
5.505	-0.3111	-0.2336	-0.6659	-0.3899	-0.4989	-0.6579	-0.3167	-0.2674	-0.3991	-1.0736															0.2066
5.51	-0.6573	-0.4126	-0.3305	-0.5583	-0.5171	-0.4467	-0.2473	-0.241	-0.6905	-0.8664															0.2066
5.515	-0.4896	-0.4145	-0.4304	-0.3567	-0.8099	-0.603	-0.4011	-0.3218	-0.8261	-0.5202															0.2066
5.52	-0.7567	-0.6247	-0.5169	-0.5241	-0.7615	-0.6905	-0.3488	-0.4764	-1.0786	-0.6288															0.2066
5.525	-0.5057	-0.4205	-0.5753	-0.627	-0.282	-1.3892	-0.7613	-0.3777	-0.7581	-0.1974															0.2066
5.53	-0.5232	-0.5794	-0.4669	-0.3552	-0.9412	-0.5688	-0.4554	-0.501	-0.3675	-0.3587															0.2066
5.535	-0.4578	-0.3193	-0.6658	-0.3545	-0.3057	-0.4731	-0.5885	-0.7119	-0.4298	-0.9019															0.2066
5.54	-0.6896	-0.386	-0.4189	-0.2687	-1.0456	-0.798	-0.7037	-0.5409	-0.7456	-0.3926															0.2066
5.545	-0.4554	-0.6199	-1.1851	-0.8515	-0.6637	-0.8672	-0.6532	-0.5719	-0.9987	-0.356															0.2066
5.55	-0.5827	-0.4898	-0.6609	-0.8542	-1.2737	-0.4632	-1.1298	-0.6604	-0.4128	-0.6113															0.2067
5.555	-0.5369	-0.362	-0.4222	-0.8792	-0.9417	-0.5834	-0.4672	-0.3413	-0.542	-0.6457															0.2067
5.56	-0.3871	-0.4642	-0.3479	-0.6	-0.9511	-0.3828	-0.4347	-0.9544	-0.6752	-0.3982															0.2067
5.565	-0.575	-0.7319	-0.8741	-0.5733	-0.7883	-0.8824	-0.8394	-0.3514	-0.4505	-0.4892															0.2067
5.57	-0.2871	-0.7352	-0.1836	-0.6925	-0.4221	-0.369	-0.7497	-0.3642	-0.585	-0.3077															0.2067
5.575	-0.5814	-0.2233	-0.6857	-0.484	-0.4911	-0.4921	-0.6839	-0.5846	-0.8578	-0.3614															0.2082
5.58	-0.8042	-0.771	-0.8488	-0.5988	-0.4451	-0.8146	-0.3605	-0.6799	-0.7749	-0.428															0.2082
5.585	-0.5688	-0.2199	-1.2145	-0.4844	-0.6497	-0.3692	-0.2916	-0.5935	-0.3616	-0.5447															0.2082
5.59	-0.6764	-0.4205	-1.2323	-0.826	-0.44	-0.352	-0.3616	-0.722	-0.9874	-0.5251															0.2082
5.595	-0.5557	-0.3725	-0.8566	-0.732	-0.6849	-0.6925	-0.4162	-0.4467	-0.6249	-0.5101															0.2082
5.6	-0.6094	-0.5368	-1.1269	-0.2088	-0.8035	-0.5674	-0.3923	-0.3026	-0.5474	-0.5136															0.2082
5.605	-0.3852	-0.293	-0.7994	-0.4816	-0.8122	-1.3896	-0.4383	-1.0099	-0.7535	-0.4742															0.2082
5.61	-0.4788	-0.4459	-0.8916	-0.6161	-0.8201	-0.4296	-0.8913	-0.5052	-0.5357	-0.3614															0.2084
5.615	-0.7503	-0.5824	-0.8014	-0.8312	-0.5445	-0.4891	-0.3899	-0.8535	-0.4801	-0.8691															0.2085
5.62	-0.4388	-0.49	-0.6979	-0.3542	-0.7629	-0.4178	-0.5693	-0.3823	-0.692	-0.9042															0.2092
5.625	-0.228	-0.5911	-0.7894	-0.4569	-0.4255	-0.5357	-0.5225	-0.6694	-0.8496	-0.3637															0.2092
5.63	-0.308	-0.6616	-0.4826	-0.9036	-0.582	-0.8894	-0.572	-0.4237	-0.6333	-1.0056															0.2092
5.635	-0.6637	-0.3897	-0.4932	-0.3844	-0.7857	-0.537	-0.6596	-0.5307	-0.2532	-0.2174															0.2092
5.64	-0.6144	-0.4116	-1.1778	-0.6353	-0.3493	-0.3848	-0.7603	-0.3143	-0.5238	-0.4982															0.2103
5.645	-0.4509	-0.314	-0.5075	-0.3716	-0.6423	-0.6385	-0.5601	-0.6804	-0.3677	-0.4109															0.2119
5.65	-0.7036	-0.4325	-0.4611	-0.3661	-0.8806	-0.5429	-0.868	-0.4142	-0.3974	-0.6019															0.2125
5.655	-0.6006	-0.3436	-0.3432	-0.1947	-0.5519	-0.432	-0.4694	-0.4033	-0.4249	-0.5367															0.2125
5.66	-0.5187	-0.628	-0.1494	-0.7331	-0.3174	-0.9548	-0.7274	-0.2509	-0.7234	-0.6586															0.2125
5.665	-0.4187	-0.8304	-0.6279	-0.4544	-0.4756	-0.7475	-0.7526	-0.28	-0.6567	-0.3977															0.2125
5.67	-0.3794	-0.4985	-0.5868	-0.4952	-0.7297	-0.4446	-0.8303	-0.4237	-0.3087	-0.6503															0.2125
5.675	-0.4654	-0.3203	-0.7594	-0.7367	-0.4901	-0.5346	-0.3594	-0.4176	-0.3982	-0.4088															0.2125
5.68	-0.4284	-0.3855	-0.5314	-0.6679	-0.5365	-0.4446	-0.7494	-0.2364	-0.3655	-0.5744															0.2125
5.685	-0.6989	-0.565	-0.3865	-0.5045	-0.9184	-0.5787	-1.1443	-0.4202	-0.6512	-0.4703															0.2125
5.69	-0.4668	-0.6732	-0.3109	-0.6964	-0.6701	-0.5631	-0.4621	-0.7239	-0.5556	-0.5642															0.2125
5.695	-0.4762	-0.3706	-0.5113	-0.5343	-0.8705	-1.1368	-0.5071	-0.3966	-0.4121	-0.6005															0.2125
5.7	-0.6353	-0.6197	-0.7883	-0.7335	-0.6749	-1.1504	-0.3769	-0.4665	-0.4449	-0.6058															0.2125
5.705	-0.4989	-0.641	-0.7307	-0.2328	-0.7093	-0.4541	-0.5611	-0.4094	-0.7794	-0.4426															0.2133
5.71	-0.4302	-0.7962	-0.4397	-0.357	-0.3876	-0.7079	-0.8574	-0.2122	-0.5648	-0.6316															0.2133
5.715	-0.3279	-0.5018	-0.5046	-0.3699	-0.3898	-0.4543	-0.3306	-0.5826	-0.3085	-0.6422															0.2133
5.72	-0.6163	-0.5359	-0.3894	-0.4963	-0.6714	-0.5814	-1.0324	-0.3362	-0.3794	-0.6813															0.2133
5.725	-0.3622	-0.5303	-0.3296	-0.6876	-0.6779	-0.7593	-0.7312	-0.2519	-0.5715	-0.2628															0.2133
5.73	-0.3957	-0.3736	-0.7736	-0.3033	-0.2475	-0.4697	-0.8196	-0.4913	-0.509	-0.6482															0.2133
5.735	-0.4334	-0.4763	-0.3824	-0.3528	-0.4831	-0.517	-0.6644	-0.6007	-0.3401	-0.6304															0.2133
5.74	-0.2828	-0.3204	-0.273	-0.3844	-0.6124	-0.5765	-0.4454	-0.3206	-0.3848	-0.5731															0.2133
5.745	-0.5301	-0.5636	-0.4745	-0.3306	-0.44	-0.295	-0.6276	-0.4179	-0.6372	-0.1008															0.2137
5.75	-0.5978	-0.4614	-0.2052	-0.4348	-0.5932	-0.3937	-0.8139	-0.5582	-0.3619	-0.5065															0.2137
5.755	-0.6497	-0.3851	-0.4084	-0.3937	-0.3749	-0.6648	-0.4327	-0.5429	-0.689	-0.4587															0.2137
5.76	-0.611	-0.5471	-0.7963	-0.5149	-0.428	-0.3606	-0.4276	-0.4159	-0.5089	-0.6447															0.2137
5.765	-0.7926	-0.3663	-0.6267	-0.3746	-0.8515	-0.5955	-0.5932	-0.3739	-0.3565	-0.3345															0.2137
5.77	-0.4103	-0.5114	-0.5175	-0.4117	-0.7877	-0.7982	-0.6457	-0.4188	-0.5324	-0.4529															0.2137
5.775	-0.3071	-0.4492	-0.5916	-0.2853	-0.3473	-0.7491	-0.7872	-0.32	-0.5545	-0.7879															0.2137
5.78	-0.5434	-0.3448	-0.6	-0.4952	-0.3834	-0.7839	-0.8885	-0.4759	-0.7224	-0.5024															0.2137
5.785	-0.3831	-0.5321	-0.8686	-0.9873	-0.7674	-0.8061	-0.5885	-0.3307	-0.5311	-0.6241															0.2137
5.79	-0.3172	-0.4318	-0.3411	-0.9601	-0.5774	-0.652	-0.475	-0.694	-0.519	-0.4195															0.2137
5.795	-0.8674	-0.869	-0.9361	-0.3922	-0.3698	-0.5342	-0.5402	-0.6204	-0.5506	-0.5786															0.2137
5.8	-0.2707	-0.2453	-0.9496	-0.3912	-0.3743	-0.9551	-0.9926	-0.5586	-0.4894	-0.3456															0.2137
5.805	-0.3637	-0.3915	-0.3471	-0.3413	-0.2601	-1.0478	-0.3193	-0.5979	-0.4879	-0.6194															0.2137
5.81	-0.5662	-0.3761	-0.3245	-0.5751	-0.4893	-0.5625	-0.5468	-0.7777	-0.7268	-1.0198															0.2137
5.815	-0.2872	-0.5352	-0.447	-0.5074	-1.0146	-0.4114	-0.3845	-0.3288	-0.4928	-0.7525															0.2137
5.82	-0.7567	-0.3984	-0.6287	-0.4031	-0.715	-0.5058	-0.5733	-0.8102	-0.5802	-0.4542															0.2137
5.825	-0.4072	-0.6803	-0.5601	-0.4614	-0.7599	-0.4494	-0.5762	-0.4784	-0.3501	-0.5699															0.2137
5.83	-0.7046	-0.3867	-0.3665	-0.9887	-0.3575	-0.347	-0.65	-0.4076	-0.6174	-0.6078															0.2137
5.835	-0.541	-0.3606	-0.3474	-0.3796	-0.7188	-0.648	-0.4954	-0.3164	-0.5298	-1.6923															0.2137
5.84	-0.6514	-0.4593	-0.4983	-0.3432	-0.931	-0.5573	-0.4262	-0.5911	-0.4799	-1.0264															0.2138
5.845	-0.723	-0.7222	-0.502	-0.9997	-0.5034	-0.6083	-0.7269	-0.3751	-0.3412	-0.9399															0.2142
5.85	-0.6137	-0.4103	-0.651	-0.3905	-0.8503	-0.4835	-0.8943	-0.5277	-0.8609	-1.1813															0.2143
5.855	-0.628	-0.6975	-0.5241	-0.4216	-0.5587	-0.8345	-0.8371	-0.2856	-0.4762	-0.718															0.2143
5.86	-0.5683	-0.6835	-0.6559	-0.598	-0.2366	-0.6456	-0.504	-0.3883	-0.4786	-0.9363															0.2143
5.865	-0.5404	-0.2472	-0.5432	-0.5928	-0.6072	-0.3314	-0.6699	-0.1945	-0.1772	-0.7852															0.2143
5.87	-0.2607	-0.5057	-0.2184	-0.4229	-0.7769	-0.7485	-0.3819	-0.7638	-0.6957	-0.4319															0.2143
5.875	-0.7783	-0.2808	-0.2932	-0.7442	-0.4923	-0.777	-0.425	-0.6961	-0.2729	-0.349															0.2143
5.88	-0.2892	-0.7059	-0.2864	-0.9261	-0.5244	-0.4836	-0.5891	-0.2754	-0.8818	-0.4763															0.2143
5.885	-0.5352	-0.5897	-0.3741	-0.466	-0.4749	-0.8333	-0.4085	-0.5418	-0.5684	-0.4163															0.2143
5.89	-0.4311	-0.6209	-0.3391	-0.5857	-0.3898	-0.7152	-0.6588	-0.3507	-0.8272	-0.611															0.2151
5.895	-0.5789	-0.5543	-0.6936	-0.4659	-0.3848	-0.9094	-0.5518	-0.2338	-0.6795	-0.4974															0.2156
5.9	-0.5818	-0.4696	-0.4777	-0.5761	-0.3927	-0.4958	-0.4122	-0.6428	-0.3283	-0.4311															0.2156
5.905	-0.7537	-0.5164	-0.3632	-0.4385	-0.5832	-0.4906	-0.3867	-0.2162	-0.3514	-0.5649															0.2156
5.91	-0.4445	-0.5317	-0.6488	-0.415	-0.6677	-0.3486	-1.0299	-0.823	-0.5418	-0.6024															0.2156
5.915	-0.9022	-0.2677	-0.6047	-0.6847	-1.1689	-0.628	-0.7123	-0.3944	-0.4805	-0.4943															0.2156
5.92	-0.3503	-0.5082	-0.4435	-0.6913	-0.6959	-0.6326	-0.3154	-0.4701	-0.641	-0.8578															0.2156
5.925	-0.3508	-0.327	-0.3721	-0.7399	-0.387	-0.4396	-0.3684	-0.4744	-0.6162	-0.4661															0.2156
5.93	-0.4358	-0.6396	-0.4681	-0.4977	-1.1821	-0.7488	-0.6218	-0.6452	-0.7793	-0.573															0.2156
5.935	-0.4693	-0.3347	-0.3795	-0.2799	-0.3214	-0.9518	-0.6221	-0.5977	-0.3992	-0.3376															0.2156
5.94	-0.29	-0.4991	-0.3782	-0.3419	-0.9231	-0.8067	-0.9108	-0.7542	-0.5608	-0.7774															0.2156
5.945	-0.2046	-0.6762	-0.5413	-0.421	-0.8902	-0.5424	-0.4469	-0.5857	-0.6301	-0.6487															0.2159
5.95	-0.5861	-0.5837	-0.5301	-0.2508	-0.6536	-0.5557	-0.7483	-0.4066	-0.8267	-1.1234															0.2164
5.955	-0.417	-0.4308	-0.2996	-0.6997	-0.3526	-0.9984	-0.4764	-0.4483	-0.3949	-0.7167															0.2164
5.96	-0.4331	-0.5034	-0.5369	-0.4324	-0.69	-0.4422	-0.6298	-0.4976	-0.6896	-0.4478															0.2164
5.965	-0.7312	-0.3254	-0.612	-0.5488	-0.5186	-0.815	-0.8519	-0.815	-0.4851	-0.4878															0.2164
5.97	-0.524	-0.5871	-0.5953	-0.434	-0.3161	-0.9889	-0.7198	-0.361	-0.2948	-0.2859															0.2166
5.975	-1.1936	-0.3594	-0.4453	-0.2024	-0.4106	-0.6617	-0.9513	-0.6002	-0.4162	-0.6567															0.2174
5.98	-0.4849	-0.5629	-0.4216	-0.6304	-0.4322	-0.3947	-0.6959	-0.5383	-0.3121	-0.3609															0.2174
5.985	-0.2363	-0.3228	-0.5075	-0.5032	-0.8497	-0.4728	-0.8149	-0.9567	-0.4589	-0.6279															0.2174
5.99	-0.2421	-0.4882	-0.4919	-0.6477	-0.6508	-0.5733	-0.5561	-0.6244	-0.333	-0.7385															0.2174
5.995	-0.4569	-0.4427	-0.3162	-0.652	-0.5227	-0.4346	-0.928	-0.2816	-0.4625	-0.9168															0.2174
6	-0.4051	-0.5648	-0.4312	-0.4775	-0.3494	-0.4121	-0.531	-0.5606	-0.723	-0.6634															0.2176
6.005	-0.5206	-0.3768	-0.5071	-0.4499	-0.6186	-1.1089	-0.3142	-0.6302	-0.5656	-0.4877															0.2191
6.01	-0.484	-0.3351	-0.4182	-0.836	-0.6945	-1.06	-0.6002	-0.5901	-0.3222	-0.5345															0.2191
6.015	-0.4616	-0.5556	-0.4864	-0.674	-0.4126	-0.5749	-0.6258	-0.604	-0.605	-0.9718															0.2199
6.02	-0.4862	-0.3887	-0.4224	-0.1785	-0.5386	-0.6536	-0.7638	-0.3728	-0.5202	-0.6963															0.2199
6.025	-0.4163	-0.4126	-0.4473	-0.388	-0.635	-0.8431	-0.4865	-0.7606	-0.3096	-0.4435															0.2199
6.03	-0.7266	-0.1643	-0.5679	-0.5811	-0.6684	-0.6871	-0.5822	-0.7795	-0.602	-0.3499															0.2205
6.035	-0.7343	-0.3559	-0.2938	-0.2678	-0.6401	-0.6281	-0.4161	-0.7111	-0.4496	-0.2217															0.2205
6.04	-0.6359	-0.7075	-0.461	-0.6424	-0.8657	-0.8572	-0.6933	-0.4996	-0.5489	-0.6019															0.2205
6.045	-0.5231	-0.4876	-0.7345	-0.475	-0.6497	-0.7854	-0.8608	-0.3203	-0.6668	-0.3532															0.2209
6.05	-0.5953	-0.2785	-0.6779	-0.419	-0.7168	-0.4459	-0.7025	-0.8001	-0.5931	-0.9097															0.2209
6.055	-0.3549	-0.4467	-0.5405	-0.5231	-0.6882	-0.9128	-0.7499	-0.4242	-0.7149	-0.618															0.2209
6.06	-0.4507	-0.2659	-0.3388	-0.2943	-0.5935	-0.5157	-0.6712	-0.4106	-0.5679	-0.6233															0.2209
6.065	-0.3827	-0.3835	-0.798	-0.9338	-0.7823	-0.7725	-0.4245	-0.6368	-0.7108	-0.5445															0.2209
6.07	-0.3179	-0.5771	-0.6324	-0.4172	-1.2351	-1.0604	-1.2102	-0.6963	-1.1778	-0.5328															0.2209
6.075	-0.6248	-0.3676	-0.7994	-0.6357	-0.7295	-0.4897	-0.5473	-0.6289	-0.5875	-0.6908															0.2217
6.08	-0.5634	-0.3441	-0.3082	-0.5153	-0.6688	-1.0848	-0.4757	-0.44	-0.5744	-0.6571															0.2217
6.085	-0.3602	-0.6535	-0.8682	-0.6356	-0.856	-0.4283	-0.44	-0.5384	-0.3261	-0.2425															0.2217
6.09	-0.6304	-0.7055	-0.7476	-0.3813	-0.8457	-0.7897	-0.5765	-0.5206	-0.42	-0.4108															0.2217
6.095	-0.714	-0.419	-0.5576	-0.3179	-1.201	-0.7738	-0.5349	-0.7989	-0.3493	-0.4543															0.222
6.1	-0.5198	-0.4461	-0.766	-0.4064	-1.0815	-0.831	-0.6947	-0.5791	-0.6165	-0.7763															0.222
6.105	-0.4164	-0.3057	-0.4002	-0.4365	-0.8641	-0.9993	-0.4209	-0.5651	-0.8129	-0.8224															0.222
6.11	-0.5111	-0.4156	-0.6754	-0.7189	-0.4696	-0.5477	-0.5912	-0.7865	-0.7979	-0.558															0.222
6.115	-0.3632	-0.5297	-0.3747	-0.4357	-0.8076	-0.5971	-0.4618	-0.7454	-0.3805	-0.277															0.222
6.12	-0.3102	-0.6144	-0.3281	-0.2738	-0.5904	-0.7737	-0.4955	-0.743	-0.9014	-0.2437															0.222
6.125	-0.4143	-0.5779	-0.7404	-0.902	-0.8972	-0.8944	-0.4995	-0.799	-0.4296	-0.4084															0.222
6.13	-0.5838	-0.2304	-0.4404	-0.7982	-0.7811	-0.5598	-0.3243	-0.3492	-0.3928	-0.438															0.2222
6.135	-0.4964	-0.3719	-0.4732	-0.371	-0.8445	-0.7375	-0.5125	-0.4883	-0.8504	-0.6519															0.2222
6.14	-0.4076	-0.4176	-0.5585	-0.7235	-0.7265	-0.4702	-0.7809	-0.4591	-0.5197	-0.2568															0.2222
6.145	-0.5528	-0.4751	-0.5364	-0.5823	-0.6136	-1.2213	-0.5006	-0.8613	-0.7425	-0.2823															0.2222
6.15	-0.5449	-0.3795	-0.5306	-0.3298	-1.0701	-0.9361	-0.6215	-0.8674	-0.3617	-0.2737															0.2222
6.155	-0.2937	-0.55	-0.4299	-0.207	-0.7445	-0.8053	-0.5369	-0.3346	-0.7791	-0.6487															0.2242
6.16	-0.636	-0.4498	-0.5208	-0.5156	-1.1	-0.8855	-0.7684	-0.4845	-0.7114	-0.7383															0.2242
6.165	-0.4055	-0.4698	-0.5233	-0.3617	-0.9151	-0.5748	-0.451	-0.4719	-0.4139	-0.3455															0.2244
6.17	-0.4707	-0.389	-0.4482	-0.4424	-0.8261	-0.8215	-0.4185	-0.586	-0.4611	-0.6467															0.2244
6.175	-0.4183	-0.4523	-0.4433	-0.5561	-1.0135	-0.4281	-0.4649	-0.5157	-0.7801	-0.7434															0.2244
6.18	-0.2646	-1.0168	-0.4314	-0.6707	-0.7698	-0.6038	-0.3916	-0.4376	-0.6872	-0.7437															0.2244
6.185	-0.5594	-0.844	-0.5582	-0.5804	-0.6372	-0.5309	-0.2086	-0.5504	-0.8835	-0.5498															0.2252
6.19	-0.3564	-0.4214	-0.277	-0.5603	-1.0031	-0.5726	-0.6941	-0.4117	-0.6002	-0.4652															0.2252
6.195	-0.4431	-0.2472	-0.2742	-0.7637	-0.6261	-0.5916	-0.3522	-0.471	-0.498	-0.8455															0.2252
6.2	-0.4049	-0.491	-0.3805	-0.4581	-0.5637	-0.509	-0.4502	-0.3714	-0.5621	-0.3942															0.2252
6.205	-0.9245	-0.6176	-0.5471	-0.52	-1.2803	-0.8758	-0.3097	-0.4993	-0.3913	-0.7255															0.2252
6.21	-0.4587	-0.5825	-0.4938	-0.5093	-0.7853	-0.8865	-0.4609	-0.617	-0.1698	-0.239															0.2252
6.215	-0.2863	-0.2203	-0.6616	-0.7292	-1.0469	-1.0894	-0.5962	-0.6613	-0.2065	-0.7468															0.2252
6.22	-0.498	-0.5996	-0.4495	-0.3031	-0.5783	-0.5334	-0.979	-0.6089	-0.5293	-0.5588															0.2252
6.225	-0.3779	-0.4174	-0.3279	-0.4917	-1.5463	-0.8115	-0.5904	-0.2048	-1.0707	-0.3434															0.2252
6.23	-0.8354	-0.3097	-0.4298	-0.8396	-1.0608	-0.4727	-0.7681	-0.5849	-0.5456	-0.3331															0.2252
6.235	-0.4124	-0.3025	-0.8712	-0.614	-0.8273	-0.8044	-0.5121	-0.4222	-0.5322	-0.4983															0.2252
6.24	-0.3415	-0.486	-0.6057	-0.9718	-1.4396	-0.8959	-0.4533	-0.5962	-0.5326	-0.567															0.2252
6.245	-0.6377	-0.5676	-0.6222	-0.3918	-0.6272	-0.4993	-0.3698	-0.3634	-0.4424	-0.3992															0.2252
6.25	-0.5132	-0.3475	-0.708	-0.6684	-0.8312	-0.9658	-0.3777	-0.3989	-0.4252	-0.7254															0.2252
6.255	-0.3412	-0.3894	-0.6904	-0.3896	-0.7003	-0.6682	-0.5464	-0.4872	-0.5985	-0.321															0.2252
6.26	-0.6869	-0.6073	-0.5345	-0.6633	-0.7622	-0.8718	-1.046	-0.267	-0.7993	-0.9059															0.2252
6.265	-0.9433	-0.4638	-0.4492	-0.4077	-1.5936	-0.8779	-0.474	-0.5834	-0.65	-0.5335															0.2258
6.27	-0.4177	-0.6004	-0.4597	-0.3627	-0.4944	-1.3584	-0.6664	-0.499	-0.7485	-0.4634															0.2258
6.275	-0.3362	-0.4967	-0.5993	-0.4374	-0.761	-0.5428	-0.4973	-1.0324	-0.2992	-0.8114															0.2258
6.28	-0.3093	-0.5328	-1.0838	-0.7619	-0.7331	-1.0553	-0.3599	-0.6089	-1.1044	-0.4789															0.2258
6.285	-0.718	-0.4663	-0.5394	-0.6158	-0.6226	-0.429	-0.4485	-0.5868	-1.0351	-0.4675															0.2258
6.29	-0.4941	-0.4573	-0.3615	-0.5921	-1.0676	-0.5796	-0.7178	-0.7696	-1.158	-0.5174															0.2259
6.295	-0.4136	-0.5417	-0.9412	-0.7722	-1.0418	-1.1313	-0.5182	-0.6259	-0.3054	-0.8746															0.2259
6.3	-0.5598	-0.5677	-0.6394	-0.5022	-1.3732	-0.8201	-0.8265	-0.4949	-0.4445	-0.8835															0.2259
6.305	-0.3226	-0.5931	-0.7166	-0.5631	-0.6746	-0.6735	-0.1174	-0.4234	-0.7081	-0.6494															0.226
6.31	-0.3685	-0.63	-0.6074	-0.7822	-0.6816	-1.8256	-0.7379	-0.3584	-0.3013	-0.6111															0.226
6.315	-0.2886	-0.9004	-0.4567	-0.5626	-0.8184	-0.8039	-0.7297	-0.4087	-0.781	-0.5133															0.226
6.32	-0.4025	-0.7236	-0.5133	-0.7571	-0.7541	-1.3709	-0.6584	-0.3916	-0.7221	-0.5682															0.2273
6.325	-0.4944	-0.4733	-0.5542	-0.5006	-1.4761	-0.8854	-0.3937	-0.5501	-0.6966	-0.4599															0.2273
6.33	-0.2531	-0.5685	-0.1365	-0.398	-0.935	-0.7698	-0.4228	-0.8267	-0.894	-0.6004															0.2281
6.335	-0.517	-0.4366	-0.8567	-0.4004	-0.5547	-0.8008	-0.7416	-0.537	-0.7904	-0.5437															0.2281
6.34	-0.6755	-0.3141	-0.7411	-0.6465	-0.8858	-0.6205	-0.5304	-0.4904	-0.4836	-0.4805															0.2281
6.345	-0.4981	-0.3958	-0.3332	-0.4567	-1.0246	-0.8679	-0.697	-0.7168	-1.2245	-0.4935															0.2281
6.35	-0.5568	-0.4819	-0.6089	-0.4869	-0.2871	-0.6022	-0.5069	-0.8868	-0.7129	-0.3506															0.2281
6.355	-0.4473	-0.507	-0.4846	-0.4292	-1.106	-0.9597	-0.4404	-0.6812	-0.3823	-0.5367															0.2281
6.36	-0.5165	-0.5016	-0.6709	-0.2546	-0.7324	-0.4785	-0.5695	-0.4091	-0.8896	-0.6473															0.2281
6.365	-0.2952	-0.4121	-0.598	-0.3826	-1.3747	-0.6022	-0.4386	-0.371	-0.7085	-0.3545															0.2281
6.37	-0.9229	-0.7511	-0.4574	-0.5096	-0.8789	-0.9012	-0.5583	-1.042	-0.389	-0.8171															0.2281
6.375	-0.4296	-0.3087	-0.3922	-0.2959	-0.847	-0.487	-0.4994	-0.7411	-0.6197	-0.9338															0.2281
6.38	-0.4129	-0.2092	-0.2957	-0.7483	-1.4101	-0.4841	-0.5791	-0.6991	-1.0597	-0.4682															0.2281
6.385	-0.3998	-0.7782	-0.5903	-0.4926	-0.7297	-0.5494	-0.293	-0.6944	-0.6704	-0.279															0.2282
6.39	-0.4688	-0.7451	-0.2935	-0.5599	-1.0306	-0.9129	-0.3772	-0.6677	-0.4472	-0.6295															0.2304
6.395	-0.616	-0.2786	-0.4305	-0.3939	-1.2102	-0.6192	-0.4715	-0.5267	-1.0068	-0.2183															0.2309
6.4	-1.1586	-0.6402	-0.2701	-0.7268	-0.7849	-0.7604	-0.7857	-0.2703	-0.4419	-0.6494															0.2309
6.405	-0.5271	-0.616	-0.6716	-0.5005	-0.4021	-0.44	-0.4197	-0.5639	-0.7019	-0.5269															0.2312
6.41	-0.8335	-0.3963	-0.9632	-0.7159	-0.8936	-0.5884	-0.5411	-0.4546	-0.4558	-0.8858															0.232
6.415	-0.6866	-0.1449	-0.8802	-0.4077	-0.6297	-0.3758	-0.4635	-0.3837	-0.6195	-0.5043															0.232
6.42	-0.7893	-0.404	-0.9045	-1.1777	-1.6575	-0.764	-0.5418	-0.5451	-0.6944	-0.4315															0.232
6.425	-1.0641	-0.4813	-1.2443	-0.4812	-0.536	-0.7109	-0.6437	-0.5566	-0.6741	-0.8041															0.2322
6.43	-0.9155	-0.7434	-0.8341	-0.5955	-1.1719	-0.8635	-1.0842	-0.7732	-0.585	-1.5346															0.2322
6.435	-0.8401	-0.8229	-0.7143	-0.5089	-1.0948	-0.7135	-0.9012	-0.5157	-1.0088	-0.4439															0.2322
6.44	-0.5667	-0.6669	-0.6094	-0.9794	-0.9071	-1.0303	-1.1519	-0.8943	-1.3148	-1.7472															0.2322
6.445	-0.8357	-0.7348	-1.4468	-0.5	-1.0374	-1.0536	-0.6343	-0.8328	-0.7412	-1.0811															0.2337
6.45	-0.68	-0.7957	-1.1189	-1.5174	-1.4132	-1.854	-1.5526	-1.1129	-1.1004	-1.1391															0.2337
6.455	-1.0081	-0.5713	-1.2005	-0.4765	-1.1033	-1.7108	-0.5189	-1.2424	-2.0918	-0.6725															0.2337
6.46	-1.0577	-0.6938	-0.7577	-1.3218	-1.6403	-0.9293	-2.0535	-0.7608	-0.9072	-0.5427															0.2337
6.465	-0.7535	-0.3078	-2.0933	-0.459	-0.6094	-0.9605	-1.3859	-1.1382	-0.8113	-0.9538															0.2342
6.47	-0.8785	-1.1369	-1.9807	-2.5279	-1.3389	-1.322	-1.5602	-1.0146	-1.5021	-2.8646															0.2357
6.475	-1.1099	-0.3848	-1.2361	-0.7892	-1.5419	-2.5412	-0.3784	-1.3973	-2.1706	-0.6458															0.2357
6.48	-2.034	-1.1935	-0.7959	-1.7163	-2.0634	-1.1893	-1.6977	-0.8359	-0.8417	-1.4348															0.2357
6.485	-0.6642	-0.4968	-1.7678	-1.0768	-1.3944	-1.3073	-1.4804	-0.7483	-0.8976	-1.1818															0.2357
6.49	-0.9145	-1.1973	-2.1094	-2.2781	-2.0511	-2.469	-1.9074	-1.124	-1.3215	-3.1132															0.2357
6.495	-1.5831	-0.3044	-1.5088	-0.9446	-1.6571	-2.3217	-0.7257	-2.1006	-2.0246	-0.8959															0.2357
																									0.2357
																									0.2357
																									0.2357
																									0.2357
																									0.2357
																									0.2357
																									0.2357
																									0.2357
																									0.2357
																									0.2357
																									0.2357
																									0.2357
																									0.2357
																									0.2357
																									0.2357
																									0.2357
																									0.2357
																									0.2357
																									0.2357
																									0.2357
																									0.2357
																									0.2357
																									0.2357
																									0.2357
																									0.2357
																									0.2357
																									0.2357
																									0.2357
																									0.2357
																									0.2357
																									0.2357
																									0.2357
																									0.2357
																									0.2357
																									0.2357
																									0.2357
																									0.2357
																									0.2357
																									0.2357
																									0.2357
																									0.2357
																									0.2357
																									0.2357
																									0.2357
																									0.2357
																									0.2357
																									0.2357
																									0.236
																									0.2364
																									0.2364
																									0.2364
																									0.2364
																									0.237
																									0.2396
																									0.2396
																									0.2396
																									0.2396
																									0.2404
																									0.2404
																									0.2404
																									0.2404
																									0.2404
																									0.2404
																									0.2404
																									0.2404
																									0.2404
																									0.2404
																									0.2419
																									0.2419
																									0.2426
																									0.2426
																									0.2426
																									0.2426
																									0.2426
																									0.2434
																									0.2434
																									0.2439
																									0.2439
																									0.2439
																									0.2439
																									0.2439
																									0.2439
																									0.2439
																									0.2439
																									0.2439
																									0.2439
																									0.2439
																									0.2448
																									0.2448
																									0.2448
																									0.2448
																									0.2452
																									0.2483
																									0.2485
																									0.2485
																									0.2485
																									0.2485
																									0.2485
																									0.2485
																									0.2496
																									0.2498
																									0.2498
																									0.2498
																									0.2498
																									0.25
																									0.25
																									0.25
																									0.25
																									0.25
																									0.25
																									0.25
																									0.25
																									0.25
																									0.25
																									0.25
																									0.25
																									0.25
																									0.25
																									0.25
																									0.25
																									0.25
																									0.25
																									0.25
																									0.2514
																									0.2514
																									0.2514
																									0.2519
																									0.2519
																									0.2519
																									0.2525
																									0.2525
																									0.2525
																									0.2525
																									0.2525
																									0.2525
																									0.2525
																									0.2532
																									0.2532
																									0.2532
																									0.2541
																									0.255
																									0.255
																									0.255
																									0.255
																									0.255
																									0.255
																									0.255
																									0.255
																									0.255
																									0.255
																									0.255
																									0.255
																									0.255
																									0.255
																									0.255
																									0.2555
																									0.2566
																									0.2575
																									0.2577
																									0.2577
																									0.2577
																									0.2577
																									0.2577
																									0.2577
																									0.2577
																									0.2577
																									0.2577
																									0.2577
																									0.2577
																									0.2577
																									0.2577
																									0.2577
																									0.2587
																									0.2587
																									0.2587
																									0.2587
																									0.2587
																									0.2587
																									0.2587
																									0.2588
																									0.26
																									0.26
																									0.2601
																									0.2601
																									0.2601
																									0.2606
																									0.2606
																									0.2606
																									0.2617
																									0.2635
																									0.2635
																									0.2635
																									0.2635
																									0.2635
																									0.2635
																									0.2635
																									0.2635
																									0.2635
																									0.2635
																									0.2635
																									0.2635
																									0.2635
																									0.2635
																									0.2635
																									0.2635
																									0.2635
																									0.2638
																									0.2646
																									0.2657
																									0.2657
																									0.2661
																									0.2678
																									0.2678
																									0.2678
																									0.2678
																									0.2678
																									0.2678
																									0.2688
																									0.2697
																									0.2703
																									0.2703
																									0.2703
																									0.2703
																									0.2717
																									0.272
																									0.272
																									0.272
																									0.272
																									0.272
																									0.272
																									0.2724
																									0.2726
																									0.2727
																									0.2727
																									0.2727
																									0.2727
																									0.2727
																									0.2727
																									0.2727
																									0.2727
																									0.2727
																									0.2727
																									0.2727
																									0.2727
																									0.2727
																									0.2729
																									0.2731
																									0.274
																									0.274
																									0.274
																									0.274
																									0.2741
																									0.2741
																									0.2749
																									0.2749
																									0.2749
																									0.2749
																									0.2749
																									0.2749
																									0.2749
																									0.2749
																									0.2749
																									0.2749
																									0.2749
																									0.2749
																									0.2749
																									0.2749
																									0.2756
																									0.2756
																									0.2756
																									0.2758
																									0.2768
																									0.2772
																									0.2774
																									0.2774
																									0.2774
																									0.2776
																									0.2776
																									0.2776
																									0.2776
																									0.2776
																									0.2776
																									0.2776
																									0.2776
																									0.2776
																									0.2786
																									0.2791
																									0.2796
																									0.2812
																									0.2812
																									0.2821
																									0.2821
																									0.2822
																									0.2822
																									0.2828
																									0.2828
[truncated: 804 more rows]
[truncated: 35 more columns]
