# Supplementary material for: Neocortical Rebound Depolarization Enhances Visual Perception
Source: PLoS Biol. 2015 Aug 14;13(8):e1002231. doi: 10.1371/journal.pbio.1002231 (PMC4537103; doi:10.1371/journal.pbio.1002231)
Supplement: S4 Data — Excel spreadsheet containing the underlying numerical data for Fig 4. Membrane potential traces used to plot Fig 4B and individual values used to plot means ± SEMs of Fig 4C–4E are contained. (XLSX) [file pbio.1002231.s004.xlsx]

## Sheet: Sheet1
Figure 4
Fig 4B						Fig. 4C							Fig. 4D								Fig. 4E
						∆Orientation = 0			∆Orientation = 90					∆Orientation = 0			∆Orientation = 90					∆Orientation = 0			∆Orientation = 90
Time (s)	Flash-only	Drift-only	Flash+Drift	Linear sum		0-2 mV	2-4 mV	4-6 mV	0-2 mV	2-4 mV	4-6 mV		SOA (s)	0.05	0.5	3	0.05	0.5	3		Difference from preferred orientation	0	45	90	0	45	90
-0.99	-0.5391	1.995	-1.156	1.4559		-1.3712	1.5648	2.3841	-0.8514	2.544	1.3809		0.05	62.4154	53.9721	92.7923	35.7342	61.4814	81.6569		0	58.0511	140.67	53.9721	75.1099	103.183	61.4814
-0.98	-0.4842	1.7555	-1.2858	1.2713		1.3892	-0.8066	3.6946	-1.4396	-2.6052	1.6544		0.5	30.4602	140.67	49.2303	46.7378	103.183	101.074		45	57.9911	63.3102	99.9091	83.0503	59.6009	60.943
-0.97	-0.3102	1.596	-1.2799	1.2858		-0.1796	1.2312	0.0854	2.0462	0.4575	2.2672		2	78.3015	99.9091	116.723	84.7774	60.943	126.319		90	76.7126	105.439	157.327	84.6746	73.6692	78.6252
-0.96	-0.238	1.5177	-1.2377	1.2797		-0.6245	0.7675	3.1752	-1.3137	0.5459	0.621				157.327			78.6252				81.46	49.1395	50.1239	77.0418	30.1665	47.6985
-0.95	0.0015367	1.3857	-1.2099	1.3873		-1.8537	2.4152	3.6285	-0.08	-0.5052	3.0942				50.1239			47.6985					64.3389	87.6689		77.0289	65.1404
-0.94	0.2691	1.3628	-1.1892	1.6318		-0.4966			0.7488	0.4133	5.4773				87.6689			65.1404					67.7781	92.2962		61.5716	73.3289
-0.93	0.6786	1.3361	-1.3002	2.0148		0.3657			-2.0989	2.4287	2.6189				58.0511			75.1099					76.1459	115.76		64.8661	86.4956
-0.92	0.937	1.211	-1.4714	2.148		1.3883				0.3483	2.0957				92.2962			73.3289					78.6404	123.676		85.31	84.7503
-0.91	0.9974	1.1654	-1.4133	2.1628		-1.0887					2.9818				115.76			86.4956					84.5858	90.4283		85.9126	55.6108
-0.9	1.464	0.9466	-1.36	2.4106		-0.7219									123.676			84.7503						67.3526			51.2731
-0.89	2.0454	0.9094	-1.4365	2.9548											90.4283			55.6108						78.4668			67.1028
-0.88	1.8181	0.6467	-1.4843	2.4648											67.3526			51.2731						80.6924			62.1173
-0.87	1.6452	0.4056	-1.4774	2.0508											67.7781			61.5716						60.6535			57.5214
-0.86	1.3675	0.1794	-1.3595	1.5468											76.1459			64.8661
-0.85	1.0588	0.0363	-1.1641	1.0951											78.4668			67.1028
-0.84	0.8882	-0.0588	-1.1034	0.8294											57.9911			83.0503
-0.83	0.8758	-0.0403	-1.0431	0.8355											76.7126			84.6746
-0.82	1.0851	-0.1125	-0.9553	0.9726											81.46			77.0418
-0.81	1.1613	-0.2461	-1.0046	0.9151											63.3102			59.6009
-0.8	1.1661	-0.223	-0.9492	0.943											105.439			73.6692
-0.79	0.9999	-0.1953	-0.7559	0.8046											80.6924			62.1173
-0.78	0.7412	-0.1775	-0.811	0.5637											49.1395			30.1665
-0.77	0.7135	-0.3398	-0.9737	0.3737											60.6535			57.5214
-0.76	0.7012	-0.5877	-0.9842	0.1134											78.6404			85.31
-0.75	0.5529	-0.7355	-0.8917	-0.1826											84.5858			85.9126
-0.74	0.5225	-0.7695	-0.7958	-0.247											64.3389			77.0289
-0.73	0.5112	-0.7944	-0.887	-0.2832
-0.72	0.678	-0.7955	-0.9127	-0.1174
-0.71	0.9549	-0.8877	-1.0382	0.0673
-0.7	0.9503	-0.9838	-0.9927	-0.0336
-0.69	0.8651	-0.9313	-0.9507	-0.0662
-0.68	0.7944	-0.9019	-0.8286	-0.1075
-0.67	0.8382	-0.9309	-0.6737	-0.0927
-0.66	0.6617	-0.9529	-0.4815	-0.2912
-0.65	0.6124	-0.8649	-0.3844	-0.2525
-0.64	0.5506	-0.7616	-0.2288	-0.2109
-0.63	0.6826	-0.6908	-0.2415	-0.008198
-0.62	0.7828	-0.6197	-0.3244	0.1631
-0.61	0.7996	-0.7494	-0.3517	0.0502
-0.6	0.8438	-0.6685	-0.4812	0.1752
-0.59	0.6822	-0.4637	-0.5177	0.2185
-0.58	0.6136	-0.4371	-0.5265	0.1765
-0.57	0.7304	-0.5189	-0.5098	0.2114
-0.56	0.7661	-0.5181	-0.4221	0.248
-0.55	0.6372	-0.3017	-0.5306	0.3356
-0.54	0.4351	-0.3012	-0.5664	0.1339
-0.53	0.4816	-0.3745	-0.3292	0.1071
-0.52	0.5235	-0.2361	-0.3994	0.2874
-0.51	0.6917	-0.2297	-0.5289	0.462
-0.5	0.761	-0.304	-0.453	0.457
-0.49	0.7567	-0.3094	-0.3848	0.4474
-0.48	0.6619	-0.4462	-0.2934	0.2156
-0.47	0.4416	-0.7416	-0.2214	-0.3
-0.46	0.2222	-0.825	-0.2463	-0.6028
-0.45	-0.0831	-0.7034	-0.2754	-0.7865
-0.44	-0.2806	-0.5164	-0.3497	-0.797
-0.43	-0.2949	-0.4406	-0.2778	-0.7355
-0.42	-0.4868	-0.4401	-0.4715	-0.9269
-0.41	-0.7833	-0.2922	-0.4354	-1.0755
-0.4	-1.0047	-0.4208	-0.3548	-1.4255
-0.39	-1.3235	-0.5524	-0.3973	-1.8759
-0.38	-1.4828	-0.575	-0.3966	-2.0578
-0.37	-1.5518	-0.6723	-0.3345	-2.2242
-0.36	-1.5452	-0.6352	-0.25	-2.1804
-0.35	-1.5874	-0.5889	-0.3215	-2.1763
-0.34	-1.7182	-0.5579	-0.4208	-2.2761
-0.33	-1.5107	-0.4551	-0.4318	-1.9658
-0.32	-1.4158	-0.307	-0.1725	-1.7227
-0.31	-1.3116	-0.0109	0.1306	-1.3225
-0.3	-1.2424	0.0542	0.3418	-1.1881
-0.29	-1.2233	-0.0296	0.5214	-1.2529
-0.28	-1.107	0.0418	0.5679	-1.0652
-0.27	-1.1989	0.2405	0.6536	-0.9584
-0.26	-1.1883	0.3878	1.0188	-0.8005
-0.25	-1.0645	0.4163	1.3718	-0.6482
-0.24	-0.7839	0.2689	1.4064	-0.515
-0.23	-0.6146	0.2687	1.7105	-0.3459
-0.22	-0.6778	0.3225	1.7037	-0.3553
-0.21	-0.7367	0.3235	1.6717	-0.4132
-0.2	-0.8971	0.2566	1.839	-0.6405
-0.19	-0.9634	0.2096	1.8569	-0.7539
-0.18	-1.1543	0.254	1.8321	-0.9003
-0.17	-1.4539	0.2599	1.7781	-1.194
-0.16	-1.5592	0.1475	1.6818	-1.4117
-0.15	-1.6511	0.1938	1.6501	-1.4573
-0.14	-1.4835	0.1787	1.4873	-1.3049
-0.13	-1.5639	0.1657	1.5422	-1.3982
-0.12	-1.5352	0.256	1.7519	-1.2793
-0.11	-1.4386	0.2087	1.899	-1.2299
-0.1	-1.3216	0.2972	2.1119	-1.0243
-0.09	-1.1389	0.3514	2.2309	-0.7875
-0.08	-0.8122	0.5092	2.1018	-0.303
-0.07	-0.1677	0.6677	2.0332	0.5
-0.06	0.2264	0.6923	1.8253	0.9187
-0.05	0.4292	0.7977	1.6582	1.2269
-0.04	0.6044	0.9518	1.8292	1.5562
-0.03	0.654	0.7956	1.7761	1.4495
-0.02	0.7621	0.7345	1.6778	1.4966
-0.01	0.7409	0.6784	1.8587	1.4194
0	0.8922	0.8446	2.1697	1.7368
0.01	1.137	1.0494	2.3074	2.1864
0.02	1.3653	1.227	2.3625	2.5923
0.03	1.2745	1.3747	2.4422	2.6492
0.04	1.2274	1.5239	2.2679	2.7513
0.05	1.3095	1.6066	2.2641	2.9161
0.06	1.1415	1.7099	2.2715	2.8514
0.07	0.758	1.7615	2.1459	2.5196
0.08	0.4409	1.641	1.9417	2.0819
0.09	0.2791	1.7327	2.1078	2.0118
0.1	0.4233	1.8615	2.4746	2.2848
0.11	3.0137	1.947	3.5295	4.9607
0.12	8.5528	1.8588	5.8572	10.4115
0.13	12.6143	1.7372	9.4168	14.3515
0.14	13.6543	1.6464	12.8753	15.3007
0.15	13.1696	1.5414	14.3546	14.711
0.16	12.1979	1.4108	14.2273	13.6087
0.17	10.584	1.1204	13.7441	11.7044
0.18	9.1659	0.761	13.1678	9.9269
0.19	7.9395	0.5506	12.0592	8.4902
0.2	6.8397	0.5874	10.6415	7.427
0.21	6.1038	0.5924	9.3	6.6962
0.22	5.9712	0.6253	8.5296	6.5965
0.23	6.1965	0.6604	8.8397	6.8569
0.24	5.9608	0.543	8.9105	6.5037
0.25	5.8407	0.4613	8.5007	6.302
0.26	5.6017	0.4784	7.4922	6.0801
0.27	4.8475	0.7025	6.5561	5.55
0.28	3.6604	0.8081	5.3352	4.4686
0.29	2.3431	0.6958	4.2653	3.0389
0.3	1.106	0.6544	3.0208	1.7604
0.31	-0.1009	0.7729	1.7332	0.672
0.32	-1.1084	0.8172	0.5916	-0.2912
0.33	-1.9254	1.0422	-0.4288	-0.8832
0.34	-2.663	1.335	-1.2577	-1.328
0.35	-3.2832	1.3404	-1.901	-1.9428
0.36	-3.6895	1.369	-2.4848	-2.3205
0.37	-3.9967	1.5815	-2.8932	-2.4152
0.38	-4.2903	1.7128	-3.2305	-2.5775
0.39	-4.5162	1.7402	-3.5811	-2.776
0.4	-4.6472	1.6699	-3.587	-2.9773
0.41	-4.6469	1.57	-3.2936	-3.0769
0.42	-4.4154	1.5284	-2.6914	-2.8871
0.43	-3.7205	1.43	-1.8055	-2.2905
0.44	-2.9037	1.3159	-0.7177	-1.5879
0.45	-2.0347	1.3328	0.3694	-0.7019
0.46	-0.9568	1.3392	1.2822	0.3824
0.47	-0.0024967	1.4285	2.1433	1.426
0.48	0.7673	1.4754	2.9682	2.2427
0.49	1.5585	1.4362	3.9892	2.9947
0.5	2.188	1.5388	5.1218	3.7268
0.51	2.8458	1.5206	5.6705	4.3664
0.52	3.2632	1.6021	6.0253	4.8653
0.53	3.5325	1.6972	6.4377	5.2298
0.54	4.139	1.5994	6.5606	5.7384
0.55	4.7755	1.6	6.4122	6.3755
0.56	4.8424	1.583	6.8162	6.4254
0.57	4.9459	1.5618	7.1356	6.5077
0.58	5.067	1.3982	7.8482	6.4652
0.59	5.3168	1.3907	8.0631	6.7075
0.6	5.9591	1.5229	7.8254	7.482
0.61	6.5895	1.7832	7.6275	8.3727
0.62	6.9442	1.9261	7.8592	8.8702
0.63	7.1038	1.7734	8.5975	8.8772
0.64	7.1358	1.6075	9.1479	8.7434
0.65	7.2124	1.7666	9.5727	8.979
0.66	7.4331	1.9551	9.8346	9.3882
0.67	7.8265	1.9503	10.1217	9.7768
0.68	8.5216	2.0031	10.6149	10.5247
0.69	9.0832	2.1415	11.0524	11.2247
0.7	9.2542	2.2955	10.8803	11.5497
0.71	9.1184	2.4695	10.9086	11.5879
0.72	9.0623	2.7273	11.2228	11.7896
0.73	9.2386	3.0638	11.3599	12.3024
0.74	9.3365	3.3179	11.3742	12.6544
0.75	9.4134	3.8104	11.6723	13.2238
0.76	9.238	4.3214	11.873	13.5594
0.77	8.8761	4.829	11.9418	13.7052
0.78	8.7388	5.1102	11.9322	13.8491
0.79	8.6758	5.1167	11.8315	13.7926
0.8	8.5951	5.3411	11.7975	13.9362
0.81	8.7031	5.9198	11.8879	14.6229
0.82	8.5891	6.2289	12.2105	14.818
0.83	8.2822	6.6776	12.4392	14.9598
0.84	8.2774	6.74	12.2333	15.0174
0.85	8.3232	6.8228	12.0716	15.1461
0.86	8.5971	6.8535	12.0008	15.4506
0.87	8.6605	6.9593	11.8399	15.6198
0.88	8.6495	7.0667	11.5977	15.7162
0.89	8.7262	6.8741	11.387	15.6003
0.9	8.7398	7.0637	11.3473	15.8035
0.91	8.6753	6.9825	11.4438	15.6578
0.92	8.8573	6.895	11.5202	15.7523
0.93	9.169	7.1155	11.6121	16.2845
0.94	9.451	7.518	11.6383	16.9689
0.95	9.9945	7.7597	11.6974	17.7542
0.96	10.1512	7.9121	11.7906	18.0633
0.97	10.1956	8.2814	11.707	18.477
0.98	9.9944	8.65	11.631	18.6444
0.99	10.0279	8.7339	11.4231	18.7619
1	10.2505	8.7804	11.3278	19.0309
1.01	10.1599	9.175	11.398	19.335
1.02	9.7948	9.3587	11.4654	19.1536
1.03	9.7386	9.7606	11.1816	19.4992
1.04	9.5082	9.8444	11.0082	19.3526
1.05	9.2805	9.9755	11.0645	19.256
1.06	9.1372	10.2329	11.1926	19.3701
1.07	9.0176	10.5321	11.3529	19.5497
1.08	9.0011	10.7037	11.4554	19.7047
1.09	8.9096	10.6449	11.1827	19.5546
1.1	8.5549	10.539	10.8061	19.0939
1.11	8.1377	10.5509	10.5124	18.6886
1.12	8.0568	10.2907	10.7453	18.3475
1.13	8.0808	9.9792	11.0786	18.06
1.14	8.0053	9.845	11.062	17.8503
1.15	8.0068	9.8998	11.2489	17.9067
1.16	7.8487	9.9728	11.4229	17.8215
1.17	7.618	9.8263	11.665	17.4443
1.18	7.3057	9.8559	12.3906	17.1616
1.19	7.0454	9.6919	12.7993	16.7373
1.2	6.7286	9.5288	12.9904	16.2573
1.21	7.1177	9.5393	13.5479	16.657
1.22	7.8413	9.5975	13.7535	17.4388
1.23	8.1109	9.5443	13.2903	17.6553
1.24	8.0502	9.3754	12.9654	17.4256
1.25	7.76	9.6404	13.243	17.4004
1.26	7.5663	10.1443	13.9622	17.7106
1.27	7.6195	10.4033	14.2521	18.0228
1.28	7.6897	10.303	14.3443	17.9927
1.29	7.6196	10.1691	13.8965	17.7887
1.3	7.6472	10.4959	13.5844	18.1431
1.31	7.4947	10.6534	13.367	18.1482
1.32	7.3738	10.7427	13.5849	18.1166
1.33	7.4022	10.172	13.8108	17.5742
1.34	7.6385	9.9649	14.1239	17.6034
1.35	7.6076	9.7393	14.7258	17.3469
1.36	7.9175	9.4447	15.2798	17.3622
1.37	7.9955	9.3364	15.7324	17.3318
1.38	8.0025	9.0232	15.6398	17.0257
1.39	7.8881	8.6657	15.7468	16.5538
1.4	7.9836	8.6829	16.1858	16.6665
1.41	7.9502	8.8497	16.9643	16.7999
1.42	7.8431	8.5052	16.9608	16.3484
1.43	7.6255	8.5306	16.8578	16.156
1.44	7.2635	8.8026	16.9849	16.0661
1.45	7.4123	9.361	17.1189	16.7733
1.46	7.3003	9.5285	17.0644	16.8287
1.47	7.2421	9.7321	17.0871	16.9742
1.48	7.1574	10.3602	17.2729	17.5176
1.49	7.0755	10.8876	17.1997	17.9631
1.5	7.0066	11.1072	16.3929	18.1138
1.51	7.4699	11.8507	16.6557	19.3206
1.52	7.2647	12.7562	16.8431	20.0209
1.53	6.8681	12.9438	17.4054	19.8119
1.54	6.5814	13.16	17.1193	19.7414
1.55	6.6392	13.6018	17.1413	20.241
1.56	6.7569	13.7019	17.3517	20.4588
1.57	7.175	14.2657	17.4264	21.4407
1.58	6.986	14.5019	17.3978	21.4879
1.59	6.3483	14.5899	16.8857	20.9382
1.6	6.0358	14.3781	16.4616	20.4139
1.61	6.0284	14.5037	16.0562	20.532
1.62	5.9809	14.3466	15.7595	20.3275
1.63	6.0136	14.357	16.1822	20.3707
1.64	5.6926	14.4784	16.5472	20.171
1.65	5.2473	14.0182	16.5084	19.2656
1.66	5.0921	13.6094	16.0949	18.7014
1.67	4.6214	13.3643	15.8266	17.9857
1.68	4.1588	13.0823	15.5901	17.2412
1.69	4.0317	12.9434	15.2051	16.9751
1.7	4.2154	12.8303	14.7159	17.0456
1.71	4.2569	12.4095	14.5324	16.6664
1.72	4.0813	11.9717	13.8832	16.0531
1.73	4.0578	11.4962	13.5794	15.554
1.74	4.0652	11.1616	13.4532	15.2268
1.75	3.9867	10.6696	13.1031	14.6563
1.76	3.5841	10.5425	13.0309	14.1266
1.77	3.4412	10.4244	12.8539	13.8656
1.78	3.56	10.26	12.6149	13.82
1.79	3.3232	9.9598	12.189	13.283
1.8	3.1292	9.6885	11.6375	12.8177
1.81	2.9894	9.38	11.1105	12.3694
1.82	2.843	9.0465	10.8489	11.8895
1.83	2.4587	9.0285	10.6693	11.4873
1.84	2.0479	8.7742	10.4904	10.8221
1.85	1.8864	8.4342	10.4354	10.3206
1.86	1.9142	7.9495	10.1583	9.8637
1.87	1.9309	7.5431	9.7009	9.474
1.88	2.0375	7.1525	9.3018	9.1901
1.89	2.1737	6.9702	8.9643	9.1439
1.9	2.0058	6.9057	9.0344	8.9115
1.91	1.9514	6.8665	9.1397	8.8179
1.92	1.851	6.8059	9.1584	8.6568
1.93	1.7232	6.5102	9.0574	8.2334
1.94	1.7305	6.341	9.0894	8.0716
1.95	1.8318	6.075	9.02	7.9069
1.96	1.7028	6.0091	8.9282	7.7119
1.97	1.4905	6.0415	8.8855	7.5319
1.98	1.2829	5.9709	8.8895	7.2538
1.99	1.2406	5.7945	8.6665	7.035
2	1.0634	5.6478	8.2794	6.7113
2.01	0.8365	5.4682	7.9534	6.3046
2.02	0.7725	5.229	7.6129	6.0015
2.03	0.592	5.1769	7.3609	5.7689
2.04	0.3863	5.3478	7.1177	5.7341
2.05	0.2957	5.1275	6.868	5.4232
2.06	0.2027	4.872	6.4429	5.0748
2.07	0.1969	4.7979	6.218	4.9948
2.08	0.1339	4.7155	5.9318	4.8494
2.09	-0.0030947	4.3635	5.6624	4.3604
2.1	-0.0785	4.0097	5.5359	3.9312
2.11	-0.1241	3.763	5.3564	3.6389
2.12	-0.224	3.5589	5.2096	3.3349
2.13	-0.5366	3.4139	5.3786	2.8773
2.14	-0.824	3.102	5.6056	2.278
2.15	-0.9859	2.7509	5.4762	1.765
2.16	-1.1475	2.4834	5.3897	1.336
2.17	-1.2459	2.2317	5.2548	0.9858
2.18	-1.4608	2.079	4.796	0.6182
2.19	-1.6926	1.9383	4.4724	0.2457
2.2	-1.8335	1.808	4.1963	-0.0256
2.21	-1.7602	1.6046	3.9462	-0.1556
2.22	-1.5738	1.4375	3.5477	-0.1363
2.23	-1.4622	1.4303	3.2781	-0.0319
2.24	-1.5015	1.2969	3.0603	-0.2046
2.25	-1.3479	1.3536	2.8358	0.0057506
2.26	-1.1108	1.4365	2.7287	0.3258
2.27	-1.2549	1.6205	2.5731	0.3656
2.28	-1.3308	2.0647	2.7274	0.7339
2.29	-1.3271	2.4145	2.8513	1.0874
2.3	-1.0158	2.7287	2.8628	1.7129
2.31	-0.8353	2.7756	2.8984	1.9404
2.32	-0.8949	2.7378	2.7343	1.8429
2.33	-0.7713	3.0879	2.4531	2.3166
2.34	-0.5884	3.2358	2.4053	2.6474
2.35	-0.3946	3.6277	2.6268	3.2331
2.36	-0.4089	3.9734	2.7347	3.5645
2.37	-0.66	4.1349	3.3786	3.4748
2.38	-0.6975	4.2531	4.0761	3.5556
2.39	-0.8344	4.6578	4.2061	3.8234
2.4	-1.0022	5.3355	4.3185	4.3333
2.41	-1.1564	6.0346	4.2506	4.8782
2.42	-1.3395	6.9396	4.119	5.6001
2.43	-1.3395	7.3713	4.271	6.0318
2.44	-1.4445	7.914	4.6151	6.4696
2.45	-1.7207	8.4257	4.884	6.7049
2.46	-1.9785	8.6771	5.3145	6.6986
2.47	-1.9782	8.8234	5.5537	6.8452
2.48	-1.684	8.8085	5.7463	7.1246
2.49	-1.5749	8.9446	5.5165	7.3697
2.5	-1.6203	8.3385	5.2689	6.7182
2.51	-1.6953	7.9871	5.3119	6.2918
2.52	-1.9291	7.8579	5.2369	5.9288
2.53	-1.8531	7.9343	5.0048	6.0813
2.54	-1.722	7.9725	5.0215	6.2505
2.55	-1.5706	8.415	5.1183	6.8445
2.56	-1.3738	8.8491	4.9537	7.4753
2.57	-1.2455	9.2969	4.8817	8.0514
2.58	-0.9872	9.4674	4.6152	8.4802
2.59	-0.8555	9.5146	4.3481	8.6592
2.6	-0.9825	9.9235	4.2923	8.941
2.61	-1.0728	9.9033	4.1363	8.8304
2.62	-1.0464	9.4872	4.1931	8.4408
2.63	-0.7532	9.1619	4.1793	8.4088
2.64	-0.7621	8.8973	3.981	8.1352
2.65	-0.9341	8.6612	3.4779	7.7271
2.66	-1.3468	8.3047	3.128	6.9579
2.67	-1.6177	7.9176	2.8337	6.2999
2.68	-1.7281	7.6715	2.7322	5.9434
2.69	-1.7332	7.497	2.7745	5.7637
2.7	-1.6039	7.0121	2.7511	5.4082
2.71	-1.4428	6.4572	2.3499	5.0143
2.72	-1.2051	6.088	1.8741	4.883
2.73	-1.1097	5.8197	1.4394	4.71
2.74	-0.9732	5.5063	1.2436	4.5331
2.75	-0.7575	4.9852	1.2761	4.2277
2.76	-0.6259	4.5217	1.2237	3.8959
2.77	-0.5714	4.0132	1.1923	3.4419
2.78	-0.7343	3.8979	1.1512	3.1636
2.79	-0.7431	3.7731	1.05	3.03
2.8	-0.9891	3.6248	0.8814	2.6357
2.81	-1.2722	3.3505	0.7445	2.0782
2.82	-1.6426	2.9644	0.67	1.3218
2.83	-1.7407	2.7738	0.584	1.0331
2.84	-1.8136	2.6755	0.5303	0.8619
2.85	-1.94	2.463	0.3028	0.523
2.86	-2.0915	2.0649	0.1816	-0.0266
2.87	-2.3205	2.0161	0.0086598	-0.3044
2.88	-2.5355	1.9657	-0.3067	-0.5698
2.89	-2.6134	1.9373	-0.4373	-0.6761
2.9	-2.6375	1.8867	-0.4298	-0.7508
2.91	-2.6726	1.8592	-0.4604	-0.8134
2.92	-2.6667	1.7008	-0.644	-0.9659
2.93	-2.5409	1.5828	-0.9517	-0.9581
2.94	-2.408	1.3691	-1.1587	-1.039
2.95	-2.3588	1.0294	-1.3021	-1.3294
2.96	-2.5561	0.859	-1.5093	-1.6971
2.97	-2.7549	0.7312	-1.5881	-2.0237
2.98	-2.7522	0.52	-1.6189	-2.2322
2.99	-2.7795	0.4117	-1.8148	-2.3678
3	-2.9358	0.378	-1.7249	-2.5578
	-3.0988	0.3	-1.4547	-2.7988
	-3.1747	0.1407	-1.2038	-3.034
	-3.1482	0.0789	-1.1869	-3.0693
	-3.1278	0.0857	-1.2241	-3.0421
	-3.2937	0.0801	-1.1995	-3.2136
	-3.3693	0.1409	-1.0916	-3.2285
	-3.1955	0.2016	-1.0201	-2.9939
	-2.9019	0.1248	-1.0649	-2.7771
	-2.7981	0.1506	-1.2469	-2.6475
	-2.8061	0.1977	-1.3999	-2.6084
	-2.9001	0.1175	-1.5075	-2.7826
	-2.8307	-0.0838	-1.4904	-2.9145
	-2.7399	-0.1718	-1.253	-2.9117
	-2.7928	-0.2919	-0.9828	-3.0848
	-2.6747	-0.3405	-0.5964	-3.0152
	-2.5948	-0.2593	-0.6474	-2.8541
	-2.5831	-0.2876	-0.828	-2.8706
	-2.6117	-0.4386	-1.0676	-3.0503
	-2.5701	-0.4981	-1.2505	-3.0681
	-2.5416	-0.5242	-1.3786	-3.0658
	-2.4801	-0.4703	-1.3952	-2.9504
	-2.3824	-0.405	-1.3489	-2.7874
	-2.5001	-0.2019	-1.2938	-2.702
	-2.7303	-0.046	-1.2276	-2.7763
	-2.8434	0.0538	-1.2399	-2.7897
	-2.8203	0.1164	-1.1822	-2.7039
	-2.68	-0.0791	-0.9864	-2.7591
	-2.7055	-0.2005	-0.8706	-2.906
	-2.7613	-0.1119	-0.8737	-2.8732
	-2.5572	0.1133	-1.0394	-2.4439
	-2.5953	0.3784	-1.0679	-2.2169
	-2.6854	0.5789	-0.9596	-2.1065
	-2.8096	0.75	-0.9848	-2.0596
	-2.7958	0.8421	-1.0112	-1.9537
	-2.5543	0.8019	-0.9983	-1.7524
	-2.3343	0.7272	-0.8766	-1.6071
	-2.284	0.7105	-0.7546	-1.5735
	-2.4804	0.7109	-0.8341	-1.7695
	-2.4544	0.9062	-1.0858	-1.5482
	-2.4308	0.8569	-1.2386	-1.5739
	-2.3174	0.7996	-1.2721	-1.5178
	-2.268	1.0491	-1.279	-1.2189
	-2.1746	0.8603	-1.3785	-1.3143
	-1.8813	0.7818	-1.3973	-1.0995
	-1.7948	0.8964	-1.2522	-0.8985
	-1.9397	0.955	-1.2026	-0.9847
	-1.9451	0.9573	-1.3397	-0.9877
	-2.1062	1.0537	-1.4751	-1.0524
	-2.2666	1.1565	-1.5562	-1.1101
	-2.208	1.2747	-1.5067	-0.9333
