# Supplementary material for: Neocortical Rebound Depolarization Enhances Visual Perception
Source: PLoS Biol. 2015 Aug 14;13(8):e1002231. doi: 10.1371/journal.pbio.1002231 (PMC4537103; doi:10.1371/journal.pbio.1002231)
Supplement: S5 Data — Excel spreadsheet containing the underlying numerical data for Fig 5. Individual values used to plot means ± SEMs of Fig 5B, 5C, 5E, and 5F are contained. (XLSX) [file pbio.1002231.s005.xlsx]

## Sheet: Sheet1
Figure 5
Fig. 5B					Fig. 5C					Fig. 5E						Fig. 5F
Tracking rates	∆orientation					SOA (s)					∆orientation						∆orientation
	(-)	0	90			(-)	0.5	3			(-)	0	45	90			(-)	0	45	90
1	75	95.4545	88.8889		1	90	80	87.5		1	100	97.5	90	95		1	359.611	306.245	347.742	333.283
2	100	81.8182	85.7143		2	100	100	100		2	100	100	100	100		2	427.041	440.651	435.706	459.347
3	78.9474	75	69.2308		3	72.7	90	70		3	100	100	100	100		3	331.781	356.759	342.022	379.204
4	64.2857	80	86.6667		4	100	100	100		4	100	95	95	95		4	352.09	340.344	357.268	341.034
5	62.5	83.3333	83.3333		5	100	100	100		5	95	100	92.5	100		5	345.068	347.858	339.723	366.941
6	76.4706	73.6842	82.3529		6	62.5	92.9	30.8		6	95	90	97.5	95		6	334.112	319.942	330.506	343.03
7	75	100	100		7	55	82.4	59.1		7	100	92.5	95	95		7	318.626	313.583	345.517	321.329
8	50	87.5	80		8	90	100	92.3		8	100	100	98.2143	100		8	363.683	327.277	362.804	338.929
9	75	87.5	20		9	72.2	93.3	90.9		9	98.2143	98.2143	100	98.2143		9	352.658	345.914	357.224	356.14
10	80	100	50		10	83.3	90	87.5		10	100	97.5	97.5	100		10	339.644	351.785	356.755	362.573
					11	86.7	100	77.8		11	100	97.5	100	95		11	366.201	368.473	361.868	379.565
