# Supplementary material for: Neocortical Rebound Depolarization Enhances Visual Perception
Source: PLoS Biol. 2015 Aug 14;13(8):e1002231. doi: 10.1371/journal.pbio.1002231 (PMC4537103; doi:10.1371/journal.pbio.1002231)
Supplement: S6 Data — Excel spreadsheet containing the underlying numerical data for S1 Fig. Raw membrane potential traces of individual stimulus trials used in S1B Fig and numerical values used to plot S1C Fig are contained. (XLSX) [file pbio.1002231.s006.xlsx]

## Sheet: Sheet1
S1 Fig.
S1 Fig.B
raw membrane potential traces (top)												all traces (bottom)
Time (s)	Trial 1	Trial 2	Trial 3	Trial 4	Trial 5	Trial 6	Trial 7	Trial 8	Trial 9	Trial 10		Time (s)	Trial 1	Trial 2	Trial 3	Trial 4	Trial 5	Trial 6	Trial 7	Trial 8	Trial 9	Trial 10	Trial 11	Trial 12	Trial 13	Trial 14	Trial 15	Trial 16	Trial 17	Trial 18	Trial 19	Trial 20	Trial 21	Trial 22	Trial 23	Trial 24	Trial 25	Trial 26	Trial 27	Trial 28	Trial 29	Trial 30	Trial 31	Trial 32	Trial 33	Trial 34	Trial 35	Trial 36	Trial 37
-0.99	-61.6911	-64.9837	-50.9551	-52.7187	-62.1264	-66.142	-58.9694	-37.9097	-68.742	-54.1506		-0.99	-61.8116	-65.2309	-51.3686	-69.7173	-55.4058	-48.785	-64.8003	-59.8187	-43.0415	-67.2371	-66.0757	-60.3537	-54.8359	-67.2587	-54.6648	-53.7051	-44.9489	-55.8709	-44.0419	-59.8312	-56.8224	-58.8775	-59.4278	-59.5345	-61.0551	-60.2767	-64.9286	-52.7262	-53.358	-62.4011	-66.2412	-64.9079	-48.2805	-57.1273	-60.8862	-40.463	-61.3547
-0.98	-61.2943	-65.4415	-51.6265	-54.153	-62.8283	-66.0505	-58.3896	-38.0623	-68.8946	-54.883		-0.98	-61.9474	-65.6078	-51.9942	-69.9188	-55.1342	-49.487	-64.933	-59.6173	-43.185	-67.2997	-66.2404	-59.6091	-53.4672	-67.2725	-55.6506	-53.8974	-44.598	-56.2005	-44.08	-58.4548	-56.7797	-58.8241	-58.6694	-60.1021	-61.6059	-59.2345	-64.5532	-52.5538	-54.8213	-63.0557	-66.2657	-65.1353	-47.9952	-57.019	-60.3857	-41.377	-60.3827
-0.97	-60.5009	-65.5941	-51.9316	-55.4653	-63.103	-66.081	-58.298	-35.0715	-68.9556	-55.0661		-0.97	-60.6932	-65.8443	-52.9433	-69.9966	-54.5269	-50.2667	-64.7301	-59.5486	-43.6442	-66.8114	-65.9032	-58.3593	-51.0029	-67.7226	-55.3225	-53.5769	-45.5135	-57.2396	-45.0566	-56.961	-57.7868	-58.0795	-58.5458	-59.9419	-62.021	-57.6873	-64.0161	-52.3036	-56.1534	-63.3746	-66.2596	-64.7797	-48.4331	-57.965	-59.8425	-41.7997	-59.8273
-0.96	-60.4704	-65.6246	-53.8237	-56.686	-63.5302	-66.081	-59.4272	-35.041	-68.742	-55.3407		-0.96	-60.7664	-65.7558	-54.077	-69.992	-54.7664	-51.2402	-64.6874	-59.1458	-43.4352	-66.1202	-66.2801	-59.197	-49.3259	-67.7608	-55.2035	-53.8104	-45.3563	-58.4451	-44.5592	-55.2154	-58.0294	-57.5073	-59.2935	-60.1174	-62.2163	-56.5749	-62.6306	-52.5126	-57.339	-63.6248	-66.2535	-63.8398	-47.5084	-58.8638	-60.3033	-42.4268	-59.5572
-0.95	-61.2333	-65.1363	-53.3355	-58.0593	-63.4692	-65.8979	-59.7324	-36.5974	-68.742	-54.7609		-0.95	-61.6926	-65.4049	-53.8711	-69.9416	-56.1504	-50.6008	-64.8186	-59.0207	-40.118	-65.1329	-66.6875	-59.577	-49.3122	-68.0263	-54.5031	-54.5047	-45.338	-58.1902	-44.8262	-52.1209	-57.6678	-57.492	-59.913	-60.3829	-62.3353	-54.4723	-62.6688	-52.5462	-58.784	-63.6279	-66.3435	-63.437	-44.9098	-59.0713	-59.9645	-42.6023	-59.3726
-0.94	-61.2333	-64.4954	-50.8025	-58.7001	-63.8049	-66.142	-59.7018	-42.3652	-68.7115	-54.8525		-0.94	-61.3798	-64.6633	-52.0476	-69.8607	-57.2231	-49.5755	-64.5164	-57.3605	-40.6902	-63.3324	-66.8508	-59.5373	-48.4882	-67.744	-53.6074	-55.5163	-46.1177	-58.5656	-46.1095	-50.7965	-58.3376	-57.8201	-60.3875	-59.977	-62.3902	-52.5176	-62.3514	-52.061	-58.9854	-64.0551	-66.3603	-63.1318	-42.5661	-59.4024	-60.1125	-43.9115	-59.7129
-0.93	-60.5009	-64.8006	-50.009	-58.2424	-64.2016	-66.4167	-60.1901	-42.3958	-68.4063	-55.4933		-0.93	-60.8534	-65.1119	-50.183	-69.8791	-57.4215	-48.5531	-64.0953	-55.3952	-42.6219	-63.3827	-67.1865	-59.9753	-46.5732	-67.744	-53.2793	-55.968	-46.9127	-58.2009	-44.7652	-50.5599	-58.6336	-58.7341	-60.2563	-57.3433	-62.7336	-50.7125	-60.1114	-51.1698	-58.7657	-64.3115	-66.5037	-63.3607	-43.1596	-59.5352	-60.9716	-44.8835	-60.1142
-0.92	-59.5548	-65.3804	-50.4363	-57.6015	-64.4763	-66.4777	-60.4343	-38.8862	-69.0167	-55.4323		-0.92	-59.9989	-65.7406	-50.6865	-69.9645	-56.2023	-46.4031	-64.0541	-53.0758	-44.659	-63.3064	-67.2857	-59.9737	-44.5072	-67.6616	-54.2513	-56.2762	-47.9274	-57.5249	-44.8781	-50.8834	-59.2669	-59.2468	-59.4888	-56.0082	-62.8312	-49.0569	-58.8358	-51.1271	-57.8731	-64.6288	-66.5235	-64.177	-44.008	-60.2829	-61.347	-44.6836	-59.8441
-0.91	-59.2802	-65.9603	-50.772	-56.5029	-64.934	-66.3251	-60.892	-38.2759	-69.2913	-55.6459		-0.91	-59.5457	-66.058	-51.6341	-70.0607	-56.3808	-44.4012	-64.5302	-51.8628	-45.0084	-64.0617	-67.4581	-60.0012	-44.9757	-67.3564	-55.8855	-56.5265	-47.459	-57.7691	-46.8739	-51.4831	-58.7374	-59.23	-59.4079	-53.1853	-62.8404	-48.0086	-57.1191	-51.5696	-56.8385	-65.0439	-66.4945	-64.6424	-42.9872	-60.6201	-61.1547	-43.6124	-59.7541
-0.9	-58.975	-65.7772	-52.8472	-56.5029	-65.1477	-66.2641	-61.1362	-38.5811	-69.3218	-55.6459		-0.9	-59.1398	-65.9222	-53.5918	-70.2972	-56.4601	-43.8259	-64.7957	-51.318	-38.537	-64.6919	-67.5344	-59.9676	-44.6842	-66.7873	-57.5945	-56.5585	-45.0878	-58.4786	-47.7712	-52.1591	-56.9643	-59.2696	-58.8907	-50.4464	-62.9365	-46.0906	-55.5933	-50.973	-56.8126	-65.2331	-66.4213	-64.8637	-40.3383	-60.884	-60.8648	-46.0172	-59.7297
-0.89	-59.0971	-65.5635	-54.312	-57.1132	-65.2087	-66.2336	-61.4108	-38.8557	-69.2608	-55.6764		-0.89	-59.7151	-65.6795	-54.4921	-70.3857	-56.8599	-41.3494	-63.0257	-51.6461	-35.6584	-64.8811	-67.6153	-60.0836	-42.7662	-66.8178	-58.1148	-56.444	-42.6448	-58.7457	-46.6939	-52.2216	-55.6734	-59.0804	-58.1857	-49.543	-63.1135	-44.7555	-54.3405	-49.5555	-57.3024	-65.3552	-66.3587	-64.9476	-42.1099	-61.5325	-61.3592	-48.332	-59.2505
-0.88	-60.1347	-65.5941	-54.7698	-56.2892	-65.3308	-66.3251	-61.5024	-38.2454	-69.0777	-56.1342		-0.88	-60.391	-65.7375	-55.5343	-70.4726	-57.5115	-39.7564	-63.4758	-50.993	-41.5599	-64.6187	-67.7175	-59.9402	-43.3719	-66.8406	-59.4576	-55.4705	-41.3921	-59.2324	-45.4427	-52.8594	-55.0799	-59.0438	-58.1888	-50.3334	-63.0982	-44.4717	-54.8654	-49.5951	-56.8126	-65.5032	-66.5144	-65.5595	-43.3428	-62.0193	-60.7855	-48.8813	-56.5238
-0.87	-60.4704	-65.6856	-56.021	-56.0451	-65.5139	-66.5388	-60.1901	-38.6421	-69.0777	-56.3478		-0.87	-60.8045	-65.8504	-56.581	-70.4086	-58.308	-39.4818	-64.2448	-50.4437	-44.6452	-61.5318	-67.3543	-59.5968	-43.9426	-66.566	-60.6356	-55.2127	-42.4892	-59.916	-44.3654	-54.3655	-53.7447	-58.496	-58.4146	-49.3599	-63.2203	-45.3216	-55.7169	-50.2742	-56.1717	-65.6634	-66.67	-65.9806	-43.5381	-62.4588	-60.7702	-48.956	-53.9466
-0.86	-60.9892	-65.9297	-56.9365	-55.3127	-65.5749	-66.5388	-59.9155	-40.3511	-69.1998	-55.7069		-0.86	-61.1341	-66.0228	-57.0342	-70.5596	-58.0043	-39.9792	-64.2052	-50.3903	-47.2438	-60.8391	-67.2857	-59.5129	-44.498	-66.6865	-61.162	-55.7757	-43.539	-60.4089	-44.3822	-55.574	-51.9015	-57.5149	-58.4939	-50.1381	-62.8495	-46.6766	-56.2326	-51.0249	-55.6148	-65.7748	-66.7097	-66.1866	-41.3942	-63.0096	-61.1685	-47.2028	-53.3439
-0.85	-61.1417	-65.8382	-56.2346	-55.7399	-65.8496	-66.6608	-60.3427	-40.7478	-69.2608	-55.2797		-0.85	-61.2562	-66.0045	-56.5413	-70.5657	-57.4916	-40.9436	-64.5683	-51.0495	-49.2076	-61.6463	-67.5268	-59.6289	-44.0159	-66.7537	-60.6783	-56.3357	-44.9428	-60.0182	-44.7453	-56.4163	-50.5633	-56.8481	-58.4787	-51.6121	-62.9243	-47.4532	-57.5876	-51.9084	-56.2648	-65.9426	-66.7661	-66.0783	-40.8922	-62.8479	-61.3897	-45.7669	-52.9059
-0.84	-60.2567	-65.8077	-56.1431	-54.977	-65.819	-66.7524	-60.2817	-35.1021	-69.3829	-54.6694		-0.84	-60.8152	-65.9328	-56.7794	-70.346	-56.4861	-42.088	-65.0413	-49.4412	-50.7075	-62.8853	-67.2002	-60.1843	-43.6435	-66.8849	-58.1072	-56.9201	-47.3446	-60.3021	-45.4472	-54.6081	-50.1772	-57.4142	-58.7701	-53.077	-63.0036	-48.381	-58.2163	-52.2853	-55.424	-66.0494	-66.8974	-65.1856	-37.6756	-63.1057	-61.5362	-44.2868	-52.053
-0.83	-59.7685	-65.9603	-56.8755	-53.8173	-66.1853	-66.7219	-60.6784	-35.4072	-69.4134	-54.6694		-0.83	-59.9882	-66.061	-57.2905	-69.8272	-56.8416	-40.6979	-64.3654	-49.1757	-52.0625	-63.2622	-67.0431	-60.0439	-44.2646	-66.8056	-54.9273	-57.1643	-49.2962	-61.036	-46.9136	-54.0863	-50.0475	-56.7245	-58.0209	-54.9798	-63.2707	-49.4369	-57.2168	-51.9862	-54.5329	-66.2799	-66.8241	-65.6526	-36.873	-63.3453	-61.6094	-44.0534	-50.1228
-0.82	-59.1886	-65.9908	-56.5398	-50.0942	-66.2768	-66.4777	-61.2277	-38.4895	-69.3829	-55.0661		-0.82	-59.5854	-66.1098	-56.6771	-69.9523	-57.7312	-38.3633	-64.3776	-47.4698	-50.8372	-63.427	-67.0858	-59.7616	-44.1089	-67.3717	-53.6806	-56.3662	-50.9639	-61.6189	-47.0021	-54.309	-48.0578	-55.812	-58.2315	-56.5834	-63.3424	-50.4638	-56.2708	-51.414	-51.5193	-66.3607	-66.6944	-65.6892	-37.6558	-63.2492	-61.7925	-44.9781	-49.0973
-0.81	-57.9984	-65.7772	-56.1736	-49.3923	-66.1853	-66.4167	-62.2653	-42.0906	-69.3829	-55.0356		-0.81	-58.8621	-65.8901	-56.6894	-70.259	-58.4118	-39.2987	-64.7484	-46.7495	-49.1313	-62.3634	-67.0751	-59.5709	-44.8856	-67.1992	-53.1878	-55.5896	-52.0992	-61.3274	-45.4579	-54.8675	-47.8915	-55.8013	-58.7121	-57.5936	-63.6216	-49.8916	-56.0098	-51.6581	-49.7035	-66.2997	-66.551	-65.2772	-38.1349	-62.4694	-61.1669	-44.3753	-48.545
-0.8	-57.6627	-65.7161	-55.1055	-49.3007	-66.3073	-66.4777	-63.0893	-37.696	-69.3218	-54.4862		-0.8	-57.8306	-65.823	-55.5663	-70.4772	-58.1829	-41.499	-65.3496	-48.5684	-48.8155	-61.277	-67.2506	-59.6563	-45.3815	-66.9093	-52.6446	-55.4141	-52.8988	-61.1688	-44.547	-55.0262	-48.5674	-55.9295	-59.0081	-56.6063	-63.7269	-49.1393	-56.1808	-51.2644	-49.5937	-66.4446	-66.5434	-65.2055	-40.378	-62.8402	-59.9798	-43.8153	-49.1706
-0.79	-57.1134	-65.7466	-54.5256	-50.0942	-66.4599	-66.6303	-63.1503	-36.6585	-69.3218	-54.0285		-0.79	-57.4308	-65.9145	-54.7042	-70.317	-57.8197	-43.6001	-65.5052	-50.9411	-49.1939	-61.0741	-67.2063	-60.0897	-45.1694	-66.9841	-52.2051	-55.2752	-54.2568	-61.3992	-44.4279	-54.602	-48.4362	-56.8679	-58.8113	-56.7925	-63.6064	-49.0859	-56.6904	-50.9547	-50.5107	-66.5835	-66.8806	-65.9349	-40.2467	-63.4841	-59.638	-44.0839	-49.3628
-0.78	-57.4186	-65.8382	-54.6477	-51.0097	-66.4599	-66.8134	-63.5165	-38.8862	-69.1693	-54.3337		-0.78	-57.7864	-65.9771	-54.7576	-70.1018	-58.2363	-44.6774	-65.3847	-52.0626	-50.5412	-60.7872	-67.2445	-60.0271	-42.9645	-66.9688	-52.7071	-55.202	-55.569	-61.5975	-44.1045	-54.7531	-48.5827	-57.9955	-59.3423	-57.3525	-63.3058	-50.3616	-57.6471	-50.5671	-51.5483	-66.5774	-66.9508	-66.3453	-39.4426	-63.8183	-59.8058	-41.8195	-50.3303
-0.77	-58.1205	-65.6551	-54.8613	-51.6506	-66.643	-66.9965	-64.0658	-41.3582	-69.1693	-54.9135		-0.77	-58.5829	-65.9038	-55.0673	-70.1232	-58.1386	-43.7252	-64.7774	-51.6034	-51.5987	-59.8412	-67.0949	-60.2255	-41.8949	-66.9765	-52.73	-54.0499	-56.0054	-61.2222	-44.7026	-55.0048	-49.8507	-58.2107	-59.0051	-57.795	-63.2219	-51.0329	-58.7412	-50.2543	-52.3601	-66.6979	-67.1262	-66.089	-39.8378	-64.0029	-59.8669	-42.7228	-49.9671
-0.76	-58.914	-65.5025	-55.3191	-52.6577	-66.5515	-67.0881	-64.7983	-43.8606	-68.1317	-55.6154		-0.76	-59.1078	-65.6643	-55.5755	-70.1232	-58.9168	-42.8616	-64.7133	-51.2372	-51.8443	-58.8585	-66.9515	-60.8282	-43.5962	-66.6499	-53.5998	-53.6761	-54.4551	-61.4297	-44.4356	-55.2627	-49.6645	-57.8659	-59.4629	-58.3107	-63.2112	-51.2069	-58.3337	-49.8835	-53.0345	-66.6323	-67.2834	-66.2843	-41.2874	-64.122	-60.0897	-44.0854	-50.3058
-0.75	-58.975	-65.6246	-54.9529	-52.5661	-66.5209	-66.5388	-64.7372	-44.0437	-67.2161	-55.5849		-0.75	-59.3839	-65.7039	-55.0917	-70.3689	-59.1472	-42.7624	-64.7606	-52.7325	-52.9033	-56.8443	-66.7608	-61.0083	-45.9934	-66.8605	-54.2422	-53.8149	-53.1368	-61.1459	-45.3114	-56.0104	-50.6914	-57.3394	-59.7497	-57.0565	-63.3988	-51.6112	-57.5952	-50.4527	-52.9491	-66.6583	-67.0057	-66.4018	-41.9985	-63.4887	-60.1248	-45.2726	-49.8954
-0.74	-59.5548	-65.6856	-54.8613	-52.4746	-66.3378	-65.6538	-63.9743	-42.762	-66.0259	-55.2187		-0.74	-59.7303	-65.8565	-55.0994	-70.4879	-58.6284	-42.2558	-64.7224	-53.8357	-53.4694	-53.6659	-66.6784	-61.3607	-45.3587	-67.2572	-54.6587	-53.9035	-53.0437	-61.0665	-46.0576	-55.3573	-51.0058	-57.2784	-59.6582	-56.8413	-63.2752	-52.3483	-58.3307	-51.4964	-52.6424	-66.5255	-66.1482	-65.8448	-42.9949	-62.9699	-59.8623	-45.8631	-48.4916
-0.73	-59.6159	-65.5025	-54.8308	-52.7492	-66.643	-65.0434	-64.249	-43.0671	-65.3851	-55.9816		-0.73	-59.9943	-65.6872	-55.0414	-70.5688	-59.2128	-42.9623	-64.7636	-53.0728	-53.033	-51.8532	-67.0217	-62.055	-45.8942	-67.5426	-56.1877	-53.4365	-53.4435	-60.4058	-46.3048	-53.6544	-51.0775	-57.1075	-59.2325	-57.8118	-63.0189	-52.1148	-59.0723	-51.4735	-53.1429	-66.8108	-65.3486	-65.0086	-43.8158	-62.5167	-60.1659	-46.1759	-47.364
-0.72	-59.5243	-64.8006	-55.0139	-52.0473	-66.7956	-65.0434	-64.3405	-44.0132	-65.1104	-56.592		-0.72	-59.7166	-65.0661	-55.1955	-70.6085	-59.8568	-41.2655	-65.0932	-52.4304	-50.0041	-51.7937	-66.4052	-62.1328	-46.5336	-67.9072	-56.3463	-52.9238	-54.0188	-60.0106	-46.3338	-53.0593	-51.6985	-57.3425	-59.2218	-58.857	-61.7921	-51.6692	-59.8016	-51.2889	-52.5615	-66.9604	-65.2326	-65.0666	-43.6571	-62.6785	-60.7381	-46.4811	-47.2739
-0.71	-58.6088	-64.5565	-55.4106	-50.613	-66.8872	-64.1889	-64.4321	-44.0437	-65.6902	-57.3549		-0.71	-59.3626	-64.9242	-55.8654	-70.6695	-59.6706	-40.1242	-65.3862	-52.2137	-48.7834	-50.7881	-66.2954	-61.6858	-46.8082	-67.6662	-54.674	-53.6731	-54.3773	-58.9898	-45.7433	-51.7257	-52.5652	-57.5973	-59.2202	-58.5457	-61.6441	-50.7125	-60.2701	-50.6389	-51.3972	-66.9955	-64.7062	-63.9787	-44.0401	-62.2238	-60.3323	-48.1885	-47.3334
-0.7	-58.3952	-65.0447	-56.6008	-48.5988	-66.8566	-64.2499	-64.7372	-40.5952	-65.9344	-58.2399		-0.7	-58.5096	-65.3362	-56.9686	-70.7504	-59.6279	-41.4837	-65.0764	-51.3745	-48.3592	-50.3182	-66.4342	-62.1389	-48.389	-67.3137	-55.6826	-54.5504	-55.1281	-58.0056	-44.2906	-49.9664	-53.0077	-57.2463	-59.6307	-58.6113	-62.1339	-50.6988	-60.4303	-49.2884	-49.4701	-66.9802	-64.6192	-62.2987	-44.2766	-62.2817	-60.7259	-49.7098	-46.7689
-0.69	-58.029	-63.9156	-57.6995	-47.5002	-67.1008	-64.7993	-65.256	-38.8252	-65.9344	-58.5451		-0.69	-58.3372	-64.497	-58.0901	-70.8144	-60.3771	-42.3168	-64.7697	-51.6476	-47.5551	-49.6818	-66.9286	-62.8546	-49.9683	-66.714	-57.3595	-54.877	-56.4235	-58.2696	-43.8512	-49.8123	-53.3755	-56.9595	-60.058	-58.2222	-62.1797	-50.0381	-60.2823	-46.876	-47.7702	-67.2198	-64.9656	-60.962	-42.9933	-62.3687	-61.1974	-49.4535	-46.0319
-0.68	-58.2426	-63.6409	-58.3403	-47.7443	-67.1008	-64.5856	-65.3781	-38.6421	-65.4461	-58.5146		-0.68	-58.6179	-63.9629	-59.1002	-70.6725	-59.7698	-42.5854	-64.7636	-51.6522	-47.3933	-48.7465	-67.0919	-63.677	-50.6199	-66.7918	-58.5055	-54.8663	-56.8554	-58.2894	-44.3959	-49.5681	-53.0795	-57.7499	-60.8499	-57.9781	-62.4375	-48.6037	-60.3296	-46.1619	-48.3363	-67.2732	-64.7688	-59.4193	-43.3412	-61.9964	-60.8251	-48.7211	-44.036
-0.67	-58.7919	-63.9461	-59.9578	-48.1716	-67.2534	-64.6162	-65.3476	-40.229	-64.1644	-57.4159		-0.67	-59.2039	-64.1979	-60.5544	-70.6954	-59.5272	-42.2985	-64.7255	-49.4366	-47.6878	-48.1972	-67.2765	-63.9105	-50.5436	-66.9414	-58.5177	-55.3637	-57.5725	-57.2289	-44.1426	-48.944	-52.463	-58.0276	-61.2253	-58.4313	-62.8175	-48.4298	-60.9232	-44.6071	-48.4004	-67.3174	-64.7276	-56.6697	-43.5548	-62.2085	-60.0576	-48.7638	-43.4424
-0.66	-59.5243	-64.2513	-61.148	-48.08	-67.1313	-63.1208	-65.3781	-42.0906	-63.7066	-57.538		-0.66	-60.0767	-64.5015	-61.238	-70.7763	-60.049	-42.5381	-64.4188	-48.0069	-48.9116	-48.2857	-67.3818	-63.6267	-51.8818	-66.5248	-58.0782	-56.5921	-58.3309	-56.8734	-45.3526	-48.1155	-52.1136	-58.3663	-61.9333	-58.8936	-63.0402	-48.5107	-61.5228	-42.8904	-48.315	-67.2595	-64.1004	-54.1551	-43.6311	-62.1856	-59.1909	-49.8685	-43.8819
-0.65	-60.7145	-64.709	-59.561	-47.3171	-67.0092	-60.069	-65.5917	-43.7385	-63.5235	-58.3925		-0.65	-61.1692	-64.9807	-60.3972	-70.6741	-60.6029	-42.8204	-64.0343	-47.6712	-50.2193	-47.1733	-67.246	-63.1918	-52.2938	-66.9231	-58.6169	-56.882	-59.0236	-56.7605	-46.9166	-46.0159	-51.9457	-58.6868	-62.4231	-58.5885	-63.1364	-48.2085	-61.9669	-41.6423	-47.787	-67.0886	-61.6773	-54.3702	-44.3804	-61.1831	-59.1604	-51.4493	-42.7863
-0.64	-60.5619	-65.1668	-59.3169	-47.6833	-66.9787	-57.475	-65.7443	-40.7173	-60.5633	-56.9582		-0.64	-61.2135	-65.3591	-59.5351	-70.7732	-61.2789	-41.0488	-64.0053	-48.9682	-51.0783	-46.9933	-67.3193	-63.5107	-51.0135	-67.0726	-60.2099	-56.5753	-59.1259	-57.2198	-47.942	-46.2676	-52.373	-58.1497	-63.0945	-59.1134	-63.2508	-47.0367	-60.9186	-41.4942	-48.0144	-67.1267	-58.1693	-54.6052	-44.2598	-61.1419	-58.8583	-52.7952	-42.5956
-0.63	-60.0431	-65.3804	-59.1643	-47.256	-67.1313	-55.2778	-65.8664	-40.2595	-59.7698	-55.6154		-0.63	-60.3285	-65.5117	-59.5565	-70.6527	-61.0683	-39.7747	-64.1594	-50.3308	-51.2447	-47.0436	-67.51	-63.5931	-48.8483	-67.1702	-60.3533	-55.5667	-58.1829	-57.9888	-48.4105	-46.7452	-52.4325	-57.8292	-63.2211	-59.8382	-63.4065	-47.2533	-59.3103	-40.9159	-47.581	-67.1938	-56.6786	-53.209	-44.1255	-61.4349	-59.5083	-54.2173	-45.0324
-0.62	-60.5314	-65.4415	-59.8052	-45.364	-67.1923	-51.5851	-66.1105	-40.5037	-60.1971	-55.6459		-0.62	-60.7038	-65.5742	-60.1561	-70.7977	-61.0881	-40.7925	-64.0053	-51.3623	-49.5158	-46.6606	-67.6366	-63.1613	-47.6673	-67.1916	-59.0639	-55.2722	-57.4794	-58.6373	-47.4095	-47.0306	-52.051	-57.3715	-63.8269	-60.6041	-63.527	-47.5249	-58.4161	-40.9129	-46.5266	-67.3174	-53.2499	-51.1582	-44.5253	-62.4038	-60.0195	-56.5366	-46.9779
-0.61	-60.5314	-65.5941	-59.3474	-43.0751	-67.3144	-49.632	-66.08	-41.1445	-60.4717	-54.7304		-0.61	-60.7908	-65.7009	-59.9257	-70.8801	-60.8074	-42.3687	-64.2967	-51.9345	-48.08	-47.5258	-68.0669	-63.3551	-47.5849	-67.6326	-57.7639	-55.4797	-54.5482	-59.089	-46.5703	-47.6211	-52.1273	-57.1212	-63.9276	-60.9795	-63.495	-48.2085	-57.8638	-41.2242	-44.1829	-67.3861	-50.7642	-49.2692	-44.9449	-63.4002	-60.6939	-57.8458	-48.5282
-0.6	-60.623	-65.9297	-59.0422	-43.0141	-67.1313	-45.7258	-66.3547	-43.4028	-60.075	-55.0356		-0.6	-60.8625	-66.1632	-59.3383	-70.8679	-61.4559	-42.651	-64.8094	-51.4203	-47.607	-49.0105	-68.305	-63.0346	-47.5208	-67.2572	-56.6027	-55.791	-51.91	-59.8366	-44.8033	-48.442	-51.4101	-57.3532	-64.01	-61.8172	-63.4049	-49.446	-56.9803	-41.6224	-43.3101	-67.2442	-47.6316	-49.0357	-45.627	-64.0518	-61.0464	-58.8559	-47.8126
-0.59	-60.3788	-66.2654	-59.561	-43.5634	-67.0397	-43.7116	-66.141	-44.1353	-59.0985	-55.6764		-0.59	-60.5238	-66.383	-59.7136	-70.5138	-61.9915	-43.8748	-64.0678	-50.2423	-48.6278	-50.2739	-68.453	-62.7707	-48.1754	-67.2801	-56.3296	-54.9029	-49.0139	-59.5223	-44.959	-48.9654	-52.6553	-57.9025	-64.3624	-62.6961	-63.466	-50.0442	-56.6141	-43.9326	-43.7602	-67.2213	-44.7874	-49.2127	-46.0817	-64.4805	-61.231	-59.2389	-46.6071
-0.58	-59.9516	-66.3265	-58.8897	-43.7465	-67.1313	-41.7585	-65.9579	-45.3254	-58.6712	-56.3478		-0.58	-60.3025	-66.4165	-59.1613	-70.5062	-61.9243	-44.3432	-63.4697	-49.2672	-48.9772	-49.2912	-68.247	-62.7173	-48.6576	-67.6585	-55.7574	-53.9233	-48.6477	-59.2507	-46.4284	-49.533	-53.6974	-58.8577	-64.7607	-63.1142	-62.4421	-50.83	-55.9534	-46.0414	-44.3324	-67.261	-42.7717	-49.8231	-45.5965	-64.9643	-61.6384	-60.0461	-46.7246
-0.57	-59.7074	-65.7466	-58.676	-44.8452	-67.2839	-41.0261	-66.1105	-46.0579	-57.8777	-57.538		-0.57	-59.7868	-66.003	-58.9644	-70.2468	-60.6899	-43.7145	-62.6991	-49.0689	-47.9945	-48.8884	-68.4667	-62.8134	-48.9628	-68.0583	-55.031	-53.815	-49.0139	-59.5193	-46.2453	-51.2481	-52.6843	-58.85	-65.0049	-63.0288	-62.5321	-50.8117	-56.1197	-46.6472	-45.5134	-67.4105	-41.4884	-51.3169	-45.9093	-65.1428	-61.6018	-60.5329	-45.684
-0.56	-59.2802	-65.533	-59.4695	-43.8076	-67.3754	-40.9956	-66.3852	-47.2175	-56.9012	-57.3244		-0.56	-59.4999	-65.765	-59.8037	-70.378	-60.6289	-43.6993	-62.0766	-47.2989	-48.5454	-47.6128	-68.4255	-63.4756	-48.8392	-68.246	-54.7014	-53.9874	-50.4543	-60.1876	-47.9008	-53.3355	-48.8848	-58.5601	-65.5603	-62.9494	-63.028	-50.1861	-55.6345	-46.2443	-44.6544	-67.5738	-42.1476	-52.2874	-45.8788	-65.2893	-60.6939	-61.1783	-46.1081
-0.55	-59.2191	-65.4415	-59.6831	-43.5939	-67.528	-43.4675	-66.5073	-48.0415	-57.0843	-57.2939		-0.55	-59.3366	-65.7467	-59.886	-70.5505	-61.3277	-43.9221	-62.4962	-45.7852	-49.8805	-46.3432	-68.5964	-63.7594	-47.9053	-68.6458	-55.1058	-54.4421	-52.6958	-60.5248	-49.4359	-55.3497	-45.9521	-58.4701	-65.6427	-63.3553	-63.5453	-49.8824	-55.0302	-45.9025	-43.8457	-67.6272	-44.4364	-51.8937	-45.2989	-65.6799	-61.1883	-61.6422	-46.4164
-0.54	-59.3107	-65.8992	-60.2935	-43.4719	-67.4365	-45.4206	-66.6904	-50.605	-58.5491	-58.1789		-0.54	-59.6174	-66.0228	-60.443	-70.6496	-61.8114	-44.8269	-62.8319	-45.1993	-51.8321	-46.1968	-68.511	-63.5275	-47.1195	-68.5222	-55.1638	-53.934	-54.7893	-60.5019	-51.3417	-56.6421	-44.1851	-58.1253	-65.9326	-63.4789	-63.7132	-50.772	-53.2099	-46.2764	-43.9647	-67.5021	-45.9974	-51.9822	-45.9734	-65.9301	-61.7483	-62.2693	-46.7475
-0.53	-59.3717	-65.9603	-60.4155	-42.8615	-67.4365	-46.3666	-66.7209	-52.9243	-58.9764	-58.1484		-0.53	-59.7334	-66.1007	-60.5727	-70.8648	-60.371	-45.187	-62.2566	-44.7155	-53.1184	-46.0106	-68.5293	-62.9294	-47.6841	-68.8365	-53.0016	-53.6776	-56.5105	-60.5905	-52.3061	-56.8283	-42.7004	-57.7636	-66.0653	-63.7703	-63.9466	-50.8651	-52.5369	-46.4	-43.1209	-67.5372	-46.5711	-52.8001	-47.2444	-66.4596	-61.1898	-63.3222	-48.3542
-0.52	-59.0055	-65.9603	-60.6597	-41.4577	-67.4365	-47.0075	-67.0261	-55.3047	-58.7017	-57.0497		-0.52	-59.1856	-66.1205	-61.0396	-70.9243	-59.0511	-43.3544	-62.3924	-44.5553	-53.1841	-48.1255	-68.5186	-63.1903	-48.6591	-69.1463	-53.0001	-53.4823	-58.189	-59.945	-53.0858	-57.4554	-42.2961	-56.9229	-66.1004	-63.9046	-63.8276	-50.5233	-51.9617	-44.5597	-42.1397	-67.5448	-47.7461	-51.3352	-48.0348	-66.954	-60.1751	-63.1421	-49.7107
-0.51	-59.1276	-65.0142	-61.3005	-41.4882	-67.5585	-48.3808	-67.2397	-56.4644	-58.5797	-56.9582		-0.51	-59.4221	-65.681	-61.4821	-70.7366	-58.7658	-43.6856	-61.9636	-43.6673	-52.6881	-49.3095	-68.6468	-63.1537	-49.1825	-69.218	-52.4004	-54.1018	-59.6386	-59.0371	-54.5384	-57.6873	-40.7671	-56.3476	-66.192	-64.0389	-62.021	-50.508	-50.1169	-42.9926	-42.1077	-67.6852	-49.1911	-48.1477	-47.8822	-67.2058	-59.8928	-63.5358	-49.639
-0.5	-59.0971	-64.7396	-61.6668	-40.5422	-67.6501	-47.7094	-67.3312	-58.4785	-59.7393	-57.9958		-0.5	-59.387	-64.9074	-62.0467	-70.7351	-57.8807	-43.7268	-61.4311	-41.9659	-52.6698	-48.5054	-68.688	-63.4954	-49.0497	-69.366	-51.1294	-54.1293	-60.8089	-59.0737	-56.2733	-58.4274	-41.6674	-55.4672	-66.3888	-63.9016	-61.8455	-50.9048	-49.4013	-42.7775	-41.6362	-67.7737	-48.5914	-47.1955	-46.0344	-67.3172	-60.0713	-63.6884	-48.5404
-0.49	-58.6088	-64.9227	-60.2019	-38.4975	-67.528	-46.8549	-67.5449	-59.3025	-60.014	-57.2328		-0.49	-59.0635	-65.2675	-61.2059	-70.6756	-57.7327	-44.6774	-61.8248	-40.7361	-54.4566	-45.7436	-68.926	-63.3352	-49.6952	-69.3706	-51.311	-54.7641	-61.6222	-58.8647	-57.5414	-59.2437	-42.1404	-55.6274	-66.3842	-64.1655	-62.5535	-50.1327	-47.619	-41.4897	-39.3489	-67.6531	-47.2318	-47.4519	-46.425	-67.5048	-60.2117	-62.811	-47.4235
-0.48	-58.4562	-64.7396	-60.1104	-38.7111	-66.8261	-47.1601	-67.85	-60.3096	-60.014	-57.1413		-0.48	-58.6012	-64.8464	-60.3713	-70.6542	-57.8685	-46.2872	-61.8874	-41.1297	-55.9566	-46.6591	-68.8512	-62.6028	-51.1066	-69.8024	-52.3577	-54.3643	-62.0128	-58.7609	-58.2799	-59.8983	-41.765	-56.2088	-66.3247	-64.3013	-62.9548	-48.9043	-44.6878	-41.3813	-39.4954	-67.2778	-48.0421	-48.3811	-48.2912	-67.3965	-60.4864	-62.4402	-46.7231
-0.47	-58.5478	-64.7396	-59.9883	-39.4741	-66.3989	-49.2353	-68.0637	-60.7063	-60.5328	-56.8056		-0.47	-58.8758	-64.8479	-60.797	-70.2056	-56.9545	-49.0185	-61.2877	-42.0666	-56.9606	-46.1464	-68.7551	-62.6593	-51.4347	-70.1655	-53.0398	-53.5876	-61.9289	-58.9074	-59.0108	-60.7772	-43.1277	-56.8832	-66.3507	-64.3593	-63.4446	-49.2751	-43.0795	-41.0472	-40.3239	-66.5499	-50.5476	-48.3842	-49.0816	-67.3629	-61.141	-60.6336	-46.6254
-0.46	-57.9069	-64.9227	-59.4084	-36.2392	-66.582	-51.3715	-68.0942	-61.1641	-61.0516	-57.3244		-0.46	-58.0839	-65.179	-59.5702	-69.9538	-56.7943	-51.0815	-61.7577	-40.6888	-57.7296	-45.7741	-68.8131	-62.3968	-52.1503	-70.2846	-53.2687	-53.0017	-62.2402	-58.8815	-59.911	-61.6455	-45.2074	-57.666	-66.5277	-64.5272	-63.6399	-49.4384	-43.3527	-41.5721	-37.0433	-66.7803	-51.8964	-48.8007	-48.488	-67.63	-61.5774	-60.1453	-46.3355
-0.45	-58.2426	-64.9227	-59.3474	-35.9035	-66.9177	-52.9584	-67.9111	-61.4692	-60.6243	-57.2939		-0.45	-58.415	-65.3438	-59.6282	-69.6273	-57.1788	-53.0682	-61.4723	-41.5844	-59.1731	-45.4872	-68.8894	-62.5067	-52.0908	-70.2144	-54.2391	-52.3806	-62.7117	-57.3266	-60.648	-62.0605	-48.0913	-57.6889	-66.6955	-64.0847	-63.7498	-49.2446	-43.8821	-42.2023	-36.8724	-67.0657	-53.4101	-49.7437	-48.0272	-67.839	-62.0428	-60.3894	-47.454
-0.44	-57.8459	-64.9532	-60.0493	-38.3144	-66.6735	-53.1721	-68.0331	-62.1406	-60.0445	-57.0192		-0.44	-58.4135	-65.353	-60.504	-69.1726	-57.1392	-55.0259	-61.5608	-43.2187	-59.788	-45.446	-68.8558	-62.8622	-52.5821	-70.2174	-55.3545	-52.4508	-63.0794	-57.4365	-61.3682	-62.2055	-50.1177	-57.8765	-66.7993	-63.3538	-62.1324	-48.2513	-42.843	-41.8071	-40.15	-67.0184	-53.6802	-50.9629	-48.2073	-67.8573	-62.38	-60.5191	-50.2738
-0.43	-55.2824	-65.533	-60.8123	-42.3732	-66.6125	-53.7519	-68.1552	-62.3237	-60.014	-57.0497		-0.43	-56.407	-65.6872	-61.1098	-67.7016	-57.246	-56.5029	-62.4977	-41.9858	-60.1619	-46.1479	-68.8802	-63.0026	-54.1782	-70.3654	-56.2975	-52.2876	-63.2122	-58.5854	-61.9862	-62.3535	-50.989	-57.5607	-66.6833	-62.9097	-60.2158	-48.3382	-42.1442	-40.1774	-42.8355	-66.9634	-54.4325	-52.8337	-46.5608	-68.0481	-63.0224	-59.216	-52.7274
-0.42	-55.2824	-65.5025	-61.27	-43.3193	-67.1618	-53.5688	-68.2468	-62.6899	-60.8685	-55.7375		-0.42	-55.5021	-65.8169	-61.4516	-65.4617	-57.1026	-57.9266	-62.9463	-40.9817	-61.0225	-48.4245	-68.6086	-63.1262	-55.8445	-70.1793	-57.4496	-51.9397	-63.4899	-57.7065	-62.4211	-62.8128	-52.5194	-57.315	-66.755	-63.2409	-60.8369	-49.1073	-41.5292	-39.4709	-43.4688	-67.3083	-53.6909	-53.679	-45.1998	-68.2418	-63.4725	-58.0182	-54.7645
-0.41	-55.6791	-65.9603	-61.3311	-43.5634	-67.1923	-53.3857	-68.2773	-62.6899	-60.899	-54.6694		-0.41	-55.8988	-66.1587	-61.5981	-64.7689	-56.1123	-59.1259	-62.8044	-42.8143	-61.2376	-50.4646	-68.6529	-62.8729	-57.2361	-70.5012	-58.4658	-52.1395	-63.7401	-54.6303	-62.6012	-63.4963	-54.0438	-58.0245	-66.6085	-63.6071	-61.4549	-49.1408	-41.6483	-39.4435	-44.3462	-67.3068	-53.8252	-55.3819	-43.915	-68.309	-63.6343	-58.1708	-54.5508
-0.4	-55.9538	-66.2044	-62.033	-44.8146	-67.2229	-52.3481	-68.3688	-63.2087	-60.4717	-53.7843		-0.4	-56.1781	-66.3006	-62.2374	-63.5192	-55.0258	-60.252	-63.2393	-43.8138	-60.6395	-51.8745	-68.691	-62.7691	-58.4248	-70.6737	-59.1494	-52.3257	-64.0163	-54.2245	-62.9796	-64.009	-55.6582	-57.5866	-66.7611	-62.9723	-61.7509	-47.7706	-42.1014	-40.5467	-45.5119	-67.412	-52.7067	-56.9672	-43.831	-68.1961	-63.4969	-57.8931	-53.1135
-0.39	-56.0453	-66.1434	-62.0635	-46.3405	-67.3754	-52.4396	-68.4604	-63.636	-60.7159	-53.113		-0.39	-56.7167	-66.2563	-62.1672	-63.6001	-55.3295	-60.8593	-63.929	-44.4012	-61.2392	-52.8404	-68.4316	-62.4853	-59.0442	-70.7759	-59.9337	-52.0678	-64.175	-53.7927	-63.5884	-64.4775	-57.3031	-57.402	-66.7367	-63.2836	-62.2621	-47.1923	-42.2708	-41.8559	-46.786	-67.4914	-52.7097	-58.2276	-44.2095	-68.3822	-62.9079	-56.9974	-52.9944
-0.38	-57.0219	-66.418	-62.155	-46.9814	-67.467	-52.7143	-68.3993	-63.9717	-61.2652	-53.1435		-0.38	-57.2965	-66.5508	-62.4724	-62.6754	-55.891	-61.5353	-63.8725	-44.2013	-62.2661	-53.9436	-68.1524	-61.9345	-59.8942	-70.6752	-59.9352	-52.489	-64.1109	-53.37	-63.8493	-64.6255	-58.6275	-58.3755	-66.8313	-62.954	-62.5611	-46.7193	-42.1366	-40.9312	-47.4101	-67.5463	-53.1568	-59.7138	-44.9068	-68.7637	-63.1918	-56.8235	-52.5703
-0.37	-57.6017	-66.3875	-62.1855	-48.2021	-67.3144	-50.4865	-68.3688	-63.7886	-62.2112	-52.2585		-0.37	-57.6917	-66.5477	-62.3763	-62.4129	-56.5807	-62.3959	-63.372	-43.1332	-61.6405	-54.4212	-68.0272	-61.3256	-61.1393	-70.8842	-60.2297	-53.2428	-64.4466	-53.9895	-64.0507	-64.5584	-59.0166	-58.757	-66.81	-63.2256	-63.0494	-46.6476	-40.8594	-39.9775	-49.1466	-67.4212	-51.4784	-60.2815	-41.2782	-68.7332	-63.3947	-56.7396	-50.7773
-0.36	-57.3576	-66.296	-61.7583	-50.4909	-67.4365	-49.9982	-68.4604	-63.9106	-62.8521	-52.3195		-0.36	-57.6872	-66.4944	-61.9078	-61.2212	-57.2582	-62.6248	-63.1676	-43.9801	-60.0764	-55.5595	-66.863	-62.0245	-61.9785	-70.869	-59.7399	-54.0072	-64.3581	-54.8028	-64.4566	-64.2074	-58.301	-58.8684	-67.1106	-63.3599	-63.4858	-47.3449	-41.0867	-37.7833	-51.4583	-67.6119	-50.2287	-60.7362	-38.698	-68.9529	-63.3337	-55.9735	-49.9045
-0.35	-57.3576	-66.4791	-60.9038	-52.5661	-66.8566	-49.9982	-68.3078	-64.1243	-62.3638	-53.1435		-0.35	-57.6521	-66.5508	-61.418	-59.0713	-58.1096	-62.9727	-62.928	-42.4771	-59.4844	-56.1012	-66.4373	-62.6852	-62.1845	-71.0506	-59.63	-54.8312	-64.4405	-55.1919	-64.2308	-64.1433	-58.2919	-59.4085	-67.0312	-63.694	-63.7879	-47.8164	-42.6416	-37.5437	-53.4816	-67.5112	-50.1432	-61.1238	-37.5658	-69.0719	-63.5137	-53.9899	-49.4285
-0.34	-57.4491	-66.5096	-59.9272	-54.4887	-66.9177	-49.9677	-68.4909	-64.3989	-61.1431	-53.0214		-0.34	-57.7162	-66.6134	-60.5513	-56.7458	-57.7526	-63.3129	-62.8471	-43.3316	-59.5592	-56.9862	-66.2267	-62.4548	-62.2364	-70.9865	-60.3075	-55.26	-64.645	-54.7295	-63.8524	-64.2745	-59.273	-59.7854	-66.932	-63.5354	-63.9436	-48.7258	-44.5474	-38.3372	-54.745	-67.0412	-50.1432	-60.8888	-36.8898	-69.2306	-63.5534	-52.1589	-47.5684
-0.33	-56.1979	-66.6011	-59.439	-55.1601	-66.9482	-49.51	-68.3688	-63.7275	-61.2042	-52.7467		-0.33	-56.793	-66.7339	-59.5794	-51.9561	-57.5039	-63.4838	-62.5984	-42.3199	-58.7505	-58.419	-64.6184	-62.5265	-62.4378	-71.0139	-60.2938	-55.3591	-64.6541	-54.757	-63.7746	-64.4149	-60.126	-59.0225	-66.929	-63.2973	-64.0443	-49.385	-46.5097	-38.3555	-56.1137	-67.3129	-49.9143	-61.4274	-38.2738	-69.3161	-63.7533	-51.1182	-44.9485
-0.32	-53.848	-66.7232	-59.8052	-56.9912	-67.467	-49.3879	-68.5519	-63.697	-60.4107	-52.9298		-0.32	-55.7768	-66.9186	-60.1561	-47.7554	-58.218	-63.8775	-63.2164	-42.5503	-57.3009	-59.684	-62.5341	-62.3739	-62.3783	-70.9163	-60.3976	-55.6887	-64.8235	-55.227	-63.9867	-64.5584	-61.069	-58.4976	-67.1716	-62.3803	-63.8383	-50.1128	-47.6587	-37.9344	-57.2276	-67.5967	-49.6854	-61.5449	-40.0408	-69.2794	-63.5732	-49.4825	-44.4083
-0.31	-51.5592	-66.9368	-60.4155	-57.51	-67.6196	-49.2048	-68.5519	-64.0327	-60.4412	-53.2045		-0.31	-52.4107	-67.0437	-60.5635	-45.9243	-57.9891	-63.6578	-63.0714	-43.6246	-56.8843	-60.6499	-61.1791	-61.4676	-62.6331	-71.0201	-60.9972	-55.7788	-64.6389	-55.6298	-63.6143	-64.5614	-61.4291	-58.4762	-67.3501	-62.1102	-63.5972	-51.0512	-48.2355	-38.4944	-58.0943	-67.7798	-49.4169	-60.1502	-39.6837	-68.8446	-63.1307	-47.8025	-43.2288
-0.3	-51.4677	-67.0284	-60.2935	-58.4865	-67.8332	-49.0217	-68.5214	-64.1243	-61.1126	-53.3876		-0.3	-51.5531	-67.1001	-60.4613	-45.1385	-57.4352	-63.8714	-62.7983	-43.9328	-56.0558	-61.2801	-59.171	-61.0601	-62.923	-70.8415	-60.7378	-55.4065	-63.0336	-55.935	-63.9256	-64.5172	-61.2643	-58.6395	-67.4463	-62.333	-63.4126	-52.7618	-49.6408	-39.4694	-58.7825	-67.9431	-49.4306	-59.839	-40.0545	-68.1442	-63.2879	-48.3258	-43.2471
-0.29	-51.0099	-67.0284	-60.6292	-59.1579	-67.8942	-47.7094	-68.5825	-64.6126	-59.2816	-53.2045		-0.29	-51.2052	-67.1215	-60.9481	-42.0455	-57.8533	-63.7738	-62.6228	-44.7537	-56.3396	-62.0888	-56.2231	-61.2997	-62.4317	-70.8964	-61.3527	-55.7498	-63.5265	-55.3719	-64.0614	-64.6347	-61.4062	-59.4116	-67.4783	-62.0705	-63.4156	-53.2394	-50.7288	-39.561	-59.6843	-67.9949	-48.1168	-61.2763	-40.0926	-68.4356	-62.4838	-49.1819	-42.9389
-0.28	-50.9489	-66.9673	-60.6597	-60.1345	-67.8942	-47.8925	-68.5519	-64.8567	-56.9927	-53.3876		-0.28	-51.3883	-67.1016	-60.8199	-42.2195	-57.7297	-63.1939	-62.6656	-45.7318	-55.1799	-61.6921	-52.979	-61.4492	-62.4256	-70.6706	-61.5938	-56.0183	-63.7264	-55.1614	-64.3102	-64.6682	-61.3085	-60.2111	-67.6095	-62.1132	-63.202	-52.571	-51.1102	-39.5045	-60.554	-68.0697	-48.2282	-61.7814	-41.7391	-68.7805	-62.882	-49.5725	-42.3286
-0.27	-51.8034	-66.8453	-60.8733	-59.9208	-67.9858	-47.3127	-68.7656	-65.0093	-56.9012	-54.1506		-0.27	-52.1772	-66.9887	-61.1113	-44.3664	-57.3726	-63.4747	-62.2139	-45.6082	-53.1398	-61.4083	-51.8804	-61.1288	-62.9444	-70.8583	-61.5694	-56.0382	-64.3062	-56.2981	-64.3651	-64.8101	-61.2948	-60.736	-67.6233	-61.3244	-63.0494	-52.8747	-51.7572	-40.2079	-60.1115	-68.1094	-48.1748	-62.0195	-41.5926	-69.049	-63.5656	-49.1269	-41.5854
-0.26	-52.7799	-66.5096	-60.8123	-60.226	-68.0163	-45.4511	-68.674	-65.0398	-55.7415	-54.944		-0.26	-53.3247	-66.6744	-61.1831	-45.9304	-57.8136	-63.5983	-61.7531	-45.419	-52.5203	-61.6402	-50.588	-61.5957	-63.4663	-70.9209	-61.043	-55.7223	-64.5351	-56.8444	-63.7318	-65.0741	-61.3344	-60.8199	-67.8186	-60.4439	-62.4589	-53.2363	-51.0568	-40.0828	-60.7234	-68.1002	-46.1607	-61.5235	-41.0204	-69.0032	-64.2339	-48.0573	-42.5086
-0.25	-54.0617	-66.357	-58.8286	-61.2941	-68.1079	-44.6271	-67.4838	-65.1924	-53.6968	-54.8219		-0.25	-54.7041	-66.621	-59.9456	-45.7473	-57.9692	-62.8247	-61.9499	-45.9286	-53.1215	-61.3503	-50.2904	-62.113	-63.9179	-70.8659	-60.1671	-55.6552	-63.9095	-56.6293	-63.7059	-65.2282	-60.2282	-60.6323	-67.7057	-59.8427	-62.0927	-53.2424	-50.4724	-40.3041	-61.9136	-68.1948	-45.3214	-61.1802	-42.6439	-65.9271	-64.414	-47.7521	-43.9002
-0.24	-55.3129	-66.418	-58.4014	-62.3317	-68.0468	-44.5966	-67.2397	-65.345	-51.0113	-55.5849		-0.24	-55.8668	-66.6088	-58.6043	-46.0281	-58.2134	-62.7667	-61.3792	-44.1128	-53.1535	-61.776	-49.5962	-61.8948	-63.7562	-70.8873	-60.1168	-54.5672	-62.9085	-56.0998	-63.799	-65.2557	-59.92	-60.6155	-67.666	-59.3117	-61.9798	-53.2775	-47.9746	-41.1708	-62.7849	-68.1521	-44.7813	-61.9187	-44.0142	-66.3009	-64.8519	-47.569	-44.2557
-0.23	-55.8317	-66.5706	-57.9436	-62.9726	-68.0773	-44.6577	-67.3923	-65.3145	-48.8445	-56.4089		-0.23	-56.4909	-66.7965	-58.2518	-48.0209	-58.4209	-63.1558	-60.6178	-43.7024	-52.3708	-61.75	-48.3617	-61.4798	-64.0201	-70.9773	-60.6417	-54.1888	-60.7631	-55.1492	-63.6601	-65.3472	-60.2145	-61.0473	-67.6294	-59.3911	-62.172	-52.4993	-45.6903	-41.7567	-63.3662	-68.1857	-44.8637	-62.4497	-44.922	-67.2164	-65.1922	-46.9602	-42.7237
-0.22	-55.7401	-66.5401	-58.0046	-63.6745	-66.3989	-44.4135	-67.4533	-65.4976	-48.2037	-56.5004		-0.22	-55.8897	-66.6179	-58.1725	-49.4628	-57.484	-63.4518	-60.9871	-45.6448	-53.2497	-61.7104	-47.5713	-61.7849	-64.188	-70.6935	-61.043	-54.4497	-58.1585	-55.5703	-63.7914	-65.1321	-60.541	-60.7193	-67.7545	-60.2044	-62.3826	-53.1234	-44.4086	-42.1488	-63.7752	-67.4914	-44.6943	-62.2026	-45.1235	-66.188	-65.4806	-45.297	-42.1271
-0.21	-55.9538	-66.4791	-57.6995	-63.7661	-66.3073	-45.1459	-67.789	-65.5891	-48.3868	-56.1342		-0.21	-56.5794	-66.56	-57.8978	-51.6036	-57.7923	-63.8531	-60.1295	-47.2454	-53.2207	-61.01	-47.5255	-60.6039	-64.2017	-70.6752	-61.5023	-54.0088	-57.185	-55.8251	-63.6098	-64.7399	-59.7857	-61.0458	-67.6126	-61.2542	-62.4986	-53.633	-43.1452	-43.2414	-63.972	-66.5698	-45.6907	-60.9681	-46.5135	-66.4764	-65.0778	-43.7421	-41.9623
-0.2	-56.6251	-66.3875	-57.0586	-63.2167	-66.6735	-45.7258	-68.0637	-65.5891	-48.692	-56.4394		-0.2	-57.0234	-66.4898	-57.5774	-52.8792	-58.4346	-64.4818	-60.923	-48.3609	-53.2344	-61.5425	-48.7371	-59.9844	-63.57	-70.6157	-62.1645	-53.5815	-55.5111	-55.5734	-63.3931	-64.6301	-59.5263	-61.6744	-67.6584	-61.7577	-62.2331	-54.4097	-41.7352	-44.7749	-63.7447	-66.8307	-46.2599	-60.193	-46.7073	-67.0867	-64.0707	-41.4548	-41.9608
-0.19	-56.1979	-66.296	-55.197	-63.0642	-67.0092	-46.7634	-68.2468	-65.5586	-49.6685	-56.2257		-0.19	-56.4451	-66.4699	-55.9813	-52.4688	-58.7917	-64.1995	-61.1488	-49.1711	-51.9893	-62.0827	-50.7802	-60.2377	-63.4968	-70.7179	-62.0394	-54.2163	-54.1423	-55.4116	-63.5304	-65.0131	-59.9779	-62.4557	-67.6019	-61.6372	-62.2529	-53.9992	-41.8878	-46.1878	-63.1862	-67.1893	-47.4134	-60.2998	-47.2307	-67.8466	-63.5412	-40.3013	-40.5356
-0.18	-56.9914	-66.1434	-55.2581	-63.3388	-67.2229	-48.1061	-68.3078	-65.5891	-49.9432	-56.3173		-0.18	-57.971	-66.3128	-55.992	-53.7688	-56.5746	-64.613	-61.4357	-51.0815	-48.1425	-62.2551	-52.1566	-60.4879	-63.57	-70.4661	-61.8868	-54.6923	-53.8418	-55.3063	-63.8997	-65.3503	-60.0832	-62.9486	-67.5515	-62.426	-62.317	-54.3532	-42.6553	-47.5383	-63.615	-67.4777	-48.5945	-59.1249	-44.8641	-68.3212	-62.9491	-40.9467	-39.6461
-0.17	-58.4562	-65.9908	-56.9976	-63.9492	-66.643	-49.7541	-68.3688	-65.5891	-49.2413	-55.768		-0.17	-58.6744	-66.1129	-57.5225	-54.2312	-55.3844	-64.732	-61.9041	-53.7289	-48.7468	-61.6707	-53.3117	-60.2591	-63.1992	-70.6508	-61.632	-55.1409	-53.9318	-55.285	-63.5609	-65.6112	-60.0802	-62.5976	-67.4173	-62.8136	-62.6405	-54.7302	-43.3649	-49.1328	-64.3352	-67.0107	-50.3294	-57.7806	-42.6378	-68.5134	-62.9003	-40.4538	-40.4822
-0.16	-58.2731	-65.9908	-58.1267	-64.6511	-66.6125	-51.0358	-68.6435	-65.2839	-48.7835	-55.7375		-0.16	-58.6988	-66.1052	-58.3937	-54.8019	-55.0915	-64.8068	-62.7052	-54.942	-49.3632	-60.894	-55.0496	-60.3079	-63.1107	-70.428	-62.0821	-55.4278	-51.5514	-53.5729	-63.2588	-65.4571	-60.3716	-62.6586	-67.4447	-62.9189	-61.6822	-54.9285	-44.3506	-50.6129	-64.9486	-66.9116	-52.1604	-57.8782	-43.6327	-68.6431	-63.0209	-40.373	-40.4654
-0.15	-59.036	-65.8382	-58.7676	-65.2004	-67.1008	-53.3857	-68.735	-65.3755	-49.2413	-54.6083		-0.15	-59.4084	-66.0671	-59.1628	-54.5135	-55.5843	-63.9279	-63.6238	-55.505	-48.7147	-61.7821	-57.018	-60.639	-63.3243	-70.5852	-62.4316	-55.8718	-50.4451	-51.04	-63.3748	-64.952	-59.7399	-62.8982	-67.4051	-62.8365	-61.2931	-55.1253	-44.3933	-51.9267	-65.3072	-67.2488	-54.3653	-58.6778	-46.1534	-68.8766	-63.6511	-39.4193	-40.8042
-0.14	-58.5172	-65.7772	-59.3779	-65.475	-67.2839	-54.4538	-68.5519	-65.467	-48.2952	-54.059		-0.14	-58.6363	-66.0412	-59.6831	-50.0655	-55.9047	-60.6701	-64.2494	-54.9664	-49.4029	-62.4901	-57.6574	-60.6802	-63.4754	-70.7027	-62.8222	-56.1587	-49.3374	-50.5959	-63.0376	-65.0024	-59.5904	-63.1256	-67.5332	-62.2902	-60.8979	-54.9972	-45.8124	-53.0711	-65.6352	-67.3708	-54.7132	-60.0495	-48.3461	-69.1742	-64.1561	-38.9249	-42.0691
-0.13	-58.5783	-65.3804	-59.8052	-65.6887	-67.1008	-55.2167	-68.6435	-65.5586	-48.0511	-53.6318		-0.13	-58.8972	-65.6154	-59.9837	-49.53	-56.6509	-58.5324	-64.1014	-54.3729	-49.5708	-62.986	-57.4361	-60.6039	-63.5776	-71.02	-62.1035	-56.5921	-51.0677	-50.6051	-63.1902	-65.303	-59.9077	-63.5131	-67.547	-62.3162	-60.3669	-54.782	-46.8591	-54.1163	-65.8214	-67.2625	-55.792	-61.107	-50.8196	-69.432	-64.501	-38.9569	-43.4119
-0.12	-59.1581	-65.1058	-60.0798	-65.7802	-65.5749	-56.468	-68.5214	-65.8027	-47.6544	-53.1435		-0.12	-59.5701	-65.3118	-60.2141	-49.5376	-58.015	-58.1875	-63.958	-54.7955	-49.5402	-63.5643	-58.1762	-60.317	-63.8279	-70.9895	-60.573	-56.4608	-49.7432	-50.7638	-63.1215	-65.3503	-59.8269	-63.5925	-67.4874	-62.2628	-59.7306	-54.3472	-46.2152	-54.8655	-65.8809	-66.0006	-57.3118	-61.3831	-52.1669	-69.5983	-63.7701	-38.4504	-45.8167
-0.11	-58.9445	-65.533	-59.9272	-65.8718	-65.4528	-58.2075	-68.5214	-66.0164	-48.6004	-52.0448		-0.11	-59.1444	-65.707	-60.1287	-48.7426	-58.1096	-58.1387	-64.0999	-55.7614	-50.2833	-63.1615	-59.5571	-60.1507	-64.2017	-71.1436	-59.1143	-55.4538	-48.5439	-51.2887	-62.6881	-65.2557	-59.3798	-63.8366	-67.3837	-62.6809	-58.9219	-54.9956	-44.3018	-55.4652	-66.0381	-65.6161	-58.5996	-61.3862	-53.2976	-69.6746	-63.1124	-35.6844	-48.2551
-0.1	-59.0971	-65.9297	-60.2019	-65.7497	-65.697	-58.4211	-68.5519	-65.6807	-49.9737	-51.3735		-0.1	-59.5365	-66.1312	-60.3301	-49.7329	-57.4474	-55.7324	-64.2921	-56.2588	-50.3673	-62.8624	-60.526	-60.1248	-64.4062	-71.0963	-58.3422	-53.7448	-47.7062	-50.9072	-61.6429	-65.3701	-58.7877	-64.2532	-67.3333	-62.6275	-58.6015	-55.8242	-44.9228	-55.4545	-65.8916	-65.8938	-58.7064	-61.0154	-53.3449	-69.7692	-63.0285	-32.9841	-50.3531
-0.09	-60.1042	-66.0823	-60.0798	-65.6276	-65.697	-59.3671	-68.5825	-65.406	-51.408	-51.3735		-0.09	-60.6703	-66.2365	-60.3347	-50.2013	-57.481	-53.175	-64.3074	-56.9561	-50.6496	-62.7358	-61.0021	-59.3283	-64.3558	-70.988	-57.532	-54.1705	-47.2515	-49.0395	-60.7594	-65.332	-57.0086	-64.4271	-67.1731	-62.3589	-58.7037	-56.2438	-44.671	-56.1549	-65.7756	-65.9792	-59.9775	-60.9284	-54.4725	-69.9111	-62.7904	-35.3894	-52.587
-0.08	-60.9281	-65.9603	-60.1409	-65.5971	-65.2392	-60.5573	-68.8266	-65.467	-52.5982	-51.9838		-0.08	-61.2028	-66.2151	-60.263	-49.2293	-56.6951	-51.0098	-64.5256	-57.3056	-50.5992	-62.6518	-61.3958	-57.4057	-64.22	-70.8095	-57.4709	-54.8724	-45.6707	-49.2211	-59.7081	-65.6417	-55.4232	-64.3798	-67.2479	-61.9683	-58.9204	-55.9051	-43.9783	-56.1656	-65.9419	-65.4193	-60.9495	-60.9284	-55.7588	-70.0012	-62.6546	-35.8014	-54.8179
-0.07	-60.0126	-65.8992	-60.2019	-66.1769	-64.2932	-61.4423	-68.9181	-65.406	-53.2086	-52.2585		-0.07	-60.3422	-66.003	-60.3759	-47.1618	-55.8132	-49.1497	-64.9147	-53.9547	-49.0566	-62.6121	-60.8373	-55.4312	-63.7211	-70.6202	-58.0553	-54.5382	-44.3996	-47.7624	-58.2555	-65.7363	-54.558	-64.3844	-67.2387	-62.0125	-58.9952	-55.9676	-44.6985	-55.4576	-66.3631	-64.5663	-61.8498	-61.4198	-56.9414	-69.992	-62.9659	-37.8598	-56.6505
-0.06	-59.9516	-66.0518	-60.1409	-66.4211	-63.927	-61.9611	-68.2162	-65.5281	-54.7039	-51.8312		-0.06	-60.2155	-66.1739	-60.3133	-45.2102	-55.3951	-46.0446	-65.1649	-52.3099	-48.2921	-61.7332	-60.3048	-55.718	-63.6555	-70.3624	-58.4826	-53.9218	-44.9016	-46.2685	-57.7122	-65.628	-54.0835	-64.3341	-67.3761	-62.6229	-59.1691	-56.314	-45.0281	-54.2842	-66.5691	-64.2169	-62.1885	-61.4213	-57.5502	-69.9188	-63.1231	-41.2076	-58.219
-0.05	-59.9516	-66.2654	-59.8967	-66.6652	-63.7133	-61.9916	-67.9721	-65.5281	-55.1006	-51.8007		-0.05	-60.1637	-66.3951	-60.1973	-43.9925	-55.6225	-43.5543	-65.342	-54.7955	-48.4752	-60.4927	-60.5062	-54.2105	-63.8294	-70.3746	-57.9485	-53.7356	-43.3162	-47.4816	-57.8252	-65.7165	-54.3063	-64.4729	-67.4081	-62.7022	-59.665	-56.7016	-43.7357	-52.3738	-66.7903	-63.7774	-62.3747	-61.3969	-58.8838	-69.9981	-63.3733	-43.4964	-59.246
-0.04	-59.4633	-66.4791	-60.0493	-66.7263	-63.6523	-61.9916	-66.3547	-65.6502	-55.3448	-52.2585		-0.04	-59.7074	-66.7278	-60.327	-43.8354	-54.8793	-43.4277	-65.1146	-56.9363	-47.0912	-60.6743	-61.0555	-51.9857	-64.1346	-70.4768	-56.7263	-53.9675	-43.095	-49.5736	-56.8974	-65.7577	-53.3968	-64.3798	-67.5302	-61.9484	-59.9351	-57.5179	-41.9473	-51.3896	-66.8193	-63.8583	-62.1198	-61.348	-60.1457	-70.0012	-63.6892	-46.153	-59.8548
-0.03	-59.7685	-66.8453	-60.5681	-66.6957	-61.4855	-62.0527	-66.3547	-65.6502	-55.6805	-51.5566		-0.03	-60.2766	-66.9658	-61.0015	-45.1751	-55.2364	-44.0396	-65.1726	-58.511	-44.482	-61.1733	-60.9273	-49.5718	-63.8904	-70.6035	-56.8789	-53.6883	-42.2741	-50.7668	-55.6233	-65.4342	-52.8079	-64.1799	-67.4295	-61.3366	-60.576	-57.7132	-41.9	-51.4125	-66.8193	-62.723	-62.2236	-60.9498	-61.2749	-70.0592	-63.9577	-49.0415	-60.4316
-0.02	-60.0736	-66.9979	-61.209	-66.5432	-61.1193	-62.3273	-66.4157	-65.4976	-57.1758	-51.526		-0.02	-60.2796	-67.091	-61.5432	-46.1303	-55.3661	-44.6972	-65.6166	-60.2383	-35.6049	-61.1794	-61.4843	-47.4859	-63.9469	-70.4219	-56.6454	-53.4594	-42.8036	-52.2683	-56.461	-65.4891	-51.9717	-64.5111	-67.4264	-61.5532	-60.8674	-57.3363	-42.7973	-51.3438	-66.7079	-61.2566	-62.6722	-61.0536	-62.1813	-70.14	-64.5941	-51.9757	-61.3059
-0.01	-59.7685	-67.0284	-60.1409	-66.0854	-61.3635	-62.2358	-66.7819	-65.5891	-58.7017	-52.35		-0.01	-60.0187	-67.2146	-60.5376	-46.9329	-56.7135	-47.5811	-65.6029	-61.3019	-35.4335	-59.951	-62.2823	-45.8227	-63.7943	-69.8924	-55.9359	-52.9925	-43.1209	-53.4142	-57.4223	-65.5578	-50.6289	-64.4515	-67.5378	-61.9149	-60.9956	-57.3776	-43.223	-48.9604	-66.3264	-61.7373	-62.4723	-61.5876	-63.3547	-69.8181	-65.0015	-54.408	-61.93
0	-60.0431	-67.181	-59.6831	-65.6581	-61.5161	-62.1442	-66.965	-65.8027	-59.4036	-53.1435		0	-60.1866	-67.3458	-59.9654	-45.7824	-57.8487	-49.815	-65.5968	-62.1441	-37.791	-58.828	-62.3678	-44.4113	-63.4632	-69.4011	-56.0564	-53.2305	-42.8707	-54.0246	-57.4712	-65.5288	-48.1051	-63.8626	-67.254	-61.4235	-61.139	-57.26	-44.5322	-44.6726	-65.8366	-61.9311	-62.2602	-61.6578	-64.1649	-69.0734	-64.5895	-56.5091	-62.5968
0.01	-60.3788	-67.3946	-58.0352	-65.8718	-59.0136	-62.4494	-66.2326	-66.0164	-59.7393	-52.6247		0.01	-60.8061	-67.4679	-58.8515	-42.9778	-57.9952	-51.4721	-65.3587	-62.8689	-38.2167	-58.8371	-62.7004	-43.6682	-63.5853	-69.7047	-56.795	-53.2611	-42.5472	-53.8567	-56.342	-65.4815	-46.2359	-63.3346	-66.6604	-61.6509	-60.3532	-57.022	-44.5535	-42.9194	-65.9938	-60.1	-62.5379	-61.2489	-64.5723	-69.2916	-64.6413	-58.0503	-62.7036
0.02	-61.2028	-67.3946	-57.8826	-66.1464	-57.3657	-62.5104	-65.5002	-66.0774	-59.5562	-53.0519		0.02	-61.4149	-67.4801	-57.9848	-40.3091	-57.9448	-54.1073	-64.9605	-63.7555	-37.4538	-59.565	-63.4847	-43.6499	-63.1275	-69.7475	-57.6403	-53.3999	-43.1789	-52.5018	-55.4768	-65.5242	-44.4125	-62.4908	-66.0226	-61.9286	-59.636	-56.1355	-44.5734	-41.2242	-66.4943	-58.1378	-62.7561	-61.725	-64.8958	-69.5114	-64.8107	-59.599	-63.2239
0.03	-61.2638	-67.2115	-57.8826	-66.6957	-57.2741	-62.9987	-64.5541	-66.0469	-59.5562	-54.8219		0.03	-61.5232	-67.3397	-57.9833	-41.5938	-57.3482	-55.9933	-64.7423	-64.4833	-38.0199	-59.6443	-64.0966	-44.3457	-62.4378	-69.7276	-58.0889	-53.1985	-44.897	-52.1996	-55.5592	-65.7409	-43.1277	-62.1536	-65.7007	-61.9149	-59.9015	-55.8898	-44.3964	-39.625	-66.9139	-57.4893	-63.2307	-62.0408	-65.2605	-69.6121	-64.2858	-61.0181	-63.7275
0.04	-60.7145	-67.1199	-57.6995	-67.0925	-57.7014	-63.2734	-61.8075	-66.1384	-59.9224	-55.2492		0.04	-60.9159	-67.4389	-57.9741	-43.7865	-56.7043	-57.0889	-64.9834	-65.0158	-37.6704	-59.6382	-64.3743	-43.9276	-62.7537	-69.2546	-55.2126	-53.6318	-45.3136	-53.1365	-56.2718	-66.0583	-43.0621	-62.0025	-64.9408	-61.6601	-59.5841	-56.3628	-44.7946	-39.4328	-67.2038	-58.1591	-63.8441	-62.5459	-65.4421	-68.8415	-64.8748	-62.2403	-64.1791
0.05	-60.6535	-67.4251	-56.6008	-67.184	-58.8305	-64.2805	-58.7253	-66.1384	-60.3497	-55.829		0.05	-60.8244	-67.5121	-56.8801	-45.8801	-57.4413	-58.1356	-65.6242	-65.4538	-34.343	-58.9623	-64.7603	-44.4494	-62.7659	-67.5014	-52.0495	-53.815	-45.2526	-54.258	-56.7708	-66.2139	-42.6867	-62.3764	-63.8406	-61.5715	-59.2942	-56.021	-45.2615	-40.7481	-67.3656	-59.3325	-64.3995	-62.4497	-65.999	-68.6813	-64.9725	-63.2261	-64.1166
0.06	-61.0807	-67.4556	-56.5398	-67.4892	-59.7766	-64.4331	-57.6877	-66.3521	-60.96	-55.6459		0.06	-61.2013	-67.6586	-56.8374	-47.9995	-57.9448	-59.7988	-66.0454	-65.4934	-34.1181	-58.7349	-64.9923	-43.6712	-62.952	-66.8086	-51.3369	-53.258	-45.6096	-55.5489	-56.8395	-66.1315	-44.1302	-62.5762	-63.2867	-61.7531	-58.2978	-55.6762	-44.5429	-42.1519	-67.5472	-60.1931	-64.546	-62.4803	-66.0631	-68.1015	-65.3875	-64.2774	-64.0082
0.07	-61.3859	-67.4556	-56.967	-67.5197	-60.6311	-64.5246	-57.2909	-66.3826	-61.4178	-55.2492		0.07	-61.5156	-67.7227	-57.2448	-50.1113	-58.2592	-61.372	-66.4009	-65.849	-39.6358	-59.1957	-65.2715	-42.5268	-63.2893	-66.27	-51.4162	-52.3272	-45.8034	-56.2524	-56.226	-66.1102	-46.3244	-62.4938	-61.9836	-61.837	-58.1956	-55.0735	-44.0759	-43.3497	-67.657	-60.9835	-64.6513	-62.0927	-66.1195	-68.2495	-65.328	-65.1365	-64.3943
0.08	-61.5995	-67.2115	-57.4553	-67.6723	-58.9526	-64.7077	-57.5656	-66.1079	-61.9366	-55.0356		0.08	-61.8376	-67.3748	-57.9894	-52.9281	-57.5451	-62.6278	-66.9304	-65.913	-43.4734	-60.4866	-65.2776	-42.5635	-63.2496	-65.2827	-49.7103	-52.8918	-45.3289	-57.3159	-56.7937	-66.1636	-46.451	-62.683	-60.4059	-62.2597	-57.7729	-55.2581	-44.1644	-44.3354	-67.7653	-59.7796	-64.8939	-62.0301	-66.1791	-68.4967	-64.4186	-65.7651	-64.5972
0.09	-62.2099	-67.1199	-58.2793	-67.6723	-58.739	-64.8298	-57.5961	-66.3826	-61.7535	-45.6361		0.09	-62.6127	-67.4404	-58.6974	-54.9514	-56.9133	-63.5205	-67.2127	-65.6872	-44.543	-61.3136	-65.3081	-42.742	-63.0237	-63.7706	-48.8085	-54.1537	-46.0003	-57.8347	-57.5215	-66.3238	-45.3341	-62.7777	-60.5798	-62.1575	-57.2373	-54.2434	-44.3231	-44.5109	-67.7455	-58.8732	-65.0266	-60.814	-66.3927	-68.5623	-63.8586	-66.0077	-64.2096
0.1	-62.9423	-63.3968	-59.1948	-67.6723	-52.6049	-65.2875	-57.9318	-63.1477	-61.845	-38.0068		0.1	-63.0308	-66.1235	-59.3596	-57.112	-54.9862	-63.9721	-67.3561	-64.5917	-45.4036	-60.6148	-64.8534	-43.2943	-62.5232	-62.1699	-48.2699	-53.5251	-46.5542	-57.5951	-58.7666	-66.3421	-45.4638	-63.1759	-60.5264	-62.0552	-57.2251	-54.0771	-43.7631	-42.776	-67.8035	-56.7675	-65.4615	-59.752	-66.7055	-68.4829	-63.2268	-63.9402	-63.8984
0.11	-54.7941	-47.4666	-55.8989	-66.2075	-42.229	-65.2875	-50.3329	-53.7483	-60.075	-39.1054		0.11	-60.6519	-54.8565	-58.5387	-58.8912	-46.8227	-60.8364	-65.1253	-55.7522	-45.2403	-58.4114	-64.8946	-42.597	-61.9846	-53.8997	-44.3636	-48.3569	-44.7292	-57.1923	-59.7585	-66.3299	-44.3255	-60.5056	-59.5285	-55.2788	-55.9525	-54.1167	-43.3725	-40.6611	-67.5365	-46.0116	-65.6889	-54.9653	-66.7421	-61.4853	-62.3678	-57.0539	-61.634
0.12	-44.7233	-43.0416	-43.1731	-50.9792	-39.4519	-60.5878	-45.7248	-44.9592	-49.4549	-41.4858		0.12	-47.3249	-44.6819	-48.8509	-58.2351	-39.6602	-53.1567	-53.1563	-45.9866	-45.7057	-50.1243	-63.4161	-45.9829	-54.9473	-46.6792	-44.179	-43.143	-43.3513	-49.9291	-59.084	-62.4298	-41.6994	-46.9573	-52.5857	-40.8562	-45.984	-54.1549	-44.3552	-41.2638	-58.2088	-40.4833	-63.6961	-50.3816	-66.0692	-50.4531	-54.3676	-52.5663	-56.1133
0.13	-45.3947	-39.7457	-40.5791	-45.5776	-37.8344	-52.989	-45.3281	-42.1516	-44.2364	-41.1806		0.13	-46.0676	-41.5584	-41.368	-47.1236	-36.5154	-47.1783	-46.4638	-40.939	-46.2855	-45.5513	-55.1717	-49.0927	-45.5677	-44.7993	-45.8346	-40.7382	-43.5177	-44.5672	-46.8999	-49.3163	-44.9587	-43.5302	-42.8857	-42.7636	-42.032	-47.1343	-45.1059	-41.1921	-47.3033	-38.5424	-56.3978	-47.5938	-61.5236	-44.8944	-48.3251	-49.9265	-52.967
0.14	-46.768	-37.6094	-37.0085	-38.4365	-37.5903	-47.4958	-45.206	-40.5037	-41.6119	-42.737		0.14	-47.2044	-38.4105	-38.6855	-40.8263	-37.0983	-43.504	-44.3855	-39.9838	-47.0668	-45.3224	-47.8139	-51.4914	-44.408	-45.843	-46.0894	-40.4666	-44.8024	-41.8816	-41.9164	-48.3077	-47.5558	-44.638	-42.4768	-46.6027	-43.5945	-42.8771	-41.4728	-40.3117	-41.299	-38.0618	-50.3996	-46.2907	-55.7329	-42.0211	-45.4076	-49.5755	-49.7062
0.15	-47.9582	-37.6705	-36.9475	-37.2768	-39.0246	-42.3383	-44.8703	-39.6797	-41.6729	-47.2841		0.15	-49.4673	-38.6028	-37.6128	-37.4084	-40.8565	-39.6679	-44.2863	-40.7971	-48.698	-43.6088	-43.2165	-52.1383	-46.1246	-49.1099	-47.7953	-39.6655	-44.0517	-39.4219	-45.4686	-47.85	-49.1152	-47.3236	-43.9584	-48.6275	-45.4972	-44.3648	-40.2383	-43.6366	-37.939	-39.6121	-45.3336	-48.8892	-48.6604	-41.69	-44.3884	-49.0705	-50.286
0.16	-50.5216	-39.5931	-38.3818	-37.2768	-38.6889	-38.0048	-42.9477	-39.9849	-39.6893	-49.2067		0.16	-51.4326	-40.7757	-39.3325	-35.1897	-43.658	-33.5026	-45.7939	-43.034	-50.1247	-45.2294	-41.9958	-53.6688	-48.3646	-51.9282	-48.839	-39.9417	-44.4179	-39.8293	-47.7238	-45.2865	-49.898	-49.8214	-45.115	-50.2678	-46.8278	-44.6761	-43.5083	-45.634	-37.6674	-39.0627	-39.8832	-51.5946	-46.3594	-42.0898	-43.6498	-47.3828	-52.1567
0.17	-52.7494	-42.5838	-40.6096	-38.3754	-38.4753	-33.6713	-43.1918	-40.168	-40.025	-49.9696		0.17	-53.4239	-43.7206	-41.7083	-36.3082	-45.9911	-35.7932	-48.0995	-44.4394	-51.1348	-47.654	-43.5659	-55.0344	-50.8991	-53.8341	-50.3298	-41.9787	-46.6411	-41.581	-48.5158	-43.9392	-49.8827	-51.8829	-47.2024	-52.1721	-49.2234	-43.5439	-44.9701	-47.5383	-38.9293	-39.3633	-35.5772	-53.8163	-45.7765	-42.5582	-42.3772	-48.1855	-53.4018
0.18	-53.8786	-44.8421	-42.6848	-38.3449	-40.4895	0.9966	-45.5417	-40.3206	-41.7339	-51.465		0.18	-54.6629	-45.9377	-43.7255	-38.7817	-47.7535	-39.9929	-49.8283	-45.8951	-52.621	-50.6874	-45.2825	-56.3955	-53.0201	-54.8579	-51.8694	-43.8372	-48.727	-43.8424	-48.0855	-43.5714	-48.9687	-52.7923	-46.9567	-53.3776	-51.4741	-42.8283	-45.4919	-49.4487	-38.8362	-41.3439	-32.7101	-55.9724	-45.1708	-45.2041	-42.8228	-49.4794	-55.1322
0.19	-55.8317	-46.8563	-44.8516	-39.5961	-41.8933	-13.7434	-46.5488	-40.5037	-42.4053	-51.2514		0.19	-56.4085	-48.3227	-45.5413	-39.7186	-49.9767	-43.1439	-51.989	-47.8253	-53.5228	-53.8841	-45.9524	-57.7353	-55.2936	-56.631	-53.1664	-44.4964	-50.5642	-45.4476	-46.7503	-41.7007	-50.1025	-54.0115	-46.7462	-54.2275	-53.1342	-42.2637	-47.0682	-49.4273	-40.5635	-42.1755	-32.5	-57.5974	-45.7994	-46.9818	-43.3569	-50.4331	-56.8549
0.2	-56.6251	-49.7859	-46.6826	-42.007	-42.4121	-32.1149	-48.7765	-42.5178	-44.9078	-49.6645		0.2	-57.0127	-50.5718	-48.0269	-39.6102	-51.6842	-45.4617	-54.6761	-49.5038	-54.2857	-56.5254	-45.9035	-59.2474	-57.2224	-58.1218	-54.677	-45.2105	-51.6872	-47.6296	-48.3861	-40.9667	-50.2734	-55.9188	-47.4908	-55.2208	-54.5381	-40.4555	-49.0793	-46.461	-43.0736	-42.821	-33.0283	-58.9967	-47.4596	-49.1851	-44.8858	-50.1813	-59.2078
0.21	-57.7238	-51.3118	-49.0325	-44.0822	-42.5036	-34.5258	-47.3117	-42.2737	-46.4947	-44.3544		0.21	-58.1007	-51.8749	-49.4429	-37.8219	-52.145	-46.7251	-56.9649	-51.0464	-56.1687	-57.7751	-44.6905	-59.9997	-58.5483	-58.99	-55.7467	-45.6424	-52.3815	-49.7643	-50.7893	-42.8359	-48.4118	-57.4386	-47.709	-56.2966	-55.9281	-38.98	-50.0009	-44.2332	-45.7118	-43.1948	-36.1738	-59.7413	-50.0246	-51.0269	-45.2825	-48.2602	-60.8619
0.22	-56.7167	-50.5184	-49.8259	-46.4931	-42.5341	-37.3945	-44.8093	-40.7173	-46.2506	-44.2934		0.22	-57.8977	-50.8831	-50.067	-37.2222	-51.8352	-47.2805	-58.2252	-52.026	-57.3711	-58.2817	-44.6126	-57.3858	-59.383	-58.1843	-56.1114	-45.3295	-52.4898	-51.2261	-52.3167	-44.8806	-45.8681	-58.6181	-46.6134	-57.4547	-57.2038	-40.7302	-48.5788	-42.0893	-46.8822	-42.9171	-38.3238	-59.1538	-52.8764	-51.3717	-44.6005	-46.2796	-60.5186
0.23	-56.4726	-50.8235	-47.4761	-47.5002	-43.5412	-39.195	-44.6567	-41.5413	-43.5345	-45.9413		0.23	-56.6236	-51.6598	-48.9242	-39.2577	-52.0259	-47.9123	-57.4486	-53.3322	-56.3151	-57.5005	-44.6523	-54.0854	-59.6592	-56.3716	-55.5895	-43.4512	-50.3307	-52.2805	-52.2405	-45.3033	-45.2929	-59.6923	-46.6317	-58.532	-58.0827	-42.1538	-47.2192	-41.2883	-48.2707	-44.7482	-39.5536	-54.2497	-54.8586	-52.3315	-45.1956	-46.3575	-58.4449
0.24	-56.32	-52.5936	-47.0488	-48.5988	-46.0131	-39.256	-45.3281	-43.0977	-43.8397	-47.8639		0.24	-56.7182	-53.474	-47.3784	-41.5877	-53.5503	-50.0912	-56.9038	-55.2151	-55.7323	-55.6984	-43.8802	-55.0284	-58.646	-56.1214	-55.1058	-44.3057	-48.5805	-51.3528	-53.2796	-45.9381	-45.5004	-60.1623	-48.1942	-58.9897	-58.925	-42.7413	-46.0184	-41.3386	-49.0611	-47.5466	-39.99	-53.8682	-54.883	-54.6554	-45.0826	-46.269	-58.8141
0.25	-57.266	-54.15	-47.5981	-49.6669	-49.0649	-41.2092	-48.6545	-45.7527	-46.1285	-49.2983		0.25	-57.7345	-54.8153	-47.9415	-43.1091	-54.2141	-52.2686	-55.8418	-56.0101	-56.6203	-55.8022	-44.4204	-57.0486	-56.3587	-55.6026	-55.295	-46.4358	-48.1334	-50.6982	-53.3955	-45.6176	-43.3977	-58.3633	-47.8189	-57.7004	-58.5099	-43.0678	-44.7473	-42.8508	-50.7213	-49.5654	-42.1171	-54.3916	-55.4537	-56.3278	-46.842	-45.5701	-59.6778
0.26	-58.4257	-55.4927	-47.6592	-51.8337	-48.9123	-42.8876	-51.4011	-46.1799	-48.5699	-51.1903		0.26	-59.2649	-56.4068	-48.796	-45.584	-54.4368	-54.4018	-54.7035	-57.6779	-57.5603	-55.9792	-45.4259	-58.8308	-55.4172	-56.1153	-56.1694	-47.3224	-50.0927	-51.8563	-53.1255	-43.6706	-43.558	-54.3334	-46.2579	-57.0275	-55.4933	-44.5403	-43.5892	-42.8737	-53.1001	-49.5043	-43.6918	-53.9216	-56.7034	-57.724	-48.2839	-47.1982	-60.6116
0.27	-60.3178	-57.1102	-50.3752	-54.2446	-49.2175	-44.444	-53.5983	-47.4922	-50.2484	-51.7702		0.27	-61.1204	-57.8762	-51.3778	-47.8332	-54.3682	-56.4816	-54.6791	-59.4128	-58.4407	-56.0448	-46.6436	-59.7189	-55.9467	-57.6381	-57.6372	-47.9571	-51.6155	-53.2433	-53.2826	-46.1898	-45.5218	-53.5659	-44.5901	-57.1999	-53.9063	-44.8943	-42.7103	-41.7323	-55.3767	-49.7942	-44.9552	-54.9714	-58.2064	-58.5556	-48.5769	-48.8965	-61.7179
0.28	-61.9352	-58.6666	-52.8472	-56.5029	-50.4687	-45.268	-56.1313	-50.7881	-51.286	-53.3571		0.28	-62.5517	-59.1106	-53.5369	-50.0839	-55.2318	-58.656	-56.9267	-60.7052	-59.695	-57.1388	-48.9553	-60.8679	-56.3404	-59.5668	-59.5156	-49.573	-52.1556	-54.7967	-54.4301	-49.3362	-46.5365	-53.9169	-45.7513	-57.061	-54.3489	-45.1537	-40.806	-42.1183	-56.8294	-51.372	-45.9043	-56.8436	-59.5629	-59.581	-48.7844	-50.842	-62.6365
0.29	-63.0949	-59.5211	-54.4951	-57.0522	-52.2387	-47.4042	-57.7182	-53.1074	-53.5443	-54.8525		0.29	-63.4336	-59.8293	-55.4869	-51.8371	-56.8935	-60.162	-59.3056	-61.1477	-60.8989	-57.6836	-51.2441	-62.1832	-56.2549	-61.143	-60.8538	-51.7199	-54.208	-56.9161	-56.7235	-52.5436	-45.862	-55.5587	-47.8845	-57.615	-55.1103	-46.9115	-40.0629	-42.2785	-57.9112	-52.7468	-48.1169	-58.6488	-60.5104	-60.881	-47.5362	-53.2071	-63.436
0.3	-63.7052	-59.5516	-56.5093	-58.5781	-52.1167	-48.9606	-59.3051	-55.03	-55.0701	-55.8901		0.3	-64.1935	-59.9147	-57.2448	-53.836	-58.1768	-61.6681	-60.9856	-61.1004	-61.8938	-59.2064	-52.857	-63.204	-56.5784	-61.497	-61.9585	-53.3816	-55.9185	-58.8723	-58.0067	-54.7225	-46.0635	-57.5531	-50.39	-58.9638	-55.4246	-48.7563	-41.3782	-42.6448	-59.254	-52.4264	-49.6366	-59.813	-60.7591	-61.5142	-48.2122	-55.8988	-64.2905
0.31	-64.2851	-59.5211	-57.9741	-60.0429	-51.9641	-50.2119	-59.7629	-56.4338	-56.3214	-56.8971		0.31	-64.5414	-59.8736	-58.4395	-55.606	-58.8359	-62.991	-62.0644	-61.8359	-63.264	-60.4347	-54.3264	-63.9395	-58.0692	-62.2966	-62.5002	-54.2331	-57.5832	-60.2639	-59.3282	-56.9778	-44.8504	-59.2178	-52.3111	-60.1037	-56.5522	-51.0177	-43.6685	-45.0587	-60.3358	-52.6217	-50.398	-60.9651	-61.0094	-61.1282	-49.4024	-57.6062	-64.8276
0.32	-64.8649	-59.5516	-58.9202	-60.6838	-50.1025	-50.3644	-60.6479	-58.509	-56.7791	-57.7821		0.32	-65.1914	-59.9239	-59.3062	-57.4981	-59.5852	-64.027	-63.3278	-62.489	-64.2467	-61.6844	-56.1437	-64.5254	-59.3677	-62.7406	-62.4468	-55.1379	-58.9611	-61.6631	-60.3337	-58.7005	-44.1927	-60.4492	-53.9575	-60.5706	-57.3899	-52.6443	-44.2667	-47.6237	-61.0362	-50.7449	-50.9428	-61.9233	-60.6661	-58.934	-49.825	-59.2618	-65.4471
0.33	-65.5668	-59.6736	-59.5305	-61.5688	-49.3396	-51.8903	-61.5024	-59.2415	-57.6031	-57.3549		0.33	-65.7926	-60.0002	-60.0005	-58.8271	-60.1635	-64.8648	-64.2967	-63.1039	-65.0584	-62.4428	-57.6665	-64.9191	-60.3809	-62.7666	-62.3507	-56.4074	-60.226	-62.6504	-61.5361	-59.8724	-44.0935	-61.6088	-54.7876	-60.833	-58.2124	-53.9001	-44.5718	-49.9369	-62.0372	-49.6996	-53.0363	-62.7732	-60.7073	-57.3181	-48.4914	-60.8442	-65.9629
0.34	-65.9025	-60.2535	-60.4766	-62.3622	-48.7292	-54.0571	-62.0822	-59.2109	-59.5562	-57.3244		0.34	-66.1222	-60.8303	-61.1464	-60.147	-60.49	-65.3103	-65.4091	-63.6014	-65.6749	-63.1874	-59.0902	-65.1434	-60.3489	-62.382	-62.4819	-57.4542	-60.5129	-63.3828	-62.4699	-61.0031	-44.6368	-62.6586	-56.1105	-61.1702	-58.9829	-54.985	-45.4797	-51.7115	-62.881	-49.1076	-54.2982	-63.2279	-60.9316	-55.7556	-47.5042	-61.6819	-66.5809
0.35	-65.8415	-61.2606	-61.8193	-62.759	-49.1564	-54.5148	-62.6315	-59.272	-61.2042	-57.0802		0.35	-66.0139	-61.7138	-62.0559	-60.8398	-60.4106	-65.7971	-66.1552	-63.0917	-66.1647	-63.5765	-60.4284	-65.4806	-60.8097	-62.025	-63.1228	-58.2843	-61.4315	-64.0496	-62.7858	-61.9827	-44.9725	-63.5101	-57.3373	-61.4357	-59.7291	-55.9981	-46.6852	-53.4022	-63.0611	-49.3975	-54.9009	-64.0229	-61.8624	-53.5217	-48.5479	-62.692	-66.7045
0.36	-65.8415	-62.054	-62.3687	-63.3083	-47.8442	-54.4538	-62.0822	-59.3635	-60.6854	-57.6906		0.36	-66.197	-62.1502	-62.7608	-61.7507	-60.3802	-66.0809	-66.6969	-63.1039	-65.89	-63.5551	-61.2188	-65.6912	-61.5574	-62.0967	-63.9132	-58.7222	-61.9488	-64.6401	-62.3967	-62.5488	-44.3148	-64.1876	-58.3429	-61.1306	-60.106	-57.3623	-47.2147	-54.7068	-63.5097	-48.5919	-54.7727	-64.4746	-62.5093	-53.7338	-49.1705	-64.108	-66.9867
0.37	-66.5739	-61.4742	-63.04	-63.7355	-47.9052	-55.0947	-61.9296	-60.4316	-60.5938	-58.2704		0.37	-66.667	-62.0144	-63.4765	-62.5259	-60.5831	-66.1343	-67.3363	-63.8577	-65.533	-63.9275	-62.1877	-65.9063	-62.0716	-62.9497	-63.8949	-58.7069	-62.3745	-65.0445	-62.3341	-63.066	-42.1984	-64.3768	-58.8968	-61.7287	-60.64	-58.4777	-47.0712	-55.2851	-64.2848	-48.6285	-55.2641	-64.618	-62.8893	-53.4561	-49.7152	-64.6024	-67.1119
0.38	-66.6654	-61.4131	-63.9251	-64.7121	-48.9123	-55.2778	-62.4789	-61.0725	-61.2347	-58.7587		0.38	-66.9401	-61.845	-64.1311	-62.9745	-60.5846	-66.5692	-67.8535	-64.111	-65.5772	-64.634	-63.2101	-65.8789	-61.4612	-63.7553	-64.0032	-59.2318	-62.8338	-65.2123	-62.6164	-63.9266	-41.1333	-64.5599	-58.9883	-62.0797	-60.4096	-59.4772	-47.3703	-56.1198	-65.1149	-49.1656	-55.9767	-64.6012	-63.3989	-52.0523	-50.7437	-63.9066	-67.5437
0.39	-67.0622	-62.2371	-63.0095	-65.353	-47.539	-56.6816	-62.5705	-61.6829	-62.5164	-57.599		0.39	-67.2514	-62.6125	-63.2018	-63.4292	-61.1095	-66.7324	-67.7559	-64.1964	-66.1708	-63.8695	-63.9715	-65.8255	-61.9144	-64.294	-64.0444	-59.8956	-63.2274	-65.5999	-62.5737	-64.5187	-40.0988	-64.8834	-58.6206	-62.5054	-60.3654	-60.2081	-48.0707	-56.8659	-65.5528	-48.1417	-56.9624	-65.1185	-63.8445	-51.0131	-50.6857	-63.8608	-67.4109
0.4	-67.3063	-62.9695	-62.979	-65.6276	-47.9968	-56.4374	-62.2043	-60.7979	-63.6151	-56.7445		0.4	-67.4482	-63.0825	-63.1835	-64.2333	-61.4223	-66.7401	-68.0336	-63.6868	-66.183	-64.0511	-64.4369	-66.094	-62.862	-63.3739	-63.8811	-59.7033	-63.9034	-65.7616	-62.6744	-65.0558	-38.8293	-65.2435	-58.117	-62.5878	-60.4585	-60.3072	-48.5742	-57.5526	-65.8626	-48.3294	-56.909	-65.4939	-64.3968	-51.2802	-50.353	-63.5816	-67.1256
0.41	-65.5363	-62.2371	-62.9485	-65.6581	-46.2573	-57.0478	-62.1432	-60.096	-63.554	-54.6083		0.41	-66.2016	-62.7071	-63.1514	-64.3142	-61.8816	-67.0239	-68.0534	-63.7097	-65.8656	-64.4646	-64.7482	-66.2222	-63.5593	-62.3286	-63.0831	-59.479	-64.0407	-65.7052	-62.3784	-65.3228	-40.0362	-65.1855	-57.3984	-62.6534	-60.4829	-60.3439	-49.2471	-57.8837	-65.8824	-47.0355	-57.2752	-65.1704	-65.0926	-50.0946	-48.4274	-62.8461	-65.5189
0.42	-62.9118	-60.6807	-62.6433	-64.2849	-45.9521	-57.0783	-62.4789	-58.8752	-62.9742	-54.4862		0.42	-64.5109	-61.7138	-62.9546	-64.067	-61.7397	-67.088	-67.8368	-63.6258	-65.2293	-64.5912	-64.3728	-65.7202	-63.7562	-61.2209	-62.6925	-58.7649	-61.8053	-65.8929	-62.3586	-65.5898	-41.7986	-64.8773	-56.9574	-62.6732	-60.7102	-60.6094	-49.3814	-58.4529	-65.3545	-46.2023	-57.4751	-64.7233	-65.294	-49.6719	-46.5139	-61.7765	-64.2554
0.43	-61.4164	-57.0796	-61.5447	-61.8434	-46.1657	-57.7497	-62.7536	-58.3564	-63.3709	-53.3266		0.43	-62.3472	-58.9687	-62.2283	-62.7288	-60.9005	-66.6165	-66.4116	-64.0042	-64.4404	-63.8069	-63.4573	-64.7421	-61.478	-59.4157	-61.4214	-58.8656	-61.5047	-66.0119	-62.4623	-65.7882	-41.6872	-64.5217	-56.5011	-62.6305	-60.6416	-60.5651	-48.2523	-59.1334	-63.145	-46.7699	-58.3982	-63.3271	-64.879	-49.2797	-46.2225	-61.3355	-64.6216
0.44	-61.1723	-54.211	-60.6292	-59.2189	-46.7456	-55.6135	-62.601	-57.9597	-60.136	-52.2279		0.44	-61.4241	-55.7903	-60.9816	-60.6612	-60.8059	-65.6796	-65.1375	-64.1461	-65.031	-63.7642	-61.4202	-63.7259	-59.119	-56.7836	-59.9489	-57.8402	-61.8129	-66.2103	-62.0473	-65.5242	-42.2793	-64.0625	-55.5063	-62.1697	-59.7505	-60.2172	-47.5076	-59.3165	-60.3801	-47.1667	-56.1765	-59.784	-64.554	-48.1185	-46.4895	-62.0694	-64.7529
0.45	-60.8061	-53.8143	-61.3311	-55.801	-47.7832	-54.9726	-59.5187	-55.4268	-58.6102	-46.277		0.45	-61.7368	-53.9684	-61.5432	-59.0041	-61.0042	-65.4568	-64.254	-64.6496	-65.0218	-62.5267	-57.0119	-62.4685	-55.2158	-56.2678	-57.2222	-58.005	-60.6548	-66.4788	-60.9578	-65.5792	-42.2945	-63.3987	-55.3323	-60.8605	-58.5832	-58.4502	-47.5519	-58.8328	-58.3797	-48.2455	-55.1679	-57.187	-64.1206	-48.5443	-46.2866	-61.5628	-64.6552
0.46	-59.9821	-47.1004	-60.6597	-52.7797	-47.2338	-53.4162	-52.5912	-54.8164	-58.6712	-43.0422		0.46	-60.2888	-49.9706	-61.3387	-58.3221	-60.7418	-65.176	-62.3939	-65.057	-64.6953	-59.2339	-56.1956	-60.4727	-50.6779	-55.9459	-55.8718	-58.6398	-59.6599	-65.7815	-61.5834	-65.6066	-42.1557	-62.2207	-54.7708	-59.2202	-57.0771	-57.0266	-45.7575	-58.2667	-54.1606	-47.713	-54.1639	-57.4067	-63.4615	-46.5576	-41.9363	-60.2658	-64.6399
0.47	-60.5009	-40.356	-58.0657	-50.1552	-45.5249	-53.5078	-47.9526	-55.4573	-57.0843	-41.913		0.47	-60.7328	-43.9861	-59.1506	-56.6161	-60.4137	-64.5916	-59.2308	-65.173	-64.1307	-56.0783	-57.0592	-58.1869	-47.4064	-56.1336	-55.4949	-59.1677	-59.898	-65.017	-61.0616	-65.5441	-43.3001	-62.0605	-54.0033	-58.4588	-56.1097	-56.8816	-43.7937	-57.7479	-51.208	-46.4983	-54.0495	-55.9693	-63.1517	-45.6283	-36.6873	-60.4245	-64.2279
0.48	-59.7074	-40.0814	-53.9763	-49.6059	-44.06	-53.6603	-45.7248	-56.4644	-55.2532	-43.1337		0.48	-60.4429	-40.8169	-55.403	-54.7729	-60.0536	-64.2773	-58.2405	-64.996	-64.2223	-54.5097	-58.0038	-55.9729	-47.2233	-56.0115	-55.4842	-59.7537	-58.305	-64.1412	-61.321	-65.4632	-42.0611	-60.2127	-54.1131	-57.1267	-54.6449	-56.3079	-43.664	-58.3293	-49.9507	-45.1724	-53.8877	-53.1464	-62.7672	-44.6121	-33.0245	-60.1575	-63.7488
0.49	-55.8317	-41.7293	-49.3071	-49.85	-43.5412	-53.9655	-41.9101	-57.1052	-55.9857	-44.2323		0.49	-57.5529	-43.2125	-51.8065	-50.3661	-59.4677	-63.6883	-55.5504	-63.7463	-64.5061	-54.3312	-59.1237	-53.7649	-46.2864	-56.1748	-53.6578	-60.3228	-57.7907	-63.9169	-62.0991	-65.2007	-41.5591	-59.4284	-52.2394	-55.999	-52.9862	-56.1553	-44.1766	-58.61	-51.179	-43.8723	-54.2585	-51.6923	-62.9808	-43.3059	-38.5244	-59.2695	-63.6542
0.5	-52.4137	-44.598	-49.124	-51.8947	-40.5505	-54.4538	-40.8725	-55.4268	-56.9622	-44.9342		0.5	-53.8038	-45.1946	-49.4323	-49.1424	-58.955	-62.7621	-54.3159	-63.9843	-63.5448	-55.3612	-59.5479	-50.1867	-44.7834	-55.7643	-49.8232	-61.0156	-58.2866	-64.9468	-61.5498	-65.4418	-42.792	-58.9553	-50.9332	-54.7814	-51.8464	-55.545	-45.4386	-57.96	-52.1708	-42.6028	-54.9146	-49.0632	-63.4508	-44.2581	-42.4627	-58.7949	-63.5642
0.51	-49.3314	-43.774	-49.5208	-52.2609	-37.0715	-55.3693	-41.6965	-52.5581	-58.8238	-44.8122		0.51	-50.6788	-45.6279	-49.8473	-46.6171	-58.5949	-62.6797	-53.3531	-64.5459	-62.4858	-56.2706	-58.196	-48.4076	-45.0947	-54.24	-47.2903	-60.95	-58.7276	-65.7556	-58.7804	-65.2892	-43.0437	-58.1787	-49.9322	-51.8456	-52.0951	-55.2444	-46.6425	-57.2611	-52.9353	-38.6477	-55.6989	-47.6197	-63.8216	-45.3231	-45.1589	-57.3926	-62.7936
0.52	-47.714	-38.5555	-50.0396	-47.7748	-37.2546	-53.935	-40.5063	-47.8279	-59.129	-45.4836		0.52	-48.0558	-40.6124	-50.2074	-46.3424	-57.8914	-62.8246	-53.0403	-64.8724	-63.4196	-57.5569	-57.3324	-48.7066	-46.7411	-53.0269	-46.8127	-60.747	-58.5857	-66.401	-58.4386	-65.2877	-42.4792	-57.5042	-48.2873	-49.0303	-52.8153	-55.4488	-47.0285	-56.4936	-50.6221	-38.3029	-54.7956	-46.2998	-63.8277	-44.8883	-45.3787	-54.7925	-62.1787
0.53	-43.6857	-38.7081	-49.2461	-44.3569	-36.4306	-50.5781	-41.5744	-44.5015	-58.4271	-47.4367		0.53	-46.0935	-38.9309	-50.0014	-46.3393	-57.8594	-62.9879	-52.4376	-63.8653	-63.914	-57.6027	-56.6503	-50.318	-48.2914	-51.353	-46.7211	-60.7196	-58.4743	-66.5032	-59.1298	-65.1672	-41.907	-57.1838	-47.2177	-45.7497	-53.6668	-55.9737	-46.6913	-56.6981	-45.3746	-37.4468	-52.049	-45.5979	-63.7117	-43.6019	-46.9793	-54.2966	-61.8247
0.54	-41.2443	-38.8301	-46.0418	-44.4484	-36.7358	-48.7165	-42.0322	-42.7925	-57.0538	-45.5751		0.54	-42.8083	-39.2406	-47.2655	-45.4055	-56.1901	-63.4457	-51.7814	-62.9452	-64.5808	-57.6653	-56.072	-49.6908	-49.3366	-49.8424	-46.1703	-60.8111	-59.0786	-66.2332	-59.8531	-64.3524	-42.3571	-54.6722	-46.4837	-41.523	-54.7517	-56.6421	-45.5438	-56.724	-45.8202	-38.1594	-49.4611	-45.2455	-63.9299	-41.3284	-46.5505	-51.7743	-60.1554
0.55	-41.58	-36.6939	-46.0418	-43.8076	-39.8791	-48.8386	-43.9548	-41.7549	-53.4527	-43.8661		0.55	-43.2646	-37.6918	-46.263	-43.6858	-54.9419	-63.2778	-49.456	-63.8592	-65.1912	-57.1846	-55.4784	-48.7875	-48.502	-49.2381	-44.7649	-60.9881	-59.1655	-66.488	-59.3007	-63.9053	-43.6465	-53.6727	-45.7635	-34.7335	-54.9943	-57.2692	-45.5759	-56.5547	-45.486	-40.1705	-49.4459	-44.8365	-63.4706	-41.0049	-45.2215	-50.1859	-59.6885
0.56	-42.8312	-36.5718	-45.7061	-40.7253	-38.6584	-47.6179	-43.1308	-41.877	-52.6592	-40.6313		0.56	-43.3103	-37.1761	-46.9985	-43.3334	-56.0009	-61.8283	-48.5497	-64.3445	-64.6098	-57.0839	-54.4729	-49.3704	-47.2996	-48.0083	-45.8651	-61.362	-59.6218	-66.7901	-55.6355	-63.0371	-44.5055	-54.248	-46.1221	-34.8959	-55.3514	-58.3282	-46.2076	-57.4137	-41.9002	-39.6487	-48.7333	-46.1305	-64.197	-41.2689	-46.3018	-49.9891	-59.0842
0.57	-42.6481	-36.5108	-42.5017	-40.8779	-41.4355	-47.2211	-44.1684	-41.9685	-50.523	-40.967		0.57	-43.852	-37.2539	-43.9421	-41.69	-55.9536	-60.4	-49.6773	-64.2972	-62.26	-56.8764	-54.6285	-50.73	-45.9446	-47.1644	-46.2527	-61.51	-60.6624	-66.9762	-52.6906	-62.7502	-44.0539	-54.9087	-46.2075	-38.5613	-56.3706	-58.8439	-46.232	-58.1828	-42.1245	-42.8744	-47.4821	-45.2607	-63.4798	-40.8096	-47.2067	-49.9784	-59.1437
0.58	-44.9369	-37.762	-42.4407	-41.8544	-43.8464	-45.9394	-42.5815	-42.6704	-49.9432	-42.0961		0.58	-45.5686	-39.1765	-43.1807	-41.5145	-55.27	-58.5308	-48.6824	-63.9248	-58.7901	-57.2212	-52.0543	-52.2131	-45.6653	-46.9081	-46.4449	-62.0456	-60.5403	-66.8099	-51.7903	-62.5366	-42.6592	-54.5669	-46.412	-40.8776	-57.2587	-59.3597	-46.4655	-59.0144	-42.4968	-44.3163	-47.5935	-46.4066	-63.1685	-42.0501	-47.3333	-47.3569	-59.275
0.59	-43.5331	-39.8983	-43.9971	-41.6408	-43.8769	-45.8784	-40.1706	-41.053	-50.2789	-39.5937		0.59	-44.3815	-40.2447	-45.1201	-41.8105	-53.5228	-57.2506	-48.8884	-61.485	-55.8299	-57.2151	-51.3723	-53.7786	-45.5753	-47.8465	-45.4577	-62.0562	-60.4778	-66.7977	-50.7039	-62.8189	-43.3382	-52.6946	-44.6481	-41.7839	-57.3411	-59.6114	-47.0224	-59.4142	-42.0619	-44.1287	-46.2248	-47.8974	-63.4294	-44.0872	-44.2938	-46.6047	-57.3127
0.6	-43.2279	-40.5391	-44.2107	-40.6337	-43.6633	-46.0004	-40.2011	-38.4895	-50.7672	-37.549		0.6	-43.8154	-41.8682	-45.3109	-41.0033	-50.7763	-56.9546	-47.3823	-60.0567	-54.2171	-56.3942	-50.2706	-54.4989	-44.5713	-45.9285	-44.919	-61.6336	-58.4514	-66.2362	-50.8702	-62.0361	-44.3682	-50.9414	-41.2912	-43.5082	-57.0832	-59.4772	-47.1506	-59.4905	-42.2496	-43.8449	-46.5559	-49.1044	-63.1502	-43.8858	-44.8095	-46.7694	-53.6933
0.61	-44.7538	-42.6753	-42.7153	-39.8098	-43.7243	-44.9934	-42.2458	-38.5505	-50.1263	5.9081		0.61	-45.5854	-43.2918	-43.5302	-40.837	-50.3582	-56.5502	-42.3729	-58.7399	-52.6622	-54.2687	-47.3607	-53.565	-43.6008	-45.8552	-45.1723	-62.0394	-56.7928	-65.8547	-49.1414	-62.0178	-45.9643	-50.328	-40.9494	-43.2778	-56.9413	-59.3246	-46.5189	-59.9528	-40.2385	-44.7833	-45.3916	-49.1502	-62.2942	-44.9188	-46.0348	-45.1093	-49.9076
0.62	-43.6552	-43.9876	-42.7764	-41.5493	-46.0742	-43.3454	-41.6659	-40.0764	-47.3492	-25.0978		0.62	-44.5234	-44.2776	-43.518	-42.3019	-49.8165	-57.3422	-41.4329	-57.5848	-50.7121	-52.4284	-45.252	-51.0138	-44.0357	-45.9575	-45.9231	-61.2948	-55.4271	-65.3863	-48.2671	-62.7899	-47.3101	-49.8916	-41.5887	-42.8643	-56.6331	-59.4955	-45.6949	-60.1588	-43.127	-46.773	-43.8932	-49.6369	-61.7403	-44.0963	-47.3715	-42.5351	-46.4179
0.63	-43.5941	-41.9124	-41.8608	-44.4179	-44.9755	-42.2773	-41.1471	-40.8394	-45.4571	-37.7321		0.63	-44	-42.979	-42.3522	-43.5653	-49.5601	-58.2852	-42.3698	-56.2451	-47.816	-52.3155	-45.1574	-49.346	-43.4177	-45.8812	-47.5268	-60.7455	-55.186	-65.7769	-48.4746	-63.6337	-47.8396	-49.4125	-42.6126	-43.5555	-56.1326	-59.3505	-45.6507	-59.2631	-44.7993	-46.2389	-43.2905	-49.286	-61.3085	-43.2479	-47.3333	-42.2879	-45.1056
0.64	-44.174	-41.6683	-41.9219	-45.1198	-44.7619	-42.2163	-41.2387	-40.6257	-45.8538	-41.089		0.64	-44.5784	-41.9552	-42.4453	-43.167	-47.929	-58.6804	-42.5255	-55.0702	-46.1131	-49.7871	-45.8486	-47.3425	-42.9554	-45.7484	-49.0145	-60.7745	-55.5004	-66.1416	-48.3708	-64.4226	-49.7561	-49.7009	-43.992	-43.0291	-56.6483	-59.6664	-46.9415	-59.4508	-45.5424	-45.679	-43.2554	-49.6415	-57.8447	-43.4249	-47.0266	-43.8016	-44.4343
0.65	-42.9533	-42.4007	-42.4102	-45.7607	-40.2453	-44.4746	-42.1237	-41.2666	-46.0674	-40.0209		0.65	-43.4156	-42.8478	-43.2845	-43.2845	-46.9112	-56.2649	-43.325	-52.5296	-45.724	-47.6723	-46.9991	-46.5216	-42.9203	-45.3486	-50.1253	-60.4815	-56.6997	-66.1691	-48.0809	-64.4363	-50.9966	-49.6566	-44.819	-42.6567	-56.659	-59.9639	-47.973	-59.6446	-46.0231	-42.3556	-44.7981	-50.3129	-53.6684	-44.194	-47.5027	-44.7049	-45.33
0.66	-43.1364	-42.9805	-43.1121	-46.0048	-39.2382	-45.1459	-43.3444	-41.7549	-43.8397	-38.1899		0.66	-43.4065	-43.1636	-43.8124	-43.0312	-46.3634	-54.4644	-43.4074	-51.6675	-44.9443	-47.7058	-46.227	-45.3665	-43.6191	-45.1823	-50.4885	-59.981	-56.2481	-66.5627	-49.0224	-64.2303	-49.2357	-48.9196	-45.1852	-44.5198	-55.4902	-59.7289	-47.207	-60.0505	-46.1726	-39.8562	-46.1927	-50.9171	-49.3562	-43.9285	-47.8674	-45.1368	-44.4358
0.67	-42.3429	-42.4312	-43.2036	-45.9133	-40.9777	-47.0075	-43.9548	-41.999	-42.2833	-38.1899		0.67	-42.787	-42.7227	-44.0779	-44.1177	-45.6401	-52.1115	-43.9217	-49.9737	-45.7027	-47.8523	-44.7881	-43.5736	-42.8242	-43.7083	-50.9432	-60.1687	-54.3636	-66.8404	-49.8021	-64.5355	-47.8365	-49.3423	-45.7193	-44.3245	-54.7883	-58.0901	-47.6709	-59.9894	-46.1681	-41.8246	-47.2913	-49.6781	-46.7531	-41.9433	-49.4146	-45.0712	-44.1535
0.68	-40.2982	-41.4546	-43.4172	-45.1503	-43.0224	-44.5051	-42.0627	-44.0742	-43.9922	-38.9223		0.68	-40.9239	-42.39	-43.8002	-44.3053	-44.3477	-49.7006	-45.0645	-46.8274	-46.1696	-44.8387	-44.7805	-43.836	-42.2657	-42.9301	-50.9356	-58.7359	-52.3143	-67.1197	-50.5284	-64.122	-46.5548	-48.03	-46.2549	-43.9446	-54.4969	-56.3171	-47.5778	-59.643	-46.4091	-43.7869	-45.3931	-47.4092	-45.8788	-42.9412	-50.9679	-44.2884	-45.5695
0.69	-38.8334	-40.9358	-42.99	-44.8452	-44.3347	-44.1694	-41.2692	-44.471	-44.9993	-40.1735		0.69	-39.607	-41.386	-43.2997	-42.1676	-42.5136	-48.6752	-46.9994	-45.0375	-45.2891	-44.3733	-44.2022	-44.0756	-42.0292	-43.6809	-50.8913	-57.1994	-51.4293	-67.2982	-51.8941	-63.9617	-45.6865	-46.3943	-46.2838	-43.7737	-54.0711	-54.4204	-47.352	-59.0373	-45.4433	-44.6017	-44.6958	-46.9224	-45.1647	-43.3609	-50.1882	-45.033	-46.4347
0.7	-39.047	-40.9969	-42.8984	-44.6621	-44.7009	-43.2539	-41.4523	-44.1353	-45.0909	-40.204		0.7	-40.2281	-42.0589	-43.6125	-41.661	-42.1169	-47.2851	-46.7339	-44.7201	-46.5556	-44.5992	-43.5049	-41.4694	-45.1786	-44.8253	-50.6258	-55.0525	-49.609	-67.2906	-53.0217	-64.5248	-44.3774	-46.9192	-46.4105	-45.5315	-52.7619	-51.6235	-47.1689	-58.7748	-44.8543	-45.5798	-43.6811	-47.2901	-45.186	-43.1518	-50.4324	-45.7944	-47.0817
0.71	-39.7184	-43.1331	-42.7153	-43.9601	-46.2268	-41.5754	-43.3444	-45.0508	-44.0838	-39.4106		0.71	-40.5958	-43.3895	-43.2967	-42.99	-43.2079	-46.9082	-47.6417	-45.2206	-45.1549	-44.1536	-44.9499	-42.124	-46.2543	-43.6671	-50.5938	-52.9849	-49.1848	-67.3776	-53.7679	-65.0039	-43.9638	-46.8734	-45.8307	-47.3	-52.4934	-49.7832	-47.9685	-59.3638	-44.6132	-46.4312	-42.5504	-48.0363	-45.5431	-44.3817	-50.6185	-47.0609	-47.2953
0.72	-39.7489	-41.8209	-44.1497	-44.0517	-44.121	-39.8969	-43.1918	-46.4546	-43.2598	-40.5397		0.72	-41.3648	-42.4145	-45.1918	-44.4656	-43.3834	-44.859	-47.1428	-43.7878	-45.1396	-45.0523	-45.6365	-43.3188	-46.1948	-43.7007	-49.5653	-51.9488	-48.8796	-67.4783	-53.835	-65.6845	-42.9186	-44.905	-44.8373	-48.9006	-52.8703	-50.5569	-49.2822	-60.3007	-44.7673	-44.8595	-40.341	-48.6756	-46.0893	-45.7824	-50.527	-47.6453	-46.3431
0.73	-42.526	-41.18	-44.5159	-45.5471	-44.4873	-40.4768	-42.0932	-47.4006	-41.856	-42.7675		0.73	-43.379	-41.6408	-44.699	-46.0906	-43.0278	-41.5905	-45.8717	-42.3306	-45.3883	-44.9898	-44.515	-43.1387	-45.5128	-45.6172	-47.2399	-51.2164	-48.3242	-67.1929	-53.42	-66.1193	-43.8708	-44.7525	-43.8669	-50.0466	-53.1968	-50.4989	-50.4739	-60.6669	-45.9712	-44.8565	-41.4655	-50.2275	-47.8868	-44.2123	-49.288	-49.2185	-47.338
0.74	-40.817	-41.3326	-43.1121	-45.0588	-44.6704	-42.6435	-42.8866	-45.6917	-41.8255	-43.0116		0.74	-42.1095	-42.6113	-43.547	-46.1196	-43.5421	-41.0977	-46.2227	-43.4216	-45.4951	-44.5747	-45.9218	-42.5894	-45.3907	-45.7561	-44.3575	-50.3344	-46.0857	-66.8511	-54.0105	-66.3116	-43.6098	-44.6731	-45.1684	-51.2337	-51.6877	-50.5462	-51.7984	-60.8699	-45.219	-45.3982	-44.0626	-51.2452	-48.1447	-45.2331	-46.2835	-50.5491	-48.2947
0.75	-37.6127	-41.2105	-42.99	-43.1362	-45.2807	-44.1999	-41.8796	-45.0813	-41.6729	-40.6923		0.75	-39.1142	-42.1138	-43.5073	-46.6506	-43.2766	-42.9928	-44.7731	-45.2206	-45.3548	-44.6388	-46.877	-42.3056	-45.3922	-45.9331	-43.0987	-48.3096	-44.4378	-66.6894	-54.8848	-66.1102	-44.3636	-45.8129	-46.7675	-51.7525	-49.2845	-49.9953	-53.103	-61.024	-44.2577	-45.6255	-44.4258	-50.7157	-46.1794	-46.054	-44.4586	-50.9671	-47.3823
0.76	-36.6972	-41.3021	-43.0205	-42.3732	-44.945	-43.6201	-42.0322	-46.1189	-42.2833	-38.8002		0.76	-37.5852	-42.3107	-43.8613	-47.8515	-43.362	-43.0966	-43.5677	-46.2643	-46.8806	-43.9766	-46.9015	-42.2216	-45.441	-45.7973	-43.3245	-46.5625	-43.0645	-66.7092	-56.0246	-66.1407	-46.0726	-47.8683	-47.6236	-52.3141	-49.2692	-49.6017	-53.9499	-61.0514	-42.6799	-45.1937	-43.9131	-52.0524	-42.2518	-47.5998	-42.0995	-51.2983	-46.952
0.77	-38.6503	-43.4383	-44.821	-42.5869	-41.466	-41.728	-44.382	-43.5859	-42.1917	-38.8918		0.77	-39.3537	-43.6077	-45.4207	-49.2202	-43.4169	-43.9938	-43.5081	-46.391	-45.1305	-44.1856	-47.3302	-42.7206	-45.8042	-46.4564	-43.5839	-47.2506	-41.7903	-66.5048	-57.5688	-65.5471	-47.8976	-48.3627	-47.5061	-52.874	-49.6751	-48.2818	-54.2932	-61.1521	-43.0186	-43.0651	-42.317	-51.909	-41.3607	-47.9232	-41.8493	-51.8445	-48.8044
0.78	-40.3593	-40.7222	-44.4854	-43.716	-40.8557	-41.6669	-44.7482	-37.696	-43.6871	-39.6242		0.78	-41.0673	-42.5564	-44.8134	-49.5071	-45.8995	-46.7007	-43.8316	-46.0476	-44.3279	-44.944	-46.491	-42.5924	-46.381	-48.7086	-43.4878	-47.0706	-40.6536	-64.5455	-58.8246	-65.599	-49.7698	-49.6414	-45.3805	-53.109	-49.286	-47.4258	-53.3365	-60.673	-44.4591	-41.495	-42.3368	-50.6639	-41.8123	-45.8618	-42.9022	-53.5535	-50.6492
0.79	-41.3664	-39.6541	-42.7459	-45.4555	-42.1984	-43.4675	-44.1379	-35.4377	-44.8773	-42.1266		0.79	-42.4253	-40.0463	-43.9955	-49.4994	-47.7855	-49.4885	-45.1027	-45.4831	-45.7698	-45.5788	-45.8944	-43.2058	-45.9965	-50.7915	-43.4603	-47.4765	-39.3169	-61.6494	-59.8988	-65.5196	-51.726	-49.6124	-42.3669	-54.0505	-48.755	-46.6476	-52.5965	-60.2961	-46.7906	-42.5753	-44.7035	-50.8622	-40.6725	-45.697	-44.5028	-54.0052	-51.0657
0.8	-44.0214	-38.5555	-42.3186	-46.3405	-43.2971	-44.0473	-44.382	-36.7195	-47.1661	-43.1642		0.8	-45.6907	-39.6694	-42.723	-47.2503	-49.3938	-50.4223	-47.863	-45.1428	-47.5612	-46.212	-46.1996	-43.1616	-44.9726	-51.4232	-44.1973	-47.0874	-39.0178	-58.915	-60.9029	-64.2806	-53.0367	-48.0804	-42.846	-54.7463	-48.2026	-45.9624	-51.2979	-60.438	-46.8806	-44.089	-44.7294	-51.7472	-40.8418	-47.908	-45.3161	-53.5703	-50.077
0.81	-47.5614	-38.1282	-42.5322	-47.8054	-43.8159	-41.9111	-42.5815	-40.0154	-47.9901	-39.8988		0.81	-49.0522	-38.9492	-43.0571	-46.2585	-50.5398	-50.4895	-50.0236	-45.1138	-47.2606	-46.2914	-46.0348	-43.2669	-43.1202	-50.9624	-42.7523	-45.4516	-39.6908	-55.2453	-61.8092	-63.2263	-53.9477	-47.2076	-44.024	-54.9172	-48.2667	-45.3658	-51.0233	-60.3251	-48.6614	-44.4369	-42.5474	-52.469	-41.7269	-47.9141	-45.8196	-53.6512	-49.3155
0.82	-50.3385	-40.1424	-41.7388	-48.8735	-41.5576	-41.789	-43.3444	-39.3135	-49.6685	-39.9294		0.82	-51.6126	-41.1815	-42.1706	-45.8099	-50.5825	-51.4157	-52.137	-45.9042	-45.7683	-46.476	-45.5526	-44.1732	-42.5831	-49.705	-43.6465	-45.3921	-41.1724	-54.7967	-61.9023	-62.0315	-52.6247	-46.5393	-45.6674	-54.9752	-47.9997	-45.2056	-49.7141	-60.1252	-50.088	-42.499	-42.2453	-51.6557	-43.1429	-47.0825	-45.8654	-53.1461	-50.0159
0.83	-52.7799	-41.9124	-40.8538	-51.4064	-41.5576	-43.498	-41.9406	-38.1538	-49.8821	-40.5702		0.83	-53.6375	-43.1621	-41.3726	-45.4696	-51.0097	-51.9573	-54.1298	-46.0766	-46.7448	-47.7608	-45.4443	-42.9342	-43.3338	-49.0428	-43.9516	-46.2313	-41.6866	-54.0246	-62.5752	-60.498	-52.9345	-47.1679	-46.6791	-55.0347	-47.8623	-45.9426	-48.2172	-60.5754	-51.5102	-41.8719	-44.264	-51.6831	-44.0935	-46.4004	-44.6432	-52.2275	-48.3848
0.84	-53.848	-44.659	-40.5486	-51.5285	-41.0388	-42.2468	-41.3913	-36.0786	-51.1334	-42.0656		0.84	-54.0876	-46.1635	-40.9285	-43.4982	-50.3536	-52.3922	-55.6526	-46.3833	-46.3466	-49.2699	-45.5663	-42.568	-43.6146	-49.4701	-43.6007	-46.0315	-41.0396	-50.332	-62.8331	-59.6603	-54.352	-48.1475	-47.4572	-54.7005	-47.7692	-46.1364	-46.1603	-61.0774	-52.0717	-41.5713	-43.0692	-49.6797	-44.6291	-47.8683	-46.0394	-50.3003	-47.7332
0.85	-53.9396	-47.7108	-40.0908	-51.3149	-42.3815	-41.6975	-42.612	-35.6514	-52.9644	-43.7135		0.85	-54.2585	-47.9931	-40.4998	-43.6263	-48.3089	-53.3886	-54.2915	-47.8207	-46.5816	-49.0456	-44.222	-43.038	-43.108	-50.8174	-44.5193	-45.4181	-42.4617	-46.5768	-62.4531	-59.0622	-56.2548	-47.7691	-48.208	-54.3328	-47.1024	-46.8719	-44.6222	-61.6557	-51.7451	-42.618	-42.1308	-48.5688	-45.3737	-48.4405	-47.4859	-49.1986	-47.042
0.86	-54.3058	-45.0557	-40.3655	-49.6364	-42.5036	-40.965	-44.6262	-36.4448	-54.9175	-45.2699		0.86	-54.8612	-46.5832	-41.0582	-40.837	-47.1889	-52.2152	-51.7296	-47.5903	-48.8109	-46.3402	-44.6447	-42.4444	-42.4656	-51.8413	-45.0793	-43.6068	-45.1396	-43.0108	-62.0579	-60.1119	-57.9089	-46.9284	-49.4348	-53.8628	-46.5882	-47.8438	-44.4101	-62.0463	-50.8189	-42.8118	-41.3694	-50.4029	-46.6844	-47.7722	-47.7895	-50.4712	-46.4072
0.87	-53.9701	-44.5064	-40.6707	-48.9955	-42.5646	-40.2021	-43.7411	-38.4895	-55.6805	-46.1855		0.87	-54.643	-44.8192	-41.2932	-41.1956	-48.872	-51.5286	-49.7902	-47.3507	-50.5962	-45.002	-45.7235	-41.8631	-43.2895	-52.9872	-44.9725	-42.8622	-45.4403	-41.6772	-61.3866	-61.1434	-58.8976	-45.3658	-50.2343	-54.3618	-44.7038	-48.4496	-44.3125	-62.1043	-49.5128	-43.0453	-40.8262	-51.0545	-47.9311	-47.6379	-47.4844	-51.6828	-47.8278
0.88	-51.8949	-41.5767	-40.3044	-48.6293	-43.6938	-40.08	-43.2834	-41.3582	-54.4598	-46.277		0.88	-52.9173	-43.4231	-40.8996	-41.8304	-50.8678	-51.054	-48.9784	-48.8583	-51.385	-45.7115	-45.3191	-42.4093	-43.8038	-53.2512	-44.4826	-43.1308	-43.8335	-42.1563	-60.4512	-61.8194	-59.7582	-44.9936	-51.2079	-54.1451	-43.3427	-49.2705	-44.1812	-61.6908	-49.1054	-44.8702	-40.5363	-49.4432	-48.9855	-47.5036	-46.0683	-51.0877	-49.0714
0.89	-45.6388	-41.2715	-41.281	-46.2795	-46.0742	-40.1411	-43.497	-41.4192	-54.002	-47.1315		0.89	-48.7211	-42.0314	-42.5185	-41.9219	-52.2197	-52.0321	-48.629	-48.3853	-50.6969	-46.1861	-44.6859	-43.0426	-45.4822	-53.062	-43.6358	-44.5956	-43.7328	-43.2153	-58.672	-62.6922	-60.6936	-45.1141	-51.6046	-52.7382	-44.0385	-48.4008	-42.9071	-61.3703	-47.7016	-47.1423	-40.6309	-46.5775	-49.7576	-46.4813	-45.4824	-49.2826	-49.5978
0.9	-44.5097	-42.889	-43.5698	-43.8991	-48.2104	-39.8664	-43.558	-43.647	-53.3917	-46.6737		0.9	-44.8515	-43.5924	-44.7997	-43.7301	-52.3189	-52.8454	-48.7266	-48.0496	-48.3546	-47.2786	-44.6752	-43.778	-45.3068	-51.6933	-43.3001	-46.2954	-43.3773	-44.2773	-58.1425	-63.5208	-61.5176	-44.4595	-50.0817	-51.017	-44.9159	-47.8133	-42.6462	-61.2788	-45.4555	-49.3517	-40.1441	-45.9702	-49.8369	-46.1715	-47.5332	-48.5029	-51.2916
0.91	-45.3642	-44.7505	-45.8281	-43.8686	-49.6142	-39.6528	-45.4806	-43.2502	-53.2086	-46.4296		0.91	-46.1546	-45.1686	-46.7238	-44.1024	-53.0117	-52.0749	-48.5603	-46.4062	-46.168	-48.3162	-46.7061	-43.804	-44.6354	-50.1689	-42.8454	-47.3971	-44.7231	-44.1094	-58.4813	-63.6566	-62.3675	-42.8359	-48.0005	-50.0115	-46.1823	-47.6974	-42.9163	-61.2254	-44.0349	-49.8721	-39.9503	-46.5745	-50.3893	-46.6033	-49.3932	-48.0069	-53.2477
0.92	-45.5167	-45.2388	-45.4924	-43.655	-49.9804	-39.8054	-46.152	-43.3113	-53.6968	-45.5751		0.92	-46.8794	-45.5242	-46.6628	-44.6105	-53.9043	-49.7326	-49.4423	-44.7491	-45.5989	-48.3162	-47.4066	-43.1479	-44.8353	-49.2595	-42.9201	-47.5055	-45.605	-44.1323	-58.8109	-61.7279	-63.0373	-42.7932	-46.0489	-49.5125	-47.1208	-46.6537	-42.0557	-61.3612	-43.8945	-50.4473	-40.1518	-46.7134	-51.0469	-48.1796	-49.706	-47.9322	-54.8255
0.93	-44.3266	-46.368	-44.0581	-44.3569	-50.957	-40.843	-47.3422	-43.5554	-54.1851	-45.4225		0.93	-44.6592	-46.8853	-44.7814	-45.6741	-53.6449	-48.6843	-50.5531	-45.4297	-44.4621	-47.3656	-47.1426	-42.4826	-46.1933	-49.4944	-43.6037	-46.0223	-45.7866	-42.785	-59.261	-58.0062	-63.3807	-43.6508	-45.5087	-47.7913	-47.3603	-46.7513	-41.987	-61.2803	-45.3594	-51.8618	-41.1466	-48.346	-51.4681	-49.6139	-48.3846	-48.7028	-55.8417
0.94	-45.1811	-46.1544	-43.2036	-46.7372	-52.7575	-41.0871	-50.1498	-42.6399	-53.8799	-45.8803		0.94	-45.5198	-46.5313	-43.5759	-46.3729	-51.7757	-49.4412	-48.9723	-47.2943	-43.3223	-47.477	-45.5389	-42.6352	-47.7833	-46.7341	-44.2645	-45.3677	-45.3869	-43.8409	-58.5011	-54.837	-63.4859	-45.2407	-46.676	-44.1475	-48.253	-46.5652	-42.3639	-60.8271	-47.465	-53.551	-42.0835	-49.672	-50.5831	-49.6749	-49.3887	-48.4693	-57.0273
0.95	-44.8759	-44.3233	-42.5933	-46.7678	-54.2224	-42.7045	-52.4081	-40.4121	-53.7274	-46.4601		0.95	-45.2482	-45.2801	-42.9153	-46.5911	-50.1018	-48.9483	-48.6839	-48.9468	-43.8777	-47.4663	-45.7174	-42.7359	-47.0829	-46.8211	-43.6083	-44.588	-46.2474	-44.7015	-56.2321	-49.4506	-63.4447	-44.8028	-46.998	-41.6756	-48.5963	-44.1131	-42.6294	-60.0077	-47.1858	-54.7885	-43.0128	-49.0724	-47.0949	-50.1541	-51.1129	-48.7821	-58.2602
0.96	-44.6012	-44.3538	-42.8374	-47.8969	-55.2294	-42.7351	-54.7275	-40.3816	-53.3306	-47.3146		0.96	-44.9781	-45.1458	-43.9345	-47.589	-48.5424	-49.7433	-48.8716	-50.7336	-43.9265	-46.7918	-46.8053	-44.0191	-44.8322	-48.2173	-44.2232	-43.6541	-45.9865	-45.1531	-55.5714	-45.5718	-63.669	-44.6823	-44.9945	-42.0678	-48.4346	-43.135	-41.7398	-60.1115	-48.8185	-55.5361	-42.8541	-44.9479	-46.8767	-48.0041	-50.5224	-48.7973	-59.304
0.97	-44.8759	-45.6966	-45.4314	-47.3781	-55.5041	-43.1318	-56.4365	-40.9919	-53.056	-46.7958		0.97	-45.1841	-46.0155	-47.0656	-47.5295	-46.7586	-50.1995	-50.0984	-50.8282	-44.1066	-45.9572	-46.1095	-44.692	-43.845	-45.5684	-44.9221	-41.8582	-46.3054	-45.9786	-55.1594	-46.3394	-63.875	-45.1766	-44.4009	-41.758	-46.7622	-43.7896	-41.1035	-60.4945	-48.5088	-55.7086	-43.5057	-43.9775	-46.5151	-47.9934	-48.9523	-48.7607	-59.9326
0.98	-45.5473	-46.0323	-48.3306	-47.256	-56.0839	-43.8337	-58.2675	-41.4802	-51.8353	-46.8569		0.98	-46.977	-46.2658	-49.1027	-48.5992	-45.7408	-50.227	-50.2403	-48.9315	-45.2907	-46.5004	-45.2077	-45.0995	-43.3826	-44.1737	-44.385	-41.7514	-47.8664	-46.5478	-54.5644	-48.1582	-64.2122	-45.8221	-44.5993	-41.9045	-46.4997	-45.1552	-40.0018	-60.3083	-47.6604	-56.8835	-44.8179	-44.1712	-44.4322	-48.9746	-49.085	-48.837	-60.9076
0.99	-47.7751	-42.8279	-49.7039	-48.3852	-57.7319	-45.4816	-58.176	-42.884	-50.2484	-47.7724		0.99	-48.0497	-43.9083	-50.476	-50.6622	-45.6966	-48.1274	-50.0725	-48.37	-45.0084	-47.715	-45.0445	-45.7403	-42.5922	-45.0343	-43.5763	-41.8689	-48.994	-47.8692	-53.6961	-50.2334	-64.2397	-45.2743	-43.3282	-41.7366	-46.0893	-45.169	-39.1779	-58.8267	-49.3922	-58.2354	-45.7136	-43.2999	-45.717	-48.5565	-48.3892	-50.546	-62.0856
1	-45.0895	-42.3397	-51.4434	-49.1787	-58.9831	-43.5895	-58.7558	-42.762	-48.0511	-48.7489		1	-46.4857	-42.828	-51.7348	-50.8559	-44.9825	-45.1458	-49.8787	-48.28	-44.5674	-47.6646	-45.9661	-45.69	-41.5394	-45.1335	-44.0233	-42.528	-50.8327	-48.3193	-51.2578	-51.0101	-63.399	-45.2362	-43.7646	-41.8251	-45.1356	-44.7982	-38.8742	-58.5887	-49.94	-59.5553	-44.119	-44.6916	-47.6763	-45.613	-46.5887	-51.5592	-62.2275
1.01	-42.9533	-42.7364	-51.4739	-48.4767	-59.9597	-44.1083	-59.4577	-44.0132	-47.8985	-48.0165		1.01	-43.9115	-42.9821	-51.7974	-49.4186	-45.1305	-45.0299	-49.6162	-48.5318	-45.8446	-48.1545	-47.0144	-46.1508	-42.5999	-46.1131	-44.4231	-44.2141	-52.8087	-49.6728	-49.651	-51.4861	-61.8944	-45.7199	-43.847	-43.438	-43.7592	-45.4269	-37.2507	-56.9941	-48.6858	-60.1016	-44.7096	-47.9112	-49.2296	-45.053	-47.6583	-48.3152	-62.6029
1.02	-42.9533	-42.1871	-52.481	-48.6904	-59.746	-45.207	-60.3122	-44.471	-49.1497	-47.0094		1.02	-43.1287	-43.0263	-52.9281	-49.3743	-46.6777	-45.7348	-50.0298	-48.7576	-47.5551	-47.7119	-48.0016	-46.755	-45.5555	-46.8028	-45.2868	-45.1419	-54.1606	-51.1468	-48.1526	-50.7247	-61.1529	-45.4528	-42.8353	-44.9395	-43.5853	-47.142	-36.3519	-54.9906	-48.8978	-60.0115	-45.5793	-48.8679	-49.8003	-44.6899	-50.0417	-46.5497	-62.8272
1.03	-42.8922	-40.7833	-52.9387	-48.843	-60.3869	-43.3454	-59.2746	-43.7996	-51.1639	-46.3381		1.03	-43.6598	-41.2197	-53.1386	-47.2076	-47.5627	-45.9362	-49.7673	-48.7027	-49.4777	-47.625	-47.4462	-47.9879	-47.0447	-47.2346	-45.9124	-45.235	-54.2568	-52.7993	-46.2636	-50.5187	-60.2343	-46.6506	-42.9635	-45.5758	-42.4394	-48.8036	-36.1368	-52.8773	-49.2564	-60.6951	-44.4837	-48.9716	-47.5221	-46.1639	-52.271	-44.6027	-63.2819
1.04	-44.7843	-40.2034	-53.6101	-44.6315	-61.0278	-42.9792	-58.237	-43.9522	-52.3846	-46.5212		1.04	-45.4786	-40.4674	-54.6569	-45.2285	-48.2341	-46.0919	-47.6143	-48.8858	-50.2086	-48.9342	-45.6838	-48.6837	-47.4583	-47.4742	-46.3595	-45.3402	-55.4622	-53.4783	-46.5459	-50.5096	-60.6707	-48.0178	-43.9981	-45.3072	-43.6677	-49.0005	-35.676	-51.9953	-47.021	-61.3925	-43.4766	-49.5439	-46.9835	-47.5418	-52.4954	-46.2125	-63.3277
1.05	-46.1271	-40.7222	-55.7769	-42.892	-61.7907	-44.322	-58.2675	-40.9614	-54.3682	-47.3757		1.05	-46.7344	-41.534	-56.61	-44.4473	-49.2229	-46.5863	-45.7634	-48.2449	-50.6313	-51.2627	-43.7917	-47.2799	-46.7243	-47.7962	-46.4648	-45.3509	-56.7058	-54.8119	-47.6384	-49.3133	-60.0283	-48.0285	-44.8663	-45.3026	-45.511	-50.006	-35.911	-50.9364	-43.2658	-62.4178	-44.734	-48.6344	-47.5267	-48.5778	-51.1663	-48.8065	-62.9233
1.06	-45.883	-41.5462	-57.5774	-43.1667	-62.6147	-45.6342	-58.6337	-40.9919	-56.1077	-47.4977		1.06	-46.1408	-41.9567	-58.4334	-44.0933	-51.0143	-47.8558	-46.6545	-47.6773	-51.5697	-53.3684	-42.954	-45.4443	-46.999	-47.993	-46.7959	-45.4364	-57.9921	-54.7631	-45.9126	-48.2513	-59.8269	-46.3195	-45.7544	-44.3215	-47.5709	-50.9688	-35.1022	-50.3459	-43.5451	-62.7932	-46.7741	-48.227	-47.2429	-47.9614	-51.0565	-50.3278	-62.7997
1.07	-45.4557	-42.6753	-59.2864	-44.2958	-62.1569	-47.9841	-59.0915	-41.4192	-57.481	-45.3005		1.07	-46.1149	-43.8167	-59.7136	-43.1091	-49.4182	-45.1077	-47.2359	-48.1366	-52.7461	-55.2895	-44.1137	-45.2658	-46.2345	-49.4929	-45.5187	-46.5823	-58.7108	-55.7488	-46.1507	-46.6674	-59.4836	-46.5103	-44.9258	-43.8637	-49.6995	-50.8452	-33.5428	-50.8219	-45.1305	-62.4102	-49.2247	-47.2901	-48.1798	-49.1088	-50.5926	-50.308	-61.9254
1.08	-47.0731	-44.4454	-60.1104	-43.8381	-61.4855	-48.0451	-60.6784	-42.1821	-57.8777	-44.9037		1.08	-47.5233	-44.5903	-60.8016	-44.2596	-44.2699	-41.2686	-47.1977	-48.4555	-54.3086	-56.913	-45.5099	-45.7342	-44.9497	-50.4115	-45.5141	-47.3315	-58.8894	-57.4181	-45.8043	-46.2005	-56.9643	-44.905	-45.6827	-42.4309	-51.4298	-51.7028	-32.8821	-51.9801	-44.7688	-61.9692	-49.7419	-45.3828	-48.8725	-50.6683	-49.4146	-50.0974	-62.0978
1.09	-47.3783	-43.9876	-61.5142	-42.6174	-59.5324	-45.7258	-61.2277	-42.5483	-58.7017	-45.5141		1.09	-48.0528	-44.3889	-61.9811	-44.5296	-42.7486	-39.5108	-46.6362	-48.4784	-55.2821	-58.1032	-46.6665	-46.1218	-44.4004	-52.2166	-45.0121	-47.8991	-59.1426	-58.6831	-45.699	-47.5448	-54.2284	-42.7688	-46.6546	-41.7321	-52.559	-52.5786	-32.6233	-51.6459	-42.9485	-60.1733	-46.7664	-43.3122	-48.5735	-50.0839	-50.1028	-49.3741	-62.0048
1.1	-47.9276	-43.9266	-62.3992	-41.9765	-59.5019	-45.5427	-62.8451	-44.8066	-59.4341	-43.7135		1.1	-48.3839	-44.0868	-62.7043	-45.9228	-41.6576	-39.2498	-47.1245	-47.8604	-55.6605	-59.1637	-48.0138	-47.2479	-44.7895	-54.0111	-44.356	-48.4317	-59.3959	-59.8717	-46.05	-49.5513	-52.2463	-43.013	-47.7365	-41.639	-51.6679	-53.369	-32.5467	-52.0686	-42.689	-59.7979	-45.7426	-44.4413	-48.5979	-48.5702	-51.6561	-47.6346	-61.1823
1.11	-47.714	-42.004	-62.2466	-42.1291	-60.2038	-41.85	-63.486	-46.0579	-60.075	-42.5539		1.11	-47.9795	-43.4932	-62.5045	-46.4614	-42.9515	-40.8306	-46.5126	-47.1539	-55.8833	-59.7069	-49.9776	-47.3333	-44.8658	-55.6193	-44.2873	-48.6285	-59.8064	-59.8855	-47.321	-50.592	-51.2774	-45.0363	-47.3657	-41.845	-52.4415	-53.8238	-34.791	-51.1286	-43.246	-60.6692	-43.2722	-47.017	-49.4036	-48.1735	-51.3616	-45.8402	-59.2948
1.12	-47.714	-41.3936	-62.3076	-44.5705	-60.9973	-41.728	-64.0353	-47.4006	-61.0516	-42.3708		1.12	-47.9261	-41.8606	-62.5274	-46.849	-41.4898	-40.0433	-44.3291	-46.6824	-56.4265	-60.1555	-50.1546	-46.3751	-45.7279	-56.84	-43.709	-47.5894	-60.5694	-58.8311	-48.0916	-49.1302	-52.9513	-46.5911	-47.1612	-43.8057	-53.8575	-54.6127	-37.1851	-50.2971	-44.9642	-61.2475	-41.9752	-49.4477	-49.7392	-48.9791	-49.5245	-44.1281	-57.0548
1.13	-48.0192	-41.3021	-62.5823	-42.4038	-61.3635	-40.4768	-64.3405	-48.1331	-60.7159	-42.2487		1.13	-48.5014	-41.7019	-62.9256	-46.9604	-38.9049	-41.235	-42.1043	-46.6397	-57.3955	-61.0985	-50.4934	-45.3344	-47.2828	-57.1117	-43.619	-45.2533	-60.2825	-58.6633	-49.2116	-47.0321	-53.9797	-46.8734	-45.6613	-45.559	-54.8005	-54.1976	-39.1275	-49.145	-43.8457	-61.571	-40.9819	-51.677	-49.9697	-48.9837	-49.317	-43.6979	-55.358
1.14	-48.9652	-42.0955	-62.9485	-42.1291	-61.6687	-40.8124	-64.4931	-49.3232	-60.2276	-41.5468		1.14	-49.6763	-42.8356	-63.1026	-46.3851	-38.1954	-43.1271	-41.1491	-46.7373	-58.0272	-61.2312	-51.1419	-44.8019	-48.1861	-57.5816	-44.4552	-44.3072	-58.7886	-59.2873	-49.3718	-45.8526	-52.0052	-46.0784	-45.2554	-46.5401	-55.5131	-53.3034	-40.513	-49.7615	-42.95	-62.0761	-41.0322	-53.8667	-49.756	-47.3159	-49.8052	-42.8159	-54.0076
1.15	-46.4933	-42.6753	-62.7349	-44.2348	-62.5842	-40.5683	-64.4931	-49.9336	-60.1666	-41.4858		1.15	-48.3549	-42.8554	-63.0233	-45.9518	-39.9273	-42.4389	-41.5932	-45.5624	-57.838	-61.5151	-52.4038	-44.5425	-49.0696	-57.8792	-43.6831	-45.09	-57.9601	-59.2995	-49.1002	-46.4859	-49.7576	-45.8984	-45.5056	-46.4989	-56.0426	-52.3299	-41.9748	-50.5854	-45.5943	-62.9687	-41.1314	-55.3132	-48.3644	-47.1252	-49.4985	-42.3246	-52.9212
1.16	-43.4416	-42.889	-63.3147	-46.8898	-63.2251	-39.9885	-64.6152	-49.0181	-60.7464	-42.2182		1.16	-44.6729	-43.2583	-63.6672	-47.7126	-41.7034	-41.9522	-42.3149	-45.1916	-57.8532	-62.0674	-54.2699	-45.7617	-48.357	-58.2439	-43.6724	-45.7003	-58.2851	-58.7212	-48.0504	-47.4014	-47.7602	-45.8221	-46.1389	-46.061	-56.096	-52.2048	-43.1787	-51.4765	-47.6192	-63.6141	-40.2937	-57.364	-48.3156	-47.174	-49.6816	-42.1262	-51.2839
1.17	-43.289	-44.1097	-63.6809	-48.0495	-63.927	-40.904	-64.8898	-46.6072	-61.0821	-44.4765		1.17	-43.3943	-45.0512	-63.8213	-47.0641	-43.9739	-42.0437	-40.696	-44.8529	-58.3156	-62.8426	-55.8874	-46.3049	-48.1754	-59.1395	-44.8244	-46.7486	-58.5292	-58.3505	-47.7116	-47.1679	-45.5508	-44.1863	-47.0208	-47.2832	-56.1662	-53.0791	-44.2392	-51.6352	-49.2107	-64.194	-41.8012	-59.0821	-46.9789	-46.7727	-49.8251	-43.5285	-52.4375
1.18	-43.5026	-44.6285	-63.8945	-50.3078	-64.3237	-42.8876	-65.256	-46.5767	-61.9976	-46.7043		1.18	-43.7879	-45.5593	-64.0273	-45.7885	-45.5104	-41.8408	-39.8918	-46.0492	-59.077	-63.4102	-57.221	-47.1258	-48.2242	-60.0764	-44.2095	-47.7175	-57.8701	-58.1322	-48.4212	-46.7895	-45.9215	-43.3685	-47.8311	-47.9531	-55.8076	-54.7988	-44.5673	-51.8214	-51.1943	-64.5449	-43.8154	-59.9015	-48.3522	-46.3012	-48.3236	-45.1078	-53.1852
1.19	-43.1669	-43.2552	-64.0471	-51.1013	-64.7204	-44.6577	-65.1645	-45.8748	-60.2581	-46.9179		1.19	-43.5118	-43.6474	-64.189	-46.4156	-47.1157	-41.7309	-41.6359	-47.2043	-59.2586	-63.4956	-58.431	-47.1136	-49.0513	-58.8832	-45.2791	-48.2699	-57.6412	-58.0834	-49.59	-45.3521	-46.5349	-44.0429	-48.0981	-46.7278	-55.1911	-55.5175	-45.3897	-52.6866	-51.6979	-64.8226	-45.2085	-60.8369	-48.9122	-45.4132	-47.3959	-47.1509	-52.2269
1.2	-42.4345	-43.4688	-63.864	-51.2233	-63.8659	-45.6647	-64.8288	-45.4475	-57.7252	-45.2394		1.2	-43.2905	-44.2608	-63.9739	-45.8663	-49.4609	-44.0548	-43.6028	-47.9901	-57.278	-63.6818	-59.0566	-46.3537	-49.8722	-56.5105	-46.4449	-49.4754	-57.8548	-58.7457	-50.649	-45.2957	-47.1835	-46.4111	-46.7447	-45.8626	-55.3773	-53.9489	-45.8048	-53.9073	-52.0625	-64.1909	-45.9989	-61.4533	-48.2073	-44.8303	-46.5505	-48.5959	-51.9111
1.21	-41.4274	-42.8585	-64.0166	-51.6506	-63.3166	-43.8032	-64.7678	-44.8372	-57.7557	-44.0798		1.21	-41.789	-44.0868	-64.3157	-44.7829	-51.7742	-46.1224	-43.148	-48.7805	-55.0166	-63.5414	-58.8369	-44.3716	-49.184	-51.6643	-46.1748	-49.1076	-56.715	-57.1008	-50.6856	-44.4808	-45.5065	-48.8693	-45.8139	-45.9832	-56.3127	-53.7032	-45.5866	-54.6077	-51.9557	-63.6355	-44.5081	-62.6512	-46.57	-45.2102	-45.873	-50.0897	-50.8887
1.22	-41.6715	-42.0345	-64.5964	-51.2844	-62.0349	-43.9252	-64.7678	-44.2573	-54.6124	-43.0727		1.22	-42.407	-42.3946	-64.8101	-41.838	-53.3443	-48.2418	-43.4959	-48.367	-53.1291	-63.4224	-56.2932	-41.535	-48.8514	-50.6724	-44.9664	-47.7328	-53.6403	-53.2571	-50.1256	-42.7657	-42.589	-50.1678	-46.412	-45.9771	-56.8147	-54.0084	-45.2539	-55.2897	-51.4201	-62.7459	-44.8927	-63.0189	-44.2491	-46.2951	-47.3287	-50.871	-50.0632
1.23	-42.6786	-42.4312	-64.2607	-51.6201	-61.0888	-45.9394	-63.9743	-42.5178	-54.4293	-42.7675		1.23	-43.141	-43.3345	-64.5659	-41.0308	-54.1378	-49.4839	-42.3225	-50.4513	-49.8698	-63.3171	-53.8061	-40.415	-50.037	-49.9858	-45.6789	-46.2054	-51.2798	-49.4393	-51.0792	-43.2739	-40.8175	-50.7324	-46.6668	-47.6891	-56.8482	-53.3553	-45.4187	-55.8696	-51.9374	-61.5664	-46.3011	-62.6084	-44.0706	-44.2077	-47.5927	-51.4676	-50.1273
1.24	-42.9533	-44.2928	-64.3218	-52.1083	-60.9973	-47.0991	-63.9438	-41.7549	-53.8189	-41.913		1.24	-43.5011	-44.6422	-64.5995	-41.983	-55.299	-51.3867	-38.3964	-51.9833	-49.2183	-63.4331	-54.2302	-41.1764	-51.45	-48.1517	-46.9713	-46.4236	-49.4121	-46.1633	-51.9826	-43.2662	-39.5098	-50.4257	-46.9186	-49.4698	-56.5599	-52.9586	-46.2839	-56.1564	-52.8865	-61.2338	-48.2343	-62.6557	-41.646	-42.9641	-47.4294	-51.518	-51.2336
1.25	-42.2514	-45.3304	-64.6575	-53.4511	-60.8142	-49.3574	-63.9743	-39.5576	-50.9503	-41.3942		1.25	-42.4223	-46.1315	-64.8177	-42.7734	-56.805	-52.2396	-37.6366	-50.0912	-48.3943	-62.7495	-55.367	-42.3483	-51.627	-48.9879	-47.5313	-48.3874	-49.406	-45.7711	-51.8117	-44.2459	-41.086	-49.7833	-46.8332	-49.8207	-56.9139	-52.3376	-46.8271	-56.9316	-53.8371	-61.0613	-49.9326	-63.4141	-40.5245	-41.426	-46.8923	-51.1915	-51.7585
1.26	-42.3429	-47.4361	-64.688	-51.7726	-59.5019	-45.3901	-64.2184	-39.1609	-44.0838	-42.0351		1.26	-42.7778	-48.7896	-64.9016	-43.315	-57.2216	-51.231	-39.4066	-48.135	-47.6466	-61.4525	-55.776	-44.4922	-50.8701	-49.0062	-48.2394	-50.017	-46.6426	-44.3856	-51.7903	-45.9487	-43.529	-48.5885	-47.0392	-49.4576	-57.8767	-51.6418	-47.7136	-57.6106	-52.2792	-60.4479	-47.4195	-63.8307	-42.0625	-42.5079	-46.433	-50.9305	-51.8714
1.27	-42.3734	-50.1522	-64.627	-52.2914	-59.0747	-44.1999	-62.662	-38.8252	-41.6119	-41.6689		1.27	-42.9991	-51.0112	-64.8406	-44.223	-58.105	-50.0942	-40.2412	-46.7373	-47.076	-60.2974	-55.1702	-46.8039	-49.4358	-48.2524	-47.449	-49.1824	-45.5333	-44.7198	-51.6835	-47.438	-43.9257	-46.9848	-46.6684	-49.2455	-58.2185	-51.2282	-48.5468	-57.9005	-52.8209	-59.2883	-44.6623	-63.9161	-43.1871	-43.5516	-46.8404	-50.2485	-50.2143
1.28	-41.6105	-51.5865	-65.0237	-53.5732	-59.7155	-42.674	-62.7536	-38.7031	-41.5203	-41.6994		1.28	-41.934	-52.6455	-65.2938	-44.7128	-58.5491	-48.9712	-40.2061	-46.7419	-46.8577	-58.7212	-54.6148	-48.9431	-48.7537	-47.5123	-46.9286	-48.1204	-46.1528	-44.2254	-52.4785	-49.9267	-44.2751	-45.8816	-45.35	-48.0462	-58.0491	-51.0192	-48.6231	-58.5139	-54.4536	-60.5273	-43.4278	-64.1511	-43.4114	-44.1268	-47.1853	-49.841	-48.194
1.29	-41.5189	-53.6006	-65.2068	-55.4348	-61.2109	-42.3688	-61.8686	-38.4895	-42.8326	-42.737		1.29	-42.1552	-54.2797	-65.4677	-45.6466	-58.6208	-49.3786	-35.6778	-47.3111	-47.4239	-55.381	-54.2333	-50.9085	-47.4964	-48.6171	-47.1316	-47.449	-48.1289	-43.9721	-52.4754	-51.4816	-44.6535	-46.3592	-45.4629	-48.536	-56.7017	-50.8742	-49.0457	-59.141	-55.9871	-61.5756	-42.6756	-63.8658	-44.2369	-45.2987	-47.9086	-48.9179	-48.4122
1.3	-43.3805	-54.7298	-65.6646	-56.8996	-62.1875	-43.1318	-60.7394	-36.8721	-43.4429	-45.331		1.3	-43.6094	-55.0335	-65.8812	-45.938	-56.8203	-49.3023	-34.195	-48.3242	-48.1883	-52.5871	-54.4149	-52.9684	-46.1613	-49.6776	-44.591	-45.4531	-48.4706	-46.264	-50.2934	-53.4118	-45.0808	-45.7992	-45.8703	-49.3859	-55.9861	-50.2639	-49.6164	-59.6492	-57.6045	-62.6528	-43.8719	-63.2814	-43.9974	-44.133	-48.0382	-47.7628	-47.8309
1.31	-43.8078	-54.7603	-65.2068	-57.9982	-62.9199	-45.2375	-60.8615	-35.6514	-43.3514	-46.0329		1.31	-44.087	-55.093	-65.5227	-45.5565	-56.1489	-47.9992	-39.3379	-48.3944	-48.257	-47.3442	-54.601	-54.769	-46.619	-50.6373	-44.3163	-43.9074	-48.1502	-47.8005	-48.5295	-55.1116	-45.9185	-45.996	-45.7437	-50.0771	-56.0639	-50.9353	-50.625	-59.9635	-58.401	-63.3486	-46.4033	-62.14	-43.3702	-45.7427	-47.8521	-46.7222	-47.5989
1.32	-43.0448	-55.5843	-63.8335	-58.9443	-63.4387	-47.1601	-61.5329	-33.9119	-43.1378	-48.1081		1.32	-43.5072	-56.0573	-64.3905	-43.9559	-56.2023	-47.6666	-42.524	-48.0786	-48.437	-44.5305	-54.1952	-55.982	-46.8662	-51.6811	-44.5803	-44.0921	-48.1029	-47.6907	-46.7824	-55.8548	-46.9332	-47.2717	-45.7849	-49.9367	-56.6865	-51.8371	-51.4871	-59.7773	-59.3028	-63.7026	-47.5508	-58.1224	-41.6322	-47.9751	-47.4371	-47.1829	-47.6783
1.33	-41.641	-55.6148	-62.7654	-59.7683	-63.9575	-45.2375	-61.7465	1.4885	-44.3585	-50.3664		1.33	-42.6908	-56.0619	-63.1743	-43.8812	-56.5837	-49.2886	-43.9949	-47.6193	-47.1614	-43.7325	-53.3178	-56.8533	-46.0819	-50.4405	-46.3152	-44.9343	-48.9238	-47.7334	-44.1609	-56.9732	-47.0629	-48.236	-45.2234	-48.066	-57.3014	-52.2491	-52.9077	-59.1273	-60.2	-64.2474	-46.0722	-55.5604	-42.2746	-49.8825	-45.0384	-48.3609	-48.2291
1.34	-41.58	-55.7369	-61.9719	-60.6227	-64.5678	-45.0849	-61.1667	-6.5681	-47.8375	-52.3195		1.34	-42.0439	-55.888	-62.4694	-44.6716	-56.5273	-50.0225	-41.9914	-47.5217	-45.19	-43.0489	-52.2817	-57.8634	-46.5122	-49.557	-47.6519	-45.6088	-49.0169	-49.1616	-43.665	-57.3654	-47.0721	-47.4517	-44.4085	-46.798	-57.6157	-49.8336	-53.3197	-58.9228	-60.7554	-64.7311	-45.2757	-53.5005	-43.4145	-52.008	-43.3294	-47.07	-49.0989
1.35	-43.0448	-56.0115	-59.3779	-61.0195	-64.6289	-45.4816	-60.831	-32.386	-48.5699	-53.2045		1.35	-43.7544	-56.2694	-60.5651	-45.732	-56.4968	-50.0973	-42.0326	-47.6803	-40.9831	-43.4151	-52.8295	-59.1467	-47.2477	-49.9293	-49.016	-45.8911	-49.5235	-49.7781	-43.517	-58.6914	-47.243	-47.5311	-42.0434	-46.6408	-58.1452	-46.8368	-54.104	-59.2066	-61.3948	-64.7387	-45.9059	-52.9405	-43.0437	-53.9764	-43.4942	-45.9424	-48.9966
1.36	-44.8759	-56.2557	-59.4084	-61.6909	-64.0795	-46.2141	-60.9836	-36.5364	-50.4009	-53.8759		1.36	-45.0529	-56.7302	-59.6679	-45.6741	-56.2404	-48.2128	-43.6226	-46.2384	-33.5519	-42.8108	-52.4236	-59.9783	-45.7386	-50.1659	-50.8364	-46.0544	-50.2636	-48.7237	-43.9061	-59.8587	-46.8264	-47.1115	-40.4672	-46.7415	-58.5679	-46.1181	-54.78	-59.3043	-61.9151	-64.5068	-47.2288	-52.9908	-44.1805	-55.3283	-44.3456	-44.6805	-47.2343
1.37	-40.7865	-56.3472	-57.6384	-62.2097	-63.2251	-48.3503	-61.716	-38.9473	-53.3917	-55.4323		1.37	-43.5636	-56.8584	-58.9904	-45.9746	-56.5258	-48.2998	-43.1633	-44.5309	-38.5722	-42.5438	-50.5834	-60.0485	-45.1343	-50.7777	-52.3394	-45.7141	-51.5194	-47.0757	-44.2403	-60.8154	-46.1031	-46.6705	-39.1931	-46.122	-58.3009	-46.1196	-55.2088	-58.4971	-62.3653	-63.637	-48.5014	-52.3911	-45.0502	-53.5034	-46.0104	-46.0859	-44.9821
1.38	-37.4906	-56.2252	-56.1736	-62.1486	-62.8894	-48.5029	-62.2348	-40.0764	-56.4434	-56.592		1.38	-38.3863	-56.4174	-56.4101	-44.8302	-57.188	-48.9483	-44.6709	-45.0482	-41.2181	-42.0723	-49.5428	-60.5261	-45.5875	-51.4506	-52.6507	-46.7288	-52.6943	-47.5091	-44.4295	-61.502	-45.6988	-45.7595	-40.8944	-44.1323	-58.0598	-46.6994	-55.9595	-58.2728	-62.3759	-63.1701	-49.1773	-51.4832	-43.3641	-50.6179	-48.348	-48.6585	-44.7074
1.39	-37.7653	-56.8355	-56.082	-62.6369	-62.7063	-50.2424	-62.5705	-41.053	-58.6712	-57.599		1.39	-38.3711	-57.3742	-56.2117	-44.1863	-57.1224	-49.0902	-45.2125	-45.2298	-42.7669	-40.4671	-46.2347	-60.7	-45.8439	-49.7981	-52.1197	-47.124	-53.326	-48.0202	-45.2428	-62.0162	-45.7064	-46.0586	-43.9264	-43.7096	-58.3451	-46.7818	-56.817	-58.6894	-62.8215	-63.0374	-51.1656	-50.908	-43.8997	-50.2777	-48.9843	-50.8771	-46.9275
1.4	-38.7113	-57.8121	-55.197	-63.1557	-62.5231	-51.8598	-60.5563	-40.6257	-59.8004	-58.7587		1.4	-39.0058	-58.3248	-56.1522	-43.9834	-55.3005	-48.2388	-43.473	-45.3412	-43.8075	-39.9071	-44.6844	-61.1181	-46.8983	-48.846	-51.5353	-45.3418	-52.6393	-46.6958	-46.6542	-62.7471	-45.3631	-45.5734	-46.2411	-44.3993	-57.7226	-47.5753	-56.9635	-59.286	-63.3006	-63.1274	-52.6167	-49.4355	-46.5227	-50.7537	-45.8608	-52.7524	-48.7662
1.41	-39.9931	-58.6666	-51.7791	-63.1252	-60.448	-53.7214	-60.6479	-40.9309	-60.7159	-59.0028		1.41	-41.1741	-59.0175	-53.5567	-45.3368	-55.0197	-48.5165	-41.0423	-44.4577	-44.5018	-40.0734	-45.6991	-61.6247	-45.9553	-48.4355	-51.5734	-45.4181	-53.146	-47.0193	-47.0311	-63.1393	-45.5599	-43.7148	-47.7289	-44.4497	-56.2837	-49.118	-56.5851	-59.5744	-63.2411	-61.3238	-54.6659	-47.3451	-48.4377	-51.0848	-43.6926	-54.0357	-49.1675
1.42	-42.6481	-59.46	-47.7202	-63.2473	-60.7226	-55.583	-61.5634	-42.823	-61.5399	-60.2236		1.42	-44.1877	-59.8369	-49.2843	-46.2844	-55.154	-48.0908	-40.7722	-43.237	-46.9157	-40.2611	-47.2646	-61.8185	-42.8745	-46.7952	-50.9951	-46.9165	-50.8815	-48.8213	-46.5291	-63.2797	-46.5609	-43.3792	-49.5828	-45.7772	-55.359	-50.3478	-56.6782	-59.8658	-63.3815	-61.1544	-56.1201	-47.87	-47.9402	-52.4566	-41.2954	-55.4532	-48.7006
1.43	-45.5167	-59.3379	-47.8118	-62.9116	-61.2719	-56.9868	-61.1972	-43.4944	-62.0281	-60.8034		1.43	-46.6688	-59.5913	-48.7838	-46.6201	-55.9337	-46.7312	-42.5743	-43.6886	-49.3861	-41.2926	-47.3821	-61.5988	-42.9768	-44.4942	-51.639	-47.0935	-47.0531	-49.5278	-46.2148	-62.8341	-46.5304	-44.49	-50.39	-47.3412	-54.2695	-51.1337	-57.3602	-60.2458	-63.3052	-61.4886	-57.7345	-47.4305	-46.3289	-53.7811	-41.9698	-55.8484	-47.4341
1.44	-47.8056	-59.3074	-49.948	-62.5759	-61.3024	-58.3295	-61.2582	-45.3865	-61.9366	-61.078		1.44	-48.3503	-59.5684	-50.6728	-45.7946	-55.6347	-45.7516	-44.9211	-44.241	-51.5331	-43.4441	-47.7148	-61.5652	-44.0128	-43.1254	-51.7901	-46.6281	-45.6768	-49.7308	-45.8241	-63.2064	-47.5268	-43.8674	-50.7592	-47.6708	-54.419	-51.6738	-58.2712	-60.6059	-62.7696	-61.7938	-58.6317	-46.7912	-45.7094	-54.4159	-42.9861	-55.7981	-48.4809
1.45	-48.9042	-57.9952	-51.5349	-62.5148	-61.9433	-58.7263	-61.2582	-48.2246	-61.784	-61.5053		1.45	-49.3986	-58.8573	-51.7012	-45.6435	-55.7842	-43.4475	-47.155	-41.853	-53.6021	-44.5213	-47.3028	-61.8139	-42.7814	-41.3814	-51.5246	-47.1957	-44.3843	-48.4048	-45.1009	-63.6856	-48.0959	-42.5643	-50.9973	-47.5197	-54.6342	-51.5105	-59.1501	-59.8033	-62.6323	-62.1981	-58.9201	-45.16	-44.7298	-53.8925	-43.0715	-55.3617	-48.4382
1.46	-50.0944	-56.5608	-51.657	-61.7519	-60.8447	-58.9094	-60.9836	-51.3679	-61.0211	-61.8105		1.46	-51.0862	-57.362	-52.13	-46.7101	-55.5049	-40.8322	-47.1382	-40.4919	-55.1219	-46.6957	-47.8353	-61.8048	-42.9828	-41.8117	-51.1401	-47.0843	-44.8162	-47.355	-45.2534	-63.7527	-49.074	-42.4423	-52.2699	-47.6525	-55.185	-51.0329	-59.5194	-58.8664	-62.0372	-61.6488	-59.5594	-45.9489	-44.9266	-53.3569	-44.3105	-53.8968	-49.256
1.47	-51.8644	-53.8753	-50.9551	-60.9279	-60.7226	-60.2216	-60.892	-53.199	-61.0211	-62.2377		1.47	-52.606	-55.1388	-51.9729	-47.5921	-55.4088	-39.4406	-45.8137	-41.4975	-56.0405	-46.1693	-48.525	-61.2417	-45.4075	-41.067	-49.5592	-46.1688	-46.5175	-46.9353	-44.7941	-64.4012	-49.0496	-41.9647	-53.0786	-48.0706	-56.07	-51.393	-59.7879	-58.8679	-61.2849	-60.8569	-60.6703	-47.6121	-46.6066	-51.0009	-45.9142	-51.2952	-48.6686
1.48	-53.2377	-53.9363	-48.8494	-60.5922	-61.1804	-61.1982	-60.6174	-54.9385	-61.1431	-62.6955		1.48	-54.1441	-54.1622	-49.7207	-47.3785	-56.2084	-39.4223	-45.3178	-42.4588	-55.8147	-45.6016	-49.3124	-60.7199	-48.5111	-42.0833	-49.9026	-44.8886	-48.1762	-44.8662	-45.2046	-64.6987	-48.3752	-40.5868	-54.197	-47.6632	-56.6606	-51.1276	-60.4105	-59.3394	-60.8272	-61.3848	-61.6789	-49.5133	-48.3385	-50.0167	-45.9737	-49.9067	-48.4565
1.49	-54.8246	-53.4175	-46.7131	-61.111	-60.448	-62.2358	-60.9531	-56.5559	-60.1666	-62.8786		1.49	-54.9589	-53.8082	-47.6561	-47.1893	-56.0207	-41.325	-46.7506	-42.4573	-54.51	-45.5269	-50.6322	-60.2362	-51.4209	-44.2561	-49.7164	-43.9303	-48.6171	-44.2452	-42.6671	-65.0802	-47.3177	-41.2841	-51.5481	-48.3941	-57.1458	-51.8966	-60.9827	-59.6705	-61.2971	-60.9179	-62.5028	-51.2803	-49.3669	-49.5636	-43.5491	-49.7098	-49.3934
1.5	-54.8551	-53.5396	-39.7856	-60.2871	-60.3259	-62.5715	-60.1291	-57.6851	-60.1055	-62.9396		1.5	-55.6089	-53.883	-43.9528	-47.2228	-55.5278	-43.3194	-48.6275	-43.031	-52.8896	-47.097	-51.9246	-59.9615	-53.9463	-45.1518	-48.3874	-43.5839	-48.9544	-44.4039	-40.4195	-65.0848	-47.5832	-42.5705	-46.9293	-49.5919	-57.1229	-52.8564	-61.4618	-60.0795	-60.7875	-60.538	-62.7912	-47.9432	-50.1238	-49.7665	-42.4139	-49.1864	-50.1899
1.51	-56.0453	-53.9363	-2.5847	-59.402	-60.3259	-62.8156	-59.0915	-58.8752	-61.0821	-63.2448		1.51	-56.8723	-54.0783	-33.8007	-44.6624	-54.2614	-44.8574	-48.6961	-42.5076	-51.353	-47.8096	-53.5741	-58.9666	-56.1863	-46.0277	-46.9668	-43.4024	-48.3684	-43.9919	-41.6707	-64.6743	-48.2653	-44.0429	-41.4773	-51.0064	-57.0054	-52.4474	-61.7502	-59.4782	-59.8659	-60.5075	-62.9957	-44.4261	-47.9967	-49.4079	-43.7124	-47.9413	-51.1176
1.52	-57.5712	-53.6922	-29.1045	-59.0969	-60.6311	-62.602	-60.2817	-58.9668	-62.2418	-63.3669		1.52	-57.9664	-54.15	-32.5	-45.0866	-54.6657	-46.0308	-46.9108	-40.9314	-51.0783	-46.8803	-54.3447	-59.1177	-58.176	-47.5093	-46.892	-44.3988	-47.2728	-45.0845	-41.779	-64.8223	-49.4555	-44.8425	-41.2728	-52.3507	-56.8269	-51.982	-61.8921	-59.7285	-59.3654	-60.8996	-62.7897	-43.8157	-46.1153	-48.6175	-43.4011	-45.9806	-51.0306
1.53	-58.3646	-54.9434	-32.0952	-58.517	-60.6921	-62.8767	-60.5258	-60.157	-62.1197	-63.2753		1.53	-58.5981	-55.4897	-33.7853	-46.2997	-55.4027	-45.8172	-45.9404	-37.8643	-51.3255	-45.562	-55.0039	-59.6457	-59.7553	-48.3195	-47.9281	-45.0946	-46.8776	-45.3545	-42.7342	-65.0939	-51.227	-45.465	-43.1878	-53.3516	-56.5507	-52.4596	-61.5396	-59.3775	-58.8252	-60.8386	-63.0659	-43.6082	-45.36	-47.2732	-43.4332	-45.561	-49.3384
1.54	-58.975	-53.1734	-36.8865	-58.517	-61.0583	-63.2429	-60.5563	-60.3706	-61.4483	-63.7026		1.54	-59.4267	-54.4521	-39.3905	-46.7025	-55.0441	-43.7451	-42.8001	-37.1945	-50.5855	-46.1937	-55.657	-59.4702	-60.8707	-47.8801	-49.8064	-45.3158	-45.6005	-44.9151	-44.164	-65.0131	-52.7911	-46.3485	-46.1007	-53.7728	-56.2333	-53.4377	-61.6083	-58.5597	-58.6711	-61.3238	-63.5877	-42.1754	-43.7044	-45.401	-44.4784	-46.4658	-46.2104
1.55	-59.6769	-47.8328	-40.9758	-58.5475	-61.6076	-63.8837	-60.4343	-60.4316	-61.8756	-63.5805		1.55	-60.1377	-50.4497	-42.6421	-47.2076	-54.4811	-43.4582	-39.1395	-37.7453	-50.175	-47.4755	-55.7073	-57.3858	-61.7237	-44.7337	-51.166	-46.5777	-44.7658	-44.4543	-45.9004	-61.7584	-53.7829	-47.6272	-48.7604	-54.255	-56.2287	-54.2312	-61.8112	-57.6808	-58.8603	-61.7831	-64.0302	-40.941	-43.4831	-45.8725	-45.0186	-47.3905	-45.2262
1.56	-60.4704	-46.1849	-44.3633	-56.3808	-61.2719	-64.0363	-60.8615	-60.6148	-63.0047	-63.4584		1.56	-60.597	-46.6137	-45.5031	-48.1246	-53.6556	-43.1637	-39.9635	-37.1472	-49.5372	-48.1575	-55.9194	-56.2445	-62.1921	-41.1662	-51.4117	-48.2012	-42.6311	-43.406	-47.3134	-58.6089	-55.0295	-48.0468	-51.3742	-53.9879	-55.8824	-55.0307	-61.7563	-57.5007	-57.7708	-61.7571	-64.2179	-41.2354	-45.5126	-46.5118	-44.1641	-48.248	-44.1291
1.57	-60.8976	-45.1168	-45.9807	-53.8173	-61.3024	-64.1279	-61.5634	-61.1641	-63.6151	-63.7636		1.57	-61.3264	-45.6142	-46.4309	-47.7203	-53.0925	-40.733	-42.7711	-33.7514	-49.1267	-48.7297	-57.0119	-56.3513	-62.3203	-34.3158	-50.7906	-48.5202	-40.8168	-41.8054	-49.0437	-59.7366	-54.6709	-47.0108	-53.6249	-51.2703	-56.3859	-55.2321	-61.6052	-56.6508	-55.041	-61.4504	-64.2423	-41.855	-43.9134	-46.6049	-44.5608	-48.6722	-43.1128
1.58	-61.6605	-45.7271	-46.53	-53.4816	-61.333	-64.0974	-61.9296	-61.6218	-63.8897	-63.4279		1.58	-61.865	-46.3436	-47.09	-46.704	-53.5457	-39.8083	-45.1729	-34.2566	-48.9543	-48.5542	-56.9265	-56.6153	-62.447	-36.4696	-49.2922	-48.8406	-40.9679	-40.0552	-51.5065	-61.1755	-54.6526	-46.936	-55.6131	-47.7685	-56.36	-55.7616	-61.2726	-56.7958	-53.8295	-61.5435	-64.2271	-41.8504	-45.7063	-45.61	-46.2118	-49.6854	-43.9399
1.59	-62.2404	-47.4056	-46.408	-54.153	-61.3024	-64.3415	-62.2043	-62.2017	-62.3638	-63.0312		1.59	-62.5639	-48.8003	-47.0824	-46.9894	-55.1037	-40.5636	-46.3829	-37.8689	-48.5942	-48.1911	-56.307	-56.3177	-62.6804	-39.1978	-48.5125	-50.2307	-43.3986	-40.9722	-53.5039	-62.1932	-53.9217	-47.0916	-57.1603	-47.3687	-54.9424	-55.9005	-60.9583	-56.8095	-54.5909	-61.5542	-64.3995	-40.8174	-48.4499	-44.9798	-46.1736	-51.3715	-44.303
1.6	-62.9423	-45.7576	-46.0112	-51.6811	-61.7297	-64.4331	-62.6315	-62.4763	-62.3333	-63.6415		1.6	-63.2063	-46.8013	-46.3088	-46.2951	-56.3411	-41.3342	-45.977	-37.2403	-47.1141	-48.8075	-56.2429	-56.5847	-62.8361	-42.0192	-48.6452	-52.135	-45.7103	-41.8664	-54.778	-61.9491	-54.6557	-47.3037	-58.6511	-47.3488	-54.9211	-55.3558	-61.0635	-56.8644	-53.0513	-61.867	-64.665	-41.8122	-50.8562	-44.5648	-46.7428	-52.9691	-43.949
1.61	-63.1864	-37.8231	-46.6826	-50.8266	-61.8823	-64.8298	-61.5939	-62.3237	-58.3355	-64.1298		1.61	-63.3039	-41.502	-47.2258	-42.8542	-57.2002	-41.6424	-44.3809	-37.579	-46.7753	-46.4211	-57.0501	-57.1051	-63.1183	-44.7108	-47.5588	-53.0703	-46.4275	-42.4996	-55.9224	-61.2442	-56.5844	-48.851	-59.4308	-47.5106	-54.7959	-55.6777	-61.2375	-56.8843	-51.0615	-62.3156	-64.9351	-44.3299	-51.0607	-44.8516	-48.4655	-54.202	-43.4241
1.62	-63.278	-33.7947	-47.9033	-49.4228	-62.4621	-65.0129	-61.5634	-62.2627	-53.3306	-64.5265		1.62	-63.6228	-35.49	-48.7548	-40.8767	-56.9805	-42.2192	-43.9323	-39.4192	-45.959	-44.3794	-57.3873	-56.2079	-63.1901	-47.0317	-46.5273	-53.3206	-46.7495	-43.8851	-57.314	-61.7965	-58.6779	-49.4171	-60.0228	-48.4841	-54.1734	-55.7098	-61.5946	-56.7713	-50.7823	-62.6086	-65.1197	-46.4051	-51.2956	-44.8623	-49.5657	-54.2844	-44.0375
1.63	-62.7287	-33.4896	-49.4597	-47.9885	-60.4785	-64.9824	-61.4108	-61.927	-46.983	-64.435		1.63	-63.2948	-34.2129	-50.1677	-40.8797	-55.9475	-40.9527	-42.9359	-42.2101	-46.3084	-41.526	-57.7016	-55.2389	-63.2206	-48.8887	-46.0619	-53.6196	-48.2112	-43.7615	-58.2799	-61.9659	-60.1702	-48.3901	-59.6795	-49.0029	-53.5569	-55.7616	-61.9699	-55.0608	-48.4248	-61.7495	-65.1609	-48.7672	-51.6832	-45.3079	-49.0698	-53.8938	-45.069
1.64	-61.9962	-35.3206	-50.9856	-47.8664	-59.7766	-65.0739	-61.4719	-61.866	-46.0064	-64.8927		1.64	-62.6677	-36.6146	-51.6753	-40.042	-56.3945	-41.8957	-42.3622	-43.9755	-47.2057	-41.6023	-58.0434	-54.1998	-63.2099	-51.089	-46.0314	-54.1842	-50.1003	-43.5967	-59.0596	-61.119	-60.9499	-47.1023	-59.4827	-49.6483	-53.5737	-55.6564	-61.854	-54.629	-48.2326	-60.0222	-65.257	-49.6736	-50.2168	-44.4809	-49.5565	-54.5118	-45.9144
1.65	-61.9352	-38.7081	-52.2979	-47.5917	-59.746	-65.3181	-61.3803	-61.4082	-44.8467	-64.8927		1.65	-62.129	-39.3017	-52.8182	-41.2521	-55.9276	-42.6922	-43.0946	-44.7537	-46.7571	-43.4319	-58.3181	-51.8591	-63.126	-54.127	-46.0039	-54.9334	-51.9893	-41.9534	-59.1817	-60.6353	-61.7281	-47.9431	-59.4735	-50.2343	-54.0162	-55.8517	-61.7823	-55.1188	-48.3852	-59.9154	-65.4203	-48.9915	-50.2672	-43.547	-50.7604	-53.9029	-47.2984
1.66	-62.3319	-39.5626	-52.6335	-47.3476	-59.2272	-65.196	-60.7089	-61.927	-43.6566	-64.8927		1.66	-62.8416	-39.912	-53.0013	-44.8196	-55.5584	-41.8148	-44.6876	-43.8519	-48.1029	-44.677	-56.9112	-50.2493	-62.9001	-56.4601	-46.1382	-56.0977	-52.4517	-34.8451	-59.8027	-61.0229	-62.369	-49.5117	-58.7701	-51.2124	-53.9247	-56.3629	-61.6754	-54.8091	-47.5459	-59.5583	-65.2876	-49.3348	-52.1425	-43.6721	-50.3591	-54.4065	-47.4204
1.67	-63.3085	-40.0814	-52.0842	-45.1809	-59.2578	-65.257	-61.0141	-61.927	-45.3961	-64.9233		1.67	-63.4397	-40.6444	-52.368	-48.6816	-56.2389	-41.7492	-45.9969	-42.9928	-48.1837	-46.209	-57.2011	-50.0921	-62.6346	-58.0653	-47.1392	-56.6744	-52.7462	-37.8396	-60.352	-61.9338	-62.9885	-51.3824	-55.4803	-52.2347	-54.0834	-56.7809	-61.3031	-52.5248	-46.7021	-59.7201	-65.344	-50.7508	-53.7172	-43.9346	-48.0352	-55.0412	-47.9087
1.68	-63.1559	-39.9288	-51.7485	-42.1291	-58.9221	-65.4096	-62.1127	-62.1101	-47.868	-64.9538		1.68	-63.2322	-40.2462	-51.8981	-52.0812	-56.8798	-41.6119	-46.6011	-42.3672	-49.8942	-47.3824	-57.8924	-49.8678	-61.1545	-58.9259	-47.5085	-57.6571	-52.8026	-42.6095	-60.6953	-62.5869	-63.3913	-53.1066	-54.4198	-53.8155	-53.0259	-57.1227	-60.7797	-51.3545	-44.0364	-59.3356	-65.5286	-50.8195	-54.5641	-46.2631	-48.8897	-56.3901	-48.7555
1.69	-63.2169	-41.0884	-51.5654	-40.7863	-59.0136	-65.5622	-62.9977	-62.0796	-49.9127	-65.0758		1.69	-63.4687	-42.2176	-52.159	-53.2913	-57.4566	-39.1644	-46.4577	-43.417	-49.4868	-48.072	-58.4051	-48.11	-59.1572	-59.5729	-47.5878	-58.6734	-51.8123	-46.1236	-60.8388	-63.2156	-63.7866	-54.4769	-52.9321	-54.6181	-51.4833	-57.318	-60.6149	-50.5534	-42.2374	-59.2501	-65.6523	-50.174	-55.5147	-48.1658	-50.7559	-55.9202	-49.2454
1.7	-63.7357	-43.5909	-49.3987	-39.5656	-59.6545	-65.6843	-62.8451	-62.5984	-43.8702	-65.2284		1.7	-64.0318	-44.7551	-50.0136	-53.7032	-57.4901	-38.7341	-46.5279	-44.7629	-48.2997	-48.896	-57.282	-46.8969	-58.0295	-58.4056	-48.6605	-59.3676	-48.0983	-47.4206	-60.5138	-63.3026	-64.02	-55.5313	-50.1214	-55.2407	-51.6007	-57.5271	-60.7691	-49.3266	-39.9745	-60.2847	-65.8781	-47.9081	-56.6911	-48.0667	-52.0101	-55.0351	-49.0088
1.71	-64.2545	-45.8797	-48.5137	-40.0539	-60.7531	-65.5622	-63.0588	-63.0867	-41.0931	-65.0453		1.71	-64.5033	-46.986	-48.8295	-53.8497	-57.3665	-36.9747	-46.0716	-46.3437	-48.7834	-50.0115	-57.3141	-47.2296	-56.6486	-58.047	-49.3578	-59.6194	-46.9814	-48.0965	-60.6633	-62.9699	-63.8995	-56.6665	-48.8183	-55.9548	-50.2702	-56.8465	-60.3388	-48.7239	-40.2843	-61.0827	-65.7011	-48.346	-57.5823	-47.7096	-52.9119	-54.2478	-47.5242
1.72	-64.6818	-47.8328	-48.4832	-38.3449	-59.3798	-65.135	-63.5471	-62.6594	-40.025	-65.2284		1.72	-64.9671	-48.3562	-48.6754	-53.2958	-57.6763	-34.0353	-45.7069	-47.9901	-50.1903	-51.0887	-58.2784	-49.0011	-55.1578	-56.8172	-50.3191	-59.9994	-47.4086	-48.6901	-61.2126	-63.3453	-63.904	-58.1375	-47.8082	-56.6048	-50.0703	-56.1355	-60.0076	-48.202	-39.3169	-59.9856	-65.4051	-48.1431	-58.4795	-45.5993	-53.1057	-52.1711	-47.396
1.73	-65.109	-48.8399	-48.4526	-37.8871	-59.4104	-65.257	-63.3334	-62.6289	-40.4522	-65.1674		1.73	-65.2448	-49.7112	-48.796	-54.0176	-57.4383	-32.6079	-44.9715	-50.0851	-50.6679	-53.2509	-58.3486	-50.2295	-53.4748	-53.4816	-50.5739	-60.3244	-47.755	-49.9825	-61.6216	-63.8	-63.8598	-58.319	-45.4126	-56.2813	-49.4294	-56.2408	-59.7574	-48.057	-38.1724	-59.5202	-65.3761	-47.4793	-58.7129	-44.3557	-53.1744	-50.8695	-47.8797
1.74	-65.0175	-49.3892	-46.1028	-37.8871	-59.7155	-65.4706	-63.3334	-62.4763	-42.4664	-65.32		1.74	-65.077	-49.6715	-48.4923	-53.9321	-56.6509	-36.4254	-44.7746	-51.8109	-48.5545	-54.5632	-58.7209	-51.1069	-51.8604	-49.9003	-52.0083	-60.3167	-47.546	-51.1819	-61.2767	-63.7435	-63.9864	-58.6685	-44.0423	-56.7711	-48.2118	-56.517	-59.8657	-47.8572	-38.3937	-60.3075	-65.6156	-44.7389	-59.4621	-44.6289	-53.5223	-49.4123	-48.0781
1.75	-64.9564	-49.5113	-44.2412	-39.6572	-60.6616	-65.5012	-63.2724	-62.9341	-44.5416	-65.2895		1.75	-65.0999	-50.2682	-44.7554	-54.4463	-56.8477	-40.1928	-44.8555	-52.6837	-47.1996	-55.912	-58.3349	-52.5213	-50.9693	-47.726	-52.6797	-60.9561	-46.9692	-51.5923	-61.1897	-62.973	-64.1375	-59.4558	-44.1247	-56.5178	-48.0714	-56.7565	-60.1679	-48.3256	-40.5681	-60.7668	-65.6996	-45.4606	-60.5318	-44.2154	-55.1397	-48.599	-48.252
1.76	-65.2616	-51.0982	-44.76	-40.9694	-60.2648	-65.5927	-63.2114	-62.9036	-47.6544	-65.32		1.76	-65.4875	-51.942	-45.4894	-54.1229	-56.8477	-43.24	-45.3835	-54.1058	-48.051	-57.1907	-58.5134	-53.6963	-50.6794	-47.0531	-53.8302	-61.4154	-45.9316	-51.661	-61.5193	-61.7385	-64.2886	-59.848	-44.5352	-56.3912	-48.4529	-56.9854	-59.91	-48.6933	-41.2181	-60.4556	-65.7759	-46.7301	-60.5638	-44.3191	-56.9967	-46.89	-48.4855
1.77	-65.5058	-52.8682	-45.7976	-41.1525	-60.7226	-65.5622	-63.3029	-62.9951	-48.6614	-65.1369		1.77	-65.5958	-53.8891	-46.649	-53.0303	-56.747	-45.1077	-44.0392	-55.6317	-49.8317	-58.2314	-57.5521	-54.7217	-49.4541	-46.4595	-54.6221	-61.3925	-46.754	-49.595	-61.6597	-61.2716	-64.0993	-59.877	-45.7086	-56.1455	-47.9966	-56.6588	-59.4904	-48.794	-41.7705	-61.2353	-65.7743	-48.3842	-61.1437	-46.083	-58.6675	-46.8564	-47.7698
1.78	-65.5973	-54.9739	-46.9878	-40.6948	-61.4245	-65.3791	-63.3029	-61.8355	-49.2108	-65.1674		1.78	-65.8323	-55.9673	-47.4562	-51.5456	-57.072	-46.1926	-42.3668	-57.1316	-50.5595	-58.6525	-56.3131	-55.7318	-49.8173	-41.6316	-54.5901	-60.7608	-46.9677	-49.0151	-62.0809	-60.8596	-64.2367	-60.2447	-46.293	-54.5281	-48.1538	-56.0577	-59.0036	-48.617	-41.8834	-61.7312	-65.4783	-48.5871	-61.6976	-48.3398	-59.8043	-47.4759	-48.5969
1.79	-65.872	-56.6524	-46.408	-43.5634	-61.8823	-65.3791	-63.7302	-60.7368	-49.8821	-65.1674		1.79	-66.0276	-56.8065	-47.2274	-51.4968	-58.1325	-48.4066	-42.6003	-57.8167	-51.4125	-59.5101	-56.9006	-55.9164	-50.3971	-40.3209	-55.6399	-61.0263	-47.0836	-49.8681	-62.1999	-60.8962	-64.2565	-60.2981	-44.8312	-54.2839	-48.1767	-55.8135	-59.2554	-47.7076	-44.2851	-62.1264	-65.5027	-47.1635	-61.6686	-49.887	-60.9273	-49.1132	-47.6951
1.8	-65.994	-56.7745	-45.3093	-44.9977	-62.1875	-64.8603	-64.0964	-60.7063	-49.9432	-65.1369		1.8	-66.2138	-57.4978	-45.5901	-50.8712	-58.8802	-49.3618	-43.7126	-58.3798	-51.9603	-60.2608	-56.6488	-56.1133	-50.3666	-40.8259	-57.3702	-61.0781	-48.3043	-50.7577	-61.4445	-60.7727	-64.1787	-60.5377	-43.6914	-55.1735	-48.3201	-55.8532	-59.5667	-46.0093	-45.3166	-62.4652	-65.4051	-44.9662	-61.1833	-49.9893	-61.7803	-50.3232	-45.8793
1.81	-66.1466	-58.0867	-45.1567	-42.1901	-62.4011	-64.7687	-63.6996	-60.4927	-50.7061	-65.1369		1.81	-66.3175	-58.485	-45.4711	-51.0223	-58.3919	-49.5678	-44.9104	-58.9428	-52.2731	-60.7781	-57.3202	-57.0135	-48.65	-39.7471	-58.9541	-61.5527	-49.6715	-50.6966	-60.1414	-60.4293	-64.02	-61.1892	-43.4839	-55.468	-48.6207	-55.6426	-59.614	-45.2815	-44.7413	-62.6345	-64.9595	-45.308	-60.2129	-50.5065	-62.2244	-50.5414	-44.4831
1.82	-64.8649	-59.1243	-45.8281	-41.3662	-62.4011	-65.2265	-63.5471	-60.4927	-52.2015	-65.0453		1.82	-65.5317	-59.4631	-47.3906	-48.0422	-58.3141	-50.9548	-45.2248	-59.393	-52.4715	-61.422	-58.2967	-57.8894	-46.2528	-39.6785	-59.7903	-62.1493	-50.793	-50.8828	-59.9919	-60.3393	-63.1884	-61.7431	-44.3597	-55.4879	-49.2875	-55.8669	-59.6979	-43.8517	-41.7522	-62.5506	-65.3501	-44.1453	-60.7637	-50.9262	-62.8942	-50.7886	-43.0366
1.83	-63.7357	-59.5211	-48.8799	-41.3662	-62.5231	-65.3486	-63.486	-60.7673	-54.1546	-64.8927		1.83	-63.9875	-59.7866	-49.3483	-47	-58.4408	-52.1054	-46.7689	-60.1986	-52.6088	-60.6209	-59.2107	-57.8955	-46.9623	-41.9963	-60.3319	-61.8029	-51.2386	-51.2933	-60.4558	-61.0961	-62.282	-61.9308	-46.0824	-55.7595	-50.0718	-56.3857	-59.6185	-43.2337	-42.0329	-62.7062	-65.5607	-43.1718	-61.0353	-49.5834	-63.5198	-48.1748	-39.0906
1.84	-63.7052	-60.1924	-49.2766	-43.0751	-62.2485	-65.7453	-63.7607	-59.6992	-55.3448	-65.0758		1.84	-64.0501	-60.6304	-49.8091	-46.7025	-59.2311	-53.323	-48.1957	-60.6625	-53.0467	-60.1723	-59.8958	-55.6402	-47.6993	-44.4758	-60.7821	-61.658	-51.5041	-51.0339	-60.7045	-62.0452	-62.1126	-62.0956	-47.9532	-56.2829	-50.287	-56.8679	-59.5331	-43.6244	-43.5786	-62.4362	-65.8598	-44.2033	-60.3716	-50.5721	-63.9959	-46.4948	-39.611
1.85	-63.5832	-60.3145	-49.6428	-43.5024	-62.218	-65.9589	-63.9133	-58.1733	-53.3306	-64.9843		1.85	-64.4926	-60.7891	-50.0914	-46.7803	-58.488	-54.7406	-50.2098	-60.6396	-53.1902	-58.8722	-59.873	-54.5095	-47.3545	-47.0576	-60.6493	-62.0685	-51.4904	-50.75	-60.822	-62.8158	-61.9753	-60.6994	-49.2395	-56.2905	-50.7539	-56.5581	-59.8566	-43.4809	-44.3172	-62.4667	-66.1573	-45.0975	-59.9291	-51.8631	-63.9089	-46.4276	-41.7869
1.86	-63.3085	-59.2159	-47.1709	-44.6926	-62.0959	-65.8674	-64.1879	-58.8752	-52.1099	-64.8012		1.86	-63.452	-59.5943	-48.0803	-46.1044	-58.2271	-56.1215	-51.9585	-60.8197	-53.1703	-57.6546	-59.9279	-54.7522	-47.2294	-49.4136	-60.7973	-62.6727	-51.733	-50.3045	-61.0524	-62.8784	-61.5053	-59.8403	-50.6067	-55.4833	-51.1354	-55.9905	-59.9115	-43.3451	-45.2678	-62.2973	-66.0688	-45.3309	-59.6697	-53.2134	-63.2787	-46.6108	-41.9379
1.87	-63.4611	-59.2769	-45.2788	-45.7912	-61.8212	-65.8674	-64.1269	-58.8447	-52.7508	-64.7707		1.87	-63.7556	-59.5607	-46.2203	-45.6939	-57.986	-56.7654	-53.7437	-60.8777	-51.2767	-55.8067	-60.3887	-55.3381	-48.5584	-51.8886	-61.6625	-62.9275	-51.9603	-49.9413	-61.3042	-63.0325	-60.0435	-60.0906	-50.8935	-54.6074	-49.0693	-55.6762	-60.0916	-44.1325	-46.0506	-62.3095	-65.9956	-46.9972	-60.5074	-54.2068	-63.2864	-47.3554	-43.122
1.88	-63.8273	-60.0399	-44.8516	-42.8615	-60.6005	-65.8369	-63.9438	-58.6311	-53.2391	-63.5194		1.88	-64.1401	-60.3099	-45.0912	-44.5342	-58.5659	-58.1326	-55.1231	-61.1645	-49.4716	-52.9304	-60.8358	-55.1336	-50.2842	-53.3702	-62.7673	-62.3477	-51.3027	-50.1061	-61.8336	-63.2873	-58.4841	-59.4955	-51.0537	-53.8445	-47.2444	-55.3939	-59.2432	-44.8161	-43.69	-61.2551	-66.0612	-49.8033	-61.2047	-54.1855	-63.1796	-46.5985	-43.8911
1.89	-63.8578	-60.5587	-45.6755	-42.8005	-60.0512	-65.8979	-64.0658	-57.8377	-52.4151	-63.5194		1.89	-64.0852	-61.1233	-46.3805	-42.3492	-58.0776	-59.0695	-55.6526	-61.1951	-48.6812	-52.4345	-61.5407	-55.2313	-52.3334	-54.951	-63.7453	-60.8981	-50.9258	-49.9947	-61.9694	-63.4079	-54.3444	-58.9782	-51.3711	-51.3421	-47.2306	-55.4961	-59.2874	-44.398	-42.9851	-60.187	-66.1833	-52.2965	-61.78	-54.0786	-62.9095	-44.502	-43.7278
1.9	-64.3156	-61.7183	-46.8657	-39.352	-59.9292	-65.7758	-64.2795	-55.7014	-50.7977	-63.8246		1.9	-64.8039	-62.1944	-47.2548	-42.8649	-57.5969	-59.1458	-55.851	-61.5414	-48.6125	-52.8755	-62.2335	-55.3534	-53.8379	-56.541	-64.2595	-60.895	-50.5565	-50.1214	-61.8672	-63.6978	-50.9844	-58.8867	-51.9937	-49.6941	-47.6274	-55.7494	-59.7711	-44.3843	-41.2822	-60.1367	-65.9238	-54.4663	-62.1782	-53.9108	-63.0239	-45.944	-44.4663
1.91	-65.2006	-62.5118	-47.5371	-37.1242	-60.0512	-65.5622	-63.8827	-54.0535	-49.2108	-63.9772		1.91	-65.4371	-62.6339	-48.0666	-45.1095	-57.8823	-59.8599	-56.501	-62.0511	-46.606	-51.4137	-62.5356	-55.3641	-53.7632	-57.0613	-63.6248	-61.2323	-50.0759	-50.7409	-61.118	-63.9663	-47.9174	-58.496	-52.7505	-49.9184	-48.7489	-55.963	-59.7543	-44.1279	-38.0031	-60.2313	-65.727	-56.3676	-62.5109	-53.4759	-62.9049	-47.9657	-42.9969
1.92	-65.5363	-62.2676	-45.523	-38.3449	-60.3259	-65.4401	-63.6386	-54.0535	-49.1497	-64.2214		1.92	-65.8415	-62.6156	-46.3088	-46.968	-57.7938	-60.4962	-58.036	-61.8863	-46.8547	-50.013	-62.8088	-55.9454	-54.6299	-57.2078	-62.8527	-61.2094	-50.4314	-51.9067	-61.1607	-63.8656	-46.3763	-58.0444	-52.0959	-50.4235	-48.5932	-56.3766	-59.617	-45.1731	-39.1902	-60.39	-65.7224	-56.9947	-62.1477	-53.1829	-63.0361	-49.3177	-39.2631
1.93	-65.6889	-61.23	-45.4314	-40.8474	-60.0207	-65.1044	-63.8522	-54.8164	-50.6451	-64.2824		1.93	-65.7926	-61.7016	-45.8861	-48.323	-56.9896	-60.1895	-58.7212	-62.1838	-49.438	-50.1579	-63.3916	-55.3808	-55.3348	-57.1254	-61.6747	-61.3009	-50.4451	-52.9183	-61.6216	-63.8732	-45.7369	-57.6385	-52.2149	-51.2612	-48.8603	-56.3308	-58.6969	-45.9193	-42.7074	-60.2129	-65.3776	-57.306	-62.3018	-50.8056	-63.1002	-51.0801	-33.3
1.94	-65.872	-61.0469	-45.3704	-44.8452	-59.8681	-64.9824	-64.0048	-54.8469	-52.7813	-64.8012		1.94	-66.0047	-61.2346	-46.1501	-48.1109	-56.8798	-60.1284	-59.5497	-62.1518	-50.7045	-50.2327	-63.0437	-53.4872	-54.9289	-57.22	-60.8782	-61.896	-50.6862	-54.2428	-61.3194	-63.8473	-46.5334	-57.608	-50.9881	-51.3985	-48.7458	-55.6991	-58.32	-46.9142	-46.6808	-60.071	-65.1518	-58.0934	-63.0464	-49.179	-62.5585	-51.8201	-37.2352
1.95	-65.6889	-61.169	-44.8821	-48.4767	-59.7766	-65.0129	-63.9133	-54.908	-54.0631	-64.7096		1.95	-65.7987	-61.4116	-45.4528	-45.9533	-56.7302	-60.6716	-60.5232	-61.5536	-51.0326	-51.4931	-63.474	-52.3916	-55.1899	-58.8603	-58.9236	-62.3782	-51.0829	-55.2727	-60.0957	-63.5513	-47.3635	-56.4285	-48.2904	-51.2246	-48.877	-56.0363	-58.056	-47.9502	-49.705	-60.0848	-65.2967	-56.8421	-63.5256	-48.7396	-62.9415	-51.6965	-39.8017
1.96	-65.7804	-61.993	-46.53	-50.5214	-59.4714	-65.4706	-63.486	-54.2976	-54.6734	-63.8551		1.96	-66.0475	-62.4492	-47.5646	-45.8297	-57.2124	-61.5841	-61.1305	-61.4712	-51.7848	-52.2621	-62.8805	-51.7691	-55.553	-60.1558	-56.1999	-62.192	-52.4334	-54.3465	-59.0474	-63.7954	-48.5873	-56.0882	-45.2676	-52.076	-49.3653	-56.4803	-57.9187	-48.1868	-50.9822	-59.9825	-65.6629	-56.1646	-62.903	-47.1923	-62.9354	-50.0852	-41.7365
1.97	-65.7804	-62.0845	-48.6052	-48.9955	-59.3798	-65.9894	-63.5776	-52.7412	-54.6734	-63.8551		1.97	-65.8674	-62.5728	-49.6718	-46.4813	-58.0425	-62.3181	-61.6661	-61.9168	-53.8234	-51.0826	-62.0305	-52.03	-54.8435	-61.8816	-54.5474	-62.1936	-52.8011	-52.279	-58.4523	-63.9831	-50.0368	-56.6192	-44.5642	-53.0022	-49.5133	-55.8273	-58.2865	-49.2915	-49.641	-59.5416	-66.1802	-55.9678	-63.1349	-48.2299	-62.9125	-46.6764	-43.2181
1.98	-65.933	-61.8709	-50.4363	-48.0495	-58.9831	-65.9589	-63.5165	-50.5745	-55.772	-63.0007		1.98	-66.0398	-62.0128	-50.8666	-46.0921	-57.5618	-62.7789	-62.1666	-62.4493	-55.4653	-50.6432	-62.4334	-52.4023	-55.0144	-62.6598	-54.9059	-62.4927	-52.7339	-50.3091	-58.5851	-64.3859	-52.1075	-55.4244	-44.7839	-53.7957	-49.4172	-55.6777	-57.9935	-50.239	-48.492	-59.1174	-66.1466	-55.9953	-63.6858	-49.5758	-63.0682	-42.6603	-44.0269
1.99	-65.6584	-62.0845	-48.0864	-47.3171	-58.7695	-66.2336	-63.6691	-50.7881	-56.596	-63.0312		1.99	-65.8476	-62.2494	-49.3697	-44.4091	-56.2023	-62.9605	-62.2871	-62.6935	-56.9957	-50.7439	-63.1124	-52.4755	-54.4376	-63.2777	-56.7934	-62.8329	-51.9481	-48.6749	-59.0138	-64.6316	-54.3673	-55.0613	-44.4391	-54.2488	-49.9101	-55.7098	-56.7606	-51.1698	-47.6314	-58.9571	-66.4137	-54.9775	-64.3816	-51.2344	-63.4969	-38.8013	-45.6122
2	-65.6278	-61.6878	-43.9666	-47.7443	-58.9526	-66.3862	-64.0048	-50.7271	-56.9622	-63.0007		2	-65.7896	-61.9503	-45.5275	-45.2621	-56.213	-63.5571	-62.9616	-62.7072	-58.1966	-50.8064	-63.2985	-52.6953	-54.1614	-63.528	-58.6733	-62.9122	-50.8053	-47.8295	-59.995	-64.9917	-56.1449	-55.1681	-44.3811	-54.5662	-50.6028	-55.7586	-56.6766	-52.4226	-48.1883	-59.1174	-66.5281	-52.263	-64.8958	-52.8335	-63.6465	-38.6625	-47.7683
2.01	-65.6584	-61.4437	-42.9595	-49.2397	-59.1967	-66.081	-64.2184	-51.49	-58.8848	-62.2377		2.01	-65.814	-61.7702	-43.3822	-47.1999	-56.596	-64.2346	-63.5765	-62.8903	-59.8186	-49.8619	-62.9751	-53.1057	-53.8135	-64.2848	-58.568	-63.2113	-50.3078	-48.0706	-60.7762	-65.036	-57.2619	-55.4946	-44.1949	-55.7183	-50.5448	-55.519	-56.2754	-53.6357	-50.4314	-59.5156	-66.2641	-50.3205	-65.0469	-53.6544	-63.4741	-41.8302	-48.5511
2.02	-65.3227	-61.5657	-41.2505	-51.2844	-58.9221	-65.9589	-64.0048	-48.4688	-59.4036	-62.4208		2.02	-65.8232	-61.9915	-41.8029	-48.9455	-57.2094	-64.7793	-63.7871	-63.3847	-61.1507	-48.3101	-62.705	-53.8015	-52.2831	-63.9781	-59.4744	-63.3197	-49.8088	-46.4471	-61.0219	-65.1	-58.0401	-54.602	-44.7549	-55.877	-49.6995	-56.2362	-56.2265	-55.1692	-51.8382	-59.3829	-66.1863	-50.0459	-65.2086	-53.247	-63.2848	-45.4282	-48.9966
2.03	-64.987	-61.9625	-41.4641	-52.1083	-59.0747	-65.9894	-63.9133	-41.7549	-60.3802	-63.1838		2.03	-65.2418	-62.1502	-41.7205	-52.0171	-57.3787	-65.2218	-63.4422	-63.7295	-62.2264	-48.0248	-62.7355	-55.2786	-49.1764	-64.1154	-61.2109	-63.5531	-49.2687	-43.7615	-60.9227	-65.4937	-59.125	-53.392	-45.7559	-56.7208	-49.7682	-56.8511	-55.871	-56.6294	-52.7171	-59.3005	-66.1466	-50.7646	-65.2071	-49.2584	-63.5427	-48.7546	-49.3659
2.04	-65.048	-62.2371	-42.3491	-53.4816	-57.0605	-66.1115	-63.4555	-41.1751	-60.6548	-63.9467		2.04	-65.3181	-62.3379	-42.694	-54.9728	-57.0369	-65.4553	-63.5948	-63.8623	-62.9543	-48.1392	-62.6775	-56.0247	-47.8824	-64.3382	-62.3736	-63.7179	-48.1807	-42.1243	-61.0997	-65.4281	-60.0344	-52.8869	-45.8581	-57.7538	-49.7163	-57.0464	-55.6619	-57.3725	-54.5253	-58.6153	-66.2519	-49.4126	-65.5062	-46.8719	-63.6846	-51.7499	-48.0033
2.05	-65.4752	-61.5962	-43.2647	-54.8244	-56.6638	-65.7453	-63.486	-41.7549	-61.0211	-64.2214		2.05	-65.6492	-62.0815	-43.8155	-56.1416	-57.3589	-65.6506	-63.5429	-63.3313	-63.7675	-48.2338	-62	-56.6244	-48.4867	-65.1897	-62.9992	-63.5257	-47.4239	-42.8735	-60.7762	-65.2831	-59.453	-51.1123	-44.3444	-59.0096	-50.2122	-56.7809	-55.4865	-57.9264	-54.9342	-56.8789	-66.1405	-50.0855	-65.7366	-46.1639	-63.2467	-53.7915	-47.0618
2.06	-65.6278	-60.7723	-45.1262	-54.7329	-55.7788	-65.1655	-63.5776	-42.6094	-60.2886	-63.8551		2.06	-65.9361	-61.169	-46.5316	-57.9055	-57.2063	-65.9588	-63.0852	-62.8384	-64.4664	-47.0467	-62.1358	-57.1493	-49.094	-65.7771	-63.4707	-63.8736	-46.4138	-44.8617	-60.6236	-65.155	-57.1367	-48.883	-43.1695	-59.3682	-50.876	-56.7733	-56.3043	-58.4727	-55.0502	-56.621	-65.4554	-52.3728	-66.0219	-46.7437	-62.5845	-55.705	-45.8091
2.07	-64.6208	-59.8873	-46.8047	-55.6789	-54.436	-65.0129	-63.2724	-42.4263	-60.1971	-62.1156		2.07	-65.3044	-60.1787	-47.1572	-59.706	-56.66	-66.2213	-63.1157	-63.0108	-64.973	-46.4821	-62.3922	-57.7063	-48.7324	-65.7466	-63.6248	-63.5852	-47.0012	-46.4669	-61.1333	-65.0085	-55.7833	-47.0687	-41.8206	-58.5045	-52.0951	-56.4422	-56.8704	-59.0541	-55.9428	-55.292	-65.2433	-53.563	-66.3316	-47.6028	-62.0351	-54.0723	-45.3803
2.08	-64.5292	-59.5211	-47.5371	-56.1367	-54.1003	-65.3181	-62.662	-43.3723	-59.8614	-59.7963		2.08	-64.6574	-59.6935	-48.2009	-60.7879	-56.4739	-66.5829	-63.3278	-62.8338	-64.7243	-44.8235	-62.943	-58.5882	-47.9511	-66.0503	-63.109	-63.6874	-47.932	-47.976	-61.8108	-65.0054	-55.6795	-44.1207	-42.1594	-58.3657	-53.2273	-56.2347	-57.3587	-59.3043	-56.6249	-54.2681	-65.4432	-54.7578	-66.3912	-48.9044	-61.5789	-52.4503	-44.5411
2.09	-64.5597	-59.7347	-47.6592	-57.1132	-54.6191	-64.9518	-62.8146	-45.3254	-59.4341	-58.5756		2.09	-64.755	-60.1177	-48.0422	-62.0971	-56.6967	-66.8484	-63.0028	-62.0678	-64.7136	-45.0355	-63.2406	-59.1757	-48.1815	-65.6429	-61.2642	-63.8873	-48.4386	-48.3895	-62.1495	-65.1443	-54.4039	-44.2031	-42.9162	-59.2537	-54.561	-56.1156	-57.3526	-59.7483	-57.3649	-55.2172	-65.2052	-55.5482	-66.3744	-50.0381	-61.3699	-53.4345	-42.8992
2.1	-64.1935	-60.4061	-42.1355	-58.0593	-55.7788	-65.0739	-63.5471	-46.7598	-59.5867	-58.9723		2.1	-64.3492	-60.6991	-44.7554	-63.2812	-55.5401	-66.9522	-62.1651	-61.9626	-65.0615	-47.4968	-63.0193	-58.4219	-48.621	-64.8158	-58.9373	-64.0017	-49.9141	-49.2928	-62.2304	-65.3976	-54.2971	-45.6985	-43.2122	-59.948	-55.7694	-56.2255	-57.3908	-60.0993	-58.4178	-56.3433	-65.1869	-56.9627	-66.5636	-50.9002	-60.7809	-55.3632	-43.3127
2.11	-63.9799	-61.23	-41.8608	-58.7307	-56.8774	-65.4401	-63.6081	-46.2105	-60.6548	-59.3385		2.11	-64.1279	-61.6542	-42.1981	-63.8351	-54.6703	-66.9461	-61.8919	-62.4813	-65.6016	-49.5903	-62.9461	-56.9204	-49.0482	-65.092	-57.5671	-63.6904	-51.6307	-49.511	-62.3524	-65.4327	-54.7869	-45.4543	-44.1766	-59.9862	-56.8177	-55.8303	-57.905	-58.6894	-59.048	-57.3382	-65.6218	-58.2002	-66.8977	-51.538	-61.35	-56.5976	-44.0818
2.12	-63.4916	-62.1761	-41.7693	-58.1508	-57.6098	-64.8298	-64.1879	-46.6377	-60.4717	-57.4465		2.12	-63.8899	-62.4935	-41.9982	-64.4317	-54.3239	-67.1688	-62.1712	-62.7209	-65.9068	-51.0017	-63.0514	-55.7623	-49.9607	-64.9242	-54.9151	-63.7332	-52.4944	-49.2959	-62.74	-65.1595	-54.4558	-44.8455	-46.1496	-60.0594	-57.7699	-55.9921	-57.7875	-58.4284	-59.0831	-57.8417	-65.4112	-59.0363	-67.0351	-52.211	-60.9197	-57.8992	-45.0416
2.13	-62.6371	-62.7559	-42.3186	-57.9982	-58.2202	-64.8908	-63.5776	-47.4617	-60.136	-53.5402		2.13	-62.8675	-62.9558	-43.3028	-65.0542	-54.7451	-67.3931	-62.2719	-63.3328	-65.9007	-52.7977	-63.3367	-55.6463	-51.3859	-65.0355	-54.1613	-63.7698	-53.4694	-49.5721	-63.0162	-64.9505	-52.6491	-45.6069	-48.0203	-60.1281	-58.6183	-55.3725	-57.7905	-59.2326	-58.4727	-58.3773	-65.0083	-59.2057	-66.9893	-53.2653	-60.6146	-59.2145	-44.3488
2.14	-62.6066	-63.3358	-44.3022	-59.0663	-58.2202	-64.4025	-63.3945	-48.5908	-59.2816	-52.0143		2.14	-62.8584	-63.6242	-44.6868	-65.1794	-54.5727	-67.5274	-62.2673	-63.7158	-66.0457	-53.8399	-63.3947	-56.1636	-52.7439	-64.3626	-55.8337	-63.2708	-54.6444	-50.6036	-63.1856	-65.0451	-49.985	-45.5429	-50.393	-60.2334	-59.0394	-54.9087	-57.1985	-59.5637	-59.1975	-58.3361	-64.9061	-59.7764	-67.1922	-53.3523	-60.3704	-60.069	-45.2704
2.15	-62.454	-63.9156	-43.2036	-59.0358	-58.4033	-63.487	-63.486	-49.6895	-59.2816	-50.519		2.15	-62.6234	-64.1292	-43.7819	-64.952	-54.1225	-67.6495	-62.9326	-63.1741	-66.2486	-54.6272	-62.9766	-57.2058	-53.7754	-63.8225	-55.6795	-62.7642	-55.9795	-51.3985	-63.2955	-65.155	-48.2531	-46.0479	-52.3935	-60.7872	-59.8786	-54.9422	-56.312	-60.055	-59.2021	-58.8824	-63.7724	-60.9284	-67.119	-54.1198	-60.6878	-60.3849	-45.3361
2.16	-62.9118	-64.1902	-43.2952	-59.0663	-58.9526	-63.3039	-63.9133	-50.8491	-59.5562	-48.3827		2.16	-63.2124	-64.3825	-43.8643	-64.6316	-55.363	-67.6525	-63.1462	-63.1238	-65.7039	-55.8373	-62.3266	-56.6641	-53.8517	-63.148	-54.0819	-62.8146	-56.419	-51.7159	-63.2695	-64.6652	-48.8711	-46.2326	-53.7988	-61.4861	-60.5165	-55.6945	-56.8124	-60.2015	-59.582	-59.1555	-63.5374	-61.4564	-67.1327	-54.1961	-60.6939	-59.7043	-42.7573
2.17	-63.1559	-63.6714	-42.7764	-59.7377	-58.6169	-62.7241	-63.7912	-52.0698	-59.7393	-45.9108		2.17	-63.4504	-63.995	-43.2326	-62.947	-56.4693	-67.648	-62.5267	-63.3877	-64.9776	-56.7482	-62.0382	-56.3559	-53.7067	-63.0885	-53.1664	-62.7093	-57.2765	-53.1121	-63.3824	-64.9139	-49.5791	-46.8582	-54.6457	-61.9637	-60.9696	-56.404	-57.1115	-59.5805	-59.9223	-58.8244	-62.985	-61.5647	-67.1068	-55.7357	-61.5102	-59.5929	-42.5681
2.18	-62.5761	-63.6104	-43.3562	-60.0429	-58.8305	-62.3884	-63.2724	-53.5652	-60.96	-45.3615		2.18	-62.8034	-63.9705	-43.7819	-60.8367	-56.1321	-67.7502	-62.5221	-63.1573	-64.8845	-57.6195	-62.1007	-57.0639	-54.5383	-64.001	-54.0346	-63.0023	-58.0944	-53.962	-63.4648	-65.3228	-50.757	-47.4212	-55.7748	-62.275	-60.7697	-56.459	-57.4411	-58.3201	-60.406	-59.0441	-62.6249	-60.4157	-67.0595	-57.0343	-61.8581	-60.3894	-43.8956
2.19	-62.454	-63.5494	-43.051	-60.8059	-59.1052	-62.3884	-63.2114	-54.7859	-61.723	-44.3239		2.19	-62.7912	-63.6806	-43.1838	-59.7823	-54.7329	-67.6724	-62.8548	-63.1299	-64.9974	-58.4847	-62.7248	-57.1661	-54.9885	-64.503	-55.0326	-62.9107	-59.2128	-54.2062	-63.2619	-65.1061	-52.7102	-48.6724	-57.1298	-62.1636	-61.0566	-56.4391	-57.8745	-58.282	-61.2559	-59.2059	-62.6585	-59.6467	-67.0397	-55.0262	-61.5255	-59.8752	-44.6341
2.2	-61.1723	-63.5189	-43.3257	-61.7214	-59.0441	-61.5644	-63.6081	-54.6943	-61.9061	-44.568		2.2	-61.9886	-63.6242	-44.171	-57.26	-54.594	-67.8509	-63.4758	-63.4747	-62.8673	-58.4633	-63.1216	-57.102	-55.4691	-64.973	-56.7324	-62.9946	-60.2108	-53.2006	-63.4862	-65.1306	-53.3221	-49.1073	-58.4634	-62.333	-61.5479	-56.7534	-58.2559	-58.7245	-61.9792	-59.1616	-61.9444	-59.2347	-66.9237	-54.0252	-61.6109	-58.6088	-44.8279
2.21	-59.5243	-63.3663	-44.4243	-62.1791	-59.1967	-59.3671	-63.6996	-55.1826	-61.3262	-45.6667		2.21	-60.3605	-63.5906	-45.0042	-54.9682	-55.6408	-67.6373	-63.221	-63.6624	-61.9182	-57.7889	-63.1811	-56.7022	-54.2881	-65.8427	-58.362	-63.2159	-60.4442	-53.1716	-63.4709	-65.242	-52.3989	-47.9705	-58.9624	-62.5023	-61.931	-57.1639	-58.5779	-59.4248	-62.318	-59.4714	-60.3453	-55.8518	-66.9328	-53.897	-61.1028	-57.6764	-44.9668
2.22	-58.6393	-63.3358	-46.1028	-62.1486	-59.7766	-58.3295	-63.8522	-56.4644	-61.0821	-45.6361		2.22	-59.2634	-63.5296	-47.3235	-54.9377	-55.5111	-67.767	-62.6122	-63.3938	-63.2426	-55.7091	-63.0514	-56.5466	-53.8303	-64.033	-58.5879	-63.1793	-60.5648	-54.2977	-63.6006	-65.1534	-49.4082	-46.0052	-59.4033	-62.5252	-62.0957	-57.1761	-58.8358	-59.8399	-62.2859	-60.039	-58.8789	-54.7608	-66.8947	-49.0844	-59.9508	-55.3403	-46.4789
2.23	-57.6322	-63.824	-48.4832	-62.2097	-60.0817	-57.6276	-63.6386	-56.4644	-61.6924	-45.1784		2.23	-58.0488	-64.0285	-49.1042	-53.3874	-54.9129	-67.6541	-62.635	-62.4386	-64.4786	-54.8363	-63.5	-57.0425	-54.0561	-63.5921	-57.3885	-63.1472	-61.2697	-54.258	-63.0543	-64.9276	-47.0476	-45.581	-60.177	-62.8167	-62.3765	-57.2173	-59.0418	-60.2824	-62.3119	-60.2068	-57.8245	-53.8758	-66.8855	-43.5836	-58.5333	-52.7295	-47.2678
2.24	-57.266	-64.2513	-49.124	-62.0571	-59.6545	-55.9797	-63.7607	-56.3423	-62.3943	-45.2699		2.24	-57.4751	-64.4558	-49.3331	-52.6534	-54.8961	-67.8662	-62.6381	-61.2286	-65.2553	-54.8561	-63.5778	-57.2149	-54.1889	-64.2146	-57.8783	-63.1549	-61.8328	-55.1125	-62.5859	-64.9108	-47.6229	-45.3292	-61.0528	-62.5313	-62.5947	-57.1426	-57.6135	-60.1847	-62.2203	-59.8422	-56.9746	-51.9731	-67.0778	-40.2465	-58.6065	-51.8399	-48.6838
2.25	-56.1063	-64.5565	-49.0935	-62.4538	-59.8986	-54.9726	-64.0353	-56.9832	-62.1807	-45.9413		2.25	-57.1867	-64.7213	-49.3987	-52.2857	-54.7481	-68.0126	-62.4901	-60.8487	-65.9175	-52.7611	-63.0712	-57.1249	-53.5496	-64.0025	-57.8936	-63.3792	-60.9905	-56.9894	-61.8809	-64.9566	-47.307	-44.8944	-61.683	-62.6885	-62.9457	-57.5194	-55.755	-60.0978	-62.7513	-60.0695	-55.7172	-52.7757	-67.0656	-41.2414	-58.9498	-51.7667	-48.2337
2.26	-54.3363	-64.8006	-49.7954	-63.0031	-59.7766	-54.881	-64.5541	-57.1968	-61.9976	-47.1925		2.26	-55.0047	-64.9334	-50.2486	-49.3514	-54.6413	-68.0096	-61.4586	-61.6223	-65.8611	-52.8877	-62.6836	-57.2836	-52.689	-63.8789	-58.3895	-63.0465	-61.1995	-58.0224	-61.7177	-64.505	-46.0451	-42.6605	-62.4261	-62.8487	-63.1745	-58.0123	-56.17	-59.6888	-63.1236	-59.9505	-55.3617	-54.1154	-67.0641	-43.8339	-59.3466	-53.053	-47.1427
2.27	-53.9091	-65.1668	-45.8892	-63.0947	-59.9292	-54.6064	-64.249	-57.1968	-61.9976	-47.3146		2.27	-54.2814	-65.2385	-47.4059	-50.1235	-54.4521	-67.7441	-61.2297	-62.0953	-65.5574	-52.317	-63.5747	-58.0252	-53.8364	-64.9882	-60.3075	-63.2174	-61.7901	-58.8113	-62.0351	-64.8544	-46.5609	-41.4306	-62.7237	-62.7968	-63.408	-58.0108	-56.4966	-59.1838	-63.1969	-60.3732	-55.4487	-54.5731	-67.0686	-46.3424	-59.139	-53.9548	-47.0206
2.28	-53.2682	-65.3194	-45.9197	-62.9116	-60.3869	-51.8598	-64.0353	-57.624	-60.8074	-48.1081		2.28	-53.4651	-65.3988	-46.4278	-49.0523	-54.3758	-67.8936	-61.9606	-61.8084	-65.8198	-51.8013	-63.912	-58.3105	-55.3654	-65.6337	-61.4214	-63.1228	-61.7855	-59.1439	-62.1342	-65.0665	-47.6366	-40.3198	-63.0761	-62.957	-63.3119	-57.6064	-56.4371	-59.376	-63.1008	-60.5654	-53.0897	-55.9342	-67.1861	-47.1099	-59.2306	-55.4654	-47.3044
2.29	-50.6437	-65.3499	-45.9502	-62.2707	-60.1123	-48.686	-63.8522	-57.1357	-60.6854	-50.0612		2.29	-51.9331	-65.4491	-46.9939	-47.9583	-54.7191	-68.124	-62.1193	-61.8634	-66.1235	-49.4316	-63.767	-57.3553	-56.7371	-66.1739	-61.3055	-63.1839	-62.1074	-59.1424	-61.7772	-65.1336	-49.8812	-40.7348	-63.1967	-63.2714	-63.2936	-56.636	-56.3745	-59.73	-62.5957	-60.5013	-50.0273	-57.6524	-67.2975	-48.0224	-60.3017	-57.0295	-47.2694
2.3	-48.4159	-65.1973	-41.2505	-61.5688	-59.6545	-48.5944	-63.6386	-57.1663	-61.3873	-52.1974		2.3	-49.1819	-65.3331	-43.698	-46.8078	-54.6627	-68.2797	-62.4092	-61.6238	-65.8061	-47.7684	-63.912	-57.1829	-57.9914	-66.8956	-60.8431	-63.2647	-62.4904	-58.3016	-58.5576	-64.7735	-52.6629	-41.2231	-63.5659	-62.8594	-63.1928	-56.05	-56.5927	-59.8719	-62.0967	-59.8452	-48.7364	-58.3222	-67.4166	-49.4842	-61.6018	-58.27	-48.6838
2.31	-46.8595	-65.1058	-40.9148	-60.5007	-59.5019	-46.9465	-63.2724	-57.6851	-61.4178	-52.9604		2.31	-47.7354	-65.266	-41.7128	-46.7803	-54.9358	-68.3163	-62.0674	-61.8191	-65.0554	-49.8009	-63.9608	-56.9601	-58.1959	-67.6265	-59.9367	-62.9641	-62.9177	-58.3627	-55.9163	-64.1418	-54.8968	-40.1901	-63.7475	-62.954	-63.2691	-55.6548	-55.842	-59.7209	-60.9462	-59.7826	-47.7567	-59.0119	-67.2548	-49.8535	-62.3052	-56.8738	-48.4977
2.32	-45.2116	-65.2584	-43.1121	-60.4396	-59.3798	-43.3149	-63.3334	-56.9832	-62.5164	-54.4252		2.32	-46.1698	-65.5147	-43.6461	-47.4578	-54.507	-68.4506	-62.1757	-61.7596	-64.5381	-51.8501	-63.6083	-56.9037	-56.4106	-67.9118	-59.1662	-63.3151	-63.6547	-58.8113	-55.5531	-64.4592	-56.3341	-39.717	-63.9962	-62.188	-63.1654	-55.4839	-56.2128	-59.4538	-61.0133	-59.627	-45.088	-59.8817	-67.1984	-50.7171	-62.8912	-54.8383	-49.5002
2.33	-42.9838	-65.5635	-41.5862	-61.5688	-59.3188	-42.8571	-63.5165	-56.9221	-62.7911	-54.8525		2.33	-43.5255	-65.7055	-42.9808	-48.8723	-54.4292	-68.4323	-62.6884	-61.8603	-64.738	-52.7916	-63.3993	-56.571	-55.3318	-67.9973	-57.0025	-63.3334	-64.2513	-59.0676	-55.8812	-64.5538	-56.4745	-39.3035	-64.0786	-60.4027	-63.1608	-56.1248	-56.4417	-59.5546	-62.0067	-59.5156	-43.025	-58.9753	-67.354	-51.6311	-63.0254	-55.1938	-49.2118
2.34	-43.0143	-65.5941	-40.7927	-62.3012	-59.0441	-43.2233	-63.425	-57.4409	-62.6385	-56.2868		2.34	-43.6811	-65.7512	-40.9957	-49.2355	-54.8854	-68.5879	-63.2729	-61.9046	-64.9806	-52.1049	-63.001	-56.3482	-54.9335	-67.7455	-56.9521	-63.2174	-64.7045	-58.6236	-57.2118	-64.4287	-55.8215	-38.7222	-64.0024	-57.9155	-63.1303	-56.2301	-56.0922	-59.3531	-62.3958	-59.2333	-43.9558	-59.1477	-67.531	-50.8895	-61.82	-56.4267	-48.2444
2.35	-40.0236	-65.5025	-40.2739	-62.0266	-59.0747	-44.9018	-63.6691	-57.7156	-62.7911	-57.6601		2.35	-42.0728	-65.6963	-40.6966	-48.4679	-55.5034	-68.4399	-63.4361	-61.3461	-64.3489	-51.3329	-62.6531	-56.2353	-54.3827	-66.3127	-56.7797	-62.9168	-64.6602	-58.3886	-58.3607	-64.1143	-56.6515	-39.5462	-63.9901	-58.1108	-62.0011	-55.5221	-56.7194	-59.7224	-62.2295	-59.2333	-45.6083	-59.3675	-67.4822	-52.0477	-61.3607	-56.7456	-48.2261
2.36	-38.0705	-65.6856	-39.511	-62.3928	-58.8916	-46.0004	-64.1574	-57.9902	-62.7911	-58.5756		2.36	-38.6671	-65.8245	-40.3762	-50.0762	-55.682	-68.3575	-63.5353	-61.2423	-63.8789	-50.6111	-62.4731	-56.1728	-53.9905	-65.6627	-57.3519	-62.9153	-64.4237	-58.088	-59.6654	-63.4643	-56.9994	-40.7348	-64.3762	-59.6444	-61.7433	-55.2688	-57.6578	-59.9253	-62.4843	-59.0823	-46.6001	-59.6894	-67.4638	-52.9403	-60.108	-56.3581	-48.0216
2.37	-36.5446	-65.5635	-39.2363	-62.3317	-58.5559	-47.2822	-64.4931	-58.8447	-62.73	-58.6672		2.37	-37.8492	-65.7223	-39.4271	-51.1092	-56.3274	-68.3422	-63.9214	-60.957	-63.4074	-50.7363	-62.1923	-55.8477	-54.4788	-66.682	-58.8106	-63.1717	-64.3535	-58.616	-60.0347	-64.1052	-56.7522	-41.1376	-64.5837	-61.1199	-62.2255	-55.902	-57.8684	-60.1588	-62.5407	-58.8244	-47.8697	-60.4859	-67.4181	-53.6728	-59.1283	-55.8469	-48.3741
2.38	-35.6596	-65.6246	-37.863	-62.6674	-58.1591	-48.747	-64.3405	-60.0654	-62.6385	-58.6672		2.38	-36.8192	-65.8718	-38.4703	-52.5146	-56.6066	-68.3895	-64.3288	-60.1101	-61.465	-51.1192	-61.2554	-55.6082	-55.4539	-66.6621	-59.9093	-63.2479	-63.972	-58.8769	-60.2147	-64.7262	-56.1007	-42.163	-64.57	-62.1865	-62.7915	-56.4376	-56.7941	-60.2229	-62.9375	-58.3498	-49.951	-61.6898	-67.473	-55.0567	-57.7551	-55.8286	-49.4056
2.39	-38.2841	-65.8382	-35.1165	-61.935	-58.5253	-51.1579	-63.7607	-59.1499	-62.1502	-58.8197		2.39	-38.748	-65.9054	-36.0854	-54.4051	-55.8727	-68.388	-64.5866	-60.2078	-61.7915	-50.0267	-60.7244	-54.9521	-56.5586	-66.3859	-60.7302	-63.0481	-64.1246	-58.619	-60.3169	-64.9444	-55.7009	-44.7174	-64.5425	-62.3497	-63.1928	-57.1822	-56.2372	-60.377	-62.5407	-58.8427	-51.9499	-61.5296	-67.531	-54.6432	-57.662	-55.2747	-48.8486
2.4	-38.8944	-65.8992	-35.147	-62.0266	-58.8305	-52.8669	-63.9438	-59.0278	-62.1197	-58.9418		2.4	-39.0287	-65.9572	-35.8153	-56.2667	-54.7146	-68.4475	-64.9925	-60.1605	-62.6292	-48.4459	-61.0387	-53.858	-57.2483	-66.363	-61.0964	-63.222	-64.7243	-59.1409	-60.0392	-64.9078	-55.0249	-47.6653	-64.7592	-62.4321	-63.4156	-57.4081	-56.0632	-60.5555	-62.1318	-59.0212	-53.4574	-60.7438	-67.6485	-54.9926	-58.2693	-54.7162	-47.6554
2.41	-38.986	-65.8382	-36.5508	-62.1791	-59.4104	-53.2026	-64.371	-59.6687	-61.4788	-58.9723		2.41	-39.5536	-66.0106	-36.9323	-57.8506	-55.6667	-68.5727	-65.2168	-60.6747	-63.0824	-46.9292	-61.5331	-53.7283	-56.2366	-64.3611	-61.7068	-63.4646	-64.7838	-59.4033	-60.1659	-65.0375	-54.4024	-49.3087	-64.7729	-62.9281	-63.6933	-56.7519	-56.4462	-60.5235	-62.3103	-59.8468	-53.6833	-61.0017	-67.6058	-55.2169	-57.6482	-54.3714	-48.429
2.42	-40.695	-66.0518	-37.4663	-62.5454	-60.1123	-53.1415	-63.8522	-60.1875	-61.784	-57.9347		2.42	-42.2712	-66.2151	-38.3696	-59.0011	-57.0079	-68.7115	-65.078	-61.6192	-61.1323	-46.2929	-60.7931	-54.1708	-56.3312	-64.0834	-61.6259	-63.4082	-65.0692	-59.3148	-59.937	-65.1397	-54.3581	-50.4318	-64.9011	-62.8548	-63.6888	-55.8562	-56.6461	-60.557	-62.8749	-60.3365	-53.607	-60.6095	-67.6973	-55.3649	-57.5353	-53.5642	-48.7052
2.43	-43.7162	-65.3194	-39.4194	-62.9116	-59.8681	-54.4233	-63.3639	-60.4011	-61.723	-57.3854		2.43	-44.0855	-65.9389	-40.4662	-60.4766	-58.3477	-68.6169	-65.1329	-61.3629	-59.3074	-45.6078	-58.7759	-55.1169	-56.4258	-64.68	-60.4281	-63.132	-65.1058	-59.3804	-59.6165	-64.6103	-52.8429	-51.5457	-64.8538	-63.0501	-63.9039	-55.2963	-56.5164	-60.2412	-63.0763	-60.3076	-55.409	-59.6604	-67.6683	-56.018	-58.1197	-52.9462	-48.9081
2.44	-44.4792	-65.3804	-41.8303	-63.0642	-59.624	-56.1933	-63.3029	-60.8284	-61.0516	-56.5614		2.44	-45.0773	-65.7863	-43.257	-61.7553	-59.1945	-68.7054	-65.3465	-61.5552	-58.3369	-44.8418	-57.8725	-55.7425	-56.7371	-65.5284	-59.1402	-63.0603	-64.9624	-59.3163	-59.908	-64.3356	-51.5093	-52.7587	-64.9972	-63.5201	-64.0977	-54.4341	-56.1136	-59.9131	-63.235	-59.7231	-56.8998	-59.1844	-67.6424	-57.2036	-58.0282	-50.3904	-46.4042
2.45	-46.3102	-65.5635	-44.5769	-63.3693	-59.8071	-57.5056	-63.9743	-61.5303	-61.3568	-55.0966		2.45	-46.9267	-65.8153	-45.851	-61.3769	-60.0399	-68.3255	-65.6868	-61.9351	-59.1578	-45.388	-57.9275	-56.1087	-55.8948	-66.067	-58.6337	-62.9565	-64.767	-59.6169	-60.3291	-64.4882	-51.4544	-53.5598	-65.0048	-64.0755	-64.0351	-54.2373	-56.2296	-59.6507	-63.5966	-59.9627	-57.913	-57.2663	-67.7416	-58.0444	-58.1441	-50.0562	-45.5008
2.46	-47.4699	-65.9603	-47.1709	-63.4304	-59.3798	-58.2685	-63.1808	-61.866	-61.2652	-54.0895		2.46	-48.3732	-66.0991	-47.5142	-61.3082	-60.3023	-68.3087	-65.7906	-62.1838	-59.4875	-46.0014	-58.5699	-56.1621	-54.5704	-66.6591	-58.9663	-62.8924	-64.6663	-60.1342	-60.7701	-64.5141	-51.1599	-53.6254	-65.1819	-63.9641	-63.9588	-55.0963	-56.7514	-59.7453	-63.5768	-59.6331	-58.9216	-53.7599	-67.8148	-58.9202	-59.7417	-51.077	-45.4978
2.47	-49.5451	-65.8382	-44.1191	-63.2778	-59.4104	-59.7028	-63.2114	-61.7134	-60.7159	-53.1435		2.47	-49.838	-66.0396	-45.8922	-62.3519	-60.0628	-68.3789	-65.4762	-62.9467	-59.8949	-46.6347	-59.0352	-56.8747	-53.043	-65.8824	-59.183	-62.4469	-64.6968	-60.1632	-61.0966	-64.0625	-49.9148	-53.4225	-65.1483	-64.1564	-64.0748	-55.8578	-56.7011	-59.4737	-63.3983	-59.9597	-60.1347	-52.6643	-67.8728	-59.8098	-59.9844	-50.3019	-47.3167
2.48	-50.0639	-65.9603	-43.3562	-63.5524	-60.57	-60.7404	-63.3639	-61.6829	-60.4717	-50.6715		2.48	-50.5155	-66.0961	-43.5988	-62.8066	-60.2169	-68.359	-65.7493	-63.1055	-59.5958	-47.0329	-58.8537	-57.2348	-53.2734	-64.8051	-58.2339	-61.9464	-64.7014	-59.5696	-60.2559	-63.9572	-47.3223	-53.244	-65.1773	-64.2342	-64.1297	-55.7189	-56.5332	-58.2423	-63.8667	-60.9896	-61.2593	-52.2004	-67.6637	-60.2874	-59.7799	-50.5109	-48.6243
2.49	-51.1625	-65.9297	-42.5627	-63.9186	-61.0278	-61.717	-63.8217	-62.2322	-60.7159	-50.7936		2.49	-52.2795	-66.0152	-42.8984	-63.2568	-60.8059	-68.3178	-66.1369	-62.9773	-59.2311	-47.6723	-58.2998	-57.5659	-55.1304	-64.9669	-56.9475	-61.9311	-64.5702	-59.0951	-58.7926	-64.1647	-45.8575	-51.8234	-65.1056	-64.4448	-64.1969	-54.5333	-56.4096	-58.0302	-64.1734	-61.2719	-62.071	-51.6114	-66.5697	-59.8785	-60.137	-51.7606	-49.1584
2.5	-53.726	-66.0213	-42.3491	-64.2849	-61.3024	-62.541	-63.7607	-62.2017	-60.1055	-52.3195		2.5	-54.4416	-66.209	-42.7123	-63.1347	-61.1477	-68.124	-66.0606	-63.2596	-58.4026	-48.6549	-57.5658	-57.5995	-55.2738	-65.3636	-57.1902	-62.3614	-64.2452	-59.62	-57.9594	-64.1861	-45.4562	-51.9378	-65.1651	-64.3639	-64.1267	-53.9626	-56.2265	-57.9768	-64.5076	-61.6198	-62.8416	-49.8384	-66.3591	-59.494	-61.0189	-52.7616	-49.7367
2.51	-53.1767	-66.1434	-42.5933	-64.5595	-62.0654	-62.8767	-63.9743	-62.812	-59.8919	-53.0214		2.51	-53.935	-66.2212	-43.3776	-62.0055	-60.429	-67.5824	-66.2987	-63.7249	-57.9524	-49.2592	-57.5689	-57.9687	-54.8054	-65.8595	-56.8529	-62.6254	-64.5763	-60.6362	-58.846	-64.1891	-46.0177	-53.3859	-65.1254	-64.2601	-64.2015	-53.6452	-56.1075	-57.3695	-64.6754	-62.3293	-63.1635	-50.0855	-66.4644	-58.1787	-61.6598	-52.7585	-49.7672
2.52	-53.5734	-66.1739	-44.3328	-64.8647	-62.6147	-62.663	-64.0964	-62.8731	-59.7088	-53.113		2.52	-54.3638	-66.3204	-45.5855	-60.8825	-60.548	-67.3062	-66.4879	-63.8211	-57.9158	-49.6208	-58.1655	-57.7612	-55.4233	-66.7598	-55.3911	-62.1173	-65.179	-61.5472	-58.6659	-64.5126	-47.5405	-54.7408	-65.2505	-64.4524	-64.058	-53.9672	-56.1197	-56.869	-65.0676	-63.0129	-63.011	-52.1409	-66.7772	-56.3415	-62.2427	-50.459	-51.0856
2.53	-55.0382	-66.2349	-46.9878	-65.1393	-63.3166	-62.602	-64.0048	-63.3308	-60.136	-52.7773		2.53	-55.2717	-66.4074	-47.6683	-59.6038	-59.3029	-67.384	-65.9202	-62.5699	-57.9707	-50.3777	-58.8842	-56.9006	-56.0856	-67.1199	-53.1435	-62.0212	-64.8388	-61.9729	-58.2967	-64.9215	-48.8558	-54.0481	-65.1529	-64.7393	-64.0916	-54.602	-55.842	-55.2516	-65.3834	-63.6294	-62.8278	-54.7425	-66.5971	-54.8019	-62.7752	-49.4886	-51.1359
2.54	-54.9467	-66.296	-48.178	-64.468	-63.5302	-62.8156	-64.7067	-63.7581	-61.0211	-52.5636		2.54	-55.1344	-66.502	-48.4618	-57.1868	-59.4204	-67.7197	-64.1304	-62.5943	-58.3965	-50.4036	-59.9706	-56.452	-55.5561	-67.3656	-52.8521	-61.864	-65.0386	-61.7638	-57.9594	-65.1718	-50.0613	-53.2211	-65.2917	-64.8415	-64.1816	-54.5531	-55.7062	-53.7745	-64.8509	-63.8827	-62.9926	-56.598	-66.3698	-52.7999	-63.3688	-49.3482	-52.5733
2.55	-55.3129	-66.2044	-47.9338	-64.2238	-63.4387	-63.2429	-64.8898	-63.7581	-61.2347	-53.2655		2.55	-55.4777	-66.4104	-48.1948	-55.7189	-59.6935	-67.8128	-62.2398	-62.3959	-59.1243	-50.0572	-60.909	-56.6504	-55.4264	-65.8321	-50.0048	-61.3574	-65.0753	-61.2908	-57.8374	-65.2557	-51.7245	-53.9428	-65.3039	-65.0155	-64.3861	-54.5974	-55.9335	-53.6662	-64.3367	-63.7209	-63.3375	-58.4138	-66.5209	-52.4459	-63.1811	-49.1178	-53.3637
2.56	-55.4044	-66.1739	-48.4221	-64.529	-63.8659	-63.0903	-65.1034	-64.1548	-60.3802	-54.7609		2.56	-56.1384	-66.3418	-48.6205	-54.0328	-60.049	-67.8479	-60.0746	-62.1701	-58.9595	-47.7013	-61.4736	-56.188	-54.9412	-64.8372	-48.5796	-60.9683	-65.1012	-61.123	-57.845	-65.1565	-52.9131	-55.2078	-65.3787	-64.4997	-64.2747	-55.342	-56.1594	-53.8996	-64.6648	-64.1909	-63.2856	-59.4239	-66.4781	-52.922	-63.5717	-48.4235	-53.7833
2.57	-55.3129	-66.1434	-48.5747	-64.8342	-64.2016	-63.1208	-64.6762	-64.1853	-60.4107	-55.9511		2.57	-55.4746	-66.3219	-49.1683	-52.4459	-60.3832	-67.7105	-58.976	-62.5134	-57.0827	-48.1453	-62.1069	-56.1132	-54.6619	-64.9821	-48.5003	-61.1255	-65.0707	-61.2924	-57.5627	-64.4805	-53.9919	-55.2703	-65.2871	-64.3196	-64.145	-56.1233	-55.5063	-53.4709	-65.0508	-64.7311	-63.2322	-59.9214	-66.678	-51.9378	-63.8036	-48.6066	-53.1638
2.58	-55.7401	-65.8687	-43.051	-65.2309	-64.9951	-63.3039	-64.4321	-63.9717	-61.2347	-57.3244		2.58	-56.5626	-66.0503	-45.909	-48.4496	-60.9356	-67.6403	-59.4261	-62.7484	-55.8299	-49.7841	-62.2503	-55.9103	-54.076	-63.4944	-48.1905	-61.5893	-64.6831	-61.8783	-57.5719	-64.2883	-55.1806	-55.7495	-65.1391	-64.5043	-64.0809	-55.2993	-55.6665	-52.1128	-65.3117	-65.372	-63.3924	-60.5027	-66.7497	-51.3473	-64.147	-49.5359	-53.2798
2.59	-57.3271	-65.6551	-42.3491	-65.475	-65.4528	-62.5104	-64.7067	-64.0938	-60.5633	-57.4159		2.59	-57.7329	-65.7726	-42.6451	-44.9722	-61.6787	-67.3306	-60.5598	-62.1182	-52.8987	-51.5312	-63.1536	-55.8218	-54.1798	-64.001	-46.6463	-61.4566	-64.9578	-62.2689	-58.5149	-64.3814	-56.2533	-56.6802	-64.7088	-64.7927	-64.1419	-55.4336	-55.9976	-50.6816	-65.6489	-65.6283	-62.9636	-61.7692	-66.0204	-51.1093	-64.3514	-49.6137	-54.119
2.6	-57.8153	-65.5941	-41.8914	-65.5971	-65.6665	-62.6325	-65.2255	-64.2463	-60.075	-57.1718		2.6	-58.0061	-65.7314	-42.5002	-44.1543	-61.8175	-67.1643	-61.9484	-62.1915	-51.8169	-52.6863	-63.2207	-55.2343	-54.9824	-64.7166	-47.3864	-61.1605	-64.7274	-62.5085	-59.3037	-64.1632	-56.3631	-57.4752	-64.6203	-64.6157	-64.2579	-55.3832	-56.1105	-50.6221	-65.7832	-65.8145	-63.0338	-62.935	-65.317	-52.0828	-64.9481	-50.7871	-55.0788
2.61	-58.1815	-65.7466	-40.5486	-65.9633	-65.8801	-61.8085	-65.5002	-64.3379	-60.1055	-56.2868		2.61	-58.3723	-65.8413	-41.1696	-45.4986	-61.7321	-66.7706	-63.1264	-63.1634	-51.1806	-52.0836	-63.4985	-55.0314	-55.759	-64.564	-47.1239	-61.2307	-64.8723	-62.5695	-58.7026	-64.4149	-55.3652	-58.2626	-64.8004	-64.7698	-64.3449	-54.631	-56.846	-51.6734	-66.1067	-65.9884	-62.6402	-63.7528	-64.0657	-51.6265	-65.3768	-52.2702	-56.005
2.62	-57.3576	-65.7772	-36.2151	-66.0854	-65.9411	-61.5644	-64.4015	-64.1853	-60.3497	-55.6764		2.62	-58.1251	-65.9054	-38.9434	-46.5087	-61.2026	-66.3388	-64.0129	-63.0993	-51.5849	-51.2794	-64.2339	-55.0619	-55.4737	-64.3153	-45.9871	-60.9759	-64.3062	-63.0715	-58.0586	-64.6713	-55.5926	-59.0469	-65.1178	-64.9346	-64.3815	-54.8141	-57.3648	-52.2502	-66.1632	-66.0998	-61.7384	-64.1389	-63.8506	-52.1316	-65.5538	-51.6874	-55.4923
2.63	-57.4186	-65.6856	-31.8816	-66.1159	-66.0937	-61.9306	-64.4321	-64.2158	-60.838	-55.6154		2.63	-58.209	-65.9755	-33.8897	-46.791	-59.8308	-66.3037	-64.3364	-61.2546	-51.7085	-52.1461	-65.096	-55.2588	-54.4834	-65.005	-44.0233	-61.0858	-64.4374	-62.4261	-58.5973	-64.4866	-55.8443	-59.0545	-64.9026	-65.1909	-63.907	-54.9651	-57.2046	-52.0335	-66.1937	-66.2661	-62.1763	-64.3098	-63.8155	-53.0059	-65.7903	-50.2149	-54.4944
2.64	-59.1276	-65.0142	-31.668	-66.1769	-66.0937	-61.778	-64.1574	-64.3074	-61.4788	-55.8595		2.64	-59.6983	-65.3011	-32.9941	-47.6577	-59.37	-66.1206	-65.0444	-60.1758	-50.1414	-53.5362	-65.7125	-55.5334	-54.694	-66.1189	-44.742	-61.2673	-64.9379	-61.3137	-58.7956	-63.9297	-55.7162	-59.1918	-64.7546	-65.1879	-63.6094	-54.2602	-57.6608	-51.2309	-66.3325	-66.2539	-62.0527	-64.2198	-64.2061	-52.0263	-65.9292	-49.1041	-55.1169
2.65	-60.1652	-64.8006	-33.8958	-66.0854	-65.9106	-61.6254	-64.4321	-64.4294	-62.5469	-55.8595		2.65	-60.3819	-64.9334	-35.0142	-48.1643	-59.4158	-65.028	-65.5525	-61.1004	-49.5921	-55.5901	-65.8727	-55.5075	-54.8267	-66.2257	-46.1047	-61.0049	-65.1577	-61.3412	-59.5799	-63.4933	-55.4827	-57.6431	-64.5013	-65.2947	-63.5102	-53.514	-58.0164	-51.6642	-66.2776	-66.202	-61.807	-64.264	-64.0474	-50.6576	-66.3168	-47.9963	-56.1301
2.66	-60.2567	-65.0753	-36.2151	-66.36	-65.9106	-61.2287	-64.8593	-64.8262	-63.2488	-55.2492		2.66	-60.5482	-65.2782	-37.4678	-48.2757	-59.8446	-64.5596	-65.9004	-62.135	-50.4634	-57.6805	-66.4114	-55.4815	-54.2667	-66.9566	-47.6977	-61.1621	-65.0188	-61.8539	-59.9522	-63.7451	-55.1546	-57.4661	-64.6188	-65.4381	-62.8465	-53.894	-58.2086	-52.743	-66.4577	-66.1242	-61.5766	-64.1923	-63.7727	-47.9827	-66.5502	-46.6214	-57.1448
2.67	-60.1957	-64.1292	-38.748	-66.4516	-65.8801	-60.954	-65.134	-65.1924	-63.6151	-54.2116		2.67	-60.4078	-64.8479	-39.9672	-51.0619	-60.2977	-64.056	-66.0301	-62.4142	-49.6761	-58.86	-66.7058	-55.747	-54.1263	-66.7735	-48.865	-61.2643	-65.4079	-62.3513	-60.0942	-63.8229	-54.6053	-57.2448	-64.3319	-65.4381	-62.6573	-54.1167	-57.963	-53.5197	-66.5248	-66.1074	-61.1448	-63.9802	-63.6873	-48.4268	-66.4495	-48.4021	-57.5721
2.68	-59.4328	-63.2137	-41.1895	-66.4821	-65.9411	-60.2216	-64.4015	-65.345	-63.0352	-53.5707		2.68	-59.9745	-63.7035	-41.9707	-51.2237	-61.1446	-63.5617	-66.2147	-62.7972	-50.1918	-60.0472	-67.0263	-55.007	-53.8013	-65.7481	-48.9641	-61.4535	-65.5971	-62.423	-60.349	-64.0228	-54.6007	-57.1319	-64.6417	-65.3405	-62.1537	-54.5898	-57.8302	-54.2353	-66.6728	-66.1654	-60.5406	-62.5031	-63.0312	-49.4339	-66.6067	-51.1457	-57.4576
2.69	-59.2802	-61.169	-41.7693	-65.7497	-66.2158	-60.1301	-64.6457	-65.2229	-62.8216	-52.1669		2.69	-59.3916	-61.9274	-42.0211	-51.2298	-61.5612	-63.1985	-66.0606	-62.4005	-51.7009	-61.5364	-67.1819	-54.4409	-53.4153	-66.1357	-49.6233	-61.7053	-65.8916	-62.3147	-59.8607	-64.0609	-54.9288	-56.2164	-64.6585	-65.2779	-61.6578	-54.0237	-57.7585	-55.7093	-65.9465	-66.3409	-60.4795	-61.8836	-62.108	-50.8743	-66.8401	-53.0713	-58.5212
2.7	-59.3107	-60.1924	-40.7622	-65.8718	-66.1853	-60.7404	-64.2795	-65.2839	-62.8826	-49.5119		2.7	-59.6204	-60.6838	-41.2185	-51.3	-61.8282	-62.0861	-66.3277	-62.4783	-52.177	-62.513	-67.2582	-54.8117	-52.338	-66.6408	-50.371	-61.954	-65.472	-62.0568	-59.8592	-64.0167	-54.4024	-54.045	-64.2846	-65.2474	-61.0475	-54.5455	-57.1192	-56.5653	-66.1052	-66.2783	-60.977	-62.0545	-60.4585	-52.1499	-66.9591	-53.5459	-58.9606
2.71	-59.6769	-58.636	-40.335	-66.2685	-66.1853	-58.7873	-64.6762	-65.4365	-63.0963	-48.871		2.71	-59.8722	-59.428	-41.0918	-50.5325	-61.3506	-61.6909	-66.2529	-62.3501	-51.1974	-63.224	-67.5161	-55.245	-50.7877	-67.0207	-51.5078	-61.8777	-65.678	-61.39	-59.9248	-63.6825	-53.7493	-53.157	-63.8009	-65.2337	-60.7728	-55.284	-56.7606	-57.3787	-66.3478	-66.3775	-59.6601	-61.3145	-60.4051	-52.3971	-66.3869	-53.6679	-59.925
2.72	-58.4257	-57.3848	-42.1355	-66.36	-66.2768	-57.3225	-64.7067	-65.4976	-63.6151	-48.9015		2.72	-59.1459	-57.6809	-43.2524	-49.0676	-60.5953	-61.9854	-66.4238	-62.0282	-50.2696	-63.5262	-67.4947	-54.5263	-49.1077	-65.8961	-50.9737	-61.1865	-66.093	-61.6555	-58.4218	-63.916	-54.4314	-53.923	-63.9932	-65.3115	-59.7016	-55.6228	-56.6583	-58.2118	-66.4821	-66.3744	-58.0854	-60.9605	-61.0658	-52.6168	-66.0864	-55.0092	-60.3217
2.73	-57.2355	-57.3848	-44.3022	-66.5737	-66.3684	-57.353	-64.1879	-65.6502	-64.1033	-49.695		2.73	-57.7696	-57.7022	-45.4238	-49.3545	-61.1278	-61.5948	-66.4772	-61.7535	-49.3144	-63.7276	-67.7312	-54.1052	-45.9293	-65.7847	-51.2545	-60.6753	-65.8855	-61.9958	-58.3165	-63.9831	-55.7574	-55.4443	-64.1458	-65.1787	-57.718	-55.6075	-56.051	-58.6222	-66.656	-66.5652	-57.4766	-59.9336	-60.1976	-51.4465	-66.0482	-55.2274	-60.7322
2.74	-56.8693	-56.9576	-45.1873	-66.5126	-66.4904	-57.0783	-64.2795	-65.7417	-64.1644	-51.1903		2.74	-57.1684	-57.7266	-45.4818	-48.3901	-61.9579	-61.7123	-66.7213	-62.7835	-49.9004	-62.3283	-67.8838	-54.4836	-43.433	-65.7451	-50.609	-60.5105	-65.2736	-62.1453	-58.138	-63.7573	-56.9231	-56.5628	-64.219	-64.7301	-55.4414	-55.3054	-55.9656	-59.3119	-66.6804	-66.6766	-57.2508	-58.9646	-60.3777	-51.9332	-66.2283	-56.5931	-61.0419
2.75	-56.9914	-55.4317	-43.9971	-66.36	-66.6125	-56.6511	-64.4321	-65.7112	-64.0118	-50.7936		2.75	-57.2691	-56.2252	-44.7387	-48.0987	-62.8673	-62.0495	-66.6939	-63.757	-50.4192	-59.4337	-67.9418	-54.9185	-41.7438	-65.7145	-48.6864	-60.4998	-65.2645	-62.5726	-58.1975	-63.1317	-57.9378	-56.8084	-63.9138	-64.7881	-54.1169	-55.5343	-55.0653	-60.1802	-66.7033	-66.8047	-56.8037	-59.2591	-60.2541	-52.1835	-66.4724	-58.1144	-60.9183
2.76	-56.381	-52.6546	-43.5393	-66.2075	-66.6735	-55.2167	-64.4931	-65.5586	-64.6527	-50.4274		2.76	-56.8693	-53.7136	-43.8186	-49.6078	-62.4309	-62.6431	-65.7906	-64.6466	-49.8759	-56.2569	-68.0349	-54.9185	-41.7301	-65.3133	-48.6529	-60.7119	-65.4186	-62.6458	-56.754	-63.0004	-58.7633	-57.582	-64.4952	-65.0857	-54.0299	-56.0012	-55.2713	-60.821	-66.3585	-66.8582	-55.6806	-58.5221	-59.1432	-52.2293	-66.7211	-58.8025	-61.1426
2.77	-56.32	-50.9456	-44.1191	-66.2685	-66.9177	-53.874	-64.5541	-65.3145	-64.5001	-48.871		2.77	-56.4421	-52.1816	-44.8806	-51.4175	-61.8938	-62.08	-64.9498	-65.3882	-48.3058	-55.5077	-68.1325	-54.3554	-42.8486	-65.272	-50.5678	-60.0192	-65.2279	-62.4673	-56.046	-63.1713	-58.2293	-58.2702	-64.3762	-65.2535	-54.3275	-55.8669	-54.7952	-61.0835	-66.5279	-67.0931	-54.8628	-57.187	-58.5634	-53.1295	-66.7669	-60.2369	-60.1783
2.78	-56.2284	-50.2742	-45.4009	-66.36	-67.0397	-53.2331	-64.8898	-65.2229	-64.1644	-48.5353		2.78	-56.4024	-50.5321	-45.9243	-51.9942	-62.4813	-62.2692	-65.4884	-66.0672	-47.3338	-56.6185	-68.1676	-54.3249	-44.5484	-64.7914	-53.0428	-59.5431	-65.3026	-62.8976	-54.8299	-63.3468	-58.4505	-58.8088	-63.8665	-65.3557	-54.1185	-55.7769	-54.4168	-61.2177	-66.5111	-67.1038	-53.5948	-56.9428	-58.1392	-53.7689	-67.0293	-60.9738	-57.8513
2.79	-56.6251	-49.5113	-44.4548	-66.5126	-66.9787	-52.8669	-64.6457	-65.2839	-64.378	-45.9413		2.79	-56.9212	-49.9752	-44.8821	-52.2811	-63.2442	-61.7397	-66.0438	-65.9726	-45.3319	-56.3011	-68.4011	-54.1006	-46.114	-63.1618	-54.5382	-59.2288	-65.7405	-63.1829	-54.4957	-63.4475	-59.2928	-59.0637	-63.4652	-65.3237	-53.8133	-55.5175	-55.0027	-61.584	-66.7125	-67.1389	-53.0698	-56.5675	-58.4688	-54.6875	-66.982	-61.1204	-56.211
2.8	-56.8693	-49.2977	-44.2412	-66.5126	-66.9177	-53.2026	-63.8827	-65.6807	-64.1949	-44.7206		2.8	-57.0204	-49.6944	-44.4533	-52.6214	-63.8866	-61.4422	-66.613	-66.2136	-45.341	-57.1022	-68.54	-54.4516	-48.4424	-63.4807	-56.1404	-59.2944	-65.7558	-63.3126	-55.0465	-63.3834	-60.0817	-58.8012	-63.7719	-65.5098	-52.797	-55.4046	-54.7617	-61.6908	-66.6759	-67.0733	-53.5612	-55.0004	-59.2851	-54.7592	-66.9958	-61.8619	-55.1444
2.81	-55.6181	-48.3516	-44.2107	-66.6652	-66.8566	-53.9045	-64.2184	-65.8027	-64.5611	-42.5844		2.81	-55.9645	-48.8338	-44.789	-54.689	-64.146	-62.312	-66.9243	-66.5982	-47.2758	-58.6617	-68.6224	-54.5523	-51.0013	-63.6897	-56.2151	-58.7374	-65.8733	-63.3065	-55.4692	-62.4389	-60.805	-59.6359	-63.247	-65.284	-52.5926	-54.8125	-54.5023	-62.0021	-66.8224	-67.1557	-54.1075	-55.4826	-59.9062	-52.2201	-66.6631	-62.338	-53.9771
2.82	-56.0148	-48.2295	-45.4314	-66.7568	-66.8872	-54.2097	-64.4015	-65.9553	-64.6832	-42.6759		2.82	-56.4039	-48.3898	-46.2096	-55.4839	-64.5092	-62.5637	-67.0097	-67.0987	-49.2519	-60.0517	-68.6666	-54.9841	-53.5084	-63.5814	-56.4989	-58.6703	-66.0488	-63.2302	-56.0613	-61.708	-60.9667	-59.6145	-63.6133	-65.4671	-52.4278	-54.1763	-54.9417	-62.2142	-66.8758	-67.0489	-54.6339	-55.8427	-60.2419	-52.1713	-66.509	-60.3879	-52.5367
2.83	-56.4115	-48.138	-45.7671	-66.7568	-67.0703	-54.1486	-64.0964	-66.0774	-65.1714	-42.6149		2.83	-56.5763	-48.4813	-46.5407	-54.2296	-64.4207	-62.4935	-67.112	-67.3626	-50.7396	-61.0786	-68.395	-55.0467	-55.6888	-63.7096	-56.8362	-58.5513	-65.9938	-63.1951	-55.8324	-61.5524	-61.3436	-58.0947	-63.8864	-65.4518	-51.9441	-53.8924	-55.0699	-62.5804	-66.8132	-67.1526	-54.3318	-56.2486	-60.7134	-54.2022	-66.6113	-57.7878	-50.9513
2.84	-56.5946	-48.8704	-46.0112	-66.6652	-67.1923	-53.05	-63.6691	-65.9553	-65.0494	-42.6454		2.84	-56.7701	-49.49	-47.621	-51.7059	-64.9761	-61.7443	-66.8983	-67.4664	-52.2655	-61.6875	-68.2256	-54.8651	-56.6547	-64.8143	-57.2893	-59.1693	-65.6887	-63.2958	-55.6706	-61.5951	-61.6793	-56.7687	-63.6941	-65.3527	-51.3276	-53.6788	-55.0409	-62.7024	-66.8346	-67.2747	-53.7779	-57.3976	-61.3832	-55.9768	-66.6494	-57.2568	-50.5378
2.85	-56.0758	-50.1827	-49.1851	-67.0009	-67.2229	-52.2871	-63.2724	-65.9553	-64.7747	-43.1947		2.85	-56.4146	-50.8114	-50.2761	-49.1973	-65.443	-62.4264	-66.674	-67.5564	-52.9979	-61.8355	-68.3828	-54.7537	-58.1074	-65.2171	-58.6352	-58.8259	-65.4796	-63.5049	-55.0481	-61.4837	-62.0379	-57.2113	-62.8671	-65.6151	-49.8185	-53.6483	-54.9814	-62.4278	-67.0741	-67.3281	-52.5099	-57.4708	-61.1055	-56.7092	-66.8462	-56.7884	-50.8307
2.86	-55.3434	-51.7086	-51.2603	-67.0009	-67.1923	-51.9208	-62.2043	-65.9858	-64.6832	-43.1947		2.86	-55.7264	-52.7294	-52.011	-49.298	-65.678	-63.3908	-66.3567	-67.7243	-53.3931	-61.3457	-68.4637	-54.9612	-58.8489	-65.3819	-59.9627	-58.0874	-65.6307	-63.572	-54.2836	-60.9375	-62.224	-58.2244	-62.6245	-65.5449	-49.2311	-54.2037	-53.9698	-62.115	-67.0757	-67.2976	-52.2505	-57.2129	-61.4916	-57.4157	-67.0431	-53.6161	-51.1603
2.87	-55.2519	-53.7532	-53.1218	-66.7873	-67.2534	-51.7377	-62.0517	-66.0164	-64.9273	-43.2558		2.87	-55.3602	-54.5894	-53.9763	-50.2868	-65.6474	-63.818	-66.3154	-67.8616	-54.9052	-60.2653	-68.4957	-54.8773	-59.4929	-65.7908	-61.4748	-58.4323	-65.4735	-63.984	-53.9037	-60.6323	-61.957	-59.7122	-62.6123	-65.4625	-47.7738	-54.4906	-53.1198	-61.6221	-66.952	-67.4288	-51.8461	-54.0635	-61.6472	-58.0917	-67.2567	-52.3343	-50.5927
2.88	-54.0617	-55.3707	-54.8308	-66.6652	-67.2229	-50.3034	-62.0822	-65.8943	-63.7676	-44.4154		2.88	-55.1374	-55.4699	-55.8028	-50.2654	-65.9587	-64.497	-66.5886	-67.9287	-55.6453	-59.5222	-68.7002	-55.1825	-59.5752	-65.9389	-62.0333	-57.9608	-65.3377	-64.1457	-54.4316	-61.0305	-62.575	-60.6979	-63.1875	-65.4366	-46.3365	-54.9224	-53.4937	-60.551	-66.804	-67.3357	-51.0496	-53.8743	-62.1279	-58.5739	-67.4734	-53.6512	-50.3593
2.89	-54.0312	-55.4622	-56.6619	-66.5432	-67.3754	-50.2729	-61.655	-66.0164	-63.7066	-45.7582		2.89	-54.196	-55.7705	-57.2295	-49.5345	-66.2838	-64.3704	-66.7229	-68.1134	-56.3533	-59.9098	-68.9352	-55.155	-60.7227	-65.4887	-62.3034	-57.5259	-65.0326	-64.2709	-55.1717	-61.2808	-62.839	-61.3876	-62.9815	-65.5876	-45.7322	-55.3603	-53.2953	-58.9808	-66.6133	-67.4365	-50.7414	-54.2268	-62.4361	-59.6328	-67.452	-54.7376	-50.2585
2.9	-54.3974	-55.5233	-57.9436	-66.5432	-67.2229	-51.341	-61.1667	-66.1384	-62.669	-48.1081		2.9	-54.9986	-55.6179	-58.2579	-48.7579	-65.9862	-63.7753	-66.8221	-68.2766	-57.4031	-59.5406	-68.9229	-55.419	-61.3666	-64.619	-63.1045	-57.2329	-64.2482	-64.5455	-56.5709	-61.8118	-62.8344	-61.7507	-61.8768	-65.5983	-45.4225	-55.461	-53.5288	-57.458	-66.6484	-67.3495	-51.7774	-53.3494	-62.871	-59.1369	-67.3788	-54.6674	-50.0236
2.91	-55.6181	-55.4317	-58.6455	-66.5737	-67.2229	-52.2565	-61.6244	-66.1995	-61.5704	-48.4743		2.91	-55.8714	-55.8178	-59.4054	-49.1073	-65.7467	-63.5845	-66.7732	-68.2644	-56.3655	-58.5289	-68.8833	-54.6606	-61.4643	-64.3931	-63.4966	-57.6342	-64.03	-65.1421	-57.5291	-61.8011	-62.9977	-62.0422	-61.6174	-65.7738	-45.0913	-56.0607	-53.3487	-56.7591	-66.6591	-67.3281	-52.7143	-52.7772	-62.8847	-57.6309	-67.1529	-54.1669	-49.1416
2.92	-56.4115	-55.5843	-58.8591	-66.2685	-67.0092	-53.111	-62.7841	-66.3215	-61.2347	-47.7724		2.92	-56.645	-56.1626	-59.2803	-49.06	-65.7253	-63.432	-66.8342	-68.4018	-56.2846	-56.2279	-68.5293	-55.007	-60.6831	-64.7517	-64.1451	-57.4343	-64.8052	-65.7616	-57.9304	-60.6719	-62.7566	-61.9354	-61.3168	-65.7418	-45.0517	-56.7412	-53.3624	-57.3481	-66.5019	-67.1816	-53.9808	-50.8454	-62.4681	-57.9864	-67.0461	-54.2371	-49.1935
2.93	-56.8388	-55.096	-59.1033	-66.0549	-67.1313	-54.8505	-63.3029	-66.3215	-61.1736	-46.7653		2.93	-57.1607	-55.3173	-59.5656	-48.1887	-65.6154	-63.7188	-66.8312	-68.3926	-55.4225	-53.9436	-68.7032	-56.0156	-59.8026	-63.5493	-64.3603	-57.0147	-65.2691	-66.2255	-58.5423	-60.1959	-62.1691	-62.0971	-60.5874	-65.049	-45.6788	-56.961	-53.7516	-58.3751	-66.1922	-67.322	-55.5479	-50.2686	-61.8303	-59.1598	-67.3971	-53.5596	-49.3049
2.94	-56.7777	-55.2486	-59.8967	-65.9023	-67.3144	-54.6064	-63.425	-66.0774	-61.8756	-46.9484		2.94	-57.4018	-55.7186	-60.2523	-47.5509	-66.4669	-63.6532	-66.6176	-68.3133	-54.6153	-50.2586	-68.6254	-56.5283	-59.8621	-63.264	-64.1985	-56.5264	-65.4461	-66.4315	-59.5509	-59.3872	-62.3843	-61.7141	-60.3372	-64.8415	-43.9347	-57.2204	-54.6518	-59.0312	-66.0808	-67.4319	-55.8012	-48.8389	-61.2749	-59.5947	-67.5817	-52.5937	-48.8944
2.95	-56.7167	-56.3167	-60.0798	-65.3835	-67.3144	-52.3176	-62.8757	-66.2605	-62.1197	-48.9626		2.95	-56.9898	-56.4449	-60.2553	-48.915	-66.8438	-63.8287	-66.5153	-68.121	-55.2028	-46.4043	-68.7505	-56.5436	-59.5234	-63.9415	-63.9285	-55.2996	-65.5376	-66.2362	-59.9232	-59.2605	-62.8802	-60.823	-60.3677	-65.1528	-43.6021	-57.5424	-55.3644	-59.2082	-65.7832	-67.3983	-53.6558	-48.8297	-60.7271	-59.8907	-67.629	-52.5205	-50.1258
2.96	-56.7472	-56.6829	-60.7512	-64.3154	-67.3449	-52.0429	-63.1198	-65.9553	-61.845	-45.7582		2.96	-57.0295	-57.1377	-61.505	-51.0986	-67.1657	-62.7026	-66.6389	-68.0905	-54.8946	-44.8509	-68.5247	-55.9896	-59.1328	-64.4877	-64.464	-54.9502	-65.9954	-66.4315	-59.5586	-59.7061	-63.077	-61.1724	-61.2054	-65.4289	-44.3147	-57.8445	-56.2189	-59.3119	-64.7472	-67.4822	-52.2123	-49.463	-60.3853	-60.3057	-67.478	-51.8964	-49.6833
2.97	-57.1134	-57.629	-62.0635	-63.8271	-67.5585	-52.0734	-63.3029	-66.0164	-61.8756	-45.6667		2.97	-57.6109	-57.8976	-62.3534	-52.9952	-67.1199	-61.7855	-66.3185	-67.973	-54.5543	-44.2391	-68.279	-55.6936	-59.1877	-65.475	-64.8577	-55.4553	-65.8519	-66.3308	-58.762	-59.8449	-63.2693	-61.6561	-61.7425	-65.6929	-44.9586	-57.9238	-57.1237	-59.5439	-64.2131	-67.6669	-52.5999	-49.846	-60.1381	-60.9329	-67.6367	-51.0297	-49.5841
2.98	-57.9679	-57.3848	-62.5212	-63.7966	-67.528	-53.0195	-63.1503	-66.0774	-62.1807	-47.4062		2.98	-58.2258	-57.8869	-62.799	-53.2378	-67.2298	-61.8878	-65.6105	-67.973	-54.4643	-43.2686	-68.5155	-54.9368	-59.9598	-65.916	-65.259	-55.7238	-65.6704	-66.5399	-58.1303	-59.523	-62.3293	-62.0162	-61.9622	-65.4656	-44.6214	-58.406	-57.3251	-59.5362	-64.0819	-67.6425	-53.8206	-49.8719	-60.6813	-61.2029	-67.1911	-50.4728	-49.726
2.99	-58.3341	-57.629	-62.8875	-64.0407	-67.3754	-53.5078	-63.2114	-66.1079	-62.7606	-49.4203		2.99	-58.5661	-57.8274	-63.0095	-53.7475	-67.4175	-62.4737	-64.5668	-68.211	-53.6739	-42.3729	-68.749	-54.859	-60.5884	-66.183	-65.555	-56.2075	-65.7955	-66.787	-58.0006	-59.9227	-62.3431	-62.2924	-61.2634	-65.4183	-43.5105	-58.8882	-57.348	-59.6064	-64.1597	-67.5738	-53.9854	-47.899	-60.9544	-62.0498	-66.8035	-49.7571	-49.1126
3	-58.4562	-57.5679	-62.8875	-63.2473	-67.4975	-53.2026	-63.486	-65.8333	-63.0047	-51.4345		3	-59.1169	-57.835	-63.0065	-54.9483	-67.5991	-62.8826	-63.9656	-68.4399	-52.4959	-43.3281	-68.8116	-54.4012	-60.915	-65.8366	-65.6054	-56.792	-65.7756	-66.9	-58.4737	-60.3408	-62.369	-62.7395	-61.1673	-65.6884	-43.3091	-59.378	-57.6761	-59.7636	-64.0178	-67.6013	-53.5108	-45.9596	-61.4137	-61.8637	-66.8493	-49.0369	-49.2057
3.01	-59.6769	-57.9952	-63.0706	-61.4467	-67.2534	-53.8129	-63.2419	-65.8638	-63.0657	-52.7773		3.01	-59.9012	-58.1844	-63.214	-56.1919	-67.7455	-63.5143	-63.9671	-68.5177	-51.7864	-45.5361	-68.9413	-53.6856	-60.6312	-66.4943	-65.7275	-56.9293	-65.707	-67.0541	-58.0891	-60.4232	-60.5395	-62.7532	-61.3656	-65.6929	-43.6433	-59.6648	-58.0347	-60.1893	-62.6613	-67.5341	-54.1898	-47.1009	-61.783	-62.117	-66.6692	-47.6819	-48.429
3.02	-60.0431	-58.1478	-62.5212	-60.9279	-67.1313	-54.2097	-62.7536	-66.1995	-62.8521	-55.0356		3.02	-60.3925	-58.3278	-63.2216	-56.2759	-67.6983	-63.9141	-63.5734	-68.5681	-52.708	-46.5187	-69.0191	-53.4475	-59.9201	-66.7872	-65.7549	-57.8372	-65.9038	-66.7825	-58.0724	-59.5153	-59.0777	-62.445	-61.7379	-65.7082	-44.2658	-60.1623	-57.8851	-60.731	-61.172	-67.2305	-54.6949	-47.87	-62.7809	-61.7706	-66.4205	-47.6209	-48.6793
3.03	-60.7755	-55.5233	-62.1245	-61.5383	-66.8566	-54.9726	-62.1127	-66.291	-62.669	-56.0121		3.03	-61.3737	-56.8722	-62.3977	-56.4376	-67.5304	-63.9095	-62.4458	-68.6627	-54.4368	-48.4215	-69.0816	-53.4018	-59.8698	-66.9398	-65.3567	-58.1454	-65.9282	-66.3735	-57.3842	-58.757	-59.0868	-62.828	-61.4602	-65.8135	-43.5502	-60.7177	-57.6578	-60.6684	-61.8633	-67.1145	-55.3892	-48.1584	-63.7346	-61.4395	-66.1489	-48.7561	-50.0663
3.04	-61.9657	-55.2181	-62.3687	-60.165	-66.7956	-55.5219	-61.8075	-66.291	-63.0047	-56.7751		3.04	-62.4128	-55.3493	-62.4984	-57.4294	-67.6418	-64.3261	-60.6789	-68.8168	-55.1677	-50.5989	-69.0511	-53.4384	-59.8377	-67.039	-65.4162	-58.5772	-65.4323	-65.9493	-57.1553	-57.814	-59.2867	-63.0569	-61.0452	-65.7357	-41.5055	-60.9374	-57.8867	-60.8515	-60.7158	-66.9466	-55.8821	-47.638	-63.6812	-60.9558	-66.3198	-49.8166	-50.7453
3.05	-62.6981	-54.6993	-62.4907	-60.6533	-67.0703	-55.2778	-62.5705	-66.4131	-62.0587	-57.8127		3.05	-62.9316	-55.2105	-62.7074	-58.8302	-67.6067	-64.5672	-59.0462	-68.8183	-54.1454	-53.1303	-69.1976	-53.8	-59.3799	-67.2023	-65.3017	-58.8244	-65.6215	-66.1233	-57.2758	-57.2769	-60.2724	-63.3895	-60.8407	-65.5602	-42.328	-61.2914	-57.9355	-60.9675	-61.2972	-67.1801	-55.7401	-45.4423	-63.579	-60.0921	-66.3351	-49.8594	-50.6507
3.06	-61.4774	-54.6993	-62.5518	-61.6298	-67.0397	-56.0712	-63.3334	-66.5657	-61.3873	-58.2704		3.06	-62.3014	-54.8229	-62.7746	-59.8663	-67.892	-64.2727	-59.4597	-68.8046	-54.2354	-55.2559	-68.5796	-54.5843	-57.4116	-66.8986	-64.8897	-58.916	-65.9923	-66.5368	-56.8959	-57.9132	-60.6661	-63.3651	-61.2252	-65.5327	-42.5233	-61.6042	-57.3999	-61.0804	-61.8678	-67.1679	-56.265	-46.7042	-63.6522	-60.6521	-66.1291	-50.5582	-48.8105
3.07	-61.508	-52.8072	-62.2161	-60.1955	-67.2839	-56.529	-64.0048	-66.4741	-61.6314	-58.6061		3.07	-61.7704	-53.8219	-62.5518	-60.8596	-67.8936	-64.2132	-58.7776	-69.0304	-54.5146	-55.4329	-68.6864	-54.8407	-55.1334	-66.8117	-63.7148	-58.2858	-65.9359	-66.787	-57.4895	-58.9462	-60.3625	-63.4689	-61.1612	-65.6197	-41.5101	-61.7171	-56.8949	-60.6013	-61.3124	-67.4243	-56.9929	-46.6966	-63.0388	-60.9115	-66.3595	-51.8338	-44.332
3.08	-62.1488	-52.8987	-61.3005	-59.7377	-67.3449	-57.414	-64.249	-66.3826	-62.3028	-59.3691		3.08	-62.5333	-53.1383	-61.5111	-61.2823	-68.0584	-64.2666	-58.7578	-68.8443	-54.832	-52.9106	-68.3767	-54.5324	-53.046	-65.1912	-63.3791	-58.031	-65.4293	-66.9259	-57.9274	-58.3221	-60.3136	-63.4918	-61.4053	-65.5861	-41.0142	-61.8514	-57.0047	-60.6486	-59.875	-67.467	-57.8687	-47.8318	-62.3644	-61.2228	-66.6555	-52.345	-43.7812
3.09	-62.6676	-53.0513	-61.3311	-59.9819	-67.2839	-58.5737	-64.5541	-66.3826	-62.4554	-58.7587		3.09	-62.805	-53.3672	-61.4623	-61.1846	-67.9958	-63.9111	-58.0864	-68.5696	-56.013	-50.9392	-68.3904	-54.3982	-51.4835	-65.1561	-63.428	-58.3865	-65.3789	-67.1059	-57.7397	-58.2366	-60.3442	-63.6016	-61.3443	-65.4473	-41.2904	-62.0727	-56.8979	-60.67	-60.1085	-67.5234	-59.0742	-48.1706	-61.9219	-60.1638	-66.6647	-52.5678	-42.7131
3.1	-62.8507	-54.0584	-61.6973	-59.7377	-67.2839	-59.6723	-63.9743	-66.4131	-62.4249	-58.5451		3.1	-62.9728	-54.7863	-62.0238	-60.9099	-68.0797	-63.9004	-58.2146	-68.7771	-55.2699	-49.3126	-68.482	-53.7649	-51.8207	-65.9969	-63.1625	-58.2507	-65.9206	-67.2372	-57.7656	-57.962	-61.0964	-63.6154	-61.3046	-65.3588	-40.6068	-62.3809	-56.3471	-60.6089	-60.0444	-67.4319	-60.1515	-50.1435	-61.638	-59.5565	-67.0843	-50.7688	-42.9053
3.11	-62.9423	-54.9434	-62.1855	-58.456	-67.3144	-60.4963	-63.6081	-66.3826	-62.6995	-58.1789		3.11	-63.2673	-55.1693	-62.5457	-61.5752	-67.9561	-63.8974	-58.1779	-68.8962	-54.9846	-48.777	-68.6269	-54.1693	-52.6783	-66.9444	-62.4483	-58.0981	-66.4043	-67.3974	-57.8999	-57.6309	-62.0257	-63.948	-61.2146	-64.5684	-39.6607	-62.2863	-56.7026	-60.6104	-58.8695	-67.4181	-60.7053	-52.6795	-60.988	-60.3241	-67.1301	-50.3858	-42.8367
3.12	-63.7052	-54.7603	-62.3992	-58.9138	-67.3144	-60.7099	-63.9438	-66.5657	-62.9437	-57.3854		3.12	-64.1355	-54.8961	-62.802	-61.8362	-67.9409	-63.7173	-57.8682	-68.9831	-55.1509	-48.0965	-68.3919	-53.9145	-53.5114	-66.9078	-62.9244	-58.1622	-66.3814	-67.5271	-57.2118	-56.2606	-62.72	-64.0808	-61.1306	-63.4728	-39.3998	-62.4114	-56.4997	-60.2824	-59.048	-67.438	-60.8793	-53.9918	-60.37	-60.6018	-66.889	-51.5668	-44.5365
3.13	-64.4071	-54.8213	-62.033	-58.6086	-67.3754	-61.1677	-64.6152	-66.8709	-62.4859	-57.4159		3.13	-64.5735	-54.9495	-62.1535	-62.8844	-68.0004	-63.4259	-58.0437	-69.1067	-53.8341	-47.6967	-67.7083	-54.035	-52.5684	-67.0345	-63.3166	-58.5391	-66.2822	-67.4477	-56.8272	-56.1889	-63.1762	-63.6184	-58.8708	-63.8543	-40.3443	-62.5243	-56.7056	-60.3663	-58.9427	-67.4685	-61.7948	-54.1291	-60.3151	-60.8627	-67.1758	-51.8079	-46.3065
3.14	-64.6818	-55.0045	-62.1855	-59.0358	-67.3449	-62.3884	-64.7983	-66.6572	-62.1502	-57.1108		3.14	-64.8145	-55.183	-62.358	-63.7725	-68.0477	-63.1756	-58.5792	-69.3005	-52.4699	-49.5155	-67.0843	-54.1037	-52.2449	-67.5929	-63.5699	-57.7304	-65.9023	-67.5378	-56.5831	-56.5383	-64.0475	-63.6825	-57.4502	-64.2357	-40.4817	-62.4679	-56.8277	-60.261	-59.3715	-67.47	-62.5425	-54.6739	-59.8985	-61.7202	-67.5329	-52.8241	-48.0887
3.15	-64.7428	-54.6688	-62.4907	-59.8903	-67.3754	-61.9916	-65.256	-66.6572	-62.3333	-53.7538		3.15	-64.871	-54.8977	-62.5808	-64.1448	-68.1591	-62.4142	-58.3199	-69.0976	-52.3585	-49.5811	-67.1819	-54.035	-52.0756	-67.7134	-62.8008	-56.9644	-65.7695	-67.6293	-56.4549	-56.6589	-64.3114	-63.8625	-57.4243	-64.4112	-38.6338	-62.6769	-56.846	-60.3755	-60.1482	-67.4746	-62.1671	-54.9378	-59.4759	-62.8128	-67.6412	-54.5514	-50.2799
3.16	-65.0175	-53.8753	-61.5752	-60.1039	-65.819	-62.0832	-65.9274	-66.5352	-62.1502	-52.6552		3.16	-65.1777	-54.2705	-62.033	-64.1158	-68.333	-61.8618	-57.8438	-68.9953	-53.6037	-49.4942	-66.8722	-54.3265	-52.2999	-67.9789	-62.2362	-56.9552	-65.3392	-67.7254	-56.8303	-57.5347	-64.5769	-63.3575	-57.4365	-64.3975	-36.0429	-62.7425	-57.2168	-60.4151	-60.5083	-66.3531	-62.5181	-55.6901	-60.28	-63.5162	-67.7892	-56.0621	-52.5626
3.17	-65.2921	-54.211	-60.8733	-60.6838	-65.7885	-60.893	-66.5378	-66.7183	-61.7535	-51.7397		3.17	-65.4737	-54.684	-61.1205	-63.9815	-68.2796	-62.0877	-58.6037	-69.1586	-54.977	-48.5146	-66.8096	-54.5187	-52.4769	-67.6753	-61.7815	-57.3184	-64.3154	-67.6629	-56.7006	-57.286	-65.0393	-63.4368	-57.8073	-64.2678	-35.8155	-62.6586	-56.7316	-60.5021	-61.0698	-65.9106	-61.2714	-56.8833	-60.2007	-64.1082	-67.6443	-55.9629	-53.6994
3.18	-65.5668	-55.4012	-61.1785	-61.4467	-64.9035	-60.7099	-66.5988	-66.7183	-61.2957	-51.1293		3.18	-65.782	-55.5279	-61.4623	-63.8168	-68.1682	-61.7077	-57.8239	-69.3204	-55.0319	-46.1647	-66.7943	-54.6682	-52.4143	-67.8721	-62.8802	-57.3367	-63.908	-67.8201	-56.0109	-57.1563	-65.2514	-63.7847	-58.8082	-64.2296	-36.8104	-62.7105	-57.2717	-59.9528	-61.6435	-65.2255	-60.8473	-58.0949	-60.4952	-64.5767	-67.748	-55.3312	-54.0549
3.19	-65.6584	-55.2181	-61.0869	-59.9819	-65.0256	-60.6794	-66.9345	-66.8403	-61.4178	-50.5495		3.19	-65.8643	-55.3554	-61.4165	-64.1464	-68.0828	-61.2225	-58.0696	-69.0793	-55.2638	-44.973	-66.4861	-54.4684	-52.5852	-66.8666	-64.0551	-57.416	-64.3184	-67.8735	-56.1345	-57.8811	-65.1034	-62.8524	-59.7238	-64.3593	-35.4264	-62.7624	-57.5647	-59.9696	-60.8775	-65.1675	-60.9327	-58.3421	-61.5526	-65.1062	-67.8045	-52.6288	-54.9811
3.2	-65.9025	-55.2486	-58.7065	-60.0734	-64.6289	-61.3813	-67.1481	-66.8098	-61.8145	-49.0236		3.2	-66.1787	-55.4882	-59.6846	-64.627	-68.2888	-61.7977	-59.0584	-68.6108	-54.5314	-44.2238	-65.9887	-54.0838	-51.4393	-66.8864	-65.0286	-56.7385	-62.82	-67.8857	-56.9768	-58.4258	-65.114	-63.1362	-60.621	-64.5516	-35.1838	-62.9958	-57.5952	-60.5632	-60.3099	-64.7845	-61.656	-58.2887	-62.4346	-65.5227	-67.7831	-51.2769	-55.8478
3.21	-66.1161	-55.2181	-57.3943	-60.1039	-63.9575	-61.8696	-67.3617	-66.7488	-61.9366	-48.2607		3.21	-66.2657	-55.2837	-58.4945	-64.714	-68.3498	-62.254	-59.8518	-68.7542	-54.2003	-44.622	-65.2654	-54.5523	-50.4261	-67.9774	-65.2483	-56.206	-61.3536	-67.7514	-56.963	-57.9238	-65.3262	-62.9058	-61.3458	-64.2556	-34.6284	-63.0462	-57.731	-61.1048	-60.258	-64.551	-62.0664	-58.7983	-62.6863	-65.9835	-67.6962	-52.4778	-56.1912
3.22	-66.0246	-55.157	-55.5327	-60.4396	-62.6757	-61.717	-67.5449	-66.8709	-62.0587	-45.8498		3.22	-66.2199	-55.2761	-56.5337	-64.4912	-68.4612	-61.282	-60.8726	-68.594	-54.806	-44.8479	-64.6612	-54.9505	-50.9662	-68.6671	-65.7381	-57.0788	-59.5851	-67.5118	-56.7372	-57.846	-65.5795	-62.9653	-61.6433	-62.3665	-34.5613	-62.8219	-57.5494	-61.4512	-60.8836	-63.1487	-62.158	-58.3879	-61.6503	-66.1651	-67.5298	-52.5159	-56.5543
3.23	-66.1771	-55.4622	-55.2275	-61.2941	-61.2719	-61.778	-67.6974	-66.9624	-61.6924	-45.7277		3.23	-66.2596	-55.7186	-55.5297	-63.4765	-68.4017	-59.4158	-61.0313	-68.3392	-56.3289	-46.4592	-64.5604	-55.4419	-52.0954	-68.7007	-65.8266	-57.7548	-59.2876	-67.5897	-56.2154	-58.1893	-65.6908	-63.1668	-61.5106	-63.1188	-35.7926	-62.5091	-57.937	-61.0148	-61.7015	-62.2347	-62.0298	-58.4504	-60.1457	-66.4733	-67.5848	-52.2992	-56.7618
3.24	-66.2687	-55.6453	-56.3567	-61.6909	-60.57	-61.656	-67.8195	-66.9929	-61.6314	-45.2089		3.24	-66.3923	-55.7598	-56.5078	-62.4221	-68.3437	-59.0283	-62.0506	-68.5483	-58.1584	-48.6229	-63.7716	-55.8157	-52.5593	-68.986	-65.7885	-58.1012	-58.6544	-67.6308	-56.8196	-58.2702	-65.6679	-63.5147	-61.9378	-63.7001	-35.9788	-62.6189	-57.3007	-60.8561	-62.1013	-61.014	-61.981	-59.1569	-59.7338	-66.6503	-67.9434	-52.0185	-56.1622
3.25	-66.5128	-55.8589	-56.9365	-62.4843	-59.9292	-62.3884	-67.85	-66.9014	-62.4249	-45.453		3.25	-66.6075	-56.0985	-57.5087	-63.1332	-67.889	-59.3258	-62.046	-67.9089	-59.788	-50.1946	-62.6897	-55.5868	-53.5358	-68.9464	-65.6206	-57.6968	-58.044	-67.9208	-57.285	-57.9284	-65.7564	-63.6444	-62.0538	-63.9092	-36.7417	-62.828	-56.6888	-59.5973	-62.9558	-60.245	-62.7378	-59.8008	-60.1656	-66.7877	-67.9739	-51.3898	-54.1602
3.26	-65.872	-55.92	-58.0962	-63.4304	-57.9455	-62.8461	-67.8195	-66.7793	-62.7911	-45.9718		3.26	-66.229	-56.1565	-58.5387	-63.2186	-67.0055	-59.9575	-61.364	-67.0285	-60.5357	-51.551	-62.6928	-55.0604	-54.3781	-67.4861	-65.816	-57.7685	-57.4199	-68.1573	-57.0882	-56.8908	-66.022	-63.6047	-62.0096	-63.5216	-37.9563	-63.0996	-56.8246	-58.9457	-63.8179	-58.9114	-62.9347	-58.4397	-60.3075	-66.9128	-67.806	-50.43	-53.3988
3.27	-65.9025	-55.5233	-58.3403	-63.8271	-57.3046	-62.9987	-67.9111	-66.9319	-63.0963	-47.2536		3.27	-66.0505	-55.7171	-58.4624	-62.9546	-64.8433	-59.692	-62.1757	-67.2894	-61.4802	-51.7128	-63.4069	-55.2527	-53.725	-65.974	-66.1867	-57.8997	-56.9393	-68.0413	-56.7143	-57.4386	-66.2524	-63.6398	-61.7715	-62.8594	-38.8337	-62.976	-55.8023	-58.3079	-63.9812	-57.5396	-63.2963	-56.8315	-60.7195	-66.1407	-67.7023	-50.1538	-51.7707
3.28	-65.9025	-55.7979	-58.3403	-63.0031	-57.1521	-63.7006	-67.5754	-66.8709	-62.6995	-48.7184		3.28	-66.197	-56.1413	-58.5143	-63.0126	-64.7075	-59.9301	-62.3344	-65.9588	-62.1562	-52.1568	-63.5625	-56.0659	-53.5007	-67.1718	-66.4095	-57.5305	-55.0472	-67.9879	-55.9804	-58.2351	-66.4431	-63.2003	-61.802	-63.3736	-38.3195	-62.9882	-55.6436	-58.7413	-63.7904	-57.3199	-64.1844	-55.8839	-60.3502	-66.1834	-67.5344	-49.5694	-49.7504
3.29	-66.2992	-55.6148	-58.3709	-62.9726	-56.6027	-64.4636	-67.6059	-66.6877	-62.5775	-49.2372		3.29	-66.5128	-55.8681	-58.5051	-63.0462	-65.2034	-60.8502	-63.0379	-66.3571	-62.7864	-51.5831	-63.0376	-56.3162	-54.5963	-67.4754	-66.0784	-57.6022	-53.9119	-68.026	-55.3975	-58.0047	-66.2936	-62.8356	-62.1331	-63.7291	-38.1318	-62.9607	-56.3547	-58.0394	-63.1419	-56.8346	-64.6177	-54.1566	-59.9016	-66.5267	-67.4276	-49.3512	-48.0948
3.3	-66.6654	-55.096	-57.5164	-62.82	-56.1145	-64.7687	-67.789	-66.6877	-62.2418	-49.4508		3.3	-66.8745	-55.3036	-57.7834	-62.5259	-66.151	-61.4025	-63.9854	-66.9522	-63.264	-51.487	-61.939	-55.4617	-55.2494	-67.9545	-66.1303	-57.1475	-52.6973	-67.759	-55.2037	-57.9101	-66.0799	-62.7471	-61.1108	-62.8884	-35.8857	-63.1316	-56.9269	-57.0078	-63.0229	-56.5432	-65.251	-53.5173	-60.0572	-66.8487	-67.304	-50.3492	-46.5797
3.31	-66.9401	-55.2791	-57.7605	-63.0031	-54.7412	-65.6232	-67.9416	-66.5046	-61.7535	-50.2443		3.31	-67.0973	-55.595	-58.4639	-62.6494	-66.8941	-61.8313	-64.1869	-66.9507	-64.3382	-51.812	-59.3618	-54.3905	-56.2565	-66.8986	-66.4248	-56.972	-51.8383	-67.7865	-55.3716	-57.6827	-66.2356	-62.8036	-61.0177	-62.6854	-36.7509	-63.362	-57.0337	-57.3374	-63.2167	-55.3988	-65.7469	-53.1632	-58.9876	-66.8914	-67.5314	-50.5628	-46.8573
3.32	-66.9401	-55.2791	-58.8897	-63.1557	-53.7036	-65.7453	-67.9416	-66.1079	-61.6924	-51.0683		3.32	-67.0576	-55.4195	-59.1445	-62.2832	-67.1123	-61.462	-63.8527	-66.7569	-65.2446	-52.5353	-57.6513	-53.3911	-56.995	-65.9114	-66.7391	-57.5351	-52.2121	-68.0474	-55.1976	-57.2219	-66.4583	-62.6067	-60.5325	-63.1112	-39.1511	-63.5253	-57.2656	-58.1294	-63.4364	-54.0682	-66.0078	-51.6023	-58.7999	-67.0959	-67.6305	-51.518	-46.2897
3.33	-66.6044	-55.3707	-59.1033	-63.7355	-53.7036	-65.5622	-68.0331	-65.9248	-61.8145	-52.7467		3.33	-66.8485	-55.5523	-59.4329	-60.8535	-66.9704	-62.0602	-64.167	-65.7162	-65.9236	-53.1425	-57.6375	-53.3682	-57.5916	-66.4989	-66.8139	-58.5131	-52.1145	-68.2168	-54.3645	-56.4804	-66.5697	-61.6317	-60.9613	-63.691	-41.2141	-63.3605	-57.4243	-58.9091	-63.9171	-53.8958	-65.9086	-50.6272	-58.066	-67.0379	-67.864	-50.4606	-45.3635
3.34	-66.5434	-55.157	-59.8357	-63.9797	-53.8867	-65.4706	-67.9721	-64.3379	-61.6009	-53.5402		3.34	-66.6975	-55.4363	-60.089	-60.971	-67.0223	-62.7651	-63.9518	-65.0677	-66.1479	-51.3588	-56.7022	-54.1266	-57.4726	-67.3762	-67.0046	-58.887	-53.0193	-68.232	-54.1219	-55.4794	-66.6964	-59.7564	-61.6708	-63.5232	-42.1678	-63.2369	-57.4091	-59.2524	-64.1795	-54.2605	-65.5836	-49.6751	-57.3671	-66.9601	-67.9586	-49.4702	-46.3004
3.35	-66.7875	-54.4246	-59.7136	-64.0407	-52.0556	-65.7758	-67.9721	-62.6899	-61.2347	-54.3642		3.35	-66.9538	-54.713	-59.9547	-58.5235	-67.4801	-62.6629	-64.2021	-63.7967	-66.183	-50.3426	-54.3493	-55.0161	-55.3806	-67.8187	-67.1938	-58.9373	-54.0798	-68.1252	-54.8421	-55.2841	-66.7849	-59.3948	-61.6617	-63.456	-41.1698	-63.1331	-57.6624	-59.7773	-64.2024	-53.1161	-66.0337	-48.1629	-57.8096	-66.9281	-67.9693	-50.1355	-47.251
3.36	-67.0622	-54.4551	-59.7747	-64.4069	-49.9804	-65.9284	-68.0026	-62.0491	-60.3802	-55.6459		3.36	-67.3017	-54.8519	-60.1546	-56.1614	-67.8279	-62.1136	-65.0688	-62.0617	-66.1723	-50.0038	-54.3767	-55.3061	-52.9087	-68.2475	-67.4212	-58.5528	-53.5061	-68.29	-54.9733	-54.9759	-66.7986	-59.9548	-61.8478	-63.7322	-38.7773	-62.9989	-57.9004	-60.4335	-64.5244	-50.9234	-66.1054	-49.521	-57.8432	-66.9159	-67.8198	-50.6375	-48.2779
3.37	-67.3063	-54.6077	-58.615	-64.6205	-47.3559	-66.3557	-67.7585	-57.7156	-60.5633	-56.4699		3.37	-67.4406	-54.7313	-59.0316	-56.0561	-68.0828	-61.5551	-65.1451	-61.1554	-66.0426	-50.0404	-55.573	-55.4709	-50.9388	-68.8579	-67.4318	-58.4903	-53.4603	-68.2717	-54.8848	-54.9621	-66.8856	-59.97	-61.7608	-64.4158	-38.7681	-63.0935	-58.0347	-60.76	-64.7166	-48.4011	-66.4686	-46.312	-58.7831	-66.9571	-67.7847	-50.137	-47.28
3.38	-67.4894	-53.9669	-58.4929	-64.5595	-47.3559	-66.5693	-67.1481	-50.7881	-60.6548	-56.4699		3.38	-67.6313	-54.3026	-59.001	-57.7102	-68.098	-62.2158	-65.2809	-61.1462	-65.9434	-51.0765	-55.9163	-55.7944	-51.3218	-67.4693	-67.7904	-58.4857	-54.3956	-68.3312	-55.6599	-55.7937	-66.7483	-60.0814	-60.8316	-64.959	-39.4334	-63.3331	-57.2519	-60.8073	-64.7227	-48.1936	-66.8745	-45.5873	-59.7566	-67.012	-67.8472	-50.2332	-45.1652
3.39	-67.0927	-53.5091	-59.5305	-64.6511	-49.3701	-66.905	-66.8429	-46.8513	-60.0445	-56.8056		3.39	-67.32	-53.8326	-59.9105	-59.3215	-68.1041	-62.8216	-65.2595	-60.1025	-66.1296	-50.9834	-55.5364	-56.1056	-50.8411	-66.4271	-67.4395	-58.1698	-56.2038	-68.258	-55.1534	-55.9509	-66.7956	-60.1181	-59.5147	-65.1238	-39.8194	-63.4048	-56.431	-61.0041	-64.7792	-49.4952	-67.0469	-46.0847	-60.2434	-67.1051	-68.1493	-50.7962	-46.3477
3.4	-67.1842	-53.2955	-59.8662	-64.468	-49.0649	-67.1186	-66.8735	-44.8677	-57.7252	-58.1484		3.4	-67.3582	-53.4786	-60.0737	-59.6542	-68.2232	-63.1909	-64.6599	-57.9708	-66.1693	-50.0267	-55.5227	-56.8991	-51.4103	-65.5528	-67.5433	-58.5955	-56.8508	-68.4808	-53.8365	-56.5124	-66.9298	-60.6948	-59.2523	-65.2092	-40.9394	-63.6138	-56.0495	-60.7219	-64.6129	-49.5135	-67.2361	-46.6752	-60.1961	-67.4606	-68.3187	-51.4585	-47.5394
3.41	-67.3673	-53.7227	-57.3027	-64.7426	-50.2551	-66.6914	-67.1786	-43.708	-56.1688	-59.2775		3.41	-67.4238	-54.3682	-58.5234	-60.3088	-68.1224	-63.4228	-64.2204	-55.2853	-66.0686	-49.0288	-55.7333	-57.7932	-52.9133	-64.5122	-67.5204	-58.211	-56.7058	-68.4319	-53.1529	-56.8405	-66.8093	-61.4746	-58.9059	-65.3832	-41.2782	-63.5635	-55.8557	-60.3892	-64.8723	-50.9524	-66.9843	-48.2087	-60.4768	-67.424	-68.3813	-52.3771	-48.5511
3.42	-67.3979	-54.6077	-57.0586	-64.59	-51.903	-66.2031	-67.2092	-43.5249	-56.0772	-60.1625		3.42	-67.5245	-54.9999	-57.3058	-60.9054	-67.9348	-63.9584	-64.4737	-53.8998	-65.7649	-48.0064	-56.4641	-58.4616	-51.5201	-65.5452	-67.6135	-57.0346	-58.0135	-68.467	-53.4215	-56.4559	-66.6903	-61.8713	-58.8342	-65.02	-41.388	-63.5864	-55.3247	-60.3785	-64.7884	-52.8201	-66.4671	-49.3424	-61.2123	-67.4835	-68.0074	-53.2987	-49.6512
3.43	-67.3673	-55.1265	-56.9976	-64.7121	-54.0393	-66.3251	-66.9345	-43.3723	-57.2674	-61.2306		3.43	-67.4589	-55.4378	-57.4096	-60.0082	-68.095	-64.0606	-64.8994	-54.2187	-66.0579	-47.6768	-56.3482	-58.6615	-45.4822	-66.8971	-67.8072	-56.0061	-59.0862	-68.4182	-53.9632	-55.7907	-66.7895	-61.5829	-58.6938	-65.2031	-41.7664	-63.7008	-56.0449	-60.6822	-64.8448	-54.9578	-66.5495	-49.9879	-61.2474	-67.7261	-67.9433	-53.7961	-48.545
3.44	-67.3368	-55.6148	-56.9365	-64.529	-55.6567	-66.7219	-66.6904	-43.5554	-56.6265	-61.8105		3.44	-67.4284	-56.0238	-57.0907	-59.1796	-68.1743	-63.8424	-64.2479	-54.4446	-66.1235	-47.5197	-56.1483	-58.634	-37.0733	-67.6555	-67.9918	-55.3881	-58.9184	-68.5647	-53.3986	-55.3588	-66.9787	-61.8682	-59.6231	-65.316	-41.8473	-63.8335	-56.8491	-60.5128	-64.6709	-56.5768	-66.8943	-48.5856	-60.2114	-67.63	-68.1219	-54.0418	-48.4839
3.45	-67.3368	-56.1031	-57.2722	-64.8647	-57.4877	-67.0576	-66.8124	-44.4404	-56.657	-62.0241		3.45	-67.4772	-56.3152	-57.4691	-59.8724	-68.1606	-63.757	-63.8527	-54.8718	-66.3478	-44.9242	-55.8217	-58.9376	-33.9061	-68.0095	-67.7721	-54.7305	-58.2164	-68.5586	-53.7312	-55.1071	-66.9955	-61.943	-60.441	-65.4641	-43.2633	-63.6428	-57.4198	-60.6059	-64.9318	-58.3636	-67.2682	-47.5984	-60.1061	-67.5155	-68.1371	-55.1267	-47.2205
3.46	-67.4589	-56.0726	-57.3943	-64.8342	-59.0441	-67.2407	-66.4157	-46.4851	-57.7557	-62.3598		3.46	-67.6466	-56.4007	-57.5377	-59.8403	-67.921	-63.7753	-64.4798	-54.7055	-65.8275	-43.5509	-56.0033	-59.014	-38.4296	-68.4764	-67.6394	-55.0402	-57.8365	-68.5601	-54.5796	-54.0359	-66.9054	-61.444	-60.4593	-65.5373	-44.3711	-63.4536	-57.6303	-60.5693	-65.1073	-59.6926	-67.3887	-47.31	-59.7902	-67.4286	-68.221	-56.0743	-47.2953
3.47	-67.5199	-56.9881	-57.5469	-65.2919	-60.0817	-67.5153	-65.9579	-48.4077	-58.6102	-62.3598		3.47	-67.6618	-57.5008	-58.0336	-59.0728	-67.2451	-63.0886	-64.4112	-55.1495	-64.5946	-44.6144	-55.5562	-58.7927	-41.7698	-67.6036	-67.1587	-55.205	-57.2902	-68.5098	-55.7271	-53.8742	-66.6537	-60.9451	-60.1556	-65.4976	-44.3345	-63.5619	-57.9828	-59.8292	-65.3789	-60.4922	-67.6099	-46.5135	-60.4768	-67.63	-68.2516	-56.6343	-47.5425
3.48	-67.703	-57.8731	-58.1572	-65.1088	-60.7836	-67.6069	-65.195	-49.72	-58.8848	-62.7565		3.48	-67.7641	-58.1951	-58.3678	-59.6313	-66.4135	-63.049	-64.5912	-56.1367	-64.8906	-45.7634	-55.3747	-58.2601	-44.6934	-67.364	-67.1969	-55.202	-57.3177	-68.5921	-56.2291	-54.042	-66.6399	-59.1949	-60.2182	-65.371	-44.4032	-63.4765	-58.4162	-59.5378	-65.3087	-61.1605	-67.7747	-48.0378	-60.5928	-67.7673	-68.4194	-56.6602	-46.8162
3.49	-67.703	-58.2698	-57.3638	-65.0173	-61.2719	-67.5458	-65.5917	-51.0322	-59.0679	-63.1838		3.49	-67.7656	-58.4941	-57.9818	-59.8723	-66.3662	-63.435	-64.9406	-57.0614	-65.4994	-47.0879	-56.0628	-58.0847	-46.3032	-67.7608	-67.0122	-54.6603	-56.9851	-68.5845	-57.0561	-53.569	-66.8444	-59.1339	-60.029	-65.3252	-44.2964	-63.391	-58.2315	-58.9885	-65.1622	-61.3925	-67.761	-46.0938	-60.5791	-67.868	-68.5278	-57.1805	-46.894
3.5	-67.3673	-58.3003	-55.96	-64.9562	-61.3024	-67.5458	-65.3781	-53.1074	-59.0679	-63.7636		3.5	-67.6603	-58.5247	-56.7351	-59.7869	-66.8285	-62.9727	-65.3175	-57.9358	-64.8555	-48.7816	-55.5883	-58.7149	-45.2228	-67.8508	-67.0565	-55.1166	-56.4251	-68.5952	-57.3079	-52.9113	-66.9817	-58.7295	-59.8687	-65.1833	-43.7333	-63.4124	-58.3597	-58.726	-65.124	-61.6061	-67.7213	-44.6961	-61.2016	-68.0206	-68.6071	-58.4378	-46.7475
[truncated: 79 more columns]
