# Supplementary material for: Neocortical Rebound Depolarization Enhances Visual Perception
Source: PLoS Biol. 2015 Aug 14;13(8):e1002231. doi: 10.1371/journal.pbio.1002231 (PMC4537103; doi:10.1371/journal.pbio.1002231)
Supplement: S7 Data — Excel spreadsheet containing the underlying numerical data for S2 Fig. Raw VSD signals of all animals used in S2A Fig, raw LFP traces of individual stimulus trials used in S2B Fig, and numerical values used to plot S2C Fig are contained. (XLSX) [file pbio.1002231.s007.xlsx]

## Sheet: Sheet1
S2 Fig.
S2 Fig. A
Anterior-Posterior axis individual VSD line plots for EARLY response								Anterior-Posterior axis individual VSD line plots for EARLY response								Anterior-Posterior axis individual VSD line plots for EARLY response								Anterior-Posterior axis individual VSD line plots for EARLY response								Anterior-Posterior axis individual VSD line plots for LATE response								Anterior-Posterior axis individual VSD line plots for LATE response								Anterior-Posterior axis individual VSD line plots for LATE response
t=100.5ms								t=107.2 ms								t=113.9ms								t=120.6ms								t=428.8ms								t=435.5ms								t=442.2 ms
Distance	Mouse1	Mouse2	Mouse3	Mouse4	Mouse5	Mouse6		Distance	Mouse1	Mouse2	Mouse3	Mouse4	Mouse5	Mouse6		Distance	Mouse1	Mouse2	Mouse3	Mouse4	Mouse5	Mouse6		Distance	Mouse1	Mouse2	Mouse3	Mouse4	Mouse5	Mouse6		Distance	Mouse1	Mouse2	Mouse3	Mouse4	Mouse5	Mouse6		Distance	Mouse1	Mouse2	Mouse3	Mouse4	Mouse5	Mouse6		Distance	Mouse1
mm								mm								mm								mm								mm								mm								mm
A-P Axis								A-P Axis								A-P Axis								A-P Axis								A-P Axis								A-P Axis								A-P Axis
-1.005	0	0.00352	-0.01542	0.01505	0.01824	0.00824		-1.005	0	0.0143	-0.02093	0.01284	0.02156	0.0154		-1.005	0	0.01349	-0.00595	0.01397	0.02021	0.01677		-1.005	0	0.02606	-0.0163	0.01469	0.03261	0.01248		-1.005	0	0	0.01618	0	0.01985	-0.00132		-1.005	0	0	-0.00585	0	0.01581	-0.000641203		-1.005	0
-0.938	0.00375	0.00865	-0.01815	0.02221	0.02316	0.01169		-0.938	0.00781	0.02469	-0.02179	0.02112	0.02518	0.0213		-0.938	0.00345	0.02108	-0.00592	0.02184	0.02532	0.02362		-0.938	0.00386	0.03813	-0.01748	0.02322	0.04072	0.01857		-0.938	0	0.01085	0.01305	0.01432	0.02952	0.000539825		-0.938	0	0.0171	-0.0042	0.01661	0.02233	0.00203		-0.938	0
-0.871	0.00831	0.01458	-0.01674	0.02821	0.02847	0.0157		-0.871	0.01517	0.03575	-0.02021	0.0301	0.0298	0.0269		-0.871	0.00836	0.02869	-0.00756	0.03026	0.03125	0.03033		-0.871	0.00856	0.04935	-0.01688	0.03271	0.04938	0.02652		-0.871	0.00217	0.01868	0.01211	0.02282	0.03524	0.00261		-0.871	-0.000252031	0.02633	-0.00353	0.02471	0.02725	0.00377		-0.871	0.00112
-0.804	0.01485	0.02108	-0.01567	0.0334	0.03363	0.02022		-0.804	0.0218	0.04712	-0.01759	0.03883	0.0353	0.03201		-0.804	0.01515	0.03662	-0.00942	0.03914	0.03814	0.03691		-0.804	0.01467	0.06103	-0.01642	0.04292	0.05809	0.03579		-0.804	0.00514	0.02782	0.01011	0.03252	0.0406	0.00483		-0.804	-0.00101	0.03547	-0.00242	0.03347	0.03285	0.00634		-0.804	0.00342
-0.737	0.02291	0.02851	-0.01554	0.0386	0.03818	0.02463		-0.737	0.02821	0.05852	-0.01415	0.04685	0.04082	0.03681		-0.737	0.02409	0.04614	-0.01078	0.04801	0.0457	0.04332		-0.737	0.02226	0.07442	-0.01694	0.05341	0.0667	0.0456		-0.737	0.00813	0.03725	0.00756	0.04291	0.04619	0.00657		-0.737	-0.00227	0.04448	-0.00202	0.04312	0.039	0.00992		-0.737	0.00663
-0.67	0.03057	0.03636	-0.01635	0.04413	0.04131	0.02833		-0.67	0.03477	0.07025	-0.00999	0.05428	0.04418	0.04144		-0.67	0.03469	0.05808	-0.01097	0.0565	0.05265	0.04956		-0.67	0.03072	0.08969	-0.01798	0.06413	0.0745	0.05541		-0.67	0.01087	0.04617	0.00521	0.0534	0.05182	0.00808		-0.67	-0.00373	0.05339	-0.00184	0.0537	0.0452	0.01381		-0.67	0.00974
-0.603	0.03638	0.04339	-0.01766	0.04961	0.04393	0.03143		-0.603	0.04171	0.08279	-0.00546	0.06116	0.04657	0.04608		-0.603	0.04598	0.07223	-0.01036	0.06483	0.05864	0.05553		-0.603	0.04002	0.10576	-0.01867	0.07548	0.08097	0.06507		-0.603	0.01363	0.05494	0.00324	0.06386	0.05598	0.01		-0.603	-0.00426	0.06248	-0.00126	0.06501	0.05028	0.01708		-0.603	0.01196
-0.536	0.0406	0.04916	-0.01844	0.05441	0.04672	0.03457		-0.536	0.0494	0.09576	-0.00173	0.06716	0.04854	0.05095		-0.536	0.0571	0.08835	-0.0097	0.07326	0.06355	0.06124		-0.536	0.05041	0.12158	-0.0184	0.08777	0.08541	0.07476		-0.536	0.01682	0.0648	0.00138	0.07423	0.0586	0.01196		-0.536	-0.00252	0.07227	-3.27261e-05	0.07651	0.05528	0.0192		-0.536	0.01283
-0.469	0.04433	0.05451	-0.01775	0.05843	0.04998	0.03803		-0.469	0.05745	0.10836	0.000180199	0.07231	0.05066	0.05372		-0.469	0.0675	0.10648	-0.00896	0.08154	0.06732	0.06594		-0.469	0.06119	0.13726	-0.01714	0.10063	0.08758	0.08277		-0.469	0.02083	0.07658	-0.000442594	0.08412	0.06031	0.013		-0.469	0.00214	0.08331	0.0015	0.08754	0.05968	0.02037		-0.469	0.01244
-0.402	0.04853	0.06024	-0.01551	0.06222	0.05336	0.04007		-0.402	0.06466	0.12044	0.000580589	0.07735	0.0527	0.05527		-0.402	0.07728	0.12595	-0.00796	0.08919	0.07007	0.06884		-0.402	0.07157	0.15323	-0.01526	0.11305	0.08791	0.08979		-0.402	0.02578	0.0898	-0.00174	0.09299	0.06134	0.01386		-0.402	0.00919	0.09577	0.00257	0.09768	0.06297	0.02186		-0.402	0.01165
-0.335	0.05363	0.06587	-0.01206	0.05926	0.05589	0.04087		-0.335	0.07054	0.12649	0.00050178	0.07728	0.05418	0.05534		-0.335	0.08705	0.13891	-0.00711	0.08946	0.07199	0.0696		-0.335	0.08198	0.15653	-0.0132	0.11715	0.08683	0.09538		-0.335	0.03152	0.10314	-0.00201	0.10075	0.0613	0.01424		-0.335	0.0167	0.1089	0.00288	0.10685	0.06523	0.02259		-0.335	0.01157
-0.268	0.05941	0.06866	-0.00764	0.0569	0.05661	0.04073		-0.268	0.07579	0.1288	0.000561161	0.07682	0.05514	0.05484		-0.268	0.09715	0.14977	-0.00658	0.08859	0.07321	0.06883		-0.268	0.0936	0.16011	-0.01117	0.11942	0.0843	0.0988		-0.268	0.03766	0.11076	-0.00136	0.10125	0.06021	0.01387		-0.268	0.02229	0.1138	0.00269	0.10678	0.06699	0.02299		-0.268	0.01269
-0.201	0.06178	0.06956	-0.00256	0.05536	0.05542	0.03972		-0.201	0.07358	0.12772	0.000478366	0.0757	0.05568	0.05497		-0.201	0.10373	0.15902	-0.00618	0.0871	0.07363	0.0676		-0.201	0.10309	0.16611	-0.00923	0.12012	0.08051	0.09916		-0.201	0.04348	0.1158	-0.000254047	0.1013	0.05898	0.012		-0.201	0.02513	0.11788	0.00226	0.10686	0.06836	0.02383		-0.201	0.01469
-0.134	0.06359	0.07022	0.00249	0.0544	0.05338	0.03795		-0.134	0.07284	0.1244	-0.000313026	0.07427	0.05551	0.05596		-0.134	0.10783	0.16842	-0.00594	0.08519	0.07294	0.06647		-0.134	0.11295	0.17446	-0.00727	0.11994	0.07613	0.09658		-0.134	0.04588	0.119	0.00115	0.10087	0.05838	0.00868		-0.134	0.0265	0.12242	0.00189	0.10681	0.06864	0.02481		-0.134	0.01589
-0.067	0.06309	0.07105	0.00674	0.0537	0.05173	0.0358		-0.067	0.07384	0.12039	-0.0017	0.0734	0.05446	0.05722		-0.067	0.10848	0.17868	-0.00586	0.08318	0.07113	0.06563		-0.067	0.12144	0.18288	-0.00486	0.11972	0.07166	0.09226		-0.067	0.04589	0.12102	0.00269	0.09939	0.05828	0.00525		-0.067	0.02777	0.12801	0.00219	0.10587	0.06724	0.02454		-0.067	0.01559
0	0.06002	0.0711	0.00975	0.05308	0.05093	0.03402		0	0.07523	0.11728	-0.00292	0.07313	0.05285	0.05827		0	0.10592	0.18796	-0.0055	0.08159	0.06874	0.06499		0	0.1275	0.18879	-0.00155	0.12001	0.06706	0.08722		0	0.04515	0.12265	0.00398	0.0971	0.05826	0.00292		0	0.02918	0.13429	0.00349	0.10376	0.06484	0.02216		0	0.01358
0.067	0.05631	0.07021	0.01167	0.0522	0.05038	0.03347		0.067	0.07566	0.11536	-0.00358	0.07273	0.05116	0.05913		0.067	0.10142	0.19423	-0.0043	0.08045	0.06633	0.06409		0.067	0.1314	0.19117	0.0024	0.12035	0.06217	0.082		0.067	0.04532	0.12497	0.00487	0.09456	0.05826	0.00127		0.067	0.03055	0.14079	0.005	0.10062	0.06269	0.01833		0.067	0.01115
0.134	0.05388	0.06987	0.01285	0.05072	0.04914	0.03422		0.134	0.07456	0.11347	-0.00398	0.07195	0.04943	0.05984		0.134	0.09606	0.19708	-0.00238	0.07912	0.06384	0.06272		0.134	0.1336	0.19073	0.0059	0.11933	0.05745	0.07672		0.134	0.04638	0.12813	0.00563	0.09183	0.05829	-0.000945332		0.134	0.031	0.14697	0.00571	0.09667	0.06115	0.0145		0.134	0.00985
0.201	0.05271	0.07076	0.01349	0.04883	0.04669	0.03548		0.201	0.07172	0.11053	-0.00446	0.07118	0.04741	0.06012		0.201	0.09027	0.19643	-0.000571186	0.0772	0.06064	0.06116		0.201	0.13441	0.18827	0.00795	0.11595	0.05389	0.07113		0.201	0.04692	0.13036	0.00661	0.08897	0.05806	-0.00375		0.201	0.02905	0.15188	0.00561	0.09231	0.05954	0.01183		0.201	0.01028
0.268	0.05187	0.07124	0.01355	0.04708	0.04326	0.03646		0.268	0.06767	0.1068	-0.00513	0.07038	0.04504	0.05996		0.268	0.08424	0.19198	0.000436668	0.07488	0.05656	0.05977		0.268	0.13448	0.18371	0.00827	0.11085	0.05177	0.06513		0.268	0.04576	0.12962	0.00772	0.08657	0.0572	-0.00599		0.268	0.0237	0.15448	0.00527	0.08809	0.05712	0.01066		0.268	0.01179
0.335	0.05071	0.06997	0.01302	0.04537	0.03938	0.03692		0.335	0.06357	0.10313	-0.00593	0.06892	0.0427	0.0597		0.335	0.07799	0.18469	0.000680589	0.07245	0.05222	0.05853		0.335	0.13449	0.17724	0.00723	0.10573	0.05013	0.05908		0.335	0.04295	0.12562	0.00856	0.0854	0.05541	-0.00735		0.335	0.01559	0.15456	0.0048	0.08428	0.05374	0.01061		0.335	0.01317
0.402	0.04881	0.06805	0.01175	0.04288	0.03571	0.03731		0.402	0.05986	0.09975	-0.00625	0.06649	0.04081	0.05929		0.402	0.07149	0.17662	0.000723778	0.07	0.04819	0.05735		0.402	0.13393	0.17019	0.00569	0.10162	0.04802	0.05361		0.402	0.03918	0.12017	0.00884	0.08546	0.05285	-0.00856		0.402	0.00742	0.15326	0.00392	0.08079	0.04972	0.01065		0.402	0.01356
0.469	0.04586	0.0668	0.00964	0.03937	0.03276	0.03841		0.469	0.05636	0.09659	-0.0051	0.0634	0.03927	0.05808		0.469	0.06522	0.16871	0.000942132	0.06777	0.04444	0.05633		0.469	0.13112	0.16338	0.00477	0.09834	0.04562	0.04909		0.469	0.03527	0.11551	0.00865	0.08564	0.04988	-0.00967		0.469	0.00212	0.15189	0.0026	0.07758	0.04543	0.00978		0.469	0.01301
0.536	0.04184	0.06543	0.00692	0.03585	0.03031	0.04037		0.536	0.05275	0.09432	-0.00232	0.05992	0.03763	0.05569		0.536	0.05986	0.16045	0.00115	0.06599	0.04066	0.05562		0.536	0.12485	0.15619	0.00507	0.09539	0.04319	0.04555		0.536	0.03217	0.1123	0.00812	0.08474	0.04646	-0.00999		0.536	0.000222067	0.15038	0.00134	0.07461	0.04099	0.00792		0.536	0.01239
0.603	0.03715	0.06202	0.00393	0.03321	0.02751	0.04246		0.603	0.04849	0.09394	0.000892671	0.05572	0.03568	0.05267		0.603	0.05566	0.15106	0.00108	0.06423	0.03677	0.05509		0.603	0.11563	0.14811	0.00649	0.09245	0.04045	0.04275		0.603	0.03096	0.10947	0.00701	0.08268	0.04231	-0.00954		0.603	-0.000218343	0.1475	0.000813324	0.07182	0.03651	0.00605		0.603	0.01287
0.67	0.03254	0.05619	0.000816033	0.03107	0.02398	0.04391		0.67	0.04357	0.09501	0.00341	0.05041	0.03369	0.04997		0.67	0.05223	0.14038	0.000956269	0.06163	0.0327	0.05424		0.67	0.1053	0.13979	0.00836	0.08921	0.03731	0.04047		0.67	0.0318	0.1065	0.00523	0.08016	0.03749	-0.00915		0.67	-0.00105	0.14251	0.000936213	0.06928	0.03206	0.00498		0.67	0.01503
0.737	0.02851	0.05002	-0.00213	0.02864	0.02039	0.04438		0.737	0.03885	0.09559	0.00504	0.04458	0.03187	0.04797		0.737	0.04899	0.12904	0.00112	0.05795	0.02844	0.05264		0.737	0.09573	0.13197	0.00981	0.08513	0.03407	0.03892		0.737	0.03301	0.10389	0.00312	0.07743	0.03229	-0.00934		0.737	-0.00251	0.13617	0.00074015	0.067	0.02733	0.00462		0.737	0.01815
0.804	0.02522	0.04547	-0.00441	0.02582	0.01756	0.04395		0.804	0.035	0.09407	0.00602	0.0392	0.03002	0.04629		0.804	0.04603	0.11754	0.00113	0.05383	0.02438	0.05055		0.804	0.08783	0.12482	0.01032	0.07985	0.03098	0.03823		0.804	0.03258	0.10136	0.000922709	0.07437	0.02692	-0.00955		0.804	-0.00424	0.12994	-0.000532515	0.06465	0.0219	0.00449		0.804	0.02037
0.871	0.02289	0.04199	-0.00565	0.02315	0.01577	0.04287		0.871	0.03206	0.0904	0.00662	0.03468	0.02781	0.04452		0.871	0.04397	0.10589	0.000196496	0.05009	0.02116	0.04877		0.871	0.08117	0.11858	0.01022	0.07384	0.02791	0.03796		0.871	0.03065	0.09754	-0.00129	0.07118	0.02168	-0.00887		0.871	-0.00602	0.12461	-0.00267	0.06164	0.0159	0.00422		0.871	0.02027
0.938	0.02197	0.03837	-0.00561	0.02104	0.01484	0.04125		0.938	0.03003	0.0857	0.00744	0.03093	0.02509	0.0425		0.938	0.04263	0.09458	-0.00135	0.04692	0.0192	0.04751		0.938	0.07464	0.11387	0.01011	0.06826	0.02449	0.03758		0.938	0.02917	0.09238	-0.00302	0.06803	0.01701	-0.00715		0.938	-0.00713	0.12005	-0.00511	0.05769	0.00992	0.0037		0.938	0.01823
1.005	0.02262	0.03528	-0.00432	0.01943	0.01429	0.03905		1.005	0.02886	0.08103	0.00902	0.02788	0.02199	0.04047		1.005	0.04087	0.08492	-0.00199	0.04407	0.01831	0.04614		1.005	0.06766	0.11075	0.01015	0.06399	0.02077	0.03732		1.005	0.02875	0.08822	-0.0038	0.06468	0.01309	-0.00504		1.005	-0.00665	0.11588	-0.00752	0.0533	0.0045	0.00296		1.005	0.01578
1.072	0.02436	0.03379	-0.00229	0.01845	0.01379	0.03639		1.072	0.02827	0.07688	0.0111	0.02547	0.01916	0.03889		1.072	0.03804	0.07755	-0.00102	0.04145	0.01771	0.04409		1.072	0.06024	0.10813	0.01043	0.06103	0.01744	0.0375		1.072	0.02824	0.08735	-0.0039	0.06078	0.00968	-0.00305		1.072	-0.00498	0.11187	-0.0097	0.04965	-1.53311e-05	0.00196		1.072	0.01398
1.139	0.02607	0.03321	-0.00038894	0.01855	0.0133	0.03357		1.139	0.02794	0.07385	0.01244	0.02362	0.0175	0.03787		1.139	0.03432	0.0719	0.000382684	0.03939	0.01666	0.04158		1.139	0.05278	0.10439	0.01085	0.05908	0.01479	0.03773		1.139	0.02667	0.08936	-0.00388	0.05652	0.00637	-0.00134		1.139	-0.00364	0.10789	-0.01145	0.04761	-0.00366	0.00101		1.139	0.01273
1.206	0.02697	0.03202	0.000762758	0.01959	0.01291	0.03066		1.206	0.0274	0.07236	0.01193	0.02212	0.01714	0.03686		1.206	0.02979	0.06753	0.000451901	0.03796	0.01503	0.03908		1.206	0.04627	0.09869	0.01063	0.05785	0.01225	0.03755		1.206	0.0239	0.09156	-0.00379	0.05276	0.00321	-0.000196333		1.206	-0.00354	0.10382	-0.01275	0.047	-0.00663	0.000671904		1.206	0.01125
1.273	0.02691	0.0301	0.00115	0.02074	0.01282	0.0278		1.273	0.02637	0.07186	0.00958	0.02075	0.01717	0.03528		1.273	0.0243	0.06475	-0.00116	0.0367	0.01329	0.03655		1.273	0.04177	0.09183	0.00894	0.05688	0.00966	0.03743		1.273	0.02001	0.09178	-0.00337	0.05022	0.000667674	0.00013911		1.273	-0.00449	0.10008	-0.01394	0.04672	-0.00871	0.0007286		1.273	0.00864
1.34	0.02618	0.02857	0.00144	0.02142	0.01324	0.02536		1.34	0.02517	0.07131	0.00658	0.01954	0.01681	0.03313		1.34	0.01842	0.06347	-0.00323	0.03507	0.01189	0.03375		1.34	0.03953	0.08529	0.00592	0.05555	0.00777	0.03804		1.34	0.01508	0.09022	-0.00258	0.04853	-0.00122	-0.000128701		1.34	-0.00581	0.09774	-0.01568	0.04577	-0.00975	9.42912e-05		1.34	0.0044
1.407	0.02581	0.02773	0.00239	0.02182	0.0141	0.02372		1.407	0.02417	0.07028	0.00439	0.01912	0.01626	0.03089		1.407	0.01346	0.06286	-0.0046	0.03282	0.011	0.03107		1.407	0.03846	0.0798	0.0025	0.05342	0.00694	0.03924		1.407	0.00966	0.08824	-0.00177	0.04688	-0.00317	-0.000578589		1.407	-0.00651	0.09726	-0.01825	0.04412	-0.01016	-0.00143		1.407	-0.00111
1.474	0.0269	0.02624	0.00394	0.02251	0.01506	0.02294		1.474	0.0234	0.06901	0.00364	0.02004	0.01607	0.02904		1.474	0.01063	0.06243	-0.00495	0.03032	0.01051	0.02943		1.474	0.03707	0.07546	-0.000424928	0.05081	0.00682	0.04008		1.474	0.00493	0.08658	-0.00144	0.04513	-0.00572	-0.00102		1.474	-0.00554	0.09748	-0.02085	0.04244	-0.01017	-0.00236		1.474	-0.00666
1.541	0.02907	0.02318	0.00524	0.02397	0.01591	0.02247		1.541	0.0229	0.06761	0.00374	0.02203	0.01629	0.02766		1.541	0.00977	0.06277	-0.00436	0.02815	0.01017	0.0292		1.541	0.03477	0.07203	-0.00233	0.04865	0.007	0.03966		1.541	0.00167	0.08555	-0.00175	0.04363	-0.00861	-0.00182		1.541	-0.00284	0.09654	-0.02226	0.04138	-0.00944	-0.00145		1.541	-0.01072
1.608	0.03097	0.01966	0.00548	0.02641	0.0167	0.0218		1.608	0.02252	0.06641	0.00337	0.02398	0.01657	0.02641		1.608	0.00935	0.06455	-0.00279	0.02636	0.00962	0.02968		1.608	0.03215	0.06912	-0.00332	0.04759	0.0073	0.03819		1.608	-0.000791855	0.08571	-0.00281	0.04243	-0.01133	-0.00328		1.608	0.000459892	0.09377	-0.02186	0.0413	-0.00803	0.000716613		1.608	-0.01227
1.675	0.03155	0.01714	0.00452	0.02952	0.01725	0.0215		1.675	0.02172	0.06609	0.00175	0.0249	0.01687	0.02517		1.675	0.00858	0.06703	-0.000814285	0.02461	0.00865	0.02977		1.675	0.03029	0.06663	-0.00409	0.04709	0.00757	0.03666		1.675	-0.00367	0.08694	-0.0048	0.04145	-0.01377	-0.00504		1.675	0.00247	0.09	-0.02014	0.04227	-0.00668	0.00253		1.675	-0.01175
1.742	0.03026	0.01549	0.00288	0.03259	0.01719	0.02272		1.742	0.02036	0.06626	-0.000784697	0.02469	0.01746	0.02393		1.742	0.00838	0.06846	0.000103369	0.02292	0.00728	0.02896		1.742	0.03007	0.06491	-0.00521	0.04586	0.00772	0.03544		1.742	-0.00733	0.08771	-0.00762	0.04069	-0.01605	-0.00658		1.742	0.00199	0.08649	-0.01807	0.0437	-0.00605	0.00287		1.742	-0.01081
1.809	0.0275	0.01374	0.00134	0.03481	0.01644	0.02541		1.809	0.01923	0.06501	-0.00332	0.02396	0.01805	0.02261		1.809	0.00979	0.068	-0.000910798	0.0216	0.00587	0.02753		1.809	0.03159	0.06436	-0.00673	0.04327	0.00779	0.034		1.809	-0.0113	0.08632	-0.01074	0.03986	-0.01818	-0.00766		1.809	-0.00031958	0.08419	-0.01617	0.04438	-0.00619	0.00204		1.809	-0.01074
1.876	0.02465	0.01161	0.00039805	0.0356	0.01528	0.02833		1.876	0.01895	0.06086	-0.00518	0.02338	0.01775	0.02132		1.876	0.01258	0.06642	-0.00307	0.02074	0.00497	0.02588		1.876	0.0336	0.06508	-0.00829	0.03971	0.00823	0.03232		1.876	-0.01493	0.08285	-0.01378	0.0385	-0.01982	-0.00819		1.876	-0.00261	0.08349	-0.01457	0.04354	-0.00682	0.00112		1.876	-0.0114
1.943	0.02272	0.00975	0.000109967	0.03528	0.01434	0.03053		1.943	0.01904	0.05455	-0.00615	0.02308	0.01658	0.02036		1.943	0.01576	0.06471	-0.00473	0.02004	0.00498	0.02427		1.943	0.03441	0.0668	-0.0093	0.0359	0.00948	0.03106		1.943	-0.01771	0.07922	-0.01652	0.03648	-0.02072	-0.00822		1.943	-0.00381	0.0841	-0.01352	0.04157	-0.00799	0.000704273		1.943	-0.01169
[truncated: 53 more columns]
