# Supplementary material for: Neocortical Rebound Depolarization Enhances Visual Perception
Source: PLoS Biol. 2015 Aug 14;13(8):e1002231. doi: 10.1371/journal.pbio.1002231 (PMC4537103; doi:10.1371/journal.pbio.1002231)
Supplement: S8 Data — Excel spreadsheet containing the underlying numerical data for S3 Fig. Membrane potential traces used to plot S3A Fig and individual values used to plot means ± SEMs of S3B Fig are contained. (XLSX) [file pbio.1002231.s008.xlsx]

## Sheet: Sheet1
S3 Fig.
S3 Fig.A	V1 membrane potential					S3 Fig.B
	Contrast					Amplitude	Early				Late
Time (s)	1	0.5	0.25	0.1		Contrast (%)	100	50	25	10	100	50	25	10
-1	0.0185	0.0213	0.1405	1.1868		Cell 1	5.423	3.6679	2.6035	2.2409	1.3963	2.1558	1.0202	-0.1635
-0.99	-0.0588	0.0020004	0.0162	1.1537		Cell 2	8.0099	4.0497	2.341	1.4053	2.607	-0.3742	0.0022253	-1.0376
-0.98	0.0388	-0.0395	0.0958	1.1192		Cell 3	11.0492	9.2875	6.6352	3.6702	4.9675	1.7932	0.3384	-0.2643
-0.97	0.0775	0.0825	0.1474	1.0777		Cell 4	1.8374	2.5941	2.0264	1.6019	0.3175	0.9126	0.2915	-0.1225
-0.96	0.1868	0.146	0.0992	0.9971		Cell 5	2.9964	1.7878	2.1348	0.5998	-0.4342	0.4714	0.9973	0.0475
-0.95	0.2487	0.1469	0.0813	0.8356		Cell 6	5.6512	5.6763	3.2982	2.3127	-1.2145	-1.7443	-0.8344	0.2805
-0.94	0.1914	0.1614	0.0614	0.6943		Cell 7	5.6578	3.3914	2.564	2.5187	1.6431	-1.3437	-0.6481	2.6886
-0.93	0.1569	0.2795	0.0523	0.5735
-0.92	0.1784	0.2701	0.1538	0.5288
-0.91	0.176	0.2595	0.3244	0.4382
-0.9	0.2325	0.1944	0.4499	0.3808
-0.89	0.2697	0.187	0.2766	0.5115
-0.88	0.3459	0.2957	0.1931	0.626
-0.87	0.3294	0.2582	0.2182	0.7568
-0.86	0.2401	0.2601	0.139	0.8632
-0.85	0.1095	0.0866	0.085	0.7599
-0.84	0.0381	-0.1226	0.1049	0.5829
-0.83	0.0403	-0.1447	0.1927	0.4631
-0.82	-0.0944	-0.0844	0.1174	0.3146
-0.81	-0.0917	-0.1145	0.2077	0.315
-0.8	-0.0453	-0.3878	0.1362	0.2529
-0.79	0.0758	-0.501	0.1333	0.3416
-0.78	-0.01	-0.5277	0.0678	0.401
-0.77	0.0903	-0.52	0.0523	0.3924
-0.76	0.2896	-0.5063	0.1383	0.3067
-0.75	0.3245	-0.6021	0.1193	0.1193
-0.74	0.4206	-0.5645	0.0877	0.131
-0.73	0.3675	-0.5249	0.0903	0.0638
-0.72	0.3679	-0.4102	0.0289	-0.0677
-0.71	0.4076	-0.3646	-0.0948	-0.1646
-0.7	0.2006	-0.0799	-0.044	-0.1956
-0.69	0.1945	0.2087	0.0146	-0.2824
-0.68	0.1889	0.2643	0.1701	-0.2024
-0.67	0.2014	0.4009	0.3255	-0.1607
-0.66	0.1808	0.28	0.204	-0.1264
-0.65	0.3497	0.2107	0.1861	-0.1844
-0.64	0.4513	0.2141	0.2185	-0.2261
-0.63	0.4955	0.2286	0.237	-0.175
-0.62	0.4109	0.2893	0.289	-0.1402
-0.61	0.3448	0.2873	0.3485	-0.324
-0.6	0.3034	0.2549	0.3468	-0.2847
-0.59	0.2967	0.2994	0.2998	-0.204
-0.58	0.2466	0.3506	0.2229	-0.1427
-0.57	0.1348	0.2856	0.2104	-0.1307
-0.56	0.0933	0.4512	0.0756	-0.1829
-0.55	0.0215	0.5619	0.035	-0.1693
-0.54	0.0145	0.4151	0.0285	-0.1723
-0.53	0.1642	0.239	0.1225	-0.2074
-0.52	0.1122	0.1349	0.096	-0.2423
-0.51	0.0465	0.1143	-0.0182	-0.1813
-0.5	-0.0545	0.1432	-0.1472	-0.0236
-0.49	-0.0288	0.0642	-0.2136	0.1191
-0.48	-0.1172	0.052	-0.1922	0.1207
-0.47	-0.1465	0.0030577	-0.1487	0.1571
-0.46	-0.1166	-0.0794	0.0541	0.2748
-0.45	0.0527	-0.1504	0.113	0.3817
-0.44	0.1912	-0.1933	0.1486	0.3274
-0.43	0.1906	-0.1953	0.0039911	0.2982
-0.42	0.2573	-0.1951	-0.0985	0.2025
-0.41	0.1018	-0.2223	0.0058371	0.2347
-0.4	0.0728	-0.3473	-0.0238	0.2473
-0.39	0.2029	-0.4393	-0.1294	0.1356
-0.38	0.2087	-0.4836	-0.3121	0.0102
-0.37	0.0858	-0.511	-0.4593	0.0613
-0.36	0.2028	-0.6272	-0.4598	0.0368
-0.35	0.2912	-0.6312	-0.3872	-0.0958
-0.34	0.2565	-0.5639	-0.3551	-0.1408
-0.33	0.2203	-0.4327	-0.4174	-0.1681
-0.32	0.2999	-0.2663	-0.467	-0.2892
-0.31	0.3995	-0.2369	-0.4634	-0.2544
-0.3	0.2927	-0.2102	-0.5506	-0.0631
-0.29	0.2323	-0.1597	-0.441	0.0039567
-0.28	0.132	-0.1574	-0.4652	-0.1037
-0.27	0.0158	-0.0635	-0.3794	-0.1234
-0.26	-0.0589	0.0049069	-0.3299	-0.0467
-0.25	0.0455	0.001609	-0.2313	-0.00052448
-0.24	-0.0091987	-0.0541	-0.2371	-0.141
-0.23	-0.1283	0.0662	-0.1626	-0.2106
-0.22	-0.2207	0.2465	-0.0185	-0.1189
-0.21	-0.2903	0.2757	0.0195	-0.1336
-0.2	-0.4162	0.1916	-0.0278	-0.2382
-0.19	-0.4369	0.0883	0.1257	-0.3796
-0.18	-0.537	-0.0555	0.3389	-0.4093
-0.17	-0.5363	-0.0537	0.3746	-0.3797
-0.16	-0.5737	-0.0264	0.3317	-0.5096
-0.15	-0.5919	0.0021206	0.3441	-0.6851
-0.14	-0.5901	0.0093259	0.1382	-0.8683
-0.13	-0.6351	0.0997	-0.1414	-0.942
-0.12	-0.55	0.2126	-0.2931	-0.9051
-0.11	-0.575	0.1334	-0.3467	-0.8656
-0.1	-0.7698	0.0214	-0.3387	-0.9015
-0.09	-0.7851	0.0111	-0.3424	-0.977
-0.08	-0.7377	0.2005	-0.3564	-0.9123
-0.07	-0.6947	0.2803	-0.115	-0.8471
-0.06	-0.6945	0.3592	0.0918	-0.6843
-0.05	-0.8389	0.3154	0.0697	-0.6747
-0.04	-0.819	0.2337	-0.0222	-0.5072
-0.03	-0.6588	0.2523	-0.0913	-0.41
-0.02	-0.3361	0.2297	-0.1147	-0.3773
-0.01	-0.1789	0.2105	-0.1646	-0.244
0	-0.2503	0.1809	-0.2466	-0.2093
0.01	-0.2988	0.0452	-0.2317	-0.2586
0.02	-0.2399	-0.0524	-0.2941	-0.3136
0.03	-0.1032	-0.0897	-0.3387	-0.2466
0.04	0.0368	-0.0406	-0.4076	-0.1299
0.05	0.0327	-0.0378	-0.4953	-0.1762
0.06	0.1269	-0.0695	-0.5587	-0.1169
0.07	0.1825	-0.0517	-0.5849	-0.0737
0.08	0.2766	-0.139	-0.5096	-0.0901
0.09	1.408	0.0037043	-0.4554	-0.0497
0.1	5.0424	1.4739	-0.2084	0.1302
0.11	8.2162	4.8097	1.3501	0.3372
0.12	9.7437	7.1696	3.8098	0.7832
0.13	10.428	8.4512	5.4013	1.504
0.14	10.6714	9.0051	6.0874	2.4329
0.15	10.972	9.2271	6.4378	3.289
0.16	10.894	9.0782	6.6139	3.6469
0.17	10.3996	8.5471	6.3928	3.4591
0.18	9.6369	7.6961	5.7732	3.1768
0.19	8.9043	6.9344	4.9775	2.5753
0.2	8.1497	6.1113	3.9748	1.8944
0.21	7.685	5.564	3.0923	1.3622
0.22	7.5276	5.2506	2.2878	0.8414
0.23	6.8098	4.6872	1.5585	0.3682
0.24	5.568	4.1593	0.9491	0.1041
0.25	4.2113	3.5933	0.4278	-0.131
0.26	3.1786	3.1194	-0.0060194	-0.3728
0.27	2.3401	2.6115	-0.1745	-0.4986
0.28	1.4609	2.0305	-0.3579	-0.5789
0.29	0.647	1.6411	-0.5154	-0.7405
0.3	-0.0681	1.1523	-0.7027	-0.8188
0.31	-0.5455	0.7572	-0.8348	-0.9041
0.32	-0.9211	0.5029	-0.9065	-0.9963
0.33	-1.2219	0.1965	-1.0474	-1.1417
0.34	-1.5056	0.1412	-1.033	-1.2468
0.35	-1.5963	0.3095	-0.9325	-1.351
0.36	-1.5561	0.7081	-0.5627	-1.468
0.37	-1.4095	1.1341	-0.2659	-1.6679
0.38	-0.8235	1.9662	0.1125	-1.7321
0.39	0.5408	3.132	0.3589	-1.8031
0.4	2.2816	4.4563	0.5164	-1.8931
0.41	4.1885	5.9146	0.8014	-1.8397
0.42	6.1336	7.1388	1.1116	-1.8711
0.43	7.8538	7.9617	1.669	-1.8862
0.44	9.624	8.6347	2.0655	-1.8709
0.45	11.1316	8.9938	2.2728	-1.7351
0.46	11.8372	9.0208	2.3259	-1.5284
0.47	12.192	8.9268	2.3926	-1.3886
0.48	12.2845	8.8739	2.4289	-1.201
0.49	11.9826	8.9327	2.5091	-1.1675
0.5	11.3283	8.7197	2.4791	-1.116
0.51	10.7803	8.2081	2.1724	-1.0592
0.52	10.3308	7.5775	1.8918	-0.9657
0.53	9.7857	7.1309	1.6477	-1.0625
0.54	9.1464	6.3194	1.31	-1.154
0.55	8.7393	5.6736	0.9837	-1.0121
0.56	8.4559	5.1453	0.8688	-0.8827
0.57	8.3377	4.4912	0.8482	-0.946
0.58	8.1412	4.0106	0.8142	-0.8735
0.59	7.7767	3.6276	0.8566	-0.758
0.6	7.4806	3.3316	0.8616	-0.6836
0.61	7.4951	2.9546	0.6758	-0.6652
0.62	7.6057	2.6373	0.5744	-0.6361
0.63	7.6156	2.4791	0.5957	-0.595
0.64	7.8224	2.2789	0.5004	-0.5365
0.65	8.0036	2.0541	0.2562	-0.7394
0.66	8.0611	1.9674	0.102	-0.7964
0.67	8.5808	2.0661	0.1251	-0.8172
0.68	9.0947	2.2162	0.0276	-0.842
0.69	9.2262	2.4304	-0.0483	-0.9257
0.7	8.8757	2.6984	-0.2026	-1.0839
0.71	8.8459	2.9911	-0.0956	-1.2785
0.72	8.7024	2.9822	-0.0512	-1.3914
0.73	8.3545	2.9377	0.1287	-1.3843
0.74	7.9508	2.7916	0.4723	-1.1318
0.75	7.4075	2.7291	0.7795	-1.0907
0.76	6.8859	2.5301	1.1818	-1.0056
0.77	6.3299	2.4924	1.4743	-0.8861
0.78	6.0506	2.6847	1.3892	-0.6197
0.79	5.7009	2.8896	1.2455	-0.6131
0.8	5.3637	3.1064	1.1669	-0.668
0.81	5.0838	3.1792	1.2024	-0.7032
0.82	5.0241	3.2007	1.1117	-0.6591
0.83	4.9839	3.3603	0.9149	-0.4737
0.84	4.7655	3.2462	0.7837	-0.3256
0.85	4.5065	3.2057	0.6896	-0.2471
0.86	4.4439	3.1519	0.6105	-0.253
0.87	4.6189	3.0455	0.6624	-0.3091
0.88	4.9553	2.9866	0.5453	-0.2814
0.89	5.6145	2.8547	0.3792	-0.3171
0.9	6.0143	2.6689	0.3907	-0.2809
0.91	6.2858	2.5813	0.3897	-0.2693
0.92	6.7124	2.621	0.3224	-0.3804
0.93	6.8634	2.593	0.3239	-0.4414
0.94	6.8334	2.4205	0.4006	-0.5036
0.95	6.9173	2.371	0.5258	-0.5302
0.96	6.7864	2.6114	0.7302	-0.4771
0.97	7.0423	3.1912	0.6839	-0.3883
0.98	7.331	3.3641	0.4967	-0.3063
0.99	7.5214	3.2962	0.5508	-0.2986
1	7.2896	3.3021	0.6283	-0.3265
1.01	6.9806	3.1726	0.7225	0.001887
1.02	6.6826	3.0054	0.8518	0.2364
1.03	6.4148	2.7618	1.0813	0.4168
1.04	6.3051	2.5966	1.0852	0.6856
1.05	6.3775	2.3669	0.9153	0.8069
1.06	6.5812	2.0244	0.7445	0.7791
1.07	6.6091	1.6781	0.5845	0.704
1.08	6.6541	1.3854	0.4197	0.5532
1.09	6.934	1.2759	0.3616	0.5613
1.1	7.0861	1.2044	0.4629	0.5953
1.11	7.2011	1.1463	0.5476	0.5362
1.12	7.4141	1.1614	0.4662	0.4291
1.13	7.3536	1.0659	0.3803	0.408
1.14	7.094	0.9833	0.3429	0.3848
1.15	6.9766	0.8495	0.2809	0.3279
1.16	6.771	0.7041	0.1272	0.3372
1.17	6.3236	0.6706	-0.0063347	0.3271
1.18	5.8757	0.5574	-0.0711	0.2639
1.19	5.7761	0.4819	0.0987	0.2155
1.2	5.9086	0.4456	0.327	0.1093
1.21	5.8204	0.4151	0.4578	0.122
1.22	5.4887	0.2644	0.4752	0.0379
1.23	5.229	0.2315	0.5314	0.0944
1.24	5.0274	0.124	0.616	0.1834
1.25	5.0978	0.0761	0.6868	0.3149
1.26	5.2226	0.0684	0.6329	0.289
1.27	5.3803	0.1158	0.5418	0.2014
1.28	5.5215	0.0792	0.377	0.1128
1.29	5.5567	-0.0545	0.1808	0.0767
1.3	5.4478	-0.1131	-0.0032877	0.1207
1.31	5.6699	-0.1566	-0.092	0.1675
1.32	5.5913	-0.2146	-0.1059	0.1535
1.33	5.4512	-0.0391	-0.0733	0.1547
1.34	5.3096	0.0882	-0.1043	0.1103
1.35	5.1097	0.0924	-0.1256	0.0658
1.36	4.8627	0.2162	-0.1656	0.0128
1.37	4.7265	0.268	-0.1718	0.0767
1.38	4.6453	0.1726	-0.2144	0.1586
1.39	4.5828	0.1803	0.0355	0.2285
1.4	4.4401	0.2792	0.1692	0.2808
1.41	4.132	0.2364	0.269	0.4182
1.42	3.6927	0.2926	0.3435	0.4081
1.43	3.3996	0.1916	0.4524	0.1482
1.44	3.2844	0.2048	0.5295	-0.0517
1.45	3.0192	0.0631	0.5283	-0.234
1.46	2.9663	-0.0738	0.7326	-0.1931
1.47	3.0347	-0.1524	0.9277	-0.256
1.48	3.1486	-0.1574	0.7224	-0.3482
1.49	3.1372	-0.1595	0.6665	-0.4709
1.5	2.8144	-0.0511	0.4787	-0.5618
1.51	2.6043	0.0010452	0.3179	-0.4629
1.52	2.6514	-0.00067912	0.0679	-0.3987
1.53	2.7559	0.0113	-0.1505	-0.2349
1.54	2.7024	0.0345	-0.2807	0.1008
1.55	2.7226	0.1316	-0.4743	0.1756
1.56	2.6126	0.3492	-0.6329	0.0831
1.57	2.5326	0.5144	-0.8253	-0.01
1.58	2.6308	0.7263	-0.7759	0.0828
1.59	2.7494	0.5808	-0.7533	0.1075
1.6	2.649	0.3999	-0.7947	0.0017931
1.61	2.6105	0.2047	-0.7733	-0.1975
1.62	2.3334	0.0516	-0.7025	-0.2418
1.63	2.1439	-0.01	-0.6164	-0.2358
1.64	1.7779	-0.057	-0.4975	-0.262
1.65	1.5688	-0.0623	-0.3523	-0.257
1.66	1.4609	-0.1239	-0.2003	-0.4313
1.67	1.5475	-0.1573	0.0304	-0.4483
1.68	1.7011	-0.1357	0.0227	-0.3397
1.69	1.713	-0.2661	-0.0599	-0.2894
1.7	1.5989	-0.2211	-0.1734	-0.3466
1.71	1.5085	-0.2177	-0.1619	-0.3757
1.72	1.3025	-0.1983	-0.1809	-0.3602
1.73	1.1335	-0.1841	-0.2386	-0.3913
1.74	1.0371	-0.1197	-0.2029	-0.2738
1.75	1.0488	-0.1127	-0.2167	-0.1987
1.76	0.9748	-0.1828	-0.2823	-0.1034
1.77	0.9786	-0.141	-0.3813	-0.0078552
1.78	1.1136	-0.0512	-0.5005	0.0502
1.79	1.3397	-0.0241	-0.6038	0.1724
1.8	1.1953	-0.0402	-0.5962	0.4095
1.81	1.0595	0.0685	-0.4506	0.6038
1.82	0.9615	-0.0062828	-0.3671	0.6957
1.83	0.8008	0.0567	-0.2602	0.5389
1.84	0.7777	0.2448	-0.1867	0.4704
1.85	0.6587	0.3395	-0.2803	0.417
1.86	0.5591	0.402	-0.2978	0.2795
1.87	0.4982	0.3538	-0.3177	0.2621
1.88	0.314	0.2878	-0.3803	0.3351
1.89	0.1164	0.2231	-0.4451	0.4628
1.9	0.0682	0.1176	-0.3927	0.4409
1.91	0.2538	0.0199	-0.4901	0.3857
1.92	0.1659	-0.1218	-0.5849	0.1824
1.93	0.0558	-0.1748	-0.5509	0.1096
1.94	0.0090951	-0.3515	-0.547	0.0321
1.95	-0.0989	-0.3603	-0.6175	-0.0545
1.96	-0.1148	-0.3364	-0.7494	-0.1072
1.97	-0.2433	-0.4121	-0.7782	-0.2696
1.98	-0.468	-0.3415	-0.8559	-0.2391
1.99	-0.6661	-0.2359	-0.7987	-0.1954
2	-0.6189	-0.1566	-0.7721	-0.1688
2.02	-0.3469	-0.0669	-0.7788	-0.2484
2.03	-0.1261	-0.0634	-0.6567	-0.2883
2.04	0.0666	-0.004113	-0.5513	-0.3209
2.05	0.1147	0.0771	-0.4861	-0.461
2.06	0.1234	0.1175	-0.3889	-0.4973
2.07	0.298	0.1887	-0.2605	-0.4965
2.08	0.521	0.2801	-0.1946	-0.4747
2.09	0.467	0.2573	-0.1237	-0.4395
2.1	0.4841	0.2701	-0.0192	-0.0853
2.11	0.5276	0.3644	0.1479	0.1185
2.12	0.3454	0.2953	0.2555	0.2076
2.13	0.224	0.2594	0.1579	0.4582
2.14	0.2135	0.2266	0.1837	0.6582
2.15	0.2	0.1172	0.265	0.7314
2.16	0.0498	-0.0826	0.2051	0.5093
2.17	-0.0896	-0.1222	0.1695	0.3675
2.18	-0.154	-0.1879	0.1004	0.5834
2.19	-0.3242	-0.2438	-0.0302	0.7239
2.2	-0.4633	-0.2074	-0.1252	0.721
2.21	-0.4697	-0.1658	-0.226	0.5701
2.22	-0.4851	-0.1211	-0.2641	0.5167
2.23	-0.54	-0.1856	-0.2929	0.5568
2.24	-0.4727	-0.1858	-0.365	0.6963
2.25	-0.4864	-0.2929	-0.3369	0.6587
2.26	-0.4395	-0.3863	-0.4099	0.7385
2.27	-0.5085	-0.3533	-0.5137	0.776
2.28	-0.3702	-0.3066	-0.6246	0.812
2.29	-0.2219	-0.2111	-0.6766	0.8574
2.3	-0.304	-0.1949	-0.6211	1.0056
2.31	-0.3953	-0.0369	-0.6327	1.0011
2.32	-0.3827	0.0338	-0.6368	0.8853
2.33	-0.364	0.2069	-0.7393	0.8161
2.34	-0.3816	0.3034	-0.9135	0.7171
2.35	-0.4998	0.4172	-0.9637	0.6463
2.36	-0.4805	0.6395	-0.9175	0.5965
2.37	-0.4371	0.7458	-0.9928	0.4728
2.38	-0.5058	0.6272	-1.0002	0.5108
2.39	-0.612	0.5522	-0.9567	0.5114
2.4	-0.8241	0.4101	-0.8954	0.3497
2.41	-0.9139	0.4405	-0.7731	0.3481
2.42	-0.8111	0.3665	-0.8237	0.3776
2.43	-0.4647	0.2997	-0.7801	0.2638
2.44	-0.212	0.0559	-0.7223	0.0519
2.45	-0.17	-0.1359	-0.5635	-0.0752
2.46	-0.1362	-0.1492	-0.504	-0.1477
2.47	-0.0473	-0.2031	-0.6558	-0.1617
2.48	-0.0795	-0.2264	-0.7249	-0.1885
2.49	-0.1687	-0.1438	-0.6991	-0.1765
2.5	-0.1523	-0.035	-0.5871	-0.1406
2.51	-0.0921	-0.0104	-0.6794	-0.2651
2.52	0.0113	-0.0811	-0.7046	-0.1561
2.53	-0.1128	-0.05	-0.7472	-0.085
2.54	-0.2834	-0.0958	-0.8707	0.0219
2.55	-0.3373	-0.1398	-0.8045	0.3035
2.56	-0.3029	-0.0868	-0.735	0.443
2.57	-0.2322	0.0363	-0.7364	0.5592
2.58	-0.2641	0.1517	-0.7669	0.683
2.59	-0.2497	0.2815	-0.8725	0.7043
2.6	-0.3261	0.371	-0.8269	0.6045
2.61	-0.4899	0.4397	-0.8199	0.5755
2.62	-0.4199	0.5668	-0.6667	0.7278
2.63	-0.4512	0.6547	-0.5766	0.7076
2.64	-0.4005	0.6937	-0.594	0.6487
2.65	-0.4226	0.6693	-0.73	0.5837
2.66	-0.2308	0.5702	-0.7126	0.3175
2.67	-0.1996	0.4095	-0.7879	0.1252
2.68	-0.2232	0.2655	-0.9607	-0.0601
2.69	-0.2246	0.3037	-0.8818	-0.2047
2.7	-0.1095	0.2137	-0.7721	-0.2542
2.71	0.0211	0.1741	-0.701	-0.2092
2.72	0.1604	0.2104	-0.6046	-0.0677
2.73	0.2196	0.1824	-0.6702	-0.0904
2.74	0.2559	0.1643	-0.7519	-0.0731
2.75	0.3298	0.3003	-0.8015	0.176
2.76	0.463	0.3739	-0.7816	0.4078
2.77	0.4303	0.2693	-0.8278	0.3473
2.78	0.2153	0.2524	-0.7711	0.2588
2.79	0.0215	0.2937	-0.7679	0.2618
2.8	-0.1509	0.2516	-0.5795	0.328
2.81	-0.1598	0.1325	-0.4294	0.3125
2.82	-0.0559	0.0958	-0.3877	0.1987
2.83	0.0198	0.3236	-0.4628	0.1935
2.84	-0.0482	0.5083	-0.5569	0.2065
2.85	-0.1079	0.7281	-0.4862	0.1878
2.86	-0.2053	0.8398	-0.475	0.2883
2.87	-0.3041	0.8694	-0.5065	0.2733
2.88	-0.3852	1.0139	-0.4692	0.2241
2.89	-0.6106	0.8902	-0.4685	0.1541
2.9	-0.7126	0.8378	-0.4389	0.176
2.91	-0.7145	0.8636	-0.5969	0.1943
2.92	-0.7221	0.8003	-0.4901	0.0862
2.93	-0.6234	0.8176	-0.4376	-0.0758
2.94	-0.4768	0.8535	-0.3811	-0.1201
2.95	-0.3216	0.8642	-0.2377	-0.0159
2.96	-0.2093	0.8439	-0.273	-0.1174
2.97	-0.1097	0.6944	-0.3135	-0.2148
2.98	0.0501	0.6236	-0.1993	-0.249
2.99	-0.0778	0.7261	-0.1025	-0.1858
	-0.0447	0.7578	-0.0015789	-0.2601
	0.1491	0.6492	-0.152	-0.3269
	0.2601	0.656	-0.2961	-0.2493
	0.1279	0.6686	-0.2732	-0.1191
	0.1297	0.6629	-0.3277	-0.1322
	0.1134	0.4539	-0.2404	-0.1136
	0.0901	0.4654	-0.2093	-0.1527
	0.0468	0.5363	-0.1153	-0.1822
	0.0185	0.6682	-0.2201	-0.1477
	-0.1156	0.7891	-0.2921	-0.1336
	-0.2012	0.863	-0.3867	-0.2432
	-0.3282	0.9761	-0.4187	-0.2575
	-0.3612	0.8919	-0.4427	-0.3395
	-0.4508	0.7098	-0.3446	-0.3145
	-0.5104	0.572	-0.1676	-0.3115
	-0.6156	0.4593	-0.0674	-0.303
	-0.5415	0.471	-0.1176	-0.1157
	-0.5251	0.4024	-0.0609	0.1316
	-0.4546	0.4342	-0.0687	0.3075
	-0.5419	0.4055	-0.046	0.3878
	-0.4941	0.2471	-0.0932	0.4981
	-0.4841	0.1924	-0.0879	0.5496
	-0.4517	0.155	-0.0988	0.5472
	-0.4042	0.1048	-0.0754	0.5818
	-0.4016	0.1272	0.0553	0.4038
	-0.4011	0.2153	0.1626	0.2662
	-0.3593	0.2415	0.3511	0.1758
	-0.4401	0.107	0.4598	0.0379
	-0.4092	-0.0137	0.5063	0.0114
	-0.3293	-0.0094678	0.2636	0.005962
	-0.1316	0.0452	0.1667	0.006373
	-0.0243	-0.0049571	0.1047	-0.1104
	0.0666	0.0913	0.0524	-0.0673
	0.00085691	0.1026	-0.1721	-0.0033953
	-0.0154	0.1578	-0.1523	0.0022083
	-0.0565	0.1531	-0.1773	-0.01
	-0.1524	0.1561	-0.2372	0.0079723
	-0.1817	0.0897	-0.326	-0.0212
	-0.3043	0.0075038	-0.361	-0.0469
	-0.3747	0.068	-0.374	0.0453
	-0.4848	0.2161	-0.3228	0.0947
	-0.6141	0.2773	-0.2195	0.2057
	-0.6694	0.4253	-0.048	0.2609
	-0.6356	0.5837	0.007955	0.3153
	-0.6978	0.5949	0.00069289	0.4205
	-0.796	0.4121	-0.135	0.5315
	-0.7821	0.3666	-0.0796	0.5303
	-0.5383	0.402	-0.0431	0.3156
	-0.1916	0.5172	-0.0796	0.1747
	-0.065	0.5406	-0.0666	0.1532
	-0.091	0.4643	-0.1661	0.0722
	-0.1356	0.4262	-0.1074	-0.0242
	-0.1171	0.4646	-0.0653	-0.1262
	-0.1166	0.4952	-0.0594	-0.0377
	-0.1597	0.6374	-0.0019997	-0.0633
	-0.1723	0.8037	-0.0769	0.013
	-0.2128	0.788	-0.2793	0.0613
	-0.2118	0.6058	-0.2848	0.1337
	-0.0761	0.5386	-0.1003	0.2736
	0.0090149	0.57	0.0183	0.3345
	0.1636	0.5608	-0.0718	0.25
	0.2021	0.4151	-0.3127	0.0361
	0.2498	0.489	-0.4166	-0.0368
	0.3487	0.5851	-0.4623	-0.1201
	0.4089	0.7294	-0.3038	-0.1131
	0.361	0.9702	-0.1792	-0.086
	0.1137	1.0378	-0.3152	-0.2172
	-0.0761	1.0548	-0.4428	-0.1763
	-0.14	1.0127	-0.4326	-0.1297
	-0.1437	0.9867	-0.3054	0.006195
	-0.2077	1.0783	-0.271	-0.0176
	-0.2569	1.1287	-0.2468	-0.1944
	-0.3284	1.0999	-0.252	-0.2497
	-0.371	1.1036	-0.2955	-0.213
	-0.1904	0.9971	-0.4164	-0.0822
	-0.1374	0.8822	-0.5096	-0.1315
	-0.2093	0.8677	-0.4927	-0.1604
	-0.2579	0.8891	-0.5313	-0.3559
	-0.2324	0.7883	-0.5383	-0.4549
	-0.2536	0.671	-0.5731	-0.4419
	-0.2092	0.6641	-0.6293	-0.4939
	-0.1847	0.7386	-0.7264	-0.3911
	-0.1394	0.6796	-0.6439	-0.3609
	-0.0555	0.741	-0.5184	-0.3619
	-0.0502	0.8257	-0.5507	-0.4697
	-0.0845	0.8035	-0.6957	-0.5491
	0.0081477	0.7105	-0.6134	-0.5632
	-0.0054615	0.7171	-0.5825	-0.531
	-0.0595	0.6494	-0.6478	-0.4715
	-0.1123	0.5849	-0.5422	-0.4011
	-0.0626	0.5199	-0.4802	-0.5381
	0.1008	0.399	-0.4871	-0.6911
	0.2668	0.3188	-0.6594	-0.6911
	0.3062	0.3583	-0.6165	-0.6105
	0.2789	0.2158	-0.5091	-0.6552
	0.3145	0.0691	-0.3325	-0.6472
	0.4416	0.0394	-0.2498	-0.5887
	0.4099	0.021	-0.3129	-0.6192
	0.4963	0.0374	-0.3664	-0.5477
	0.572	0.0187	-0.3144	-0.5
	0.6537	0.14	-0.1907	-0.412
	0.7983	0.2498	-0.201	-0.3864
	0.8082	0.3137	-0.213	-0.3523
	0.7928	0.2018	-0.1937	-0.2989
	0.6549	0.2073	-0.0777	-0.2643
	0.5611	0.2093	-0.0803	-0.1527
	0.5267	0.3329	-0.1386	-0.2307
	0.4981	0.4717	-0.2015	-0.1759
	0.4344	0.4757	-0.2507	-0.1915
	0.3487	0.5193	-0.3203	-0.3432
	0.3257	0.6224	-0.3041	-0.5521
	0.4034	0.5234	-0.3265	-0.6459
	0.4817	0.4582	-0.4631	-0.6245
	0.5676	0.3591	-0.4899	-0.6294
	0.518	0.3762	-0.6258	-0.5439
	0.4099	0.3433	-0.7912	-0.4846
	0.3369	0.2145	-0.8421	-0.4958
	0.2357	0.1039	-0.8665	-0.4887
	0.2157	0.1204	-0.9092	-0.3719
	0.2247	0.2305	-0.8198	-0.216
	0.3944	0.2755	-0.6207	-0.2805
	0.4445	0.2814	-0.5266	-0.4222
	0.4596	0.2182	-0.5733	-0.449
	0.485	0.1933	-0.552	-0.3569
	0.3449	0.1229	-0.328	-0.2992
	0.1957	-0.0405	-0.2194	-0.2812
	0.276	-0.0678	-0.1752	-0.3077
	0.3407	-0.0422	-0.284	-0.297
	0.3478	-0.0788	-0.2942	-0.2885
	0.261	0.0090138	-0.4288	-0.2012
	0.4255	0.0726	-0.5382	-0.4081
	0.476	0.1003	-0.4923	-0.5228
	0.3671	0.1096	-0.3913	-0.3737
	0.4293	0.1373	-0.4395	-0.3889
	0.5087	0.1248	-0.5402	-0.4505
	0.4691	0.0913	-0.5761	-0.5101
	0.4427	-0.0337	-0.6214	-0.443
	0.4915	-0.1564	-0.665	-0.3894
	0.5097	-0.2026	-0.5604	-0.3838
	0.3464	-0.1181	-0.3732	-0.2982
	0.5337	-0.1046	-0.4609	-0.3599
	0.4936	-0.1627	-0.6017	-0.4902
	0.3963	-0.2593	-0.5713	-0.43
	0.3084	-0.2188	-0.5647	-0.344
	0.375	-0.0943	-0.5623	-0.2478
	0.3641	-0.0304	-0.6085	-0.1649
	0.3636	-0.0956	-0.5764	-0.2629
	0.3242	-0.0331	-0.4451	-0.31
	0.1825	-0.1429	-0.3872	-0.3619
	0.1345	-0.179	-0.2657	-0.4623
	0.0635	-0.2173	-0.2156	-0.3909
	0.1001	-0.2858	-0.0778	-0.4629
	0.3008	-0.364	0.0152	-0.4174
	0.3695	-0.311	0.0228	-0.4353
	0.4112	-0.1545	-0.0834	-0.4125
	0.4051	-0.2	-0.1066	-0.4629
	0.3033	-0.1551	-0.077	-0.362
	0.3131	0.0092458	-0.0803	-0.3435
	0.4461	0.09	-0.0637	-0.4178
	0.4495	0.1248	0.0936	-0.4234
	0.3697	0.1341	0.1618	-0.3226
	0.375	0.0594	0.0125	-0.2722
	0.4494	0.027	-0.0407	-0.272
	0.535	0.0073905	-0.0846	-0.1846
	0.5933	0.0497	-0.1591	-0.1548
	0.5891	0.0216	-0.0958	-0.3049
	0.5026	-0.0602	-0.0546	-0.3484
	0.4915	-0.0837	-0.2409	-0.2762
	0.5096	-0.063	-0.2694	-0.2719
	0.49	-0.2185	-0.312	-0.4117
	0.3462	-0.2465	-0.3558	-0.4095
	0.3216	-0.1175	-0.4628	-0.3887
	0.3159	0.0235	-0.6328	-0.3998
	0.2732	0.0547	-0.6847	-0.3851
	0.2681	-0.0546	-0.6789	-0.2687
	0.276	-0.1124	-0.7703	-0.2897
	0.3262	-0.0528	-0.9133	-0.3489
	0.3751	-0.008569	-0.899	-0.3687
	0.4453	0.0091916	-0.8737	-0.356
	0.4964	-0.0637	-0.9667	-0.5124
	0.477	-0.1245	-0.9394	-0.3834
	0.4969	-0.137	-0.8899	-0.1998
	0.6367	0.048	-0.8609	-0.1504
	0.6165	0.2266	-0.9459	-0.2132
	0.6931	0.1912	-0.986	-0.096
	0.8046	0.1389	-0.9115	-0.0731
	0.7997	0.1906	-0.8944	-0.0693
	0.6541	0.2642	-1.0359	-0.1034
	0.5391	0.2901	-0.9719	-0.0947
	0.5285	0.3095	-0.8669	0.0766
	0.4351	0.5107	-0.8128	0.1641
	0.3479	0.606	-0.6162	0.2876
	0.3346	0.5668	-0.4373	0.3766
	0.2172	0.6833	-0.3766	0.3195
	0.2444	0.6851	-0.3072	0.3219
	0.3128	0.6316	-0.3765	0.0785
	0.4586	0.6255	-0.254	0.1782
	0.3982	0.3627	-0.1168	0.1192
	0.3308	0.2218	-0.1594	0.0128
	0.3985	0.1368	-0.165	0.0056638
	0.5448	0.2037	-0.1276	0.1729
	0.6883	0.1912	-0.0662	0.1087
	0.6704	0.175	-0.1294	0.0562
	0.796	0.2306	-0.213	-0.0593
	0.8205	0.3553	-0.1844	-0.0655
	0.8928	0.4155	-0.1476	0.0093361
	0.8252	0.3387	-0.121	0.0602
	0.7412	0.1535	-0.2224	0.0141
	0.6242	-0.0425	-0.3264	-0.1213
	0.551	0.0212	-0.2909	-0.1778
	0.4105	0.1888	-0.3089	-0.0883
	0.4104	0.1847	-0.3	-0.0688
	0.3385	0.1614	-0.307	0.0823
	0.2805	0.1083	-0.4308	0.2199
	0.2701	0.1237	-0.3695	0.261
	0.1537	0.1465	-0.246	0.1438
	0.056	0.1553	-0.2525	-0.0893
	-0.1137	0.2654	-0.2432	-0.2211
	-0.0886	0.3662	-0.1538	-0.2758
	-0.0867	0.3122	-0.1345	-0.1311
	-0.164	0.3712	-0.0899	-0.0347
	-0.1469	0.3482	-0.1223	0.0162
	-0.1068	0.2503	-0.1076	-0.00056169
	-0.1532	0.2154	-0.1325	-0.1531
	0.0359	0.239	-0.1263	-0.3858
	0.0741	0.2307	-0.0804	-0.3517
	0.0462	0.2762	-0.1164	-0.3212
	0.0643	0.2297	-0.17	-0.2571
	-0.0417	0.2016	-0.116	-0.2925
	-0.0307	0.2129	-0.0889	-0.35
	0.0203	0.2156	-0.0464	-0.3869
	-0.082	0.3173	-0.0048166	-0.4781
	-0.0851	0.3564	0.019	-0.4749
	0.0057533	0.359	-0.0877	-0.4117
	0.1333	0.3472	-0.063	-0.4275
	0.1813	0.2849	-0.0751	-0.3511
	0.2827	0.2867	-0.168	-0.2917
	0.4019	0.1996	-0.1402	-0.2563
	0.5645	0.0876	-0.3299	-0.3271
	0.6661	-0.0652	-0.5021	-0.4776
	0.5425	-0.0694	-0.5842	-0.5785
	0.4385	0.0237	-0.479	-0.6029
	0.294	-0.0084514	-0.5055	-0.6494
	0.1105	-0.0219	-0.4464	-0.726
	0.0207	-0.0109	-0.4595	-0.7593
	0.0080385	-0.0778	-0.4966	-0.8491
	0.1186	-0.0136	-0.4194	-0.887
	0.1674	-0.0568	-0.3678	-0.7703
	0.2504	-0.097	-0.3604	-0.64
	0.0757	-0.0469	-0.0809	-0.7134
	-0.1616	0.0046298	0.1282	-0.7998
	-0.1845	-0.0251	0.138	-0.9097
	-0.1457	-0.1108	0.2183	-0.8542
	-0.1335	-0.0172	0.3777	-0.7409
	-0.1269	0.0405	0.4447	-0.628
	-0.1985	0.0126	0.4678	-0.4956
	-0.2118	0.0243	0.4186	-0.3996
	-0.102	0.0536	0.4464	-0.4744
	-0.189	0.1733	0.4767	-0.5433
	-0.1179	0.2751	0.3318	-0.4742
	0.0966	0.272	0.2742	-0.5216
	0.026	0.3353	0.2909	-0.484
	-0.0913	0.3691	0.2567	-0.4156
	-0.0502	0.4063	0.2218	-0.4348
	0.0354	0.2759	0.235	-0.3412
	-0.0238	0.169	0.194	-0.2493
	0.0103	0.144	0.1263	-0.2207
	0.002584	0.0991	0.1481	-0.3303
	-0.1276	0.0946	0.1309	-0.5117
	-0.1395	0.1696	-0.0203	-0.5708
	-0.1923	0.2537	-0.1463	-0.6796
	-0.3083	0.2423	-0.0106	-0.8032
	-0.3444	0.1448	0.0097434	-0.8809
	-0.4367	0.1326	-0.0836	-0.8704
	-0.5022	0.2301	-0.2108	-0.9099
	-0.4408	0.2072	-0.3297	-0.8772
	-0.3867	0.3201	-0.4115	-0.7077
	-0.3398	0.316	-0.3906	-0.7568
	-0.3073	0.244	-0.3149	-0.6769
	-0.3301	0.2541	-0.3995	-0.7677
	-0.2853	0.2407	-0.5462	-0.8293
	-0.2821	0.2184	-0.5227	-0.7203
	-0.2829	0.3221	-0.5243	-0.7248
	-0.3792	0.2371	-0.6201	-0.7662
	-0.4204	-0.0067806	-0.6532	-0.6367
	-0.4536	-0.1441	-0.7103	-0.4947
	-0.6065	-0.163	-0.7169	-0.4691
	-0.6463	-0.0855	-0.634	-0.4904
	-0.6603	-0.0372	-0.6662	-0.4935
	-0.7208	0.0462	-0.6689	-0.3661
	-0.7099	0.2187	-0.5087	-0.3296
	-0.6326	0.2997	-0.403	-0.2506
	-0.4326	0.3523	-0.3631	-0.0847
	-0.3634	0.2071	-0.2822	0.0214
	-0.3667	-0.0097899	-0.2006	0.2683
	-0.4019	0.0165	-0.0835	0.3552
	-0.3518	-0.03	-0.1009	0.3937
	-0.4709	-0.1002	-0.0662	0.4508
	-0.5489	-0.1227	0.0551	0.367
	-0.3975	-0.1775	0.0965	0.4013
	-0.1729	-0.1489	0.1387	0.3796
