# Supplementary material for: Neocortical Rebound Depolarization Enhances Visual Perception
Source: PLoS Biol. 2015 Aug 14;13(8):e1002231. doi: 10.1371/journal.pbio.1002231 (PMC4537103; doi:10.1371/journal.pbio.1002231)
Supplement: S9 Data — Excel spreadsheet containing the underlying numerical data for S4 Fig. Individual values used to plot S4A–S4C Fig are contained. (XLSX) [file pbio.1002231.s009.xlsx]

## Sheet: Sheet1
S4 Fig.
S4 Fig.A					S4 Fig.B				S4 Fig.C
Early		Late			Cell 1				OSI
Rate (Hz)	OSI	Rate (Hz)	OSI		Orientation	Spike	Subthreshold		Subthreshold	Spike
0.509	0.8089	0.7148	0.7143		-90	0.7137	0.4783		0.0914	0.1935
3.1731	0.2735	0.3828	0.1323		-45	0.7067	0.6087		0.0493	0.7028
1.1538	0.4374	0.3229	0.7212		0	1	1		0.1232	0.1007
0.5769	0.5376	0.2227	0.1227		45	0.7554	0.6087		0.0161	0.2757
0.4167	1	0.2227	0.314		90	0.7137	0.4783		0.1186	0.2259
0.5729	0.6098	0.2589	0.2281						0.0161	0.2826
0.575	0.2003	0.5417	0.0188						0.1734	0.1145
1.25	0.2703	0.2969	0.2396						0.1099	0.0965
1.0417	0.7634	0.1273	0.1484						0.0841	0.1829
2.3333	0.2404	0.3299	0.1004						0.3329	0.1687
0.9792	0.3567	0.2138	0.6519						0.1764	0.4472
		0.3021	0.1113						0.2026	0.2635
		0.0827	0.5422						0.5112	0.8498
		0.0859	0.7961						0.5095	0.6346
		0.5729	0.4174						0.0627	0.4392
		0.2422	0.3242						0.4726	0.1963
		0.8672	0.1299						0.5236	0.6468
		0.075	0.8498						1	0.4478
		0.3214	0.6346						0.2498	0.559
		0.3214	0.4392						0.327	0.4243
		0.2625	0.1963
		0.0875	0.6468
		0.3047	0.4478
		0.05	0.559
		0.125	0.4243
		0.1161	0.1935
		0.3864	0.7028
		0.4648	0.1007
		0.0563	0.2757
		0.0875	0.2259
		0.1371	0.2826
		0.4625	0.1145
		0.2938	0.0965
		0.6062	0.1829
		0.7938	0.1687
		0.0156	0.4472
		0.0375	0.2635
