# Supplementary material for: Neocortical Rebound Depolarization Enhances Visual Perception
Source: PLoS Biol. 2015 Aug 14;13(8):e1002231. doi: 10.1371/journal.pbio.1002231 (PMC4537103; doi:10.1371/journal.pbio.1002231)
Supplement: S10 Data — Excel spreadsheet containing the underlying numerical data for S5 Fig. Raw and mean recording traces used in S5C and S5E Fig, individual values used to plot means ± SEMs of S5B and S5E Fig and individual values used to plot S5F and S5G Fig are contained. (XLSX) [file pbio.1002231.s010.xlsx]

## Sheet: Sheet1
Figure S5
S5 Fig.B			S5 Fig.C					S5 Fig.E																													S5 Fig.F			S5 Fig.G
																																								OSI
			Cell attached		Ca imaging			Orientation 1						Orientation 2						Orientation 3						Orientation 4						Orientation tuning					Orientation			Patch-clamp	Ca imaging
# of spikes	∆F/F		Time (s)	mV	Time (s)	∆F/F		Time (s)	Trial 1	Trial 2	Trial 3	Mean		Time (s)	Trial 1	Trial 2	Trial 3	Mean		Time (s)	Trial 1	Trial 2	Trial 3	Mean		Time (s)	Trial 1	Trial 2	Trial 3	Mean		orientation1	orientation 2	orientation 3	orientation 4		90	25.6966		0	0.0142
1	3.9494		0	-0.6104	0	1.2582		-2.4	0.2195	0.6222	1.0881	1.0578		-2.4	0.7224	1.3966	0.4062	1.1063		-2.4	-1.3734	0.8693	2.1363	0.5618		-2.4	-0.4757	1.9656	0.6391	1.2781		0.0155	-0.3889	0.4328	-0.2897		45	23.5294		0.0816	0.0195
1	1.079		0.0005	0.8545	0.12	1.281		-2.2	0.5828	0.6387	0.9853	1.0598		-2.2	0.6099	1.099	0.3493	1.1169		-2.2	6.0666	-0.2074	1.9638	1.3113		-2.2	0.3981	1.106	0.2764	1.1691		-0.4371	0.3434	-0.0922	-0.142		0	27.5542		0.0965	0.0281
3	5.1462		0.001	3.2959	0.24	0.6		-2	0.526	0.7708	0.6981	0.8876		-2	0.6849	0.9845	0.5125	0.8944		-2	0.8668	-0.9459	1.4466	0.6104		-2	0.3398	0.745	0.6494	1.1887		0.6533	-0.1277	0.1446	0.5114		-45	23.2198		0.1004	0.0299
1	2.1261		0.0015	0.2441	0.36	0.85		-1.8	1.071	0.8741	0.6796	0.9834		-1.8	0.6755	0.8395	0.6378	0.9056		-1.8	1.4267	-0.2074	1.3603	0.9025		-1.8	0.4369	-0.0287	0.4732	1.036		-0.0953	-0.1828	1.1877	-0.2104					0.1007	0.0305
1	1.8699		0.002	0.4272	0.48	0.42		-1.6	0.8439	1.0392	0.8028	0.8514		-1.6	0.5911	0.8281	0.9275	0.8914		-1.6	-0.1733	-0.4794	1.2741	0.7356		-1.6	0.8738	0.0056902	0.8566	0.9803		-0.1385	0.0354	8.8084	6.4122					0.1145	0.035
1	1.7305		0.0025	-1.648	0.6	0.55		-1.4	1.1958	1.1425	1.1723	1.0197		-1.4	1.0508	1.0227	0.9987	0.9221		-1.4	-0.0533	0.4536	1.0873	0.9051		-1.4	1.1456	0.023	0.6494	0.8584		0.9965	0.8862	5.9844	0.7926					0.1227	0.0392
1	2.8689		0.003	-0.3662	0.72	0.5988		-1.2	0.8553	1.2168	1.2893	0.9524		-1.2	1.1165	1.0112	1.2615	1.0425		-1.2	-0.6534	0.4146	0.8003	0.8701		-1.2	1.4272	0.6246	0.9189	0.7934		1.2409	-0.4166	2.3274	-0.7121					0.1299	0.0412
1	0.7313		0.0035	0.3662	0.84	0.432		-1	1.1504	1.2581	1.2154	1.1079		-1	1.4355	1.1145	1.379	0.9226		-1	0.2266	2.0473	0.139	1.1134		-1	1.5728	0.745	1.1157	0.8912		0.1967	0.3638	3.0715	0.5108					0.1323	0.0414
1	6.2192		0.004	1.2207	0.96	0.31		-0.8	1.0369	1.2044	0.9813	1.0642		-0.8	1.4543	1.024	1.4966	1.0994		-0.8	0.7067	1.7753	-0.0047719	1.1427		-0.8	1.4563	1.4842	1.437	0.8036		0.6496	3.0756	-0.5238	2.5551					0.1687	0.0453
4	4.7947		0.0045	1.2207	1.08	0.622		-0.6	1.5024	1.1383	0.8481	1.087		-0.6	1.1822	0.9792	1.4662	0.9662		-0.6	1.5467	3.1358	0.0384	1.3352		-0.6	1.4951	1.3123	1.7168	1.0045		0.4932	-0.6915	1.1666	0.1648					0.1829	0.057
1	2.8485		0.005	-0.3052	1.2	0.135		-0.4	1.4116	1.0434	1.0556	0.9798		-0.4	1.3511	0.9804	1.2918	1.1171		-0.4	1.9066	2.3583	0.5702	1.2265		-0.4	1.6019	2.1891	1.7168	0.9091		-0.1211	-0.5484	-0.6668	-0.0726					0.1928	0.0604
2	3.915		0.0055	-0.3662	1.32	0.111		-0.2	1.6046	1.0516	1.1841	0.9489		-0.2	1.1259	0.7203	1.2728	1.0155		-0.2	1.5066	2.786	1.1884	1.2854		-0.2	1.7282	1.828	1.5509	1.0876		0.2217	0.2157	1.7667	-0.0192					0.1935	0.0617
1	3.4045		0.006	2.2583	1.44	0.524		0	1.1391	1.0392	1.3666	0.8145		0	1.4824	0.6054	1.2122	0.976		0	1.7466	2.786	1.936	1.2715		0	2.2039	2.1032	1.5198	0.9938										0.2259	0.0619
1	2.2773		0.0065	-1.5259	1.56	0.35		0.2	1.1758	1.0681	1.1759	0.8398		0.2	1.4543	0.364	1.4132	0.9984		0.2	2.0666	2.6693	2.4391	1.3644		0.2	2.2913	1.914	1.4162	1.1112										0.2281	0.0625
1	1.9834		0.007	-2.4414	1.68	0.25		0.4	1.156	0.9897	0.8594	0.9078		0.4	1.4261	0.41	1.5459	1.1259		0.4	3.4267	3.6412	2.971	1.6912		0.4	2.9709	1.7078	1.6649	1.0454										0.2396	0.0648
1	1.5412		0.0075	-2.6856	1.8	0.2349		0.6	1.4802	1.1259	0.841	1.1032		0.6	1.2385	0.7089	1.7999	1.2708		0.6	5.3867	3.2913	3.3017	1.8797		0.6	2.9029	2.1203	1.6442	1.0931										0.2404	0.0653
1	2.3904		0.008	-1.3428	1.92	0.7875		0.8	2.1213	1.287	0.5642	1.2928		0.8	1.0321	1.1341	1.8265	1.4323		0.8	7.6667	4.8462	3.7042	2.4656		0.8	3.5825	2.7048	1.7168	1.2749										0.2635	0.0663
1	0.4011		0.0085	4.9439	2.04	1.1509		1	2.4951	1.6504	1.0934	1.4153		1	0.9664	1.7204	1.8568	1.4436		1	10.7866	6.0124	4.0205	2.8926		1	3.3107	3.3066	1.7064	1.4705										0.2757	0.0663
1	1.4562		0.009	0.6714	2.16	1.4536		1.2	3.0726	1.8692	1.315	1.5116		1.2	1.0977	1.8583	1.582	1.4592		1.2	12.1866	7.7619	4.4231	3.4278		1.2	3.8835	4.5272	1.2815	1.8779										0.2826	0.0676
1	2.4489		0.0095	-1.5259	2.28	1.4983		1.4	3.3331	1.8608	2.1089	1.5607		1.4	1.2666	1.8928	1.3868	1.387		1.4	13.2665	9.4724	4.7393	3.6831		1.4	3.4757	4.3725	1.5509	2.0556										0.314	0.0747
1	1.7335		0.01	0.7935	2.4	1.3685		1.6	3.2652	1.7441	2.4043	1.633		1.6	1.6794	1.41	1.1239	1.1865		1.6	12.1866	10.0166	4.9405	3.7394		1.6	3.9321	5.129	0.9914	2.2606										0.3242	0.0764
1	3.0601		0.0105	-0.1831	2.52	1.9129		1.8	3.084	1.5195	2.4289	1.5616		1.8	1.7075	1.3641	1.0646	1.0881		1.8	11.5066	9.7444	4.8831	3.6469		1.8	3.3107	4.51	1.4473	2.2029										0.3567	0.0776
1	2.7734		0.011	-1.709	2.64	2.3666		2	2.2233	1.4949	2.3366	1.5184		2	1.8202	0.9158	0.9588	0.8917		2	10.7065	9.1614	4.6818	3.4265		2	3.4272	4.235	1.2401	2.1874										0.4174	0.0785
1	1.6795		0.0115	0.5493	2.76	3.3192		2.2	1.4532	1.4302	2.0719	1.2404		2.2	1.3511	1.2146	0.9739	1.0279		2.2	10.5465	6.7899	3.9917	3.1554		2.2	2.7573	3.5645	1.6546	2.0976										0.4472	0.0811
3	4.3645		0.012	0.061	2.88	3.6368		2.4	0.9663	1.4533	2.1223	1.1875		2.4	1.1916	0.7433	0.8832	1.0374		2.4	10.2266	6.0902	3.1292	2.8324		2.4	3.0485	2.9283	1.7271	2.1433										0.5422	0.0827
3	4.3405		0.0125	-1.5869	3	4.0451		2.6	0.6493	1.3683	2.1342	1.0212		2.6	0.8069	0.7778	0.8189	1.2724		2.6	9.7866	3.991	2.4247	2.5913		2.6	2.8058	2.8081	1.7064	2.1047										0.641	0.0833
2	4.7488		0.013	-2.6856	3.12	3.7729		2.8	1.023	1.2189	2.0737	1.0229		2.8	0.9945	0.3295	0.6413	1.1188		2.8	8.9066	3.7967	1.7204	2.3277		2.8	3.3495	2.3094	1.6649	2.1013										0.6519	0.0839
1	1.9513		0.0135	-3.6621	3.24	3.7956		3	1.1928	1.0996	1.7454	0.9011		3	1.2572	0.4064	0.5846	1.2486		3	8.1067	3.408	1.2171	2.1908		3	3.1456	2.447	1.3191	1.9581										0.6643	0.0874
2	1.8583		0.014	-2.8687	3.36	3.3185		3.2	1.3513	0.9983	1.3075	0.8631		3.2	1.6513	0.441	0.5316	1.0382		3.2	6.7466	3.4468	0.5847	1.9638		3.2	3.4272	1.9313	1.0184	1.6719										0.7028	0.0875
1	2.2855		0.0145	-0.3052	3.48	3.3288		3.4	1.4532	0.9943	0.9744	0.8222		3.4	1.9515	0.5215	0.5619	1.1324		3.4	6.5865	3.8745	-0.0335	1.8204		3.4	2.8738	1.6045	0.8217	1.4561										0.7961	0.0928
1	3.5568		0.015	-1.8921	3.6	3.1667		3.6	1.0414	1.0389	0.7031	0.8588		3.6	2.1298	0.464	0.6035	0.9652		3.6	4.7067	3.6412	-0.3211	1.6314		3.6	2.7961	1.2607	0.5935	1.1552											0.0941
2	4.7734		0.0155	0.3662	3.72	3.6923		3.8	1.2292	1.1321	0.7484	0.7913		3.8	2.0453	0.5215	0.5506	1.0772		3.8	5.3065	3.7967	0.0958	1.5476		3.8	2.2913	1.0372	0.5832	1.0551											0.0948
1	2.2201		0.016	-2.8076	3.84	4.1416		4	0.8515	1.4117	0.8616	0.8581		4	1.8389	0.3375	0.5581	0.8977		4	3.5467	3.991	0.8146	1.575		4	2.1651	1.4155	0.107	0.9965											0.0953
1	3.2746		0.0165	1.4038	3.96	4.6375		4.2	0.9532	1.5495	1.0738	0.7534		4.2	1.4224	0.533	0.5241	1.1155		4.2	4.5865	4.0687	1.4472	1.6555		4.2	1.9418	1.6045	0.2726	0.997											0.0997
1	2.9985		0.017	2.3193	4.08	5.0215		4.4	0.6976	1.7846	1.163	0.8425		4.4	1.1598	0.5215	0.5891	0.8716		4.4	3.0666	4.0687	1.6197	1.6826		4.4	1.835	1.8453	-0.0483	1.0261											0.101
2	2.9865		0.0175	-0.3662	4.2	4.9763		4.6	0.7626	1.6751	1.0881	0.92		4.6	0.859	0.8666	0.5192	1.0225		4.6	3.9467	3.68	1.289	1.664		4.6	1.4951	2.361	0.3451	1.0572											0.1012
1	2.5733		0.018	-0.7324	4.32	4.9311		4.8	0.6361	1.5738	1.1023	1.0383		4.8	0.7955	0.9241	0.5021	0.6842		4.8	2.8665	2.747	1.1884	1.4663		4.8	1.3107	1.3811	0.4797	1.0583											0.1027
2	3.0074		0.0185	-5.249	4.44	4.4784		5	0.6937	1.3914	0.8443	1.1982		5	0.6356	1.0506	0.4113	0.7443		5	3.5865	2.436	0.714	1.3527		5	0.8447	1.7937	0.4487	1.1655											0.1035
2	5.1021		0.019	0.9766	4.56	4.3203		5.2	0.6369	1.2374	1.2115	1.2241		5.2	0.5604	0.9932	0.4038	0.6524		5.2	2.9066	2.2418	1.0447	1.1865		5.2	0.5437	0.5387	0.5074	1.2162											0.1072
1	1.1771		0.0195	1.2207	4.68	4.0042		5.4	1.0463	1.1778	1.1306	1.3737		5.4	0.3174	0.9471	0.479	0.8355		5.4	4.0666	3.097	0.599	1.2852		5.4	0.3689	1.5186	-0.1139	1.4456											0.1074
2	5.2812		0.02	-0.9766	4.8	3.7784		5.6	1.2283	1.0027	1.5018	1.3552		5.6	0.4168	0.8091	0.5129	0.9692		5.6	3.8665	2.5915	1.1453	1.3082		5.6	0.0485	1.5014	0.1589	1.543											0.1077
1	3.2568		0.0205	-1.1597	4.92	3.4849		5.8	1.4217	0.8855	1.4395	1.3204		5.8	0.3636	0.7285	0.525	0.9784		5.8	4.7466	3.1358	1.0015	1.4046		5.8	0.3495	2.7908	0.0621	1.7484											0.1094
3	2.6131		0.021	0.3052	5.04	3.1687		6	1.1146	0.7374	1.7856	1.2231		6	0.5962	0.464	0.3181	0.9159		6	4.6667	1.3865	1.8353	1.3675		6	0.301	3.0251	0.5493	1.7025											0.1115
2	2.9422		0.0215	-0.5493	5.16	3.0333		6.2	1.0577	0.7313	1.8542	1.1144		6.2	0.5183	0.3145	0.2591	0.844		6.2	4.5467	2.0473	1.6772	1.3208		6.2	0.5437	2.7395	1.069	1.7556											0.1124
2	3.1208		0.022	-1.3428	5.28	3.2139		6.4	0.8416	0.833	1.9914	1.0543		6.4	0.5276	0.0959	0.1064	0.8589		6.4	3.9467	0.8423	1.7204	1.2149		6.4	0.4952	1.9408	1.3694	1.5079											0.1132
1	2.3308		0.0225	-2.9907	5.4	3.801		6.6	1.2511	0.8653	1.9727	1.1554		6.6	0.4282	0.1074	0.0726	1.0568		6.6	2.9467	2.2418	1.6341	1.1957		6.6	0.1456	1.8893	2.0012	1.6163											0.1154
2	2.1275		0.023	-1.5259	5.52	4.2526		6.8	1.3876	0.9943	1.9228	1.2193		6.8	0.4095	0.2109	0.0426	1.0922		6.8	2.6266	1.7363	1.6341	1.258		6.8	0.3592	2.2319	1.5635	1.342											0.1163
1	1.827		0.0235	-2.9297	5.64	4.7268		7	1.7742	0.9419	1.7295	1.468		7	0.549	0.2799	-0.04	1.2124		7	1.6667	2.9803	2.1948	1.3932		7	0.0583	3.2593	1.8762	1.4599											0.1169
1	1.0304		0.024	-3.479	5.76	4.8848		7.2	2.0472	0.8814	1.8542	1.5543		7.2	0.428	0.464	-0.0062647	1.0369		7.2	2.3867	3.408	2.6692	1.6922		7.2	1	3.5846	1.5531	1.2822											0.1174
1	1.8505		0.0245	-0.4272	5.88	4.8171		7.4	2.468	0.6879	1.7482	1.7165		7.4	0.3099	0.4065	-0.0363	0.952		7.4	1.9867	4.2632	2.8704	1.7915		7.4	1.0097	3.3792	1.6886	1.3628											0.1178
1	0.7067		0.025	0.061	6	4.5236		7.6	2.5818	0.5348	1.8605	1.7242		7.6	0.282	0.4985	0.035	0.8944		7.6	3.1866	4.5352	2.8273	1.985		7.6	1.8544	2.7284	1.6468	1.369											0.118
1	1.7145		0.0255	-0.8545	6.12	4.1623		7.8	2.7523	0.4138	1.6172	1.6514		7.8	0.2449	0.4295	0.0951	0.8432		7.8	2.2505	4.2632	2.7554	1.7963		7.8	1.5168	2.3579	1.3237	1.3871											0.118
6	4.7744		0.026	0.4883	6.24	3.4849		8	2.2065	0.4179	1.6921	1.6891		8	0.375	0.3375	0.1889	0.9517		8	2.6901	3.2624	2.3529	1.7836		8	1.7981	2.9349	1.282	1.4532											0.1197
1	3.2521		0.0265	-1.8921	6.36	3.2816		8.2	2.2633	0.4058	1.6547	1.6304		8.2	0.3192	0.3029	0.3466	0.9699		8.2	1.6114	2.0165	2.2378	1.4828		8.2	1.8369	3.2921	0.8026	1.4234											0.1239
3	5.3691		0.027	-2.7466	6.48	2.83			1.6946	0.4662	1.5362	1.8185			0.1612	0.3489	0.523	1.0288			1.931	1.2264	1.0015	1.4496			2.0116	3.7993	1.1373	1.462											0.1241
1	3.7964		0.0275	-0.9766	6.6	2.83																																			0.1262
1	4.0018		0.028	-2.0142	6.72	2.6268																																			0.1278
1	2.0218		0.0285	2.7466	6.84	2.2169																																			0.1282
1	2.9992		0.029	-0.9155	6.96	2.2845																																			0.1301
1	2.5371		0.0295	-0.1831	7.08	1.8851																																			0.1318
1	2.0004		0.03	-1.648	7.2	1.9977																																			0.1336
2	3.6034		0.0305	0.1221	7.32	1.795																																			0.1346
1	2.961		0.031	-0.6714	7.44	2.3808																																			0.1358
2	3.5348		0.0315	-2.5635	7.56	2.7413																																			0.1378
1	1.7276		0.032	0.1221	7.68	3.5188																																			0.1385
1	2.0441		0.0325	0.7324	7.8	3.3162																																			0.1385
1	2.6687		0.033	-1.5869	7.92	3.4683																																			0.1403
1	0.8435		0.0335	-2.0142	8.04	2.7651																																			0.1408
2	1.6581		0.034	0.4272	8.16	2.5922																																			0.1423
1	1.7361		0.0345	-0.3662	8.28	2.0322																																			0.1426
3	2.3221		0.035	-1.0986	8.4	2.0018																																			0.1501
5	2.8135		0.0355	-0.061	8.52	1.3459																																			0.1502
1	1.1825		0.036	-4.3945	8.64	1.1675																																			0.1524
2	1.546		0.0365	1.2817	8.76	0.699																																			0.1545
6	3.2995		0.037	1.2207	8.88	0.699																																			0.155
8	3.3154		0.0375	0.3662	9	0.5428																																			0.1577
2	1.6673		0.038	1.1597	9.12	0.6846																																			0.1579
2	1.3897		0.0385	-6.7139	9.24	0.6476																																			0.16
3	3.2976		0.039	0.6714	9.36	0.6777																																			0.1629
1	1.045		0.0395	0.6104	9.48	0.671																																			0.164
2	1.1661		0.04	0.4883	9.6	0.6871																																			0.1641
2	1.371		0.0405	0.6714	9.72	0.6806																																			0.1644
3	2.3393		0.041	-0.5493	9.84	0.5465																																			0.1662
3	1.9983		0.0415	-1.2207	9.96	0.8687																																			0.1663
6	1.8188		0.042	-0.1831	10.08	0.9587																																			0.168
1	1.4124		0.0425	-1.0376	10.2	1.5281																																			0.168
2	1.2212		0.043	-0.061																																					0.1684
1	2.3157		0.0435	-0.2441																																					0.1698
2	3.5		0.044	-0.6104																																					0.171
7	4.3798		0.0445	-1.4648																																					0.1725
5	2.2988		0.045	-2.2583																																					0.1732
4	3.0613		0.0455	-1.4038																																					0.1736
1	1.2808		0.046	1.2207																																					0.174
5	1.5118		0.0465	-3.0518																																					0.1761
3	1.5496		0.047	-2.0142																																					0.1771
2	2.132		0.0475	-1.0986																																					0.1772
4	5.4625		0.048	-1.2207																																					0.1772
1	2.476		0.0485	5.3101																																					0.1775
7	6.4384		0.049	0.3052																																					0.1784
10	5.2816		0.0495	-0.9766																																					0.1807
9	5.7891		0.05	0.4883																																					0.1808
4	0.9541		0.0505	-0.3052																																					0.1821
1	11.4291		0.051	-1.0376																																					0.1824
4	12.8367		0.0515	0.2441																																					0.1834
5	6.1565		0.052	0.6104																																					0.1858
2	3.5081		0.0525	-0.6714																																					0.1869
2	3.9141		0.053	-0.3662																																					0.1871
1	1.4622		0.0535	-1.4038																																					0.1879
1	1.2373		0.054	-0.9766																																					0.1881
4	8.4745		0.0545	-0.7324																																					0.1887
1	1.6656		0.055	-0.5493																																					0.1889
1	1.8639		0.0555	-0.3052																																					0.1891
2	4.3691		0.056	-2.9907																																					0.1905
1	2.596		0.0565	0.8545																																					0.1917
1	1.7262		0.057	0.3052																																					0.1918
			0.0575	0.8545																																					0.1931
			0.058	2.6856																																					0.1933
			0.0585	-5.127																																					0.1941
			0.059	-1.2207																																					0.1988
			0.0595	-0.3662																																					0.1991
			0.06	-1.648																																					0.2004
			0.0605	-1.4038																																					0.201
			0.061	-1.2817																																					0.2026
			0.0615	-1.5259																																					0.2034
			0.062	0.5493																																					0.2057
			0.0625	-0.3662																																					0.2069
			0.063	0.061																																					0.2075
			0.0635	-2.0752																																					0.2076
			0.064	-1.709																																					0.2081
			0.0645	-0.9766																																					0.2094
			0.065	0.6714																																					0.2109
			0.0655	-1.77																																					0.2111
			0.066	-0.4272																																					0.2125
			0.0665	-2.5024																																					0.2126
			0.067	-2.4414																																					0.2126
			0.0675	0.3662																																					0.2132
			0.068	-0.9766																																					0.2139
			0.0685	6.958																																					0.2164
			0.069	2.3193																																					0.22
			0.0695	1.4038																																					0.2201
			0.07	-0.5493																																					0.2203
			0.0705	1.2207																																					0.2207
			0.071	2.6245																																					0.2209
			0.0715	2.0752																																					0.2224
			0.072	0.7324																																					0.2224
			0.0725	2.0142																																					0.2256
			0.073	0.2441																																					0.2259
			0.0735	0.061																																					0.2263
			0.074	0.7324																																					0.2264
			0.0745	0.9766																																					0.2272
			0.075	2.8687																																					0.2296
			0.0755	0.6714																																					0.2307
			0.076	-2.7466																																					0.2326
			0.0765	1.8311																																					0.2368
			0.077	3.6621																																					0.2376
			0.0775	0.9766																																					0.2378
			0.078	2.0142																																					0.2379
			0.0785	-5.6152																																					0.239
			0.079	-0.4272																																					0.2396
			0.0795	2.0142																																					0.2421
			0.08	0.5493																																					0.2425
			0.0805	1.2207																																					0.2426
			0.081	2.4414																																					0.2432
			0.0815	2.0142																																					0.2435
			0.082	-1.0376																																					0.2452
			0.0825	-0.9155																																					0.2452
			0.083	0.9766																																					0.2464
			0.0835	0.6714																																					0.2485
			0.084	-0.1831																																					0.2487
			0.0845	0.8545																																					0.2491
			0.085	-0.3052																																					0.2492
			0.0855	0.8545																																					0.2492
			0.086	4.8218																																					0.2508
			0.0865	0.1831																																					0.257
			0.087	-1.0986																																					0.2572
			0.0875	1.9531																																					0.258
			0.088	0.4272																																					0.2589
			0.0885	5.0659																																					0.2625
			0.089	-0.6104																																					0.2639
			0.0895	0.4883																																					0.2672
			0.09	0.9766																																					0.2674
			0.0905	1.5869																																					0.2693
			0.091	2.6245																																					0.2719
			0.0915	1.4648																																					0.2785
			0.092	-0.8545																																					0.2786
			0.0925	-1.3428																																					0.282
			0.093	0.4883																																					0.2821
			0.0935	0.6714																																					0.2852
			0.094	0.8545																																					0.2852
			0.0945	-0.4883																																					0.2856
			0.095	-0.4883																																					0.2874
			0.0955	0.4272																																					0.2882
			0.096	-1.709																																					0.2884
			0.0965	0.7935																																					0.2952
			0.097	0.5493																																					0.2954
			0.0975	0.061																																					0.2975
			0.098	1.709																																					0.2989
			0.0985	-5.4321																																					0.2991
			0.099	-1.3428																																					0.2992
			0.0995	-0.1221																																					0.2997
			0.1	0.6104																																					0.3011
			0.1005	1.0376																																					0.3023
			0.101	-0.1831																																					0.3024
			0.1015	0.1221																																					0.3031
			0.102	-1.3428																																					0.3056
			0.1025	-2.6245																																					0.3074
			0.103	-2.1973																																					0.3096
			0.1035	-2.0142																																					0.3096
			0.104	-1.8311																																					0.3102
			0.1045	0.7324																																					0.3133
			0.105	-1.1597																																					0.3147
			0.1055	-1.5869																																					0.3159
			0.106	1.77																																					0.3167
			0.1065	-4.8218																																					0.32
			0.107	-2.2583																																					0.3211
			0.1075	-1.77																																					0.3212
			0.108	-2.6856																																					0.3231
			0.1085	4.6997																																					0.3239
			0.109	-1.5259																																					0.3242
			0.1095	-1.8921																																					0.325
			0.11	-1.5869																																					0.327
			0.1105	0.7324																																					0.3287
			0.111	1.0376																																					0.3288
			0.1115	2.5635																																					0.3315
			0.112	1.9531																																					0.3335
			0.1125	1.2207																																					0.3344
			0.113	-0.3052																																					0.3365
			0.1135	-1.2207																																					0.337
			0.114	0.2441																																					0.3402
			0.1145	-0.4883																																					0.3433
			0.115	0.6104																																					0.3437
			0.1155	0.3052																																					0.3458
			0.116	-3.418																																					0.346
			0.1165	0.7324																																					0.3472
			0.117	0.1831																																					0.3495
			0.1175	-0.9155																																					0.354
			0.118	2.3804																																					0.3565
			0.1185	-3.8452																																					0.3582
			0.119	-0.3662																																					0.3597
			0.1195	1.9531																																					0.3618
			0.12	-0.5493																																					0.3637
			0.1205	-1.0376																																					0.3654
			0.121	-0.1831																																					0.366
			0.1215	-0.1831																																					0.3666
			0.122	0.1831																																					0.3728
			0.1225	-1.4648																																					0.3763
			0.123	-2.8076																																					0.3765
			0.1235	-3.7842																																					0.3767
			0.124	-3.9063																																					0.3776
			0.1245	-1.1597																																					0.3795
			0.125	-1.709																																					0.3796
			0.1255	0.3052																																					0.3806
			0.126	3.479																																					0.3809
			0.1265	-2.6856																																					0.3846
			0.127	-2.5024																																					0.3851
			0.1275	-1.2817																																					0.3875
			0.128	-3.54																																					0.3895
			0.1285	2.7466																																					0.39
			0.129	-2.5635																																					0.3901
			0.1295	-2.0142																																					0.3932
			0.13	-0.6714																																					0.3932
			0.1305	-0.061																																					0.3947
			0.131	0.061																																					0.3951
			0.1315	0.9766																																					0.3995
			0.132	2.1973																																					0.3995
			0.1325	-0.7935																																					0.4001
			0.133	-1.2207																																					0.4005
			0.1335	-1.8311																																					0.4025
			0.134	-1.1597																																					0.4069
			0.1345	-0.4272																																					0.4071
			0.135	-1.2207																																					0.4081
			0.1355	-1.4648																																					0.4223
			0.136	-3.7231																																					0.4229
			0.1365	1.0376																																					0.423
			0.137	1.77																																					0.4239
			0.1375	2.7466																																					0.4275
			0.138	3.3569																																					0.4309
			0.1385	-6.1035																																					0.4343
			0.139	0.9155																																					0.4361
			0.1395	0.4883																																					0.4407
			0.14	-1.709																																					0.4471
			0.1405	0.1221																																					0.4484
			0.141	0.3052																																					0.4517
			0.1415	-1.2817																																					0.4542
			0.142	-1.0986																																					0.4545
			0.1425	0.4272																																					0.4622
			0.143	-1.1597																																					0.4628
			0.1435	-3.7231																																					0.4663
			0.144	-3.1128																																					0.4706
			0.1445	0.6104																																					0.472
			0.145	-1.9531																																					0.4765
			0.1455	-1.1597																																					0.4817
			0.146	0																																					0.4831
			0.1465	-2.9907																																					0.4848
			0.147	-1.77																																					0.4877
			0.1475	-0.4883																																					0.4902
			0.148	-2.6245																																					0.4953
			0.1485	3.1738																																					0.4976
			0.149	-1.5259																																					0.4995
			0.1495	-3.2349																																					0.5052
			0.15	-1.4648																																					0.5056
			0.1505	-2.1973																																					0.5104
			0.151	-1.1597																																					0.5111
			0.1515	-2.5635																																					0.5254
			0.152	-2.5024																																					0.5273
			0.1525	-1.0376																																					0.5312
			0.153	-1.8921																																					0.5404
			0.1535	-2.0752																																					0.5522
			0.154	-0.7324																																					0.5596
			0.1545	0.3052																																					0.5644
			0.155	-0.4883																																					0.5662
			0.1555	-0.8545																																					0.5686
			0.156	-2.6856																																					0.5864
			0.1565	0.5493																																					0.591
			0.157	0.8545																																					0.6112
			0.1575	1.4038																																					0.6262
			0.158	2.9297																																					0.6341
			0.1585	-2.5024																																					0.6367
			0.159	2.5024																																					0.6379
			0.1595	1.2207																																					0.6696
			0.16	1.1597																																					0.689
			0.1605	0.7324																																					0.7855
			0.161	1.2207
			0.1615	0.4272
			0.162	1.5259
			0.1625	0.9155
			0.163	3.418
			0.1635	3.1738
			0.164	2.4414
			0.1645	3.2959
			0.165	1.3428
			0.1655	1.0986
			0.166	3.3569
			0.1665	-1.8921
			0.167	-1.9531
			0.1675	0.3052
			0.168	-3.418
			0.1685	5.5542
			0.169	-0.1221
			0.1695	-3.1738
			0.17	-2.1362
			0.1705	-0.4883
			0.171	0.1221
			0.1715	0.1831
			0.172	1.4038
			0.1725	0.2441
			0.173	0.1831
			0.1735	0
			0.174	-2.0752
			0.1745	0.6104
			0.175	-1.0986
			0.1755	-0.8545
			0.176	-1.9531
			0.1765	0.7324
			0.177	2.4414
			0.1775	0.8545
			0.178	1.1597
			0.1785	-6.0425
			0.179	-1.9531
			0.1795	-0.3662
			0.18	0.6714
			0.1805	0.9155
			0.181	0.7324
			0.1815	0.4272
			0.182	-1.0376
			0.1825	-1.2207
			0.183	-1.1597
			0.1835	-0.2441
			0.184	2.2583
			0.1845	2.4414
			0.185	0.8545
			0.1855	0.9155
			0.186	0.6714
			0.1865	-2.8076
			0.187	-3.1738
			0.1875	0.2441
			0.188	-2.0142
			0.1885	5.127
			0.189	0.4883
			0.1895	-1.0986
			0.19	-1.2817
			0.1905	-0.4272
			0.191	-0.4272
			0.1915	0.061
			0.192	-1.1597
			0.1925	-4.5166
			0.193	-1.5259
			0.1935	-0.6104
			0.194	-0.6714
			0.1945	-1.8311
			0.195	-0.1221
			0.1955	0.6714
			0.196	-1.648
			0.1965	0.2441
			0.197	1.2207
			0.1975	-0.7324
			0.198	1.8311
			0.1985	-5.9815
			0.199	-1.77
			0.1995	0.5493
			0.2	-0.4272
			0.2005	0.4272
			0.201	0.5493
			0.2015	0.8545
			0.202	-0.1831
			0.2025	0.4272
			0.203	0.061
			0.2035	-0.1221
			0.204	-0.061
			0.2045	0.5493
			0.205	-1.0986
			0.2055	-0.9155
			0.206	0.1221
			0.2065	-0.8545
			0.207	-1.5259
			0.2075	-1.648
			0.208	-1.709
			0.2085	3.479
			0.209	-0.6104
			0.2095	-1.3428
			0.21	-0.6104
			0.2105	-1.4038
			0.211	-0.4272
			0.2115	-0.8545
			0.212	-1.2817
			0.2125	-0.9766
			0.213	-1.9531
			0.2135	-0.4883
			0.214	-2.5635
			0.2145	-1.0376
			0.215	-1.648
			0.2155	-2.2583
			0.216	-4.1504
			0.2165	0.6104
			0.217	0.4883
			0.2175	-1.2817
			0.218	-0.1831
			0.2185	-4.5166
			0.219	0.7935
			0.2195	0.3052
			0.22	0
			0.2205	-0.2441
			0.221	0.6714
			0.2215	-1.5259
			0.222	-0.9766
			0.2225	-1.5259
			0.223	-1.8311
			0.2235	-2.3193
			0.224	2.4414
			0.2245	-1.0376
			0.225	-1.648
			0.2255	-0.3662
			0.226	2.7466
			0.2265	-1.2817
			0.227	-0.7324
			0.2275	0.2441
			0.228	-1.2207
			0.2285	4.4556
			0.229	-1.1597
			0.2295	-2.3804
			0.23	-1.2207
			0.2305	-2.0142
			0.231	-2.6856
			0.2315	-3.9673
			0.232	-0.6714
			0.2325	-1.2207
			0.233	-0.1221
			0.2335	0
			0.234	0.061
			0.2345	-0.5493
			0.235	-0.4883
			0.2355	0.7324
			0.236	-3.2349
			0.2365	-0.3662
			0.237	4.0894
			0.2375	1.3428
			0.238	2.4414
			0.2385	-5.127
			0.239	-0.6104
			0.2395	-0.061
			0.24	-0.6104
			0.2405	-0.5493
			0.241	-1.9531
			0.2415	-1.1597
			0.242	-1.0986
			0.2425	-0.6104
			0.243	-1.5869
			0.2435	0.4272
			0.244	-1.0986
			0.2445	-2.1362
			0.245	-0.1221
			0.2455	1.0376
			0.246	5.3711
			0.2465	2.9297
			0.247	-0.7324
			0.2475	0.9155
			0.248	-0.1831
			0.2485	3.7231
			0.249	1.2817
			0.2495	0.6104
			0.25	1.3428
			0.2505	-0.3052
			0.251	-0.7935
			0.2515	-0.5493
			0.252	2.7466
			0.2525	2.1362
			0.253	0.9155
			0.2535	-0.1831
			0.254	1.77
			0.2545	3.479
			0.255	1.2207
			0.2555	0.4883
			0.256	-0.061
			0.2565	2.1362
			0.257	2.9297
			0.2575	2.0142
			0.258	3.479
			0.2585	-1.2207
			0.259	1.0986
			0.2595	2.4414
			0.26	-0.1221
			0.2605	-1.0376
			0.261	-0.4883
			0.2615	0.9155
			0.262	-0.8545
			0.2625	-1.5259
			0.263	0
			0.2635	1.4648
			0.264	-0.6714
			0.2645	-0.8545
			0.265	0.1831
			0.2655	-1.2817
			0.266	-0.1831
			0.2665	-0.1221
			0.267	-1.4648
			0.2675	-0.4883
			0.268	-1.9531
			0.2685	5.188
			0.269	1.8311
			0.2695	-1.709
			0.27	-0.7324
			0.2705	-0.9155
			0.271	-1.4648
			0.2715	-1.709
			0.272	0.2441
			0.2725	-0.3662
			0.273	1.9531
			0.2735	-0.1221
			0.274	0.9155
			0.2745	0.8545
			0.275	0.1221
			0.2755	-1.1597
			0.276	-3.1738
			0.2765	-0.3662
			0.277	2.9297
			0.2775	-1.77
			0.278	-3.7231
			0.2785	-4.0283
			0.279	0.3662
			0.2795	-0.4883
			0.28	-0.2441
			0.2805	-0.3052
			0.281	0.4272
			0.2815	1.5259
			0.282	0.7935
			0.2825	-1.4648
			0.283	0.6714
			0.2835	-0.1221
			0.284	-1.5259
			0.2845	-0.7935
			0.285	-1.709
			0.2855	-1.709
			0.286	0.1831
			0.2865	0.3662
			0.287	-1.2817
			0.2875	-1.3428
			0.288	-2.1973
			0.2885	3.9673
			0.289	0.3662
			0.2895	-0.2441
			0.29	-1.2207
			0.2905	0
			0.291	0.061
			0.2915	-2.5635
			0.292	-0.061
			0.2925	0.061
			0.293	-0.8545
			0.2935	0.3052
			0.294	-0.3052
			0.2945	-0.6714
			0.295	0.5493
			0.2955	-0.2441
			0.296	-2.8076
			0.2965	-0.8545
			0.297	-0.1221
			0.2975	-2.1973
			0.298	1.5869
			0.2985	-1.648
			0.299	-2.0752
			0.2995	-1.4038
			0.3	-2.5635
			0.3005	-0.9155
			0.301	0.4272
			0.3015	0.4272
			0.302	-1.8921
			0.3025	0.1221
			0.303	-0.3662
			0.3035	-1.0376
			0.304	-1.3428
			0.3045	-1.9531
			0.305	-0.4883
			0.3055	1.4038
			0.306	0.6104
			0.3065	-1.648
			0.307	-3.6011
			0.3075	-1.2207
			0.308	-1.709
			0.3085	3.3569
			0.309	1.709
			0.3095	-0.1831
			0.31	-0.2441
			0.3105	0.9766
			0.311	0.4883
			0.3115	-1.8921
			0.312	-1.2817
			0.3125	-0.4883
			0.313	-0.8545
			0.3135	-0.4272
			0.314	-0.5493
			0.3145	-2.0752
			0.315	-2.3804
			0.3155	-3.1738
			0.316	-4.6997
			0.3165	-0.061
			0.317	2.1973
			0.3175	0.8545
			0.318	1.4038
			0.3185	-5.9815
			0.319	-2.1362
			0.3195	0.1221
			0.32	-1.0986
			0.3205	-2.2583
			0.321	-1.8311
			0.3215	-0.7324
			0.322	0.1221
			0.3225	1.5259
			0.323	1.8921
			0.3235	-0.4272
			0.324	0.3052
			0.3245	-1.1597
			0.325	1.0986
			0.3255	-0.7324
			0.326	0.3052
			0.3265	0.6714
			0.327	-1.5259
			0.3275	-1.648
			0.328	-2.1973
			0.3285	-0.2441
			0.329	2.7466
			0.3295	-0.6714
			0.33	0.4883
			0.3305	-1.4038
			0.331	-0.1221
			0.3315	-1.4038
			0.332	0
			0.3325	-0.7935
			0.333	-1.2817
			0.3335	-0.5493
			0.334	0.9155
			0.3345	0.1221
			0.335	1.1597
			0.3355	2.6245
			0.336	0.4883
			0.3365	-0.5493
			0.337	3.2349
			0.3375	2.6245
			0.338	4.2114
			0.3385	0.6714
			0.339	1.2817
			0.3395	1.8921
			0.34	0.1221
			0.3405	0.6104
			0.341	0.3052
			0.3415	0.3052
			0.342	-0.4883
			0.3425	1.0986
			0.343	1.648
			0.3435	0.9155
			0.344	1.2207
			0.3445	1.2817
			0.345	1.5869
			0.3455	1.3428
			0.346	1.709
			0.3465	1.4038
			0.347	-1.648
			0.3475	-1.0376
			0.348	-2.1973
			0.3485	1.648
			0.349	0.4883
			0.3495	-1.0376
			0.35	1.5869
			0.3505	-0.4272
			0.351	0.1831
			0.3515	-0.2441
			0.352	0.4883
			0.3525	2.3193
			0.353	1.77
			0.3535	1.709
			0.354	-0.3662
			0.3545	0.3662
			0.355	0.7935
			0.3555	-0.4883
			0.356	-0.4272
			0.3565	0.5493
			0.357	2.6856
			0.3575	0.7324
			0.358	1.2817
			0.3585	-3.9673
			0.359	-0.4272
			0.3595	1.8921
			0.36	1.3428
			0.3605	1.5869
			0.361	0.1221
			0.3615	-0.3662
			0.362	-2.5635
			0.3625	-0.7324
			0.363	-0.4883
			0.3635	0.061
			0.364	-0.061
			0.3645	1.4038
			0.365	-0.6104
			0.3655	-1.0376
			0.366	0.6714
			0.3665	-0.8545
			0.367	-3.6011
			0.3675	-1.8921
			0.368	-2.5635
			0.3685	1.0376
			0.369	2.4414
			0.3695	-0.2441
			0.37	0.4883
			0.3705	-0.4883
			0.371	-0.3662
			0.3715	-3.0518
			0.372	-0.061
			0.3725	-0.4272
			0.373	-0.9766
			0.3735	-0.4883
			0.374	-2.9297
			0.3745	-3.7842
			0.375	-1.8921
			0.3755	-0.3662
			0.376	-1.2817
			0.3765	-3.1128
			0.377	1.77
			0.3775	0.1831
			0.378	-1.648
			0.3785	-3.6011
			0.379	-1.0986
			0.3795	-0.1221
			0.38	-1.4038
			0.3805	-0.5493
			0.381	-1.0376
			0.3815	1.4038
			0.382	0.1221
			0.3825	1.0376
			0.383	0.9155
			0.3835	1.4648
			0.384	1.0376
			0.3845	-1.77
			0.385	-0.9155
			0.3855	0.1831
			0.386	0.9155
			0.3865	-0.4883
			0.387	-4.1504
			0.3875	-1.5869
			0.388	-3.1738
			0.3885	0.7324
			0.389	1.5869
			0.3895	0.061
			0.39	-1.9531
			0.3905	-2.1973
			0.391	-1.8921
			0.3915	-1.5869
			0.392	0.1221
			0.3925	-1.4648
			0.393	-1.77
			0.3935	-1.9531
			0.394	-0.4272
			0.3945	-2.9907
			0.395	-2.0752
			0.3955	-0.4883
			0.396	-2.5635
			0.3965	-3.2349
			0.397	0.8545
			0.3975	0.061
			0.398	1.2817
			0.3985	-2.1362
			0.399	-2.7466
			0.3995	-1.2207
			0.4	0.061
			0.4005	0.9766
			0.401	-0.5493
			0.4015	0.1831
			0.402	-1.4038
			0.4025	-2.1973
			0.403	-1.2817
			0.4035	-0.3052
			0.404	-0.2441
			0.4045	-1.4648
			0.405	-2.0752
			0.4055	-0.4883
			0.406	0.7324
			0.4065	-1.2817
			0.407	-4.1504
			0.4075	-1.709
			0.408	-1.2207
			0.4085	-0.1221
			0.409	0.6714
			0.4095	-2.8076
			0.41	-2.7466
			0.4105	-0.7935
			0.411	0.8545
			0.4115	-0.7935
			0.412	-0.5493
			0.4125	-2.0752
			0.413	-1.648
			0.4135	-0.9155
			0.414	-1.0986
			0.4145	-0.9155
			0.415	-1.5869
			0.4155	-1.4648
			0.416	-2.5024
			0.4165	-2.9297
			0.417	0.9766
			0.4175	0.6714
			0.418	1.1597
			0.4185	-4.3335
			0.419	-2.5024
			0.4195	1.2207
			0.42	0.3052
			0.4205	-0.7324
			0.421	0.6104
			0.4215	-0.7935
			0.422	-1.4038
			0.4225	1.0986
			0.423	0.1831
			0.4235	0.9155
			0.424	-0.9766
			0.4245	2.3193
			0.425	2.1362
			0.4255	0.9155
			0.426	0.4883
			0.4265	2.9297
			0.427	-2.6856
			0.4275	-1.8921
			0.428	0.5493
			0.4285	2.9297
			0.429	5.6152
			0.4295	-0.3052
			0.43	-0.1831
			0.4305	0.061
			0.431	0.6714
			0.4315	-1.8311
			0.432	-1.4648
			0.4325	0.7324
			0.433	-1.4648
			0.4335	-0.3052
			0.434	2.2583
			0.4345	1.5259
			0.435	-0.1831
			0.4355	1.0376
			0.436	-0.4883
			0.4365	-0.3052
			0.437	3.2349
			0.4375	0.4883
			0.438	-0.3662
			0.4385	-4.3945
			0.439	-1.8921
			0.4395	1.4648
			0.44	1.8921
			0.4405	1.5259
			0.441	1.2817
			0.4415	1.8311
			0.442	-0.9155
			0.4425	-2.7466
			0.443	-0.7935
			0.4435	1.2207
			0.444	0.2441
			0.4445	-1.8311
			0.445	-1.9531
			0.4455	0.3052
			0.446	1.2207
			0.4465	3.2349
			0.447	-2.3193
			0.4475	-0.3052
			0.448	-1.1597
			0.4485	1.648
			0.449	0.9766
			0.4495	-2.9907
			0.45	-0.3662
			0.4505	0.3662
			0.451	1.5869
			0.4515	-0.9766
			0.452	-0.7935
			0.4525	-2.8076
			0.453	-0.3662
			0.4535	0.4883
			0.454	0.9766
			0.4545	1.5869
			0.455	0.6104
			0.4555	-1.2207
			0.456	-0.1831
			0.4565	-1.2207
			0.457	1.9531
			0.4575	0.6714
			0.458	0.3662
			0.4585	0
			0.459	-2.4414
			0.4595	-1.4648
			0.46	-2.6245
			0.4605	-1.0986
			0.461	1.0376
			0.4615	1.8311
			0.462	0.1221
			0.4625	-0.8545
			0.463	0.4883
			0.4635	-2.6856
			0.464	-4.2114
			0.4645	-2.5024
			0.465	0.4272
			0.4655	1.8921
			0.466	0.6104
			0.4665	1.4648
			0.467	-5.0049
			0.4675	-2.5024
			0.468	-1.8921
			0.4685	1.2817
			0.469	3.9673
			0.4695	-1.8921
			0.47	-1.1597
			0.4705	-1.5869
			0.471	-0.2441
			0.4715	-0.9155
			0.472	1.3428
			0.4725	1.0986
			0.473	-0.4272
			0.4735	-1.3428
			0.474	-1.3428
			0.4745	-0.4883
			0.475	-0.8545
			0.4755	2.9907
			0.476	0.6104
			0.4765	-1.648
			0.477	0.8545
			0.4775	0.4272
			0.478	0.7935
			0.4785	-1.0986
			0.479	-2.5024
			0.4795	-0.3662
			0.48	-0.5493
			0.4805	-1.0986
			0.481	-3.7842
			0.4815	-1.5259
			0.482	-0.9766
			0.4825	1.4648
			0.483	-0.1221
			0.4835	-1.2207
			0.484	-0.9155
			0.4845	-0.1221
			0.485	-1.1597
			0.4855	-0.7324
			0.486	-1.9531
			0.4865	0.9766
			0.487	-3.0518
			0.4875	-2.0752
			0.488	-2.5635
			0.4885	-1.2817
			0.489	3.7231
			0.4895	0.2441
			0.49	-1.2207
			0.4905	-0.3662
			0.491	-1.0376
			0.4915	-1.3428
			0.492	0.3052
			0.4925	0.4272
			0.493	-0.9155
			0.4935	0.9766
			0.494	-0.4272
			0.4945	-1.1597
			0.495	-2.8687
			0.4955	-1.5259
			0.496	-0.061
			0.4965	-0.9155
			0.497	3.2959
			0.4975	0.4272
			0.498	0.2441
			0.4985	-1.3428
			0.499	-3.6011
			0.4995	0.9155
			0.5	0.3662
			0.5005	0.061
			0.501	-0.3052
			0.5015	0.1831
			0.502	-1.1597
			0.5025	-2.1973
			0.503	-1.2207
			0.5035	0.1221
			0.504	0.4272
			0.5045	-1.0986
			0.505	-0.6714
			0.5055	-0.7324
			0.506	-0.061
			0.5065	1.5259
			0.507	-2.8076
			0.5075	-3.9673
			0.508	-2.1362
			0.5085	-0.3662
			0.509	2.6856
			0.5095	-1.0986
			0.51	-0.8545
			0.5105	-1.2817
			0.511	-0.9766
			0.5115	1.4038
			0.512	2.3804
			0.5125	2.4414
			0.513	1.4038
			0.5135	2.1362
			0.514	1.709
			0.5145	3.0518
			0.515	1.709
			0.5155	2.1973
			0.516	1.8921
			0.5165	-0.3052
			0.517	3.8452
			0.5175	0.7324
			0.518	0.4272
			0.5185	1.77
			0.519	-1.5259
			0.5195	2.3804
			0.52	2.5024
			0.5205	2.7466
			0.521	2.0142
			0.5215	1.5259
			0.522	1.2207
			0.5225	0.7324
			0.523	-0.1221
			0.5235	1.1597
			0.524	0.6714
			0.5245	0.1831
			0.525	0
			0.5255	0.1831
			0.526	1.2207
			0.5265	4.2114
			0.527	-1.3428
			0.5275	-0.8545
			0.528	-1.1597
			0.5285	0.4272
			0.529	2.8687
			0.5295	-2.6245
			0.53	-0.9155
			0.5305	0.6714
			0.531	-0.3052
			0.5315	-0.6104
			0.532	0
			0.5325	0.4272
			0.533	0.8545
			0.5335	-1.5259
			0.534	-0.4883
			0.5345	0.3052
			0.535	-1.0986
			0.5355	-0.5493
			0.536	-0.7324
			0.5365	-2.6245
			0.537	1.2817
			0.5375	1.77
			0.538	-0.1831
			0.5385	0.7324
			0.539	-4.8218
			0.5395	-1.709
			0.54	-0.7324
			0.5405	-0.4272
			0.541	1.9531
			0.5415	-0.5493
			0.542	0.8545
			0.5425	1.3428
			0.543	-0.061
			0.5435	-0.3662
			0.544	-1.2817
			0.5445	-1.5259
			0.545	-0.3662
			0.5455	-0.4883
			0.546	-0.2441
			0.5465	3.2349
			0.547	-2.3804
			0.5475	-2.0752
			0.548	-1.8311
			0.5485	-0.4272
			0.549	4.1504
			0.5495	0.061
			0.55	-0.2441
			0.5505	-1.648
			0.551	-1.2817
			0.5515	-0.7935
			0.552	-1.0376
			0.5525	0.3662
			0.553	0
			0.5535	-0.8545
			0.554	-1.1597
			0.5545	-1.1597
			0.555	-0.4883
			0.5555	-2.0142
			0.556	-1.709
			0.5565	-3.54
			0.557	0.7324
			0.5575	0.3052
			0.558	-0.061
			0.5585	-1.2207
			0.559	-4.8828
			0.5595	0.3052
			0.56	1.1597
			0.5605	-0.4272
			0.561	-1.77
			0.5615	-1.2207
			0.562	-0.7935
			0.5625	-0.9766
			0.563	-1.2817
			0.5635	-0.7324
			0.564	0.3662
			0.5645	-0.5493
			0.565	-1.0376
			0.5655	-1.4038
			0.566	-0.7324
			0.5665	0.3052
			0.567	-3.2349
			0.5675	-2.3193
			0.568	-0.7324
			0.5685	-1.709
			0.569	4.3945
			0.5695	-0.061
			0.57	0.7324
			0.5705	-1.2817
			0.571	0.3662
			0.5715	1.0376
			0.572	-1.0986
			0.5725	-0.3052
			0.573	-0.9155
			0.5735	-1.4038
			0.574	-2.1362
			0.5745	-1.8921
			0.575	-1.8311
			0.5755	-0.3052
			0.576	-1.0376
			0.5765	-3.54
			0.577	2.5635
			0.5775	1.709
			0.578	0.6104
			0.5785	-0.7935
			0.579	-8.5449
			0.5795	0.5493
			0.58	1.0986
			0.5805	0.3052
			0.581	-1.2817
			0.5815	-0.1221
			0.582	0.4272
			0.5825	1.648
			0.583	-0.4883
			0.5835	-0.8545
			0.584	-0.061
			0.5845	-1.3428
			0.585	-1.77
			0.5855	-0.9155
			0.586	1.648
			0.5865	3.0518
			0.587	-0.9155
			0.5875	-2.6856
			0.588	-3.479
			0.5885	-1.77
			0.589	3.1128
			0.5895	-2.0752
			0.59	-2.3193
			0.5905	-1.8921
			0.591	-1.8921
			0.5915	0.2441
			0.592	0.2441
			0.5925	0.3052
			0.593	0.6104
			0.5935	0.4272
			0.594	-2.3804
			0.5945	0.7935
			0.595	0.3052
			0.5955	-2.1973
			0.596	-1.4038
			0.5965	-5.5542
			0.597	0.9766
			0.5975	1.4648
			0.598	-0.9155
			0.5985	-0.9155
			0.599	-6.3477
			0.5995	0.4883
			0.6	1.2207
			0.6005	1.4038
			0.601	2.2583
			0.6015	2.9297
			0.602	1.2817
			0.6025	1.4648
			0.603	1.4038
			0.6035	2.1362
			0.604	-0.7935
			0.6045	0.9766
			0.605	2.1973
			0.6055	-0.3052
			0.606	1.5869
			0.6065	3.418
			0.607	-0.9766
			0.6075	0.7324
			0.608	2.1362
			0.6085	1.1597
			0.609	8.4229
			0.6095	1.4648
			0.61	0.9155
			0.6105	1.77
			0.611	0.1221
			0.6115	-1.709
			0.612	0
			0.6125	-1.9531
			0.613	-0.6104
			0.6135	2.0142
			0.614	0.7324
			0.6145	2.0752
			0.615	0.5493
			0.6155	-0.4272
			0.616	-1.2817
			0.6165	-2.6856
			0.617	3.1738
			0.6175	2.0752
			0.618	0.9766
			0.6185	1.648
			0.619	-6.7749
			0.6195	-0.7935
			0.62	0.8545
			0.6205	0.6714
			0.621	1.5259
			0.6215	0.7935
			0.622	0.2441
			0.6225	-1.709
			0.623	0.4883
			0.6235	0.3662
			0.624	0.2441
			0.6245	0.6104
			0.625	1.9531
			0.6255	0.6104
			0.626	-1.709
			0.6265	2.6245
			0.627	-2.0142
			0.6275	-2.9297
			0.628	0.1221
			0.6285	-0.6104
			0.629	4.0283
			0.6295	-2.0752
			0.63	0.6104
			0.6305	0.061
			0.631	0.2441
			0.6315	-0.7324
			0.632	0
			0.6325	-0.5493
			0.633	-0.7935
			0.6335	-1.0376
			0.634	-1.0986
			0.6345	-2.0142
			0.635	-0.9766
			0.6355	-1.5869
			0.636	-2.5024
			0.6365	-4.2114
			0.637	-0.6104
			0.6375	0.4883
			0.638	0.061
			0.6385	1.2817
			0.639	-4.4556
			0.6395	-0.061
			0.64	-0.6104
			0.6405	-0.1221
			0.641	1.1597
			0.6415	0.7935
			0.642	-2.0142
			0.6425	-3.1128
			0.643	-2.5635
			0.6435	-1.5869
			0.644	0
			0.6445	-1.0376
			0.645	1.0376
			0.6455	0.1831
			0.646	-1.3428
			0.6465	0.3052
			0.647	-4.1504
			0.6475	-4.2114
			0.648	1.0376
			0.6485	-0.1831
			0.649	3.2349
			0.6495	0.2441
			0.65	-1.77
			0.6505	-1.77
			0.651	-1.5869
			0.6515	-2.6245
			0.652	-1.5259
			0.6525	-0.8545
			0.653	-0.8545
			0.6535	-1.77
			0.654	-0.3662
			0.6545	-0.9155
			0.655	-2.3193
			0.6555	0.6104
			0.656	-0.6714
			0.6565	-3.7842
			0.657	0.061
			0.6575	-0.9766
			0.658	-2.6245
			0.6585	0.1221
			0.659	-5.127
			0.6595	1.0986
			0.66	1.2207
			0.6605	0.5493
			0.661	-0.061
			0.6615	0.3052
			0.662	-1.709
			0.6625	0
			0.663	-1.648
			0.6635	-0.061
			0.664	-1.648
			0.6645	-2.5635
			0.665	-0.7324
			0.6655	-2.5635
			0.666	-2.5024
			0.6665	1.8921
			0.667	-2.0752
			0.6675	-2.0752
			0.668	-0.4883
			0.6685	-2.4414
			0.669	5.0049
			0.6695	-0.6714
			0.67	-1.0986
			0.6705	-1.0986
			0.671	0.9766
			0.6715	-1.4648
			0.672	-2.6856
			0.6725	-1.8921
			0.673	-1.4038
			0.6735	0.1831
			0.674	-0.5493
			0.6745	-0.3052
			0.675	0.3052
			0.6755	-1.2817
			0.676	-1.3428
			0.6765	-4.9439
			0.677	-0.4272
			0.6775	0.7935
			0.678	0
			0.6785	1.4038
			0.679	-5.3711
			0.6795	0.8545
			0.68	-1.9531
			0.6805	-0.7935
			0.681	-1.9531
			0.6815	-2.9907
			0.682	-1.709
			0.6825	-1.648
			0.683	-1.2207
			0.6835	0.1831
			0.684	-0.8545
			0.6845	-1.0986
			0.685	0.1831
			0.6855	-3.1738
			0.686	-3.3569
			0.6865	0.061
			0.687	-3.479
			0.6875	-2.3193
			0.688	-1.0986
			0.6885	-1.8921
			0.689	5.3711
			0.6895	1.5259
			0.69	-0.1221
			0.6905	1.0986
			0.691	0.6714
			0.6915	0
			0.692	0.4272
			0.6925	1.1597
			0.693	3.6011
			0.6935	3.1738
			0.694	3.6011
			0.6945	1.3428
			0.695	2.0752
			0.6955	1.4038
			0.696	1.3428
			0.6965	-1.2817
			0.697	1.4648
			0.6975	3.2349
			0.698	2.3193
			0.6985	1.8921
			0.699	-4.5166
			0.6995	1.4038
			0.7	0.8545
			0.7005	1.0376
			0.701	-1.2817
			0.7015	-1.4648
			0.702	-0.8545
			0.7025	0.6104
			0.703	-0.5493
			0.7035	1.5869
			0.704	1.0986
			0.7045	0.3662
			0.705	1.648
			0.7055	0.2441
			0.706	-1.2207
			0.7065	1.8311
			0.707	-3.2349
			0.7075	-2.5635
			0.708	-1.0376
			0.7085	-2.9297
			0.709	4.3945
			0.7095	-0.3052
			0.71	0.8545
			0.7105	0.8545
			0.711	1.5259
			0.7115	-0.6104
			0.712	-0.6714
			0.7125	-0.1831
			0.713	1.2207
			0.7135	1.0986
			0.714	-0.8545
			0.7145	-0.6104
			0.715	-1.4038
			0.7155	0.6104
			0.716	-0.6104
			0.7165	-4.2725
			0.717	0.6104
			0.7175	0.4883
			0.718	-0.4883
			0.7185	1.4038
			0.719	-4.6387
			0.7195	-0.7324
			0.72	1.648
			0.7205	1.1597
			0.721	0.7324
			0.7215	0.3662
			0.722	0.6104
			0.7225	0.3052
			0.723	0.2441
			0.7235	-0.5493
			0.724	0.4272
			0.7245	-0.7935
			0.725	-0.6714
			0.7255	-2.9907
			0.726	-2.3193
			0.7265	1.709
			0.727	-0.9155
			0.7275	-3.9673
			0.728	-3.479
			0.7285	-3.0518
			0.729	2.8076
			0.7295	0.6714
			0.73	0.9155
			0.7305	0
			0.731	-0.061
			0.7315	1.1597
			0.732	0.4883
			0.7325	-0.1831
			0.733	-1.0376
			0.7335	-1.1597
			0.734	0.7324
			0.7345	-0.5493
			0.735	-0.9155
			0.7355	-0.1831
			0.736	-1.4038
			0.7365	-3.9063
			0.737	0.7324
			0.7375	-0.1221
			0.738	-1.5259
			0.7385	0.6714
			0.739	-3.54
			0.7395	-0.6104
			0.74	0.8545
			0.7405	0.061
			0.741	-0.9766
			0.7415	-0.4883
			0.742	-0.1831
			0.7425	-1.3428
			0.743	-1.4648
			0.7435	1.2817
			0.744	0.5493
			0.7445	0.4272
			0.745	-0.6104
			0.7455	0.6104
			0.746	-2.5635
			0.7465	1.4648
			0.747	-2.1362
			0.7475	-2.4414
			0.748	-0.5493
			0.7485	-1.4648
			0.749	3.479
			0.7495	-0.1831
			0.75	-1.0376
			0.7505	-0.4883
			0.751	0.061
			0.7515	-0.9155
			0.752	-1.5869
			0.7525	0.1831
			0.753	-0.9766
			0.7535	-1.1597
			0.754	-1.0376
			0.7545	-0.7935
			0.755	-1.0986
			0.7555	-0.8545
			0.756	-0.5493
			0.7565	-3.0518
			0.757	0.1221
			0.7575	2.9907
			0.758	0.6714
			0.7585	0.9155
			0.759	-5.7983
			0.7595	-1.9531
			0.76	-1.648
			0.7605	0.6714
			0.761	-0.8545
			0.7615	-0.4272
			0.762	0.6714
			0.7625	-1.5259
			0.763	-0.3662
			0.7635	-0.4272
			0.764	-1.8311
			0.7645	-1.0376
			0.765	-1.4038
			0.7655	-3.1128
			0.766	-0.3662
			0.7665	1.5869
			0.767	-1.2207
			0.7675	-2.4414
			0.768	-1.4038
			0.7685	-4.0894
			0.769	3.8452
			0.7695	-1.4648
			0.77	-2.0752
			0.7705	0.3052
			0.771	-0.3662
			0.7715	-0.4272
			0.772	-1.2817
			0.7725	-2.1362
			0.773	-0.9155
			0.7735	0.9155
			0.774	-1.3428
			0.7745	-0.7935
			0.775	-1.709
			0.7755	-0.7324
			0.776	-0.9155
			0.7765	-3.3569
			0.777	-0.1221
			0.7775	3.2349
			0.778	1.2817
			0.7785	2.8076
			0.779	-1.9531
			0.7795	2.6856
			0.78	2.5635
			0.7805	3.1128
			0.781	2.7466
			0.7815	1.8311
			0.782	2.5024
			0.7825	0.2441
			0.783	1.2817
			0.7835	1.648
			0.784	1.2207
			0.7845	1.9531
			0.785	2.3804
			0.7855	1.2817
			0.786	-0.3662
			0.7865	2.3804
			0.787	-0.4272
			0.7875	0.3662
			0.788	0.9155
			0.7885	-1.3428
			0.789	3.9063
			0.7895	0.6104
			0.79	1.8921
			0.7905	0.9766
			0.791	0
			0.7915	0.1831
			0.792	0.1831
			0.7925	-0.6714
			0.793	-0.4272
			0.7935	0.3662
			0.794	0.9155
			0.7945	1.709
			0.795	0.5493
			0.7955	1.0986
			0.796	1.709
			0.7965	-1.648
			0.797	0.5493
			0.7975	2.7466
			0.798	2.1973
			0.7985	2.3804
			0.799	-4.5166
			0.7995	-0.9155
			0.8	-0.4272
			0.8005	1.0376
			0.801	1.0376
			0.8015	-0.1221
			0.802	0.3662
			0.8025	0.2441
			0.803	-1.4648
			0.8035	-0.4883
			0.804	2.0752
			0.8045	0.3052
			0.805	0.6104
			0.8055	-0.9766
			0.806	0.6714
			0.8065	2.8076
			0.807	-1.1597
			0.8075	-2.7466
			0.808	-1.2207
			0.8085	-1.5869
			0.809	3.6621
			0.8095	-0.061
			0.81	-0.3662
			0.8105	0.7324
			0.811	0.2441
			0.8115	0
			0.812	-0.4883
			0.8125	-1.2817
			0.813	0.3052
			0.8135	-0.7935
			0.814	-1.5869
			0.8145	-1.3428
			0.815	-1.4038
			0.8155	-0.1831
			0.816	0.3662
			0.8165	-3.7231
			0.817	-0.4272
			0.8175	1.648
			0.818	0.4272
			0.8185	0.4272
			0.819	-4.6387
			0.8195	0.1831
			0.82	0.3662
			0.8205	0.1831
			0.821	-0.1221
			0.8215	-1.4648
			0.822	-0.6104
			0.8225	0.1221
			0.823	-1.5869
			0.8235	0.061
			0.824	0.4883
			0.8245	-0.4883
			0.825	-0.7935
			0.8255	0.1831
			0.826	-0.4883
			0.8265	2.7466
			0.827	-0.9766
			0.8275	-3.3569
			0.828	-2.4414
			0.8285	-1.648
			0.829	4.2725
			0.8295	-0.9766
			0.83	-0.7324
			0.8305	-0.061
			0.831	-1.2207
			0.8315	1.4648
			0.832	-0.8545
			0.8325	-1.77
			0.833	-1.5869
			0.8335	-1.5869
			0.834	-1.5869
			0.8345	-0.9766
			0.835	-0.2441
			0.8355	-0.6104
			0.836	0
			0.8365	-1.4038
			0.837	1.4038
			0.8375	1.4648
			0.838	0.6714
			0.8385	1.77
			0.839	-5.3101
			0.8395	-1.2207
			0.84	-0.6104
			0.8405	0.061
			0.841	-0.061
			0.8415	-1.4648
			0.842	-1.1597
			0.8425	-0.9766
			0.843	-0.9155
			0.8435	0.3662
			0.844	0.1831
			0.8445	-0.4883
			0.845	-0.8545
			0.8455	-0.3052
			0.846	-0.7935
			0.8465	0.4883
			0.847	-0.1831
			0.8475	-2.8687
			0.848	-1.5869
			0.8485	-2.3193
			0.849	2.0142
			0.8495	-0.7324
			0.85	-1.0986
			0.8505	-1.5869
			0.851	-0.5493
			0.8515	0.7324
			0.852	-1.2207
			0.8525	-1.0986
			0.853	-1.8311
			0.8535	-0.6104
			0.854	-0.9155
			0.8545	-1.0986
			0.855	-0.4272
			0.8555	-2.1973
			0.856	-0.9766
			0.8565	-2.8076
			0.857	-1.2207
			0.8575	2.2583
			0.858	1.3428
			0.8585	-0.061
			0.859	-4.0894
			0.8595	-2.3193
			0.86	0.1221
			0.8605	-1.0376
			0.861	-0.8545
			0.8615	-1.648
			0.862	-0.8545
			0.8625	-1.5869
			0.863	-0.9766
			0.8635	1.5259
			0.864	-1.0986
			0.8645	-0.4883
			0.865	-0.1831
			0.8655	0
			0.866	0
			0.8665	2.2583
			0.867	-1.2207
			0.8675	-2.0752
			0.868	-0.7324
			0.8685	-1.8921
			0.869	3.6011
			0.8695	2.1362
			0.87	1.4038
			0.8705	1.2207
			0.871	0.6104
			0.8715	1.2207
			0.872	-0.1221
			0.8725	2.6856
			0.873	2.7466
			0.8735	1.0986
			0.874	2.0142
			0.8745	1.4648
			0.875	-0.4272
			0.8755	0.9766
			0.876	0.3052
			0.8765	-1.4648
			0.877	0.6104
			0.8775	0.7935
			0.878	0.1831
			0.8785	1.8311
			0.879	-3.54
			0.8795	0.061
			0.88	0.9766
			0.8805	1.5259
			0.881	0.7324
			0.8815	-0.6714
			0.882	0.4883
			0.8825	0.3052
			0.883	-0.4883
			0.8835	0.6104
			0.884	0
			0.8845	0.1831
			0.885	-1.5259
			0.8855	-0.4272
			0.886	0.2441
			0.8865	0.3662
			0.887	0.1221
			0.8875	-1.4648
			0.888	-0.4883
			0.8885	-0.7324
			0.889	4.8828
			0.8895	0.8545
			0.89	-0.9155
			0.8905	0.7935
			0.891	0.8545
			0.8915	1.2207
			0.892	-0.6714
			0.8925	0.1831
			0.893	0.7324
			0.8935	0.061
			0.894	-0.6104
			0.8945	0.2441
			0.895	-0.7324
			0.8955	0.1221
			0.896	-0.061
			0.8965	-1.8311
			0.897	-1.5259
			0.8975	-0.061
			0.898	0.2441
			0.8985	1.3428
			0.899	-4.6997
			0.8995	-1.8311
			0.9	0.3662
			0.9005	-1.0376
			0.901	-1.9531
			0.9015	-1.0986
			0.902	-0.3662
			0.9025	-0.5493
			0.903	-1.2207
			0.9035	-0.7324
			0.904	-0.7935
			0.9045	-0.6714
			0.905	-0.4883
			0.9055	-1.9531
			0.906	-0.7324
			0.9065	1.0986
			0.907	-0.9155
			0.9075	-1.8921
			0.908	-0.3052
			0.9085	-1.709
			0.909	3.0518
			0.9095	0.3662
			0.91	-1.8921
			0.9105	-2.0752
			0.911	-1.4038
			0.9115	0.3052
			0.912	-0.7324
			0.9125	0.7324
			0.913	-0.7935
			0.9135	-1.2207
			0.914	-2.5635
			0.9145	-1.0986
			0.915	-0.061
			0.9155	-1.0986
			0.916	-0.3052
			0.9165	-4.0894
			0.917	-1.4648
			0.9175	1.1597
			0.918	1.1597
			0.9185	0.9766
			0.919	-2.9907
			0.9195	-2.3804
			0.92	-1.648
			0.9205	-1.4648
			0.921	-1.4648
			0.9215	-1.77
			0.922	-1.3428
			0.9225	-0.3052
			0.923	-2.3804
			0.9235	-1.4038
			0.924	-1.2207
			0.9245	0.7935
			0.925	-0.061
			0.9255	-0.3052
			0.926	-0.4883
			0.9265	0.7324
			0.927	-0.5493
			0.9275	-2.6856
			0.928	-2.6856
			0.9285	-2.5024
			0.929	2.0142
			0.9295	1.4038
			0.93	-2.7466
			0.9305	-1.8921
			0.931	-0.7324
			0.9315	0
			0.932	0.4272
			0.9325	0.9155
			0.933	0.4272
			0.9335	-0.7935
			0.934	-2.2583
			0.9345	0.6104
			0.935	-0.061
			0.9355	-0.3662
			0.936	-2.2583
			0.9365	-2.6856
			0.937	0.1221
			0.9375	0.7935
			0.938	1.4648
			0.9385	2.6856
			0.939	-2.7466
			0.9395	-0.9155
			0.94	0.7935
			0.9405	-0.4883
			0.941	-0.5493
			0.9415	-0.4272
			0.942	-0.9155
			0.9425	-1.709
			0.943	-0.7935
			0.9435	-2.3804
			0.944	-1.5259
			0.9445	-0.3662
			0.945	0.4883
			0.9455	0.3662
			0.946	-2.1973
			0.9465	-0.9155
			0.947	-0.4272
			0.9475	-2.3804
			0.948	-2.1362
			0.9485	-2.3193
			0.949	2.1362
			0.9495	0.6104
			0.95	-3.479
			0.9505	-1.709
			0.951	-2.1973
			0.9515	-1.5259
			0.952	-1.648
			0.9525	-0.6714
			0.953	0.6714
			0.9535	-2.0142
			0.954	-0.8545
			0.9545	-0.5493
			0.955	0.6104
			0.9555	0.7324
			0.956	0.9766
			0.9565	0.061
			0.957	-0.1221
			0.9575	2.8687
			0.958	1.709
			0.9585	3.7231
			0.959	-1.709
			0.9595	0.5493
			0.96	1.4038
			0.9605	2.6245
			0.961	2.6245
			0.9615	0.7324
			0.962	1.0986
			0.9625	0.9155
			0.963	0.1221
			0.9635	0.9766
			0.964	0.8545
			0.9645	0.1831
			0.965	0.4272
			0.9655	0.4272
			0.966	0.3662
			0.9665	1.5259
			0.967	2.8687
			0.9675	-2.1362
			0.968	-0.7324
			0.9685	1.0376
			0.969	3.1738
			0.9695	1.4038
			0.97	0.8545
			0.9705	0.9155
			0.971	-0.3052
			0.9715	0.1831
			0.972	-0.1221
			0.9725	0.9155
			0.973	-0.3052
			0.9735	-0.8545
			0.974	-1.0376
			0.9745	0.5493
			0.975	-0.061
			0.9755	0.1221
			0.976	1.2207
			0.9765	-0.7935
			0.977	-1.77
			0.9775	2.4414
			0.978	2.5024
			0.9785	1.5259
			0.979	-1.3428
			0.9795	-2.2583
			0.98	1.5869
			0.9805	1.0376
			0.981	0.6104
			0.9815	-1.8311
			0.982	-1.8311
			0.9825	-0.3662
			0.983	-1.2207
			0.9835	-0.2441
			0.984	-0.5493
			0.9845	0.4883
			0.985	0.4883
			0.9855	-0.6104
			0.986	-1.2817
			0.9865	-0.061
			0.987	0.4883
			0.9875	-2.1973
			0.988	-2.0752
			0.9885	-2.5635
			0.989	1.3428
			0.9895	2.1362
			0.99	-1.0376
			0.9905	-0.1221
			0.991	-0.4272
			0.9915	0.1221
			0.992	-1.648
			0.9925	0.7324
			0.993	-0.9766
			0.9935	-0.061
			0.994	-0.8545
			0.9945	-0.1221
			0.995	-1.1597
			0.9955	-0.8545
			0.996	-2.2583
			0.9965	-2.2583
			0.997	-1.3428
[truncated: 18,005 more rows]
