# Supplementary material for: Neocortical Rebound Depolarization Enhances Visual Perception
Source: PLoS Biol. 2015 Aug 14;13(8):e1002231. doi: 10.1371/journal.pbio.1002231 (PMC4537103; doi:10.1371/journal.pbio.1002231)
Supplement: S12 Data — Excel spreadsheet containing the underlying numerical data for S7 Fig. Raw LFP traces of individual stimulus trials used in S7A Fig and individual values used to plot means ± SEMs of S7B Fig are contained. (XLSX) [file pbio.1002231.s012.xlsx]

## Sheet: Sheet1
S7 Fig.A	before TTX
Time(s)	Trace 1	Trace 2	Trace 3	Trace 4	Trace 5	Trace 6	Trace 7	Trace 8	Trace 9	Trace 10	Trace 11	Trace 12	Trace 13	Trace 14	Trace 15	Trace 16	Trace 17	Trace 18	Trace 19	Trace 20	Trace 21	Trace 22	Trace 23	Trace 24	Trace 25	Trace 26	Trace 27	Trace 28	Trace 29	Trace 30	Trace 31	Trace 32	Trace 33	Trace 34	Trace 35	Trace 36	Trace 37	Trace 38	Trace 39	Trace 40	Trace 41	Trace 42	Trace 43	Trace 44	Trace 45	Trace 46	Trace 47	Trace 48	Trace 49
-4	0.0118832	0.0244579	0.000202201	0.0085386	-0.00144394	-0.019734	0.0344577	0.012478	0.00920494	0.0544076	0.00307104	0.0144405	0.0193438	0.00333807	0.00825319	0.00656941	-0.00142459	0.017564	0.00677422	0.0384327	0.0159942	0.00183006	0.0206493	-0.00377569	0.00708451	0.00779674	0.000658624	0.0419413	0.000596151	0.0458125	0.0153518	0.00545969	-0.000866544	0.00961281	0.0177563	0.032559	0.00849063	0.0300997	0.00532543	0.0352327	0.00309856	0.0137453	0.00998821	0.0170269	-3.64896e-05	0.000127036	0.0190857	0.00976481	0.000678092
-3.99	-0.0264255	0.0622398	0.00421909	0.0313384	0.0086292	-0.0422859	0.111458	0.0490906	0.0254525	0.19807	0.0221462	0.0400075	0.0619472	0.0491622	0.0387656	0.014073	-0.00770083	0.0446456	0.0460314	0.13738	0.0769793	0.00197724	0.0693105	-0.0399522	0.0141876	0.0172873	-0.00464098	0.127645	0.00156962	0.138289	0.0460848	0.00858223	-0.00542246	0.0579616	0.0833633	0.124775	0.0263676	0.139356	0.0381078	0.138475	0.0172701	0.0479004	0.0599746	0.0561726	0.014159	0.0150558	0.0591443	0.0300043	-0.0172895
-3.98	-0.0454819	0.0366059	0.0102946	0.0586379	0.0179434	-0.0534458	0.0980614	0.0269602	2.28882e-05	0.230284	0.00942228	0.0297534	0.0450254	0.0646645	0.0564257	0.0281766	-0.00774769	-0.0247149	0.0323085	0.125165	0.0696328	0.0111318	0.0407378	-0.029648	0.0289666	0.0268469	0.0208225	0.0939628	-0.0124841	0.110401	0.0370702	0.0196215	-0.00137348	0.0450954	0.0816214	0.109529	0.0122594	0.158351	0.0863301	0.186551	0.0314298	0.0777181	0.091131	0.0482737	0.0215987	0.0246739	0.0210581	0.0218527	-0.0192137
-3.97	-0.00489805	0.0233769	-0.0286134	0.0375433	0.015514	-0.0211032	0.101103	0.0220247	0.0111918	0.167465	0.0103845	0.0230354	0.0336894	0.0718547	0.0568346	0.0182265	0.000319316	0.00403134	0.0328565	0.0912055	0.0415053	0.00151088	0.0700974	-0.040237	0.0168075	0.0246773	0.0106646	0.075269	0.0249327	0.0888821	0.0460175	0.0333821	0.0120529	-0.00405807	0.0803999	0.115804	-0.0104574	0.14017	0.11343	0.240768	0.000613908	0.0810196	0.0970797	0.065911	0.0305878	-0.00235602	0.0261688	0.0155275	-0.083002
-3.96	0.0113911	0.0144914	-0.0469908	0.0302958	0.00770314	0.0134788	0.0807987	0.00369406	0.0100618	0.143591	-0.000405411	0.0267506	0.0402693	0.0912186	0.0494323	0.0170963	0.0232526	0.00650665	0.0492629	0.0630495	0.00996561	-0.00334003	0.0569967	-0.10098	0.0264631	0.0115819	-0.00812407	0.0447364	0.0481004	0.108589	0.0272216	0.0339705	-0.022004	-0.0299119	0.0658956	0.120808	-0.0117825	0.119947	0.114567	0.23966	-0.000476732	0.0776527	0.114255	0.0385558	0.0313099	-0.00182376	0.0227257	0.0420586	-0.0957784
-3.95	-0.0139661	0.0339897	-0.0151629	0.0516876	0.00628631	-0.00884339	0.0752815	0.01934	0.000420395	0.131646	3.28289e-05	0.0275084	0.0335164	0.0814088	0.03843	0.00816608	0.0252126	-0.00393894	0.0600226	0.0279769	-0.00707268	0.00376117	0.0385266	-0.168217	0.0236435	0.0147259	0.00524549	0.0172116	0.0339009	0.0912793	0.0232557	0.0150106	-0.0354125	-0.0667432	0.0590799	0.091842	-0.0220355	0.0696596	0.0858531	0.207448	0.0303935	0.0724931	0.105464	0.0691821	0.03505	0.0157582	0.00531322	0.0561299	-0.0981069
-3.94	-0.00314362	0.0236132	0.005549	0.0803233	0.00367606	-0.0499967	0.0848105	0.00941527	-0.00133975	0.156116	-0.00217205	0.0275601	0.0121791	0.0479573	0.0256058	0.00107266	0.0261586	0.000244029	0.0863192	0.035901	-0.0310657	0.0147401	0.0375901	-0.198379	0.0121757	-0.00817376	0.0344722	-0.0162511	0.0178164	0.0635936	0.0248843	-0.00775559	-0.0235282	-0.0585581	0.0573937	0.0763532	-0.00177852	0.0515097	0.0422547	0.197644	0.0104945	0.063356	0.0703662	0.130807	0.0287722	-0.00321812	0.0469136	0.034215	-0.0711299
-3.93	-0.0475012	0.0450866	-0.0297759	0.0890907	-0.0033344	-0.0507637	0.0680905	-0.0324864	-0.00833288	0.132558	-0.0133726	0.0353562	0.00282564	0.0326906	0.00510202	-0.00515384	0.0218042	0.0136018	0.0935196	0.0522334	-0.0148981	0.0146896	0.0347492	-0.198954	0.0169083	-0.01922	0.0138489	0.00222402	-0.02127	0.0429647	0.0458307	-0.0118383	0.00219485	-0.0639978	0.0538167	0.0823852	-0.00165356	0.0276284	-0.00870472	0.17541	0.0303657	0.0332786	0.068047	0.146693	0.00939273	0.0231467	0.0431558	0.028229	-0.062255
-3.92	-0.0488886	0.0445291	0.0029596	0.035092	0.0204321	-0.0366093	0.048623	-0.0967831	-0.02104	0.11054	-0.039236	0.0274793	-0.00438407	0.0263828	-0.00085508	-0.0275623	0.021752	0.033673	0.0800905	0.0345163	0.0190135	0.0288563	0.0306266	-0.189679	0.00624079	0.00415918	0.000227297	-0.009103	0.0214515	0.0611701	0.0484263	-0.00946117	0.0133405	-0.024946	0.0610271	0.0790019	-0.0145878	0.0110392	-0.063237	0.146644	0.0336672	0.0224726	0.0650733	0.0846492	0.000529424	0.0280949	0.0242755	0.0462243	0.0273309
-3.91	-0.0500013	0.0283798	0.0142888	-0.00779197	0.0074071	-0.030172	0.0440368	-0.163408	0.0117928	0.148845	-0.0301282	0.000466125	-0.027744	0.00440549	0.0078057	-0.0269216	0.0140055	-0.00556549	0.0662704	0.00465152	0.0268523	0.0145055	0.0193575	-0.193388	-0.00441523	-0.00131782	-0.00332014	-0.0145824	-0.00459867	0.0492265	0.0530446	-0.00700984	0.00606533	0.0242971	0.0408446	0.0595839	-0.0394097	-0.0499366	-0.0829155	0.112792	0.00360627	0.020086	0.0456136	0.0364886	0.00934	0.0258564	0.055528	0.0539095	0.0475842
-3.9	0.0167437	0.0313495	-0.00990515	-0.0513998	-0.00517903	0.0116819	0.0299544	-0.140695	-0.0087857	0.12225	-0.0240709	0.00740443	-0.0246847	-0.00620243	0.0250668	-0.0108932	0.0155943	-0.0459117	0.0608937	0.00414329	0.0110362	-0.00548901	0.0314388	-0.123645	0.00959772	-0.00930033	0.00451881	-0.00928004	-0.000684939	0.0218233	0.0612673	0.0172442	-0.00296515	0.0267768	0.0151665	0.0453902	-0.0790004	-0.0368106	-0.0589717	0.0943547	0.0235864	0.0193893	0.0523013	0.0299796	-0.0127342	0.00709924	0.0466767	0.0378972	0.0528448
-3.89	0.0281912	0.0304836	-0.0180606	-0.0119177	0.00484351	0.0694583	-0.000935068	-0.0353957	-0.0127168	0.116921	0.000847105	0.0152821	-0.029071	0.0145298	0.0217041	-0.0328673	0.0132304	-0.0580503	0.0454059	-0.0253026	-0.0179475	0.00309752	0.0181999	-0.00885266	0.0119584	-0.00887253	0.0216282	-0.00253619	0.00260234	0.00419291	0.0526721	0.0225665	-0.0192677	0.0308616	-0.0168722	0.0452879	-0.0695812	-0.0685426	-0.0835444	0.0789623	0.029431	0.0301471	0.049014	0.0754716	-0.0355909	-0.00953637	0.0369567	0.0319301	0.0295694
-3.88	-0.00550299	0.0408919	0.00633032	-0.0549877	0.00150299	0.0613859	-0.000311991	0.0364857	0.0246265	0.108544	0.00990157	0.0179569	-0.0383003	0.0300277	0.0309113	-0.00036364	0.0160952	-0.0290333	0.0516869	0.00460456	-0.0370794	-0.00368883	0.0453982	0.0453573	0.000228579	-0.0215408	0.0245178	0.0194132	-0.0194238	0.0244863	0.0374635	0.0403632	-0.0108688	0.0609708	0.00219689	0.0508741	-0.0278288	-0.0943364	-0.0849062	0.0469985	-0.00185393	0.0263094	0.0205154	0.0586821	-0.0353772	0.0302335	0.0200988	0.0210623	0.0601932
-3.87	-0.0732847	0.0234668	0.0274494	-0.0782801	-0.0151216	0.0339543	0.0145769	0.0562972	0.057309	0.0582735	0.0130468	0.0219814	-0.0118754	0.0386228	0.0292634	-0.00408846	0.00169424	0.0331896	0.0642993	-0.00470712	-0.0170621	-0.00364523	0.0417821	0.119847	-0.000916666	-0.00691186	0.0144143	0.0424355	0.0110864	0.0176013	0.0528276	0.0442104	0.0120876	0.0824781	-0.00525476	0.0482529	-0.0118185	-0.143506	-0.0375567	0.0345243	-0.0160086	0.0274039	0.0251014	0.0358405	-0.0107278	0.0115396	0.0303867	0.00563297	0.055795
-3.86	-0.0304601	0.00840978	-0.0304945	-0.0579011	-0.0285976	0.00803576	0.020012	0.0658321	0.0528753	0.0326077	0.0190948	0.012091	-0.0139509	0.0619781	0.028204	0.00961376	0.00795724	0.0326712	0.0294676	-0.0349578	-0.0155355	-0.00321697	0.0243591	0.172042	0.00758096	-0.00998823	0.019517	0.0626324	0.0242352	0.0093697	0.0618355	0.026349	0.0390794	0.100594	-0.0317211	0.0405623	-0.0282856	-0.0625522	0.00968943	0.0353271	-0.0123169	0.0176218	0.0304808	0.020711	0.0101948	-0.0229143	0.0644385	0.0173846	0.0277363
-3.85	0.0658807	0.0091658	-0.030379	-0.0757353	-0.0397483	0.0214519	0.0123801	0.081108	0.0569413	0.036765	-0.00415833	-0.000665125	-0.035303	0.0699119	0.0200732	0.0422201	0.00719526	0.0487183	0.0141956	-0.0439727	0.00424194	-0.00910812	-0.00301864	0.189703	0.00541585	-0.0115149	0.0171129	0.0464226	0.0283603	-0.020703	0.0662426	0.0204003	0.0381268	0.0822549	-0.0481803	0.0190451	-0.0106267	-0.0287192	-0.0232591	0.0110573	0.000391272	-0.00870322	0.0163024	0.0163165	0.00301172	0.0634246	0.0421137	0.03159	0.0522097
-3.84	0.0161768	-0.00709851	-0.0677984	-0.050067	-0.0135661	0.00894729	0.000984292	0.0837092	0.0737496	-0.00580823	0.0027005	6.07482e-05	-0.028484	0.0685496	0.00973981	0.0440753	-0.0240534	0.0399597	0.0151884	-0.0200449	-0.0187566	-0.0214924	-0.0140403	0.202362	-0.0106668	-0.00560373	0.0218737	0.0409291	0.0145756	-0.0177507	0.0519613	0.00441443	0.0324439	0.0916132	-0.0897192	0.027214	0.0378542	-0.0533914	-0.0287457	-0.00548118	0.000569043	-0.0187719	-0.0192327	0.00457084	-0.00357766	0.0857839	0.0276626	-0.00830476	0.0286725
-3.83	-0.011248	0.0234266	-0.0545085	-0.0430993	-0.0101178	-0.00420099	0.0163418	0.074851	0.0742548	-0.0181621	0.0121892	-0.0046925	-0.0330602	0.077209	0.0323659	0.0674399	0.00792145	0.0127643	-0.00269107	0.00238051	-0.0334986	0.000562977	-0.00916656	0.195946	-0.00958497	0.0100725	0.0268269	0.0779138	0.00781885	-0.00613101	0.0234135	0.00346172	0.0310674	0.105717	-0.0905261	0.0364851	0.0764593	-0.0542759	-0.0226773	-0.011797	-0.00142305	-0.0115066	-0.0448366	0.0219736	-0.00759136	0.0556795	0.0300102	-0.00853783	0.0555581
-3.82	0.0156601	0.00951206	-0.0701857	-0.0141697	-0.0216527	0.0109019	0.0216645	0.0942251	0.035598	-0.0311333	0.0106965	0.00494089	-0.0246391	0.080996	0.0510871	0.0688435	0.0114989	0.00401809	-0.0253306	-0.00784844	-0.0221664	-0.00426545	-0.00293737	0.184056	0.00844243	0.0042678	0.0207547	0.0999586	0.00917127	0.0361247	0.0284403	0.00718809	0.0232628	0.0937198	-0.0654043	0.0223628	0.0841303	-0.0424975	0.00740701	-0.0159192	0.025225	0.0104673	-0.0254385	0.0365971	-0.00334052	0.0339082	0.00421989	-0.0187887	0.0456045
-3.81	0.0319219	0.00825297	-0.0720817	0.0200552	-0.00306169	0.0707027	0.00181286	0.0997195	0.0404919	-0.0708373	0.0151344	-0.00546056	-0.0252109	0.0379101	0.0739311	0.0344035	-0.0289026	-0.00606551	-0.0461734	-0.0476991	0.00185902	-0.00855239	-0.00872586	0.166862	-0.000113996	0.00983714	-0.00942408	0.0940078	0.0125864	-0.017715	0.00502754	0.0315461	0.0325707	0.0820698	-0.0790313	0.00327814	0.124002	-0.0397563	0.0176211	-0.0244428	0.0117163	-0.00163455	-0.0761739	0.0347619	0.00651954	0.0365133	0.0524887	-0.0284847	0.0109564
-3.8	0.078388	-0.00569895	-0.0426836	0.0490856	-0.012557	0.0702716	-0.0139916	0.0935708	0.0488622	-0.106217	0.0183018	0.00367851	-0.0164581	-0.00625653	0.0687588	0.0327851	0.00322811	-0.00518781	-0.0922748	-0.0731318	0.010803	0.0023301	-0.0252531	0.178978	-0.00747909	0.00504575	0.0150397	0.103009	0.0272716	-0.0189797	-0.0460342	0.0291387	0.037322	0.0629676	-0.0411029	-0.00690029	0.11585	-0.102414	-0.0607195	-0.0382697	0.00777528	-0.0511195	-0.114971	0.0270533	-0.00748048	0.0279135	0.0607738	-0.0216782	-0.0503159
-3.79	0.105453	-0.0393327	-0.0554232	0.0558934	-0.0163398	0.00198678	-0.0225171	0.0862964	0.0203282	-0.106995	0.0106891	0.000843268	-0.0411211	-0.0251742	0.0448095	0.0302082	0.0197131	-0.0289552	-0.0903369	-0.104016	-0.0094838	0.0023245	-0.0321228	0.154732	-0.0262745	-0.00471023	-0.00124449	0.0927408	0.0318659	-0.00978354	-0.0925081	0.0220498	0.0375021	0.041802	-0.0108439	-0.0199861	0.0705332	-0.0835024	-0.0866641	-0.0373525	0.00929828	-0.10232	-0.105357	0.0232812	-0.00553413	-0.0108344	0.016461	-0.00920637	-0.0446735
-3.78	0.086966	-0.0650411	-0.0663346	0.0799039	-0.00924629	0.0279297	-0.0125601	0.0753981	-0.0154282	-0.0959307	0.00970016	0.0106306	-0.0440235	-0.0480678	0.0101932	0.0212866	-0.00329009	-0.0565387	-0.0821945	-0.103243	0.00263149	0.00342052	-0.0249534	0.11976	-0.024266	0.00201591	-0.00315614	0.00513954	0.0235363	-0.016731	-0.151538	0.00498665	0.048841	0.0357303	-0.000275265	-0.0265877	0.0496942	-0.0830565	-0.087879	-0.0419574	-0.0139592	-0.11575	-0.110889	0.00617922	0.00442431	0.0278161	-0.00235963	-0.023216	-0.017001
-3.77	0.0784411	-0.0651677	-0.0885327	0.0601583	-0.0119848	0.0508321	-0.00764785	0.0799521	-0.0128701	-0.0985093	-0.00155152	0.0115381	-0.0421067	-0.0575226	0.00479477	-0.00130334	-0.0132342	-0.0680895	-0.0872584	-0.0991943	-0.00849345	-0.0025392	-0.0151114	0.117553	0.00265075	0.0268399	0.00493202	-0.0147785	0.00786115	-0.0149549	-0.16432	-0.000548104	0.0464832	0.0630354	0.0155262	-0.0287359	0.0211843	-0.0920373	-0.0707335	-0.0417431	-0.0565566	-0.146281	-0.136653	-0.0155393	-0.0262718	0.0573545	-0.0128404	-0.0443906	0.0168439
-3.76	0.0716955	-0.0832791	-0.0272387	0.0814164	-0.0286682	0.018209	-0.00293536	0.0822118	-0.00527457	-0.0680746	0.00250175	-0.0148633	-0.0163691	-0.0632116	-0.00599129	-0.00386909	0.019332	-0.101344	-0.0653346	-0.0899572	-0.0442988	-0.0152985	-0.0188155	0.173211	-0.000199793	0.0141974	0.016671	-0.033045	0.0139587	-0.0193499	-0.175129	-0.00405568	0.0515997	0.0425685	0.0305852	-0.0104906	0.0343582	-0.0150242	-0.0284901	-0.0417836	-0.0482385	-0.2003	-0.0893584	-0.0672165	-0.0303328	0.0599047	-0.0270599	-0.0587852	0.0433867
-3.75	0.0137132	-0.0782879	-0.00904473	0.102254	-0.00607488	-0.00158581	-0.00445964	0.0753051	-0.0459651	-0.0648015	0.0182001	0.00789688	0.000863386	-0.0506181	0.00567034	-0.0193292	0.0178887	-0.0618166	-0.0548325	-0.144238	-0.0656725	-0.00147203	-0.0366722	0.198007	-0.018314	0.0342594	0.0313288	-0.0450972	-0.00159845	-0.0322626	-0.159196	0.00334351	0.0446292	0.0564817	0.03388	-0.0111365	0.0139001	-0.00992387	0.0322087	-0.0421896	-0.0276052	-0.286438	-0.0852655	-0.0511739	-0.0314649	0.014446	-0.0238805	-0.0112047	0.0242387
-3.74	0.0361566	-0.121461	-0.0227598	0.0660899	0.00706724	0.0184493	0.0213455	0.0714894	-0.0830712	-0.0705805	0.0311308	0.020794	0.00160851	-0.034596	0.0105014	-0.00543153	-0.00201977	0.0563744	-0.0326196	-0.0673592	-0.0552474	-0.00742294	-0.0497861	0.170044	-0.025144	0.0196842	0.0577058	-0.0617952	0.0176447	-0.0343377	-0.212009	0.0244522	0.0555271	0.0494879	0.0403016	-0.0355577	-0.0198407	-0.060424	0.0986526	-0.0595853	-0.0214475	-0.398804	-0.0838356	-0.00309463	-0.00435948	0.0270763	-0.00458039	-0.00263771	-0.0312852
-3.73	0.105359	-0.155552	-0.0356026	0.0456273	0.0216251	0.0222921	0.0200571	0.0587494	-0.0386294	-0.108706	0.0366571	0.0172389	0.00586657	-0.0407655	0.000711076	0.0511617	0.00820931	0.113383	-0.014318	-0.00551579	-0.0720948	-0.01572	-0.027317	0.113852	-0.0207981	0.0133544	0.0327752	-0.0562404	0.0380525	-0.003304	-0.228099	0.0129828	0.0507132	0.00492174	0.0238026	-0.0157953	-0.0287708	-0.0537938	0.0870969	-0.064657	-0.0149413	-0.388793	-0.0429355	0.00292965	-0.00430121	0.0251888	-0.00462604	-0.00734087	-0.0176019
-3.72	0.0978408	-0.19056	-0.0360354	0.0573949	0.008221	0.000616712	-0.00164957	0.0254589	-0.0396698	-0.0646985	0.0219884	0.0151703	0.00345053	-0.0681195	-0.0142087	0.0613349	-0.0200697	0.126583	-0.0201773	0.0197382	-0.0341743	-0.010766	-0.0132914	0.0915032	-0.0261579	0.0259386	0.00938254	-0.0530992	0.036506	0.0133968	-0.161429	0.00329079	0.0435705	-0.0748823	0.0160009	-0.017396	-0.044909	-0.0486136	0.0841982	-0.0787783	-0.000784604	-0.312238	-0.0487836	-0.0234537	-0.0105348	0.0656105	-0.0342244	0.00512269	0.0588944
-3.71	0.110077	-0.20426	0.00930091	0.0667338	0.025911	0.00985963	-0.00940955	0.0153785	-0.0598095	-0.0597307	0.000965482	0.000536157	-0.0297409	-0.0545871	-0.0368684	0.0239656	-0.0449956	0.166409	-0.0343247	0.0344012	-0.0689068	0.0045366	-0.0114533	0.0712202	-0.0502218	0.0103669	0.0110209	-0.0372835	0.0193515	-0.00920586	-0.115048	-0.00659513	0.0300626	-0.131806	0.0204261	-0.0439597	-0.0446183	-0.0589931	0.0787351	-0.0734279	0.0229149	-0.191722	-0.0722322	-0.0452454	-0.0135625	0.0529576	-0.0306528	-0.0122838	0.0607724
-3.7	0.130054	-0.16367	0.0660221	0.0736606	0.0403128	0.0433862	-0.0116237	0.0236254	-0.119119	-0.0897452	0.00806229	0.0373552	-0.124758	-0.0141344	-0.03278	-0.00913914	-0.0109011	0.170038	0.00382479	0.0423342	-0.0663739	0.0173241	-0.0053854	0.0643398	-0.0724822	0.029637	0.00748138	-0.0350541	0.00591375	-0.0170871	-0.068438	-0.0138118	0.0331088	-0.224031	0.00353388	-0.0453739	-0.0682238	-0.0754754	0.0758892	-0.0618063	0.0311813	-0.15069	-0.0287693	-0.0265305	-0.000826706	0.0378633	-0.0375359	-0.0120951	-0.00133703
-3.69	0.129531	-0.133979	0.0970734	0.0650307	0.0269884	0.0553441	-0.00701857	0.00661229	-0.205908	-0.0881607	0.0113709	0.0151365	-0.181723	-0.0186124	-0.0103645	-0.0234144	0.0126546	0.17471	0.010399	0.0649385	-0.0055555	0.0244568	-0.00633273	0.0794199	-0.0661572	0.0325069	0.00139682	-0.0388476	0.0058053	-0.0215504	-0.0766755	-0.00961636	0.0369904	-0.239445	-0.0223344	-0.043978	-0.0600956	-0.0174884	0.0259769	-0.0672343	0.0303902	-0.121791	0.0102471	-0.0468203	-0.0375451	0.0465537	-0.037383	0.00464133	-0.0300833
-3.68	0.132117	-0.111449	0.0901537	0.0709693	0.0527377	0.0493649	-0.0129862	-0.00186653	-0.217292	-0.0772565	-0.00679445	0.0225467	-0.147235	-0.0164255	0.000379922	-0.0219433	-0.0223943	0.162032	0.0119205	0.0655024	0.00497254	0.012091	-0.0160687	0.0649461	-0.0433972	0.00949914	0.00118423	-0.0434508	0.0088692	-0.00750136	-0.0411242	-0.0233359	0.0295621	-0.228373	-0.0103804	-0.0627608	-0.0872092	0.0188241	-0.00341538	-0.0719305	0.0383752	-0.031961	-0.0262301	-0.0590387	-0.035494	-0.0101051	-0.0349629	-0.0164827	0.0244066
-3.67	0.133522	-0.117145	0.0613345	0.0686476	0.0587256	0.0510211	-0.0197024	-0.0384255	-0.204566	-0.0857031	-0.0293762	0.0377051	-0.125243	0.00718391	0.00483835	-0.0386873	-0.0255668	0.126198	0.00213373	0.0627141	0.0111501	-0.00779056	-0.0169092	0.0342262	-0.0436407	0.0227883	0.0193984	-0.0305174	0.00651593	-0.00248695	0.0103131	-0.024313	-0.000528229	-0.148436	-0.028954	-0.0585555	-0.141562	-0.0452107	-0.0267737	-0.0589082	0.0361679	0.00340888	-0.0594618	-0.054893	-0.0033712	-0.064505	-0.0166768	-0.00228955	0.0556448
-3.66	0.150543	-0.193329	0.060183	0.0213732	0.0610732	0.0660344	-0.0260784	-0.0374352	-0.177386	-0.0579315	-0.0219621	0.0120367	0.0116327	0.0195025	-0.0048426	-0.0154596	-0.0110508	0.131363	0.00113768	0.0612266	0.0202377	-0.0495625	-0.0169551	0.0171468	-0.0671985	0.0292359	0.00210599	-0.0567881	-0.00411259	-0.0281821	0.0144467	-0.0289312	-0.0168699	-0.0699882	-0.0223854	-0.0664035	-0.175915	-0.0328508	0.00745962	-0.0782739	0.0156475	0.0141957	-0.044793	-0.0729224	0.0152048	-0.0713211	-0.0176109	0.00354682	-0.0428339
-3.65	0.149541	-0.114959	0.0512881	0.0172442	0.0735612	0.066081	-0.0256775	-0.0266954	-0.12061	-0.0676469	-0.0290872	0.00523117	0.0575869	0.0284706	-0.0187723	-0.00582326	-0.0154491	0.139884	-0.00749903	0.0599499	0.0216046	-0.0752258	-0.00721828	-0.00781955	-0.0568297	0.026722	0.00564416	-0.0472544	-0.00700138	-0.0303849	0.0109398	-0.0168849	-0.0163667	-0.0731699	-0.0178223	-0.0849938	-0.217457	-0.0278069	0.0365452	-0.094398	0.036322	-0.0510291	-0.0718063	-0.0693544	0.029124	-0.123018	-0.0322124	0.01303	-0.0194263
-3.64	0.140009	-0.0901474	0.100739	0.0235083	0.0553799	0.0347606	-0.0532727	-0.0268349	-0.158017	-0.0470455	-0.00179587	0.0142195	0.0864476	0.0503422	-0.0256738	-0.020337	0.00686903	0.10732	-0.0246673	0.0499266	-0.0198703	-0.124288	-0.0113097	-0.0176145	-0.0356019	0.0293182	-0.00212194	-0.0188998	0.0151919	-0.0151619	0.0107732	-0.0263978	-0.0208781	-0.0209901	-0.0353677	-0.0907285	-0.255002	-0.0583891	0.05592	-0.0723217	0.0123991	0.031551	-0.0886213	-0.058219	0.0218832	-0.0826499	-0.0204727	0.017812	0.0385679
-3.63	0.112187	-0.0250121	0.122032	0.0336613	0.064839	-0.0187901	-0.0433084	-0.0272812	-0.0876443	-0.0187247	-0.0271811	0.0192234	0.0857417	0.029355	-0.0440164	-0.0179147	0.0225728	0.0953206	-0.00347826	0.0436417	0.0141193	-0.152721	-0.00797938	-0.0268326	-0.0443174	0.0355491	-0.0207196	-0.0280602	-0.00384109	-0.000486391	0.0125709	-0.037345	-0.0251694	0.00907325	-0.0263365	-0.103625	-0.286596	-0.0683873	0.0154221	-0.0760265	0.00647437	0.0672306	-0.0569506	-0.0626387	0.0284425	-0.106093	-0.0168054	0.00627322	0.039489
-3.62	0.107042	-0.0493281	0.0937365	0.0199149	0.0369266	-0.0486788	-0.0460276	-0.0301061	-0.111088	-0.0140279	-0.0128551	-0.0182858	0.0710307	0.0400735	-0.0264872	-0.0245429	0.00308491	0.089365	0.0186061	0.0403818	0.0679708	-0.172367	-0.013621	-0.0362614	-0.0639244	0.0223009	0.00201931	-0.0266786	-0.0163202	-0.00226439	0.00737935	-0.031397	2.90635e-05	0.0440222	-0.00313882	-0.0994024	-0.262503	0.0551322	0.0091819	-0.0905266	0.0305866	0.0649305	0.0069195	-0.0721766	0.0286486	-0.061386	-0.0237195	0.00962306	0.0384425
-3.61	0.0884228	-0.0795266	0.080199	-0.0414926	0.02012	-0.0460918	-0.0359517	-0.0315869	-0.0631003	-0.0155498	0.0183439	0.00210064	0.107301	0.0607322	-0.00280157	-0.00405439	-0.00153504	0.0708232	0.0325859	0.0388872	0.0499944	-0.207188	-0.00725776	-0.0266471	-0.049455	0.0309401	0.00298459	-0.00354942	0.00875479	-0.00923533	0.0268796	-0.00979326	0.017098	0.0853972	-0.00211439	-0.0740099	-0.197167	0.0935535	-0.0129235	-0.0899175	0.0247595	0.0669314	-0.0127494	-0.0610335	-0.000530587	-0.0296514	-0.0179537	0.0257503	0.0263872
-3.6	0.0555215	-0.00435741	0.0770753	-0.0500471	0.0272391	-0.0786232	-0.0510403	-0.0241638	-0.0790218	-0.0175162	0.026087	-0.0174157	0.0929521	0.0377523	0.0152629	0.00944238	0.00101992	0.0249386	0.0271998	0.0304228	0.0384236	-0.156233	-0.028525	-0.0288772	-0.0211666	0.0385593	-0.0111029	-0.00922906	0.000881484	-0.0145569	0.0571674	0.00309338	-0.0158292	0.0853073	-0.0103975	-0.0411531	-0.125828	0.104221	-0.0234378	-0.0961788	-0.00114806	0.0765572	-0.0468481	-0.0853794	-0.00538893	-0.0111608	-0.0323832	0.0211901	0.0408592
-3.59	0.0415351	0.101807	0.0711141	-0.0918994	0.0342495	-0.089691	-0.0533992	-0.0286855	-0.00853966	-0.0198509	0.0335903	-0.0153998	0.118204	0.00892668	0.00127819	-0.00565928	0.0105723	0.00696029	0.0303882	0.0126222	0.036775	-0.0686733	-0.0118473	-0.0310086	-0.0104951	0.056989	0.000802655	-0.0287406	0.00493223	-0.0318129	0.075825	0.0045965	-0.0235541	0.0904002	-0.00692438	-0.0462355	-0.122576	0.151498	0.0338249	-0.0982158	-0.042559	0.0583736	-0.00546808	-0.0909066	0.00310383	0.00744618	-0.0166574	0.0223732	0.0590638
-3.58	0.0204966	0.0992317	0.0490429	-0.0804758	0.0438718	-0.037426	-0.0661152	-0.0519753	0.0720853	0.00456692	0.0225511	0.0381592	0.147598	0.019068	-0.00532481	0.0110142	0.0236847	0.0144457	0.0415099	-0.0173704	0.0462453	-0.0605595	0.0199112	-0.0412925	0.0136177	0.0386432	-0.00520928	-0.0475998	0.0298549	-0.0189502	0.0941005	-0.01483	-0.0346286	0.0804781	-0.0131347	-0.0554322	-0.143897	0.182796	0.0446908	-0.0773475	-0.0290906	0.0805121	0.0097135	-0.0805993	-0.00736614	0.0173307	-0.0102118	0.014695	0.0387134
-3.57	5.94196e-05	0.128525	0.0444637	-0.0778842	0.0323806	0.00747972	-0.06362	-0.058016	0.0815566	0.00889238	0.0317144	0.0465377	0.118327	0.0132712	-0.0201137	0.024745	0.048672	0.00935985	0.0456659	-0.0340632	0.0407921	-0.102806	0.0196943	-0.0458816	0.011271	0.0225107	-0.0186757	-0.0502155	0.032033	-0.0273271	0.0882324	-0.0250388	-0.0369251	0.0754261	-0.0122127	-0.047141	-0.118827	0.209467	0.0227933	-0.0809889	-0.0270045	0.0167137	-0.00542479	-0.0795922	-0.00456178	0.0189934	-0.0385686	0.00991948	0.0213897
-3.56	0.0068975	0.129692	0.0313732	-0.0669499	0.00978238	0.0420908	-0.0252076	-0.0530332	0.0535947	-0.00497732	0.0304423	0.0691684	0.119036	-0.0303696	-0.0359591	0.0180148	0.0313605	0.00318004	0.0423047	-0.0694671	0.0374375	-0.0544877	0.0123012	-0.0390257	0.00249075	0.0412057	-0.0267917	-0.0412112	0.0205733	-0.0152692	0.105154	-0.0335729	-0.0311926	0.0788552	-0.0158421	-0.0557221	-0.10309	0.217133	-0.00891163	-0.101759	-0.0227749	0.0111458	0.0369494	-0.0808029	-0.00972977	-0.0239441	-0.0672849	0.00290562	-0.00651523
-3.55	-0.00353078	0.160487	0.0195637	-0.0416807	0.00585288	0.0629686	-0.0159201	-0.0465103	0.004392	0.00466859	0.00760429	0.0712884	0.0919141	-0.062174	-0.0407467	-0.00343861	0.0140297	-0.0220118	0.0508455	-0.0714917	0.039975	-0.0145765	0.0105588	-0.0537215	0.00632013	0.0338986	-0.0231277	-0.03029	0.0132525	-0.0142586	0.10012	-0.0149669	-0.0424534	0.0620138	-0.00994742	-0.0375939	-0.0545582	0.220882	-0.0187109	-0.0970753	-0.0267084	-0.0656491	0.016462	-0.0798797	-0.0112008	-0.00612768	-0.0252034	0.0074111	0.0268865
-3.54	-0.0167942	0.172109	-0.0156024	-0.0184135	-0.00466277	0.0205356	-0.00423186	-0.0380405	-0.0376966	0.0229497	0.0257173	0.0697104	0.0882238	-0.0479746	-0.0424705	-0.00784636	0.0274144	-0.000505944	0.0562597	-0.0588809	0.034751	0.0052582	0.00594318	-0.0524155	-0.00120324	0.00461762	0.00778461	-0.0288679	-0.0135743	-0.0297763	0.09024	-0.0160145	-0.0414258	0.0605134	0.00701205	-0.0314365	-0.0338225	0.196138	-0.0134727	-0.117457	0.00242308	-0.0589023	0.00614308	-0.0540316	-0.0191297	-0.00966784	-0.0377956	0.00776204	0.0574748
-3.53	-0.0398857	0.179059	0.0299787	0.0272398	-0.000851261	-0.000933718	-0.0182814	-0.0375899	-0.0786121	-0.0119603	0.0255003	0.0547907	0.0974099	-0.0565675	-0.0370549	-0.00229247	0.0440959	0.0101922	0.046073	-0.0750712	0.0233863	0.0137379	-0.00541232	-0.047696	0.0031908	0.00608177	0.025566	-0.0273756	-0.0120228	-0.0549746	0.0801859	-0.0186026	-0.0670365	0.0476599	-0.00735954	-0.022374	-0.0320889	0.181546	-0.031652	-0.134661	0.0109359	-0.053688	-0.000375153	-0.0599841	-0.0110194	-0.0110343	-0.0496486	-0.0253158	0.0279176
-3.52	-0.044732	0.16395	0.0256421	0.0399972	0.00798825	0.0158146	-0.0363839	-0.0441371	-0.0777767	-0.0332618	0.0191962	0.0358489	0.059697	-0.039731	-0.0353839	0.00350921	0.0375386	-0.00155872	0.0188239	-0.110506	0.0325501	0.0530694	0.00638746	-0.0402177	0.020406	0.00326939	-0.00682467	-0.0423134	-0.00617066	-0.0299535	0.0760889	-0.00561948	-0.0625919	0.0497954	-0.0329584	-0.0229376	-0.0616228	0.139315	-0.030416	-0.101873	-0.0108381	-0.093985	-0.00955555	-0.0306739	-0.00110661	0.00331602	-0.0235629	0.0283117	0.0118531
-3.51	-0.0361222	0.142217	0.0415796	0.029459	0.0149933	0.0298225	-0.020758	-0.0360773	-0.0500249	-0.026293	0.0161068	0.0361801	0.0181636	-0.0621442	-0.0440064	0.00890971	0.0316318	-0.0164039	-0.01093	-0.0955154	0.0173136	0.0886708	0.00975802	-0.0426925	0.0134382	0.00194917	-0.0293174	-0.0432505	-0.00662086	-0.0373753	0.0666626	-0.00451921	-0.0613088	0.0255234	-0.031559	-0.0302135	0.0263082	0.120225	-0.076213	-0.110616	-0.0129981	0.00125788	-0.0204112	-0.0256873	-0.0069348	-0.052006	-0.0244154	0.0559847	-0.0536772
-3.5	-0.0431939	0.137197	0.0545951	0.0293007	0.0220287	0.00896379	-0.0133215	-0.0363308	0.0219846	-0.00752244	0.00920066	0.0430182	-0.0213052	-0.0424492	-0.0577289	0.0109603	0.00453395	-0.0329889	-0.0240062	-0.0801943	-0.0052078	0.133372	-0.0132289	-0.0280186	-0.00156784	-0.0177521	-0.0194804	-0.0540703	-0.000939144	-0.0391434	0.0565233	-0.0098761	-0.0707143	0.0119276	-0.00824905	-0.0156212	0.0445956	0.122941	-0.0647006	-0.0997355	0.0146991	0.0513039	0.00513205	-0.018391	0.00466207	-0.0290428	-0.0324881	0.00714934	-0.0847904
-3.49	-0.0588158	0.1543	0.0622755	0.0154883	0.00417516	-0.0154623	-0.0280344	-0.0342304	0.122485	-0.0288596	0.0304715	0.034179	-0.107894	-0.0383388	-0.0499158	0.00654349	0.012542	-0.0436663	-0.0540746	-0.0868416	0.0073766	0.153602	-0.0138735	-0.0340219	0.0134165	-0.0162557	-0.0198974	-0.0537805	-0.00568465	-0.0352481	0.0357046	-0.00974391	-0.0827948	0.0185729	-0.0375109	-0.023393	0.0267687	0.107233	-0.0296454	-0.0719199	0.024619	0.088497	-0.0291464	-0.00683342	0.00687169	-0.0251986	-0.042518	-0.00574495	-0.0174655
-3.48	-0.0604508	0.122385	0.0548079	-0.027693	0.00240201	0.00568127	-0.0318381	-0.0326448	0.128184	-0.0408016	0.0331555	0.0268753	-0.173867	-0.0332562	-0.0356165	-0.0106085	0.0216895	-0.0461464	-0.0627581	-0.0426477	0.00500503	0.165433	0.0103529	-0.0599655	0.0280529	-0.0448883	-0.033323	-0.0537917	-0.00670461	-0.0410557	0.00522878	-0.0107759	-0.0648902	0.0167569	-0.0450409	-0.0381688	0.0532433	0.0636843	-0.0689859	-0.104369	0.0371224	0.10881	-0.0921661	-0.00376996	0.00880012	-0.0429036	-0.0395048	-0.00572012	0.0368254
-3.47	-0.0551809	0.105098	0.0734268	-0.017065	-0.00567872	0.0197336	-0.0286554	-0.0372211	0.100514	-0.0252289	0.0466499	0.0213928	-0.258138	-0.0504117	-0.0264733	-0.00445997	0.0319558	-0.0578661	-0.0683969	-0.0688467	-0.000130864	0.166923	-0.00486308	-0.0819253	0.0374972	-0.0639993	-0.024657	-0.038177	-0.00616974	-0.034932	0.00174649	-0.0033966	-0.062356	-0.0117761	-0.0186227	-0.0546992	0.0540554	0.0255578	-0.121142	-0.111537	0.0191341	0.121749	-0.0556779	-0.0246646	0.00826772	-0.0487054	-0.0302769	-0.0322532	0.0643621
-3.46	-0.0617092	0.102808	0.0737113	-0.00650991	0.0145113	0.00278612	-0.0208865	-0.0422221	0.0358	-0.016533	0.0502086	0.0251156	-0.246028	-0.0332563	-0.0341213	-0.0117357	0.00287584	-0.0858661	-0.0305132	-0.11429	-0.00639505	0.145738	-0.0125701	-0.0636174	0.0171246	-0.0658725	-0.0273477	-0.0373237	0.00903916	-0.000340997	0.00288823	-0.0180491	-0.0713515	0.00549219	-0.00824045	-0.034638	0.0356131	0.0187527	-0.131114	-0.0912172	0.0236476	0.107501	-0.106224	-0.0362873	0.00870646	-0.0599494	-0.0336714	-0.0360761	0.0383887
-3.45	-0.0786644	0.0946841	0.0518125	-0.00575448	-0.00411382	-0.00435304	-0.0212635	-0.0334317	0.0244926	-0.0140555	0.036051	0.0184303	-0.190957	-0.0270336	-0.0313585	-0.0274475	-0.0151487	-0.0688868	-0.0121122	-0.0421421	-0.00293082	0.120059	-0.025693	-0.0523483	0.00905747	-0.0537618	-0.0142945	-0.0398219	0.00697999	-0.0243322	-0.00473286	-0.011139	-0.0547166	0.0257948	-0.00472739	-0.0273301	0.0921131	0.0353397	-0.0489567	-0.104778	0.0144048	0.0998293	-0.0396268	-0.0309252	0.015047	-0.0488236	-0.00178906	8.56299e-05	-0.0408443
-3.44	-0.0871388	0.0849873	0.0500059	-0.0314204	-0.0190486	-0.0515024	-0.0219292	-0.0221868	0.0703677	-0.0252864	0.0290077	0.00572626	-0.140897	-0.0421874	-0.0184172	-0.0486004	0.00527151	-0.0486727	-0.029169	-0.0256087	0.00694129	0.109262	-0.0319396	-0.0413921	0.0186957	-0.0334258	-0.0253182	-0.0179956	0.000385697	-0.0418018	0.00626544	0.00497751	-0.0427079	-0.00721982	-0.025082	-0.031144	0.16823	0.0110075	-0.0119658	-0.147666	0.00796947	0.147907	0.00510019	-0.00127181	0.0187112	-0.0653886	0.0113337	0.01602	-0.0636928
-3.43	-0.0709037	0.085931	0.060707	-0.0533109	-0.00916815	-0.0274145	-0.0208301	-0.0386053	0.125289	-0.0676285	0.0447442	-0.027426	-0.0105798	-0.0294997	-0.0396319	-0.0441462	0.00234669	-0.0388624	-0.0345574	-0.0751576	0.00732851	0.0952917	-0.0295702	-0.0444749	-0.0031894	-0.031007	-0.0265239	-0.0156183	-0.00852101	-0.0597206	-0.0108332	0.0188894	-0.0474166	0.00932034	-0.00376451	-0.0232331	0.256646	-0.0152473	0.00659165	-0.157855	0.00520884	0.114571	-0.00393052	0.00294398	0.0489291	-0.0146912	0.000280529	0.0036182	0.00829692
-3.42	-0.0581733	0.0747214	0.0592975	-0.0622861	-0.00684138	-0.0151646	-0.0252905	-0.0326167	0.120333	-0.0595954	0.0533096	-0.00842945	0.0261305	-0.0463281	-0.0312477	-0.0473944	-0.0180789	-0.0531668	-0.0344959	-0.056684	-0.00760408	0.0732488	-0.0590349	-0.0745585	0.0108562	-0.0325656	-0.00740187	-0.00237524	-0.0104384	-0.0590398	0.0177104	-0.00921742	-0.0495715	0.0271444	-0.00625505	-0.0446951	0.298617	0.0122263	0.0389472	-0.205677	-0.0166479	0.0700888	0.0335222	-0.00946999	0.0233939	-0.00514515	0.0128839	-0.0151556	0.0238573
-3.41	-0.0495859	0.0490338	0.0172797	-0.0263839	-0.0349313	-0.0171428	-0.0282131	-0.0200621	0.103386	-0.0443209	0.0503898	-0.0336682	0.0398742	-0.0694421	-0.0143587	-0.0501697	-0.0160117	-0.0321248	-0.0580905	0.000107072	-0.0057047	0.0557909	-0.0475598	-0.0531023	0.0126734	-0.00949238	-0.0128602	0.00113995	-0.0149034	-0.0335099	0.0519634	-0.0162383	-0.0446628	0.00114593	0.00572253	-0.0234005	0.312713	0.0286407	0.0674486	-0.174277	-0.0156982	0.0985756	0.0388771	-0.000395582	0.0277389	0.000577251	-0.000344051	-0.0295453	0.0386123
-3.4	-0.0618681	0.0556955	0.0255929	0.00837576	-0.00564529	-0.0440735	-0.0300158	-0.0121168	0.0207963	-0.0417491	0.0398226	-0.0447126	-0.0146597	-0.0644782	-0.0136964	-0.0419831	-0.0111508	-0.0406351	-0.0505947	-0.0303437	-0.0156593	0.0545506	-0.0245334	-0.0353985	0.0264411	-0.00322301	-0.00916464	-0.00546542	-0.0159982	-0.0436591	0.0521522	-0.00616508	-0.0281718	-0.00596185	-0.0103643	0.00335576	0.369205	0.0151083	0.0170481	-0.188848	-0.0139144	0.0805827	0.0411701	0.00349859	0.031431	-0.00379076	0.0121635	-0.0211252	0.075387
-3.39	-0.0691879	0.0815742	0.0243271	-0.0216391	-0.0241386	-0.00306588	-0.038509	-0.0067171	-0.0432338	-0.0326018	0.0168826	-0.0833201	-0.0822304	-0.069352	-0.0304423	-0.0215585	-0.0174126	-0.0596664	-0.0473838	-0.0776774	-0.0469942	0.0245183	-0.0299231	-0.0577465	0.0188134	-0.0203462	-0.00136171	-0.0197855	-0.0126038	-0.0593881	0.0450835	0.0107154	-0.026638	-0.000183584	0.00869049	0.00393009	0.363185	0.00412611	-0.068003	-0.265592	-0.0103653	0.0547899	0.076256	-0.00174208	0.0303777	-0.0436888	0.0271011	-0.0169924	0.0381325
-3.38	-0.0508347	0.0698702	0.00638265	-0.00140153	-0.0524073	0.0380534	-0.047719	-0.0183094	-0.055317	-0.016261	0.0027632	-0.0627353	-0.0685112	-0.0718443	-0.0251576	-0.0237158	-0.00806868	-0.0778561	-0.0666721	-0.0486243	-0.0288882	0.0310403	-0.0131704	-0.0595011	0.0217528	-0.0388443	0.00165608	-0.0058806	-0.00902397	-0.0482417	0.0363526	-0.00523244	-0.0166919	-0.0110902	0.0121767	0.0308684	0.318294	0.00416206	-0.096905	-0.295393	-0.00900214	0.0627553	0.094157	0.00867358	0.0368585	-0.0300487	0.00322817	-0.0274803	-0.02158
-3.37	-0.0671879	0.0464813	0.0289871	-0.0143529	-0.0373836	0.0210522	-0.0551744	-0.0139141	-0.0910471	-0.0168305	0.00537946	-0.0697815	-0.0761097	-0.0441442	-0.0165482	-0.0240762	0.00285295	-0.0798672	-0.0667411	-0.0381512	-0.0312957	0.0445143	0.00494166	-0.0546115	0.0249185	-0.0200698	0.0167614	-0.0258631	-0.0154851	-0.0316247	0.0312298	-0.00672204	-0.0229562	-0.018943	-0.0131507	0.00780001	0.286547	-0.00431851	0.00754725	-0.195508	-0.0048095	0.0719662	0.0812277	-0.0181106	0.0216129	-0.0589663	-0.0220776	-0.010452	-0.120677
-3.36	-0.0758891	0.0315582	0.0121199	-0.0217231	-0.0477324	0.0131633	-0.0532781	-0.00724291	-0.0565637	-0.0360566	-0.0132909	-0.0537504	-0.0498957	-0.0750318	-0.0296114	-0.0333285	0.00434708	-0.104077	-0.036975	-0.123896	-0.0116162	0.0353902	-0.021142	-0.0474471	0.0326502	-0.0296316	-0.0192189	-0.0464597	-0.00929518	-0.039306	0.0428477	-0.0118883	-0.0309807	-0.0540577	-0.00611464	0.00455489	0.275479	-0.0227977	0.0544384	-0.15589	-0.0203252	0.0449438	0.0786878	-0.030165	-0.0331671	-0.0426621	-0.0225556	-0.00838046	-0.117093
-3.35	-0.0778477	0.0389078	0.00523805	-0.0388385	-0.0386611	0.0175825	-0.0698118	-0.0281783	-0.0913957	-0.0460791	-0.0146608	-0.0496132	0.0305607	-0.0803478	-0.0304887	-0.0393859	-0.027622	-0.112354	-0.0580025	-0.0750921	-0.0293624	0.0562958	0.0144291	-0.0655467	0.0240113	-0.0249632	-0.013884	-0.031383	-0.000160802	-0.033502	0.0450968	0.00844481	-0.00590481	-0.0361866	-0.0215902	0.0188719	0.277644	-0.0157466	0.101633	-0.0976932	-0.020739	0.0321275	0.0703339	-0.0513519	-0.0211329	-0.0643306	-0.0078436	-0.0254616	-0.0494169
-3.34	-0.0912939	0.0399229	0.00293664	-0.0974398	-0.0365474	-0.0107369	-0.0389467	-0.00825362	-0.0999476	-0.0395453	-0.00395293	-0.0525404	-0.00962108	-0.0619785	-0.0152063	-0.0159669	-0.0469715	-0.114891	-0.0858186	-0.00488434	-0.0160417	0.0572212	0.00744055	-0.0724792	0.0232761	-0.024493	0.0052351	-0.0417462	-0.00423693	-0.02567	0.0225761	0.0104842	0.00404618	-0.0511564	-0.0185872	0.0100364	0.257295	0.00309131	0.104479	0.057664	-0.0255626	0.0364017	0.0847858	-0.0601511	0.00210991	-0.0479614	-0.0150597	-0.0145999	-0.0668724
-3.33	-0.0724182	0.0416154	-0.0234743	-0.100459	-0.0245443	-0.0193886	-0.0368568	0.014783	-0.0508238	-0.0289052	-0.0117645	-0.0359303	0.0175728	-0.0507449	-0.0283096	0.000326976	-0.0278769	-0.108214	-0.0905749	-0.0169228	0.0120511	0.0384543	0.0107183	-0.0679348	0.0367891	-0.0285309	0.0203348	-0.0351198	-0.0153649	-0.00638737	0.00529991	-0.00107983	-0.0190226	-0.050175	-0.0153559	-0.00989947	0.229064	-0.0092123	0.065113	0.151046	-0.0150144	0.0723271	0.0945037	-0.0522077	0.0200616	0.0216199	-0.00989209	-0.0498775	-0.119458
-3.32	-0.0538158	0.0369581	-0.0372219	-0.15117	-0.0224621	-0.0593684	-0.0563161	0.00273057	0.0523114	-0.0161267	-0.0211986	-0.0405332	0.099069	-0.0145661	-0.0402491	0.000136938	-0.008655	-0.0896859	-0.0870199	-0.0526596	0.00273913	0.0348646	0.0146001	-0.052466	0.0182925	-0.0242099	0.00517677	-0.0340182	-0.032101	-0.0292099	-0.00447271	-0.00438367	-0.0372851	-0.0610593	0.0012575	-0.0105151	0.23614	-0.0509294	0.0516191	0.200145	-0.0103114	0.0254779	0.084157	-0.0284469	-0.00578196	0.0678867	-0.00590329	-0.0578558	-0.124661
-3.31	-0.0540345	0.0172249	-0.0394356	-0.145384	-0.0324565	-0.083384	-0.0596823	-0.0100112	0.0861914	-0.0217193	-0.0262709	-0.0396915	0.108973	-0.00471028	0.0032363	0.00120831	0.0118454	-0.0652466	-0.0855391	-0.022746	0.000761569	0.0464982	-0.000675515	-0.0480943	-0.00637616	-0.0218501	0.023007	-0.0169108	-0.0139122	-0.0423488	0.0102934	-0.00877022	-0.0111457	-0.0440416	-0.00753623	-0.00410021	0.243883	-0.0464959	0.0328869	0.242192	-0.0152655	-0.00315583	0.0750383	0.00391394	-0.00936406	0.0636743	-0.0197294	-0.0424147	-0.0590511
-3.3	-0.0611513	0.0104111	-0.0220015	-0.0862876	-0.0142045	-0.111867	-0.0680088	-0.0109947	0.0131853	-0.0396898	-0.0246072	-0.0495603	0.102563	-0.00135582	-0.000310911	0.00288295	-0.00550552	-0.052532	-0.0844374	0.0313442	0.00164252	0.0611796	0.00621208	-0.0338288	-0.0283846	-0.0127832	0.0158875	-0.022252	-0.0162089	-0.0508957	0.0173667	-0.00865734	0.00278672	-0.035226	-0.028983	-0.0260492	0.202382	-0.0582563	-0.0093	0.23443	-0.0257162	0.0110292	0.029328	-0.0128238	0.0166206	0.0162161	-0.0187801	-0.0370743	0.0178462
-3.29	-0.0747418	0.00412234	-0.00677489	-0.104221	-0.0168612	-0.154543	-0.0258618	-0.0137294	0.0097935	-0.0428372	-0.0221219	-0.0325352	0.169429	0.0088886	-0.00541687	0.00262543	-0.00380673	-0.0379917	-0.043283	0.0552236	-0.0121104	0.0434878	0.0132596	-0.0169479	-0.0164094	-0.0141198	0.0401742	-0.00911952	0.000314967	-0.0735402	0.00136945	-0.0069277	-0.0105046	-0.0335044	-0.0254333	-0.0518455	0.183664	-0.0317661	0.0220475	0.189762	-0.0367334	0.0987136	0.0524758	-0.00815272	0.0331343	-0.0536894	-0.02569	-0.0375945	-0.00950769
-3.28	-0.0626003	-0.00360196	-0.00628048	-0.133658	0.000824856	-0.123886	-0.0270283	-0.0192598	0.00863017	-0.029372	-0.0303284	-0.0408419	0.139876	0.025454	0.0179598	0.000225162	0.00701773	-0.0196611	-0.0329341	0.0873721	0.0070246	0.0225563	-0.00165804	-0.00373379	-0.00303487	-0.00555229	0.0452651	0.00360518	-0.0284328	-0.116107	0.0040863	0.00561693	-0.0345319	-0.0231298	-0.0087275	-0.0659603	0.149201	-0.0295579	0.0421461	0.171284	-0.0401533	0.170539	0.0195916	0.00630183	0.0287524	-0.106002	-0.0237386	-0.0361175	-0.0238794
-3.27	-0.0654437	-0.0201623	-0.0283011	-0.0346636	-0.0166781	-0.106405	-0.0319859	-0.0144887	0.0371778	-0.0389875	-0.0553616	-0.049697	0.127252	-0.000826555	0.0191746	0.0163382	0.00764538	0.0121838	-0.0593468	0.0860647	0.0232163	0.0243765	-0.0261401	-0.0143507	0.00572241	-0.0239585	0.00972562	0.0131007	-0.0285011	-0.161629	0.0117191	0.0256323	-0.00384035	0.00890438	-0.00379988	-0.0959626	0.136318	-0.0229351	0.0432142	0.172234	-0.0499373	0.208184	-0.059615	-0.00281251	0.0448348	-0.102475	-0.0412441	-0.0160196	-0.00334808
-3.26	-0.0801375	-0.033198	-0.0306665	0.0260612	-0.00318562	-0.0650623	-0.0186452	-0.0142392	0.0397352	-0.0493167	-0.0388495	-0.0626072	0.134076	-0.0327677	0.00260631	0.0221657	0.0036951	-0.0104957	-0.0748804	0.0913933	0.0190752	0.0173231	-0.0139741	-0.0199247	-0.0123166	-0.0210043	-0.0151226	0.0288755	-0.0125674	-0.165839	0.0148099	0.0254209	-0.0089521	0.0206344	-0.0123782	-0.0731961	0.108005	-0.0168341	0.0497493	0.156934	-0.0808933	0.195598	-0.0538257	-0.0220594	0.0471838	-0.0480308	-0.0390627	-0.0390867	0.002021
-3.25	-0.0671131	-0.0200887	-0.0240473	0.00445061	0.0319926	-0.0161843	-0.0155842	-0.0381783	0.0399204	-0.0580582	-0.0323925	-0.0544774	0.0889151	-0.0345329	0.0081186	0.0331394	-0.00282689	-0.0145796	-0.0626913	0.0870214	0.00970554	-0.00440032	0.0151309	-0.0489568	-0.000137989	-0.0204718	0.00658347	0.0453811	-0.0171547	-0.164258	-0.00328793	0.00396818	-0.0178698	0.0367828	0.020249	-0.0656486	0.089215	-0.0134531	0.0916868	0.116112	-0.0874195	0.196099	-0.0959159	-0.0091606	0.0317414	0.0240105	-0.0203938	-0.0276578	0.0120496
-3.24	-0.0721391	-0.00630728	-0.0453872	-0.0280791	0.00618868	-0.0237003	-0.0482056	-0.0156192	-0.00555048	-0.0729734	-0.0272531	-0.0436232	-0.0036208	-0.0641929	-0.0120646	0.0388654	-0.0210826	-0.0220759	-0.0543992	0.0745974	0.0122483	-0.0362556	0.0135781	-0.0569637	-0.00080256	-0.0343568	-0.0146693	0.0416966	-0.0155457	-0.129211	0.00206193	0.0178912	0.00600108	0.0194301	-0.00733905	-0.0283232	0.0864892	-0.00586953	0.0845402	0.111255	-0.0932377	0.139653	-0.00973033	-0.00142603	0.0457634	0.0216862	-0.0213403	0.00100944	0.0363525
-3.23	-0.0612977	-0.00503755	-0.0474968	-0.0267857	0.0158919	-0.029588	-0.0466708	-0.0160912	0.0457528	-0.0630804	-0.0121177	-0.0254874	-0.0834447	-0.076512	-0.0197468	0.0419622	-0.0296916	0.00909759	-0.036502	0.0495126	0.0150275	0.0235193	-0.00310419	-0.132798	0.000585223	-0.0291089	-0.0786376	0.0393519	-0.0147515	-0.0795466	0.0218499	0.0240988	-0.0025438	0.000630022	0.00957803	0.0185457	0.0747976	-0.00841618	0.0295145	0.106728	-0.063648	0.00331881	-0.0416895	0.0124854	0.0347051	-0.064001	-0.0236373	-0.0302406	0.0686516
-3.22	-0.053108	-0.014427	-0.0376068	-0.0114435	0.011905	0.00841113	-0.0262027	-0.0141046	0.0832999	-0.0546374	-0.00477127	-0.0211986	-0.106506	-0.0982236	-0.0239193	0.0298499	-0.00648712	-0.00958984	-0.0395324	0.0504652	0.0301334	0.0387652	0.00176347	-0.222454	0.02727	-0.0477384	-0.0552787	0.0326778	-0.0145526	-0.111869	-0.00684156	0.0197918	-0.000492162	0.0133336	0.0301949	0.0158439	0.0729669	-0.0306086	0.0423287	0.107278	-0.0648345	-0.154002	-0.0613108	0.0123095	0.0121217	-0.0234811	-0.0472893	-0.0561573	0.0862545
-3.21	-0.0601145	-0.00316675	-0.0370372	-0.0560175	-0.0190403	-0.0140189	-0.0207993	-0.0217722	0.0732321	-0.0574634	-0.0240073	-0.0314263	-0.133768	-0.0683636	-0.0101116	0.0357689	0.00431899	-0.0267934	-0.0408861	0.0131694	0.00874925	0.0148889	0.0118498	-0.210394	0.0248229	-0.044842	-0.0321072	0.0216342	-0.0408035	-0.100453	-0.0126634	0.00113497	0.00745929	0.00700221	0.0157447	0.00524707	0.0865817	-0.0337032	0.0626726	0.129015	-0.0431824	-0.178618	-0.0849609	-0.00326305	0.00370673	0.0567626	-0.0340278	-0.0329063	0.00634974
-3.2	-0.0654938	-0.0108779	-0.0461443	-0.0939188	-0.017363	0.0126575	-0.00122126	-0.0221008	0.0359152	-0.0456929	-0.0241135	-0.0201348	-0.110511	-0.0400069	-0.0118398	0.021561	-0.00111917	-0.00847983	-0.0555285	-0.0114092	-0.00256787	-0.0235947	0.00747368	-0.243796	0.0349284	-0.0419158	-0.0496197	0.023313	-0.110076	-0.0694044	-0.00842451	0.00955035	0.000472732	-0.0147081	0.0233649	0.006252	0.0584735	-0.0326466	0.0645484	0.112943	-0.0213129	-0.129544	-0.0869817	-0.00536574	-0.00478638	0.0507615	-0.0434107	-0.0220853	0.0159431
-3.19	-0.0842515	-0.0385814	-0.0543555	-0.150287	-0.0128396	0.04467	-0.0110191	-0.0106582	0.0115443	-0.0423655	-0.0413444	-0.033569	-0.0534459	-0.00587014	-0.000349081	0.0171284	-0.0315124	-0.00157272	-0.0380306	-0.0338397	-0.00489927	-0.00451144	0.0072295	-0.257833	0.043772	-0.0415326	-0.0559523	0.0247779	-0.161445	-0.0376786	-0.0209479	-0.0105453	0.00935967	-0.00942001	0.023478	0.00785006	-0.00199107	-0.0243825	0.0579368	0.100394	-0.0169737	-0.052933	-0.0445055	-0.00230069	-0.00483317	0.00484827	-0.0206504	-0.0616655	0.0439868
-3.18	-0.0891023	-0.0375624	-0.0354046	-0.10792	-0.025578	0.0446448	-0.0192877	-0.00117526	0.031787	-0.0446986	-0.0468895	-0.059766	-0.0500518	0.0192412	-0.0132984	0.00642379	-0.0491417	0.0083571	-0.0380731	-0.0271076	-0.00234647	0.0336067	0.0142036	-0.183569	0.0653471	-0.0599099	-0.0639534	0.00979474	-0.190553	-0.0189986	-0.0252115	-0.0691104	0.00648889	-0.0209338	0.0239335	-0.0042098	-0.0337427	-0.0242614	0.0348215	0.087798	-0.00211881	-0.0370373	-0.0408128	0.0211685	0.00523697	-0.00797614	-0.0384076	-0.036699	0.0438644
-3.17	-0.11039	-0.0289868	-0.0233464	-0.118287	-0.0379228	0.0481497	-0.0026987	-0.0096773	0.1059	-0.0331523	-0.0504226	-0.0439637	-0.126837	0.0494884	-0.0114277	-0.00072341	-0.0229078	-0.0119	-0.0105639	-0.0362842	-0.0404988	0.0274681	0.0269858	-0.11088	0.101682	-0.0545753	-0.0490273	-0.0116269	-0.208115	-0.0274735	-0.0167249	-0.0270828	0.00419297	-0.0234436	0.0108333	-0.0130314	-0.0465354	-0.0241795	0.0128687	0.0890072	0.00576023	0.0178746	-0.0283166	-0.00314208	-0.00193564	-0.0594574	0.0165294	-0.0236221	0.0229322
-3.16	-0.101734	-0.0292555	-0.0353678	-0.149533	-0.0534258	0.0324642	0.00173568	0.000365655	0.0769244	-0.0426725	-0.061044	-0.0491357	-0.0370816	0.0754216	-0.0373022	0.013528	0.000645687	-0.0215614	-0.0558615	-0.0625686	-0.0671046	-0.00853429	0.0368371	-0.10324	0.0639743	-0.0664975	-0.0385465	-0.0390809	-0.195224	-0.00706941	-0.0134087	-0.0174128	0.0254532	-0.0400134	0.0289379	-0.0213283	-0.0755047	-0.0251599	0.0133205	0.070096	-0.00470209	0.0219797	-0.00782623	0.0197881	0.018504	-0.0754435	0.0360711	-0.015293	0.0198171
-3.15	-0.108256	-0.0304801	-0.0299982	-0.136509	-0.0305259	-0.00879081	0.0182406	0.00339383	0.0672097	-0.0386933	-0.0403243	-0.0427333	-0.0166637	0.0538502	-0.0885177	0.036513	0.0119173	-0.0490663	-0.00346223	-0.0350221	-0.0322214	0.000503994	0.00929215	-0.0419041	0.0611827	-0.0268928	-0.0564956	-0.0474576	-0.15567	0.0124535	-0.0293632	-0.0111527	0.0183876	-0.0486345	0.00566577	-0.021503	-0.062956	-0.0225427	-0.0115725	0.0528053	-0.00891273	0.0312707	0.02652	0.0229803	0.00785743	-0.0207626	0.0384756	0.0145728	0.0795412
-3.14	-0.12352	-0.0285834	-0.0266244	-0.11637	-0.0484397	-0.0276892	0.0158147	-0.010906	0.0930826	-0.0241994	-0.0345098	-0.0437561	-0.0959243	0.0449865	-0.0461387	0.0437311	-0.00720734	-0.0681566	0.00225634	-0.0662679	-0.0264141	0.0314633	0.00895899	-0.0103191	0.0460604	-0.0230668	-0.0748808	-0.0647151	-0.151114	0.0383137	-0.0333342	0.00573204	0.0241174	-0.044291	0.00216841	-0.0142901	-0.0691206	-0.0227637	-0.0379753	0.0438379	-0.0128003	0.093206	0.0175424	0.0121393	0.00437563	0.00105365	0.0186328	-0.0122409	0.0326346
-3.13	-0.118894	-0.0348451	-0.0228596	-0.0190593	-0.0396064	-0.0721365	0.00256541	-0.0127258	0.167871	-0.0240844	-0.036241	-0.0696961	-0.0818069	0.0425633	-0.0290744	0.0578074	-0.00899404	-0.0553627	-0.00919609	-0.0319061	-0.0556404	0.0331768	-0.00135784	0.0161368	0.0394824	-0.0115336	-0.0340948	-0.0592967	-0.152849	0.0758413	-0.0268483	0.056653	0.0380305	-0.0347326	0.00202997	-0.0217943	-0.0727407	-0.0332746	-0.048822	0.037726	-0.0175979	0.149763	0.0347956	0.0145496	0.0190742	0.0497298	0.0212639	-0.0396511	0.0168426
-3.12	-0.135525	-0.0183294	-0.0339972	0.0563871	-0.0262254	-0.128256	0.0153463	-0.0142975	0.215085	-0.0353738	-0.0330167	-0.0592066	-0.0427544	0.0102416	-0.056004	0.0779974	0.0207707	-0.0548071	-0.0192387	-0.00976835	-0.0740977	0.0294542	-0.00287072	0.0781163	0.0412381	-0.015239	-0.00289193	-0.0652056	-0.113905	0.0849875	-0.0214808	0.0987479	0.0301505	-0.054863	-0.00333329	-0.0465696	-0.0695629	-0.04403	-0.0828157	0.0143641	0.00604475	0.222494	-0.00173588	-0.0223986	0.00412291	0.0167264	0.0344853	-0.0169184	-0.0117943
-3.11	-0.076247	0.00200224	-0.0307717	0.0744991	-0.042263	-0.161023	0.0498225	-0.0232297	0.215046	-0.0538248	-0.0403214	-0.0353037	0.0304518	0.00276265	-0.0441557	0.0747841	0.0237363	-0.0604757	0.0124231	-0.0465039	-0.0700113	0.0127086	0.0126986	0.0788362	0.0417051	-0.00836557	0.026882	-0.0605068	-0.0415162	0.102515	0.0170453	0.0663004	0.0352081	-0.0330287	-0.00737259	-0.0108632	-0.0796958	-0.0545539	-0.0992912	0.0141437	0.0157708	0.161899	-0.0886098	0.00280164	0.00528137	0.0280086	0.0351855	-0.0280061	0.048933
-3.1	-0.0614064	0.0136145	-0.0268086	0.038039	-0.0691663	-0.107008	0.0399336	-0.0209028	0.152411	-0.0697595	-0.0228731	-0.0438246	0.026448	-0.0162444	-0.0286621	0.0767081	-0.00689038	-0.0460082	0.020619	-0.0156627	-0.116508	-0.0339641	0.00699512	0.0661189	0.0417998	0.00504472	0.0322739	-0.0476794	-0.0142542	0.102498	0.0190503	0.0217809	0.0253365	-0.01795	-0.0169628	-0.00919011	-0.0838821	-0.0523761	-0.0277147	-0.00959847	0.000352027	0.0553093	-0.0915017	0.00496195	-0.0107483	-0.0159532	0.0489951	-0.00786759	0.0778327
-3.09	-0.0077635	-0.00574905	-0.0478496	0.0174918	-0.0396829	-0.0519627	0.03727	-0.0163941	0.0561394	-0.0600228	-0.0399886	-0.0380735	0.0289064	-0.0192386	-0.0062597	0.0621427	-0.0236145	-0.0506969	0.0228772	-0.0224532	-0.0863271	-0.040778	0.00875574	0.0672459	0.0385577	0.0159616	0.0367189	-0.0107791	-0.00100288	0.103968	0.0291237	0.0427112	0.0399011	-0.0327151	-0.0118715	-0.0470994	-0.0560355	-0.0786496	-0.00608193	0.00601619	0.00474916	0.00618362	-0.136793	-0.0218314	-0.0123541	0.0309274	0.0201523	-0.0175242	0.0170205
-3.08	-0.0111596	-0.0317411	-0.0288406	-0.0198762	-0.015378	-0.00715866	0.0214988	-0.00961619	-0.057094	-0.0486898	-0.0298548	-0.0523475	0.0555472	0.0102035	0.00657927	0.0279715	-0.0432944	-0.05882	0.0342853	-0.067876	-0.129126	-0.0452012	-0.0209247	0.0465272	0.0231879	-0.000726497	0.0455043	0.0088979	-0.00608483	0.113276	0.0376074	0.0246675	0.0530723	-0.0288525	-0.0204309	-0.00288231	-0.0640087	-0.0572266	0.0114983	-0.0254505	0.0201139	0.0427473	-0.0747101	-0.0273654	-0.0105606	0.0133543	0.0217381	0.00170845	-0.0572978
-3.07	-0.0355579	-0.0340846	-0.0161239	-0.0247303	-0.00103889	0.0437782	0.0150637	-0.0291476	-0.103029	-0.0343931	-0.0468674	-0.0574862	0.155611	0.0114897	0.00774626	0.00939233	-0.00762413	-0.051877	0.0282011	-0.026427	-0.125638	-0.0814872	-0.0538799	0.0802431	0.0118207	0.0125961	0.0389748	0.0198962	0.0168654	0.095356	0.025292	0.0352504	0.0400761	-0.0267957	-0.0567469	-0.00217532	-0.057271	-0.0458702	-0.0116313	-0.0412483	0.00485076	0.00942755	-0.0411514	0.00757329	-0.0571531	-0.00683641	0.0632074	0.00169767	-0.0616733
-3.06	-0.0719055	-0.0235588	-0.0384288	-0.0134042	0.0245608	0.086254	0.00565798	-0.0493484	-0.0985454	-0.0061328	-0.0804289	-0.0626934	0.19763	0.013808	0.0490996	0.00688633	-0.0248255	-0.0406451	0.0518231	-0.0286088	-0.135284	-0.106365	-0.0294483	0.0901839	0.0189388	0.00110163	0.0216751	0.0225745	0.0295094	0.0966037	0.0288622	0.054786	0.0438841	-0.0343623	-0.0577228	-0.020261	-0.06274	-0.0468832	-0.0747104	-0.0267959	0.00476005	0.090578	0.0219456	-0.0153941	-0.0756693	-0.0124123	0.051707	0.0180131	-0.0290129
-3.05	-0.066255	-0.0253139	-0.0284741	-0.00736538	0.0248462	0.115581	0.0105243	-0.0344409	-0.107127	0.000835981	-0.0133012	-0.0687433	0.181835	0.0334158	0.0525837	0.00716915	-0.0761741	-0.053582	0.0384318	0.0237604	-0.175059	-0.113204	-0.0132454	0.102369	0.00220211	-0.0111788	0.0231898	0.0199536	0.0403364	0.113268	0.0300985	0.0500361	0.0481429	-0.0594187	-0.0309409	-0.0170261	-0.0929867	-0.0351699	-0.0792295	-0.0183855	0.00271554	0.120253	0.0695372	-0.0124532	-0.0653178	-0.0139474	0.0166495	-0.000707501	-0.0513747
-3.04	-0.0572829	-0.0399606	-0.0332619	-0.0761764	0.0261497	0.0934391	0.00982202	-0.0171144	-0.0613086	-0.00946783	0.00500569	-0.0815986	0.141151	0.0498617	0.0348408	0.0185366	-0.0212204	-0.0596681	0.0541748	-0.0119379	-0.128865	-0.099395	-0.0205815	0.115195	0.000222791	-0.0134191	0.00946527	0.028233	0.0351889	0.113909	0.0439342	0.0210337	0.0455557	-0.0569821	-0.0469859	0.00302372	-0.0986049	-0.0315704	-0.0714052	-0.018651	0.00295075	0.12157	0.0837277	0.0112373	-0.0521678	-0.0285295	0.00249716	-0.00037241	-0.000970258
-3.03	-0.0816529	-0.0449305	-0.0386342	-0.0596057	0.00707401	0.102044	0.0241923	-0.0272578	-0.0270628	-0.0153071	-0.0147029	-0.0793983	0.124122	0.0499932	0.023579	0.00697595	0.0123746	-0.0525774	0.0527399	-0.00395448	-0.113268	-0.0878492	-0.0277652	0.106086	0.0054552	0.00184283	0.0118048	0.0256002	0.0360275	0.0508581	0.0482831	0.0342477	0.0464241	-0.0505229	-0.0425251	0.0180731	-0.101554	-0.0194094	-0.0264006	-0.0126211	0.00694734	0.0947393	0.0979899	0.00282812	-0.0623183	-0.01939	0.0376275	0.0101312	-0.0405278
-3.02	-0.123107	-0.0338124	-0.0284354	-0.00111885	0.0215694	0.110462	0.00639419	-0.0178714	-0.0769302	-0.0214378	-0.000465977	-0.0719686	0.0963549	0.0675955	-0.0123384	-0.00442539	-0.00469896	-0.0506496	0.0339846	-0.0204896	-0.182874	-0.0850412	-0.0424413	0.106717	0.00140025	-0.00143014	0.0341152	0.0179535	0.0276039	0.0137453	0.0333264	0.0378508	0.0335801	-0.0417685	-0.0221152	0.0198632	-0.108609	-0.0195152	0.00845761	-0.0355689	0.0179143	-0.00798446	0.100565	0.00489378	-0.078973	-0.0210774	0.0411223	-0.00908614	-0.0123781
-3.01	-0.124682	-0.0247195	-0.0225729	0.0488736	0.0247698	0.118017	-0.00399046	-0.0127168	0.0351511	-0.0100981	-0.00120775	-0.0754902	0.0705169	0.0779948	-0.0758508	-0.0155528	-0.0365477	-0.0572941	0.0404319	0.0770272	-0.126682	-0.062033	-0.0294031	0.125083	-0.00120168	-0.00724763	0.0177289	0.0126535	0.0165528	0.0229143	0.0159436	0.0153113	0.0359932	-0.036916	-0.0187951	0.0128797	-0.0987451	-0.0120478	0.0509631	-0.0443989	0.00869748	-0.0302003	0.142219	-0.00188702	-0.0336944	0.0698929	0.0145505	-0.0159609	0.0169072
-3	-0.130105	-0.0437474	-0.00600704	0.0379788	0.0441539	0.090488	-0.0126695	0.009925	0.0350169	-0.00363134	-0.00222882	-0.0694698	0.0495138	0.0496037	-0.077942	-0.0256817	-0.0372221	-0.0572211	0.0529352	0.0459995	-0.0395759	-0.0639596	-0.0428128	0.135131	-0.00489022	-0.0112061	0.0137055	-0.0169681	-0.00443579	-0.00457122	7.44995e-05	0.0105819	0.0306331	-0.0183267	-0.0122143	0.00310279	-0.0883196	-0.0261017	-0.0137384	-0.0406736	0.00529303	0.0484245	0.15183	0.00242956	-0.00633618	0.131654	0.0191511	-0.00680931	-0.0111923
-2.99	-0.123781	-0.0468835	0.0140479	0.00983997	0.0688777	0.0691042	0.015223	0.0278502	0.0207245	-0.0109953	-0.0059564	-0.056377	0.0286793	0.0300679	-0.0677641	-0.0371025	-0.0158583	-0.0505921	0.0525694	0.0180535	-0.0631531	-0.041206	-0.0420696	0.0792898	0.00852962	-0.00283695	-0.00362109	-0.0161201	-0.0431873	-0.0431031	0.00821266	0.0272688	0.0412913	-0.00186766	-0.000904488	-0.0174967	-0.0495587	-0.0307911	-0.0927125	-0.0455681	0.00762663	0.008062	0.140461	0.0434536	-0.0516475	0.15321	0.0296053	-0.0102609	0.0295572
-2.98	-0.103329	-0.0660123	0.0141284	0.0247295	0.0780059	0.0395235	0.0264671	0.0233248	-0.0174881	0.000674431	0.00150717	-0.0491823	-0.0494733	-0.00115497	-0.0266854	-0.0324897	-0.00848057	-0.0525546	0.0157817	0.0124415	-0.083471	-0.0220247	-0.0275069	0.0723451	0.00512712	0.000996894	-0.0407361	-0.00352755	-0.0369353	-0.0190118	-0.0718562	0.0272889	0.03711	0.00511424	0.00148121	0.0195328	-0.0698737	-0.0216249	-0.0212709	-0.0507946	0.0139866	0.00131278	0.144272	0.0642815	-0.00517329	0.162732	0.0329551	-0.0222319	0.0621602
-2.97	-0.0397865	-0.0600954	0.0236605	-0.00154233	0.0492578	0.0457884	0.0207543	0.0203535	0.0134764	0.00542136	0.00246551	-0.0695972	0.0347475	-0.0186317	-0.00326886	-0.0343158	-0.0291369	-0.045098	0.0272545	0.0121498	-0.0556378	-0.0164895	-0.0335195	0.0501854	-0.0153711	-0.00120866	-0.0538604	0.0162186	0.00240348	-0.00648155	-0.148137	-0.00207608	0.0473346	0.0156839	0.00387618	0.044156	-0.0848089	-0.0294449	0.00113383	-0.0431474	0.0189421	-0.031124	0.16111	0.0314671	-0.0114255	0.196542	0.0155291	0.000388886	0.0519523
-2.96	-0.0895325	-0.0391628	0.0163832	-0.0277816	0.0374422	-0.00931681	-0.017026	0.0186574	-0.00670072	-0.0208422	0.0147254	-0.034932	0.0847243	-0.00428751	-0.018711	-0.0522455	-0.0190209	-0.0448605	0.0475963	0.0414828	-0.0158439	-0.0179341	-0.0273014	0.048412	0.0131625	-0.00191903	-0.0532175	0.0307461	-0.00122658	0.00548696	-0.165618	0.0072268	0.0482567	-0.00128101	-0.00195974	0.0386529	-0.0362134	0.00842385	-0.0024623	-0.0525692	0.0302224	-0.0542965	0.195231	0.0385442	-0.0122735	0.199244	0.0515771	0.0265958	0.0252877
-2.95	-0.0616787	-0.0476475	-0.00441418	0.00787604	0.0164858	-0.0491311	0.00945968	0.0061234	0.0403436	-0.0265342	0.00576869	-0.0367983	0.0241616	-0.0188824	-0.0522128	-0.0707071	0.0242476	-0.033347	0.0366746	0.00944108	-0.0784655	0.015534	-0.00729819	0.0440376	0.00369589	-0.0172958	-0.0752809	0.04799	0.0190806	0.0160349	-0.197494	0.0192821	0.0243775	-0.0272603	-0.00654962	-0.000489335	-0.0362114	-0.00496281	0.0194246	-0.0566612	0.0220624	-0.0491664	0.203629	0.033715	-0.0162165	0.13623	0.0524097	0.0114356	-0.0233657
-2.94	-0.0615742	-0.0730812	0.00383973	0.0457534	-0.0204516	-0.0606475	0.0312013	-0.0073454	0.0413753	-0.024507	0.0260911	-0.0468992	-0.0698399	-0.0186757	-0.0763749	-0.0686461	0.0270389	-0.0270226	0.0297987	0.0147889	-0.0469609	0.014353	0.00347982	0.0145049	-0.00081073	-0.045049	-0.0403309	0.0451021	0.0472082	-0.00411069	-0.236357	0.0152818	0.0239424	-0.0455057	-0.00179982	-0.0026622	-0.0628169	-0.0403302	-0.00924681	-0.0469293	0.00923849	-0.0590634	0.192745	0.00698434	-0.0188025	0.143723	0.0551281	0.0452396	-0.065699
-2.93	-0.0551279	-0.0863448	-0.0198072	0.0133521	-0.0187303	-0.119088	-0.00317553	-0.0151237	0.012697	-0.01353	0.0206969	-0.0580445	-0.115461	0.0101927	-0.037378	-0.0578201	0.0122727	-0.00784145	0.023657	0.113195	-0.0260224	0.0401962	0.00432798	0.0105343	0.0105596	-0.0657829	-0.032957	0.0399983	0.0589242	0.0135986	-0.259458	0.0126584	0.0332088	-0.057692	-0.0167293	-0.0166366	-0.0659566	-0.0567194	-0.017355	-0.0506862	0.0108626	-0.0270016	0.155637	-0.00239937	-0.0075359	0.134585	0.0384495	0.0323706	-0.106135
-2.92	0.0217212	-0.0587533	-0.0202329	-0.0230747	-0.0489787	-0.150137	-0.0203169	-0.0297811	0.10872	-0.0133563	0.00133401	-0.032789	-0.0824284	0.0275294	-0.0679877	-0.0699238	0.0201268	-0.0146778	0.0354891	0.164624	-0.0681532	0.0401355	0.00925911	0.0223286	0.00285467	-0.0525493	-0.0364116	0.0174349	0.0357224	0.0724262	-0.309006	-0.0103728	0.022249	-0.0366582	0.011692	0.00516767	-0.0658389	-0.0325063	-0.0459334	-0.0387585	0.00303017	0.00213762	0.130904	0.0393043	-0.0116475	0.113034	0.0499516	0.00551853	-0.101304
-2.91	0.0546657	-0.0327324	-0.0218177	0.0230699	-0.0360015	-0.177762	0.00714376	-0.0610393	0.0909123	-0.0104694	0.00400555	-0.0186486	-0.0503501	-0.00890394	-0.0366787	-0.0863039	0.0534882	-0.00897016	0.0102175	0.153675	-0.0524955	0.00120348	-0.00435834	0.0321352	0.01248	-0.0525738	-0.0427395	0.0274975	0.00844019	0.0759559	-0.293526	-0.0437927	0.0160987	-0.00202791	0.0281907	0.0310378	-0.076623	-0.0345985	-0.141491	-0.0334737	0.00359476	-0.00697236	0.0994377	0.0668867	-0.0385736	0.075868	0.0417514	0.0409247	-0.0470384
-2.9	0.0547599	-0.0268255	-0.0217561	0.0348146	-0.05578	-0.148185	0.00948949	-0.0654285	-0.0351494	-0.00802478	0.013693	-0.0179307	0.0171033	0.00649498	0.00492544	-0.0675769	0.0564148	0.000670796	0.0369951	0.173516	0.00309819	0.0182183	-0.00549641	0.0316228	0.0196915	-0.0581878	-0.0621973	0.0371488	0.00944626	0.0646825	-0.23748	-0.0404046	0.024581	-0.0218266	0.0511273	0.0437745	-0.108797	-0.050677	-0.0953875	-0.0337498	0.0147066	-0.0101072	0.06028	0.0696607	-0.0629022	0.0812797	0.0232973	0.040756	0.0154139
-2.89	0.025215	-0.0192915	-0.0216531	0.0464393	-0.0734259	-0.0482556	-0.0096375	-0.0995454	0.0417762	-0.00771591	0.0137113	-0.0138885	0.0139838	0.030177	-0.0399965	-0.0958615	0.0376439	-0.0097458	0.0645365	0.202917	0.00184325	0.0273111	-0.0121929	0.0325567	0.0165743	-0.0577572	-0.0485414	0.0371808	-0.00813198	0.0506842	-0.203511	-0.0426141	0.0315406	-0.0245766	0.00692975	0.0433582	-0.114068	-0.0355077	-0.0578997	-0.0377813	0.0265739	0.0428099	0.0378823	0.0515968	-0.0474621	0.051405	0.0272984	0.0291024	0.0222007
-2.88	0.0222267	-0.0161454	-0.0181939	0.0636497	-0.0596833	0.00367993	-0.00544057	-0.114256	0.0976329	-0.00727078	-0.0204995	-0.00952513	0.0564047	0.0413554	-0.0939352	-0.0948456	0.0199645	-0.00792181	0.0497095	0.22649	0.066049	-0.00880946	-0.0129861	0.0192943	0.00690161	-0.0874144	-0.0340686	0.0150571	-0.0408738	0.0537727	-0.215598	-0.033221	0.0319715	-0.0266801	-0.0220595	0.0408659	-0.106033	-0.0113955	-0.095783	-0.0234135	0.0233068	0.0421692	0.0402461	0.0492076	-0.0453848	0.0632927	0.0241016	0.0258124	0.0035001
-2.87	-0.0235256	-0.0260918	-0.0228054	0.0432496	-0.0561159	0.0309823	-0.00734992	-0.0946805	0.130952	0.0108699	-0.0450489	0.00710215	0.0604451	0.0269177	-0.0830317	-0.086236	0.0383325	0.00169041	0.0408778	0.24075	0.116792	-0.0244446	-0.0302212	0.0265053	0.011097	-0.104897	-0.0272425	0.0318407	-0.0832155	0.0618344	-0.159789	-0.0191724	0.0264429	-0.0154926	-0.0272546	0.0202233	-0.0709514	-0.00921236	-0.111085	-0.0106038	0.0533443	0.0623419	0.0353879	0.0323562	-0.0232148	0.0437372	0.0205667	0.0330542	-0.00523153
-2.86	-0.0226867	-0.0597937	-0.0295159	-0.0179052	-0.0350444	0.0361832	-0.00594629	-0.0464491	0.0852479	0.0327009	0.00208765	0.000819091	0.0257348	0.0471361	-0.083983	-0.0817545	0.0234903	-0.00647253	0.0537847	0.272045	0.114105	0.0024681	-0.0217062	0.00703023	0.0122281	-0.151325	-0.0243348	0.0221319	-0.0972708	0.0774425	-0.161169	-0.0246928	0.0334732	-0.00917592	0.0172759	0.033977	-0.0993442	0.00310414	-0.0684869	-0.0241201	0.0530475	0.0388499	0.0292996	0.00958204	0.00855364	0.024442	0.010238	0.0303885	-0.059586
-2.85	0.0596829	-0.0562577	-0.023185	-0.0530662	-0.00941776	0.0386417	-0.0156258	-0.0297899	0.0412474	0.0228033	-0.0165917	-0.0299295	-0.00317965	0.0638777	-0.118191	-0.0769376	-0.0156919	0.0161988	0.0548419	0.251137	0.073636	0.0267396	-0.0224388	0.00977638	0.00883295	-0.167589	-0.00371609	-0.00859376	-0.0817579	0.0468315	-0.159663	-0.0235418	0.017854	-0.015598	0.00251635	0.0564948	-0.0941824	-0.00743174	-0.0223379	-0.0385445	0.0487109	0.0425958	0.0257244	0.0107209	-0.0128393	-0.00241977	-0.0106203	0.0257584	-0.0841781
-2.84	0.0662289	-0.0197003	-0.0289683	-0.0142196	0.000499078	0.0458158	-0.0225578	-0.0719767	0.00717838	0.00751076	-0.0427497	-0.00774701	0.00490587	0.0311172	-0.106674	-0.0767227	-0.0153009	-0.00844708	0.0351496	0.211395	0.157803	0.0307676	-0.0412354	0.0281274	0.0239366	-0.209508	0.00406437	-0.0178344	-0.0607117	0.0526258	-0.0918414	-0.0330952	0.00501444	-0.0303528	-0.0155217	0.0837023	-0.0657252	-0.000713592	-0.0100397	-0.0311176	0.0397674	0.0337984	0.0049736	0.0150136	-0.0431765	-0.0232364	-0.00542405	0.0251805	-0.091036
-2.83	0.0452906	-0.0319094	-0.0301555	-0.0602919	0.0256782	0.0356483	-0.039444	-0.0506241	-0.0310815	0.0123185	-0.0226744	-0.0120151	0.0188751	0.00413215	-0.0737943	-0.0557063	0.008262	0.0121777	0.0529672	0.197666	0.164773	0.0403764	-0.0131252	0.0203857	0.0175861	-0.180942	0.0289045	-0.0348301	-0.0840697	0.0638144	-0.0631864	-0.0354655	0.0093381	-0.0138001	-0.0143512	0.0721261	-0.0422433	-0.0106337	-0.0676859	-0.0298209	0.0448345	0.00764388	-0.0285495	0.0317485	-0.0295927	-0.0413433	-0.0186869	0.00378726	-0.08211
-2.82	-8.3584e-05	-0.0499833	-0.0431764	-0.0426375	0.03919	0.0149321	-0.0289401	-0.0538191	-0.0226471	0.00133526	-0.0458293	-0.0425097	0.00552897	-0.00194557	-0.0487407	-0.0489104	0.0219391	0.0345946	0.0521547	0.179746	0.154714	0.0350343	-0.0151233	0.00858264	0.00244718	-0.166652	0.0225126	-0.0316716	-0.0615939	0.0701075	-0.0768278	-0.0261362	-0.0158432	-0.0141022	0.00241001	0.0187872	-0.0670394	-0.00052513	-0.0293212	-0.0342008	0.0341075	-0.0247747	-0.0291027	-0.00181979	-0.0166698	-0.0242139	-0.0354324	0.00287392	-0.034952
-2.81	-0.0503609	-0.0873404	-0.037427	-0.0453721	0.0220259	-0.00801415	-0.0286417	-0.0823826	-0.00637051	0.0022129	-0.0605162	-0.0670858	0.00406984	-0.0203655	-0.0371661	-0.0480081	-0.0141319	0.028232	0.0518137	0.161079	0.208482	0.0486973	-0.0121132	0.0146538	0.0204049	-0.144865	0.0234909	-0.0514568	-0.0578903	0.0423582	0.0164082	-0.0364956	-0.0296566	-0.0113096	-0.000372159	0.0205919	-0.0693111	0.00279127	0.00328998	-0.0300623	0.0407718	-0.0273551	-0.0419802	0.0133109	-0.0134247	-0.019694	-0.044591	-0.0245106	-0.0114612
-2.8	0.0138207	-0.126526	-0.047205	-0.0395751	-7.21889e-05	-0.0491256	-0.0189809	-0.0567019	0.047953	-0.00145178	-0.0270309	-0.0676376	-0.0299829	-0.0500957	-0.013721	-0.0484453	-0.0358866	0.00904985	0.0624443	0.127557	0.139093	0.0568118	-0.00265087	0.0239681	0.0212241	-0.159583	0.0180125	-0.0337703	-0.0800755	0.0416117	0.106364	-0.0232407	-0.0184584	-0.0190481	0.068879	0.00527804	-0.0565601	-0.00813414	0.0298815	-0.0219517	0.0300539	-0.0747067	-0.0150736	0.0298204	-0.0283101	-0.0440833	-0.0549538	-0.00909917	0.0144267
-2.79	-0.00780704	-0.160024	-0.0738026	0.0229261	-0.0109557	-0.094769	-0.0151876	-0.0127726	0.0431072	-0.0121075	-0.0303304	-0.0788578	-0.0386225	-0.0424813	-0.00823687	-0.0437711	-0.0743563	0.0274119	0.0491935	0.0755265	0.118556	0.0464165	0.00250917	0.0217476	0.00865867	-0.127155	0.0482764	-0.0355309	-0.0538883	0.0463792	0.0956923	-0.028556	-0.0143386	-0.0111185	0.0615503	-0.000868759	-0.0351405	-0.0215045	-0.0100975	-0.0124087	0.0162249	-0.128812	-0.0257356	0.0230107	-0.0053876	-0.0916754	-0.0504795	-0.042612	0.00845855
-2.78	0.000854971	-0.186952	-0.0563948	0.0701057	-0.0150513	-0.121052	-0.0138921	-0.0216018	0.0941305	0.0143096	-0.0271795	-0.128415	-0.0176841	-0.0135496	-0.0091813	-0.0367926	-0.0411487	0.0285399	0.0217884	0.0522569	0.0605595	0.0355103	0.0102628	-0.00193102	0.0099694	-0.127439	0.0642493	-0.0159263	-0.0430423	0.0272363	0.0592259	-0.00405047	-0.00813079	-0.00845726	0.0509561	0.0154548	-0.0600733	-0.0573595	-0.0693057	-0.00114334	0.0140395	-0.0856902	-0.0344672	0.026992	0.00592262	-0.072177	-0.0600341	-0.0556262	0.0205424
-2.77	0.0478815	-0.221324	-0.0278791	0.101497	-0.0199741	-0.131407	-0.00877668	0.000782358	0.0801199	0.017774	0.0223859	-0.165711	0.0242726	0.00645653	-0.00621033	-0.0291977	-0.0247445	0.0191226	0.0253736	0.0342139	0.0515659	0.0200173	0.00881272	-0.00649784	0.0315615	-0.158845	0.0386456	-0.00849421	0.0330356	0.0281744	0.0370251	-0.0223163	0.00902655	-0.0313379	0.080248	0.0263844	-0.0710842	-0.0560644	0.045427	0.00038214	0.00670322	-0.0412449	-0.018306	-0.00277988	-0.0241879	-0.066223	-0.0909431	-0.0205255	0.0506166
-2.76	0.0813843	-0.200558	-0.0301762	0.139335	-0.0167772	-0.10883	-0.00507748	0.019358	0.0251581	0.00335084	0.0158902	-0.175425	-0.00907341	0.0047889	-0.00537561	-0.0160052	-0.0382302	0.006626	0.0486417	0.0289886	0.0987178	0.0071724	-0.00230895	-0.0160529	0.0302841	-0.0831014	0.024087	0.00281308	0.0194961	0.0376343	-0.00676196	-0.0153486	0.00123935	-0.0105368	0.112664	0.0246637	-0.0402784	-0.0982624	0.0867604	-0.00674033	0.0105516	0.065052	-0.0328912	-0.00737813	-0.105365	-0.134996	-0.0729757	-0.0172568	0.090066
-2.75	0.0406204	-0.173757	-0.0275954	0.120975	-0.0137796	-0.046243	0.0135224	0.0168232	-0.0420624	-0.0142831	0.0231081	-0.139945	-0.0054497	-0.00334838	-0.0549615	0.00308819	-0.0529471	-0.00615786	0.0445528	0.0297806	0.108839	0.0195667	0.000757983	-0.0172796	0.0432824	-0.0256984	0.0141107	-0.00603861	0.0258897	0.0389663	-0.00158539	-0.0111436	0.00352472	-0.0477956	0.104635	0.0519867	-0.0533682	-0.093009	0.0842846	-0.00185669	0.00126596	0.0322057	-0.0310419	0.0117787	-0.103321	-0.149007	-0.0685035	-0.0193789	0.0835007
-2.74	-0.00135787	-0.126404	-0.0332422	0.101121	-0.0237772	0.0422728	0.0150998	0.0214156	-0.0306942	-0.00789607	0.0891243	-0.209013	0.0247377	-0.0107263	-0.0453354	-0.00125255	-0.0645234	0.0130337	0.0261723	0.0268119	0.122919	0.0172781	0.00105563	-0.0271189	0.0610732	-0.0550434	0.001127	-0.00271279	-0.00964346	0.0495829	0.0128304	-0.0202762	0.00294603	-0.0564204	0.0900593	0.0377026	-0.0671805	-0.060274	0.115817	-0.0179305	-0.0133761	-0.0476258	-0.00502333	0.014224	-0.0934269	-0.0887708	-0.0673806	-0.0223914	0.0993651
-2.73	0.0147365	-0.132523	-0.0318279	0.109169	-0.00390146	0.0357708	-0.00257151	-0.0157973	-0.0371326	-0.0122901	0.0947539	-0.164046	0.00045792	0.00603949	-0.110106	-0.00748615	-0.0552774	0.0141211	-0.00820188	0.0134546	0.148327	0.0254429	-0.0121826	-0.0272452	0.0825166	0.0619778	0.00110591	0.00231782	0.0225512	0.0430628	-0.00751276	0.00101419	0.00602791	-0.0495777	0.0933064	0.0186819	-0.0667824	-0.0565601	0.10876	0.00213232	0.00321675	-0.0986562	-0.0127506	0.0093371	-0.0764011	-0.0596892	-0.0505898	-0.0321341	0.071644
-2.72	-0.0337622	-0.145205	-0.00795126	0.0807744	0.0310045	0.0387124	0.00139016	-0.0158577	-0.0376462	-0.0295377	0.0693648	-0.128703	0.0457803	0.0234299	-0.0287714	-0.00533325	0.00147321	0.00932545	0.0193028	0.025095	0.109451	0.0194228	-0.00571853	-0.0102724	0.0529574	0.0924332	0.0196447	0.00912963	0.00420403	0.0106162	-0.00362885	0.00363493	0.0166777	-0.0350329	0.090507	0.00471554	-0.04992	-0.0694224	0.0584208	0.0153479	-0.00946642	-0.0379128	-0.0332799	0.00257922	-0.0527062	-0.0589636	-0.0670321	-0.0400857	0.0723317
-2.71	-0.0820861	-0.111571	-0.00128541	0.0284904	0.043044	0.0517174	0.0212724	0.0254789	-0.0226887	-0.00215367	0.076935	-0.0784165	0.136354	-0.0152033	0.0446087	0.00229679	0.00336588	-0.00408922	0.0290689	0.0199494	0.111885	0.0309572	0.00372662	0.00122093	0.00645006	-0.0175798	0.0248973	-0.00740859	0.0458997	-0.00468287	0.00608817	-0.0252509	0.0338636	-0.0141979	0.0817564	0.011979	-0.0509369	-0.0883204	0.0337087	0.00520717	0.00103413	0.0648062	-0.0597791	0.00639108	-0.0654611	-0.0881572	-0.065731	-0.0117382	0.0793325
-2.7	0.0252459	-0.06791	-2.01215e-06	0.00770802	0.0228334	0.0656989	0.0349347	0.0701553	-0.0146763	-0.00651802	0.084634	-0.0175224	0.190747	-0.0264934	-0.0164653	-0.0150947	-0.012883	-0.0324046	0.0160106	0.00443162	0.158361	0.00518319	0.00543834	-0.00932161	-0.0711681	0.00769732	0.00150328	-0.0130128	0.0345372	0.0100165	0.0409231	-0.0303717	0.022253	0.0227012	0.0677695	0.00214458	-0.0328669	-0.0771816	0.0118562	0.00135618	0.0144007	0.0773612	-0.0368974	0.00771447	-0.0486927	-0.128762	-0.0674036	0.0173125	0.0737376
-2.69	0.0416667	-0.105111	0.00162653	0.0066547	-0.0293307	0.018656	0.0320213	0.0790945	0.0807537	-0.0122598	0.0515357	0.00337855	0.256522	-0.0157011	-0.0423189	-0.035975	-0.0206648	-0.0235088	-0.00525085	-0.000628065	0.160456	-0.00184721	0.0148379	-0.0127377	-0.171865	0.0299523	0.036446	-0.0237385	-0.00768271	0.010477	0.0870977	-0.0105284	0.0250911	0.0129417	0.045519	-0.00158446	-0.0309932	-0.0665176	0.0407905	0.0105343	-0.00248045	0.0583482	-0.0503576	-0.0136193	-0.0126862	-0.083963	-0.0533553	0.0193683	0.0491175
-2.68	0.015755	-0.0356638	-0.0345498	0.0295214	-0.036862	0.0149067	0.0240882	0.109139	0.0806478	-0.0224517	0.0410805	-0.00204273	0.241557	-0.000121147	-0.0491021	-0.0239839	-0.0161801	-0.024171	-0.00603543	-0.00646553	0.155085	0.000734583	0.0138093	-0.0309295	-0.198079	0.064191	0.0374821	-0.019211	0.00472125	0.0199423	0.0974241	-0.0264696	0.0313874	0.0305877	0.0186524	0.0136563	-0.00868314	-0.0535106	0.0486336	0.00205914	-0.0239919	0.0391333	-0.095614	-0.00991979	0.0137076	-0.0927793	-0.0552813	0.0597736	0.0159926
-2.67	0.0161786	-0.0514656	-0.0422204	0.095416	-0.0442878	0.0340565	0.0158935	0.0929702	0.0402261	0.0106503	0.0522508	0.0482037	0.240525	-0.000363098	0.048651	-0.0187655	-0.00824715	-0.0315297	-0.00481552	-0.00446409	0.132513	-0.00611399	0.00696236	-0.0616755	-0.182872	0.0767053	0.0206184	-0.00478117	0.0715375	0.0162047	0.0747178	-0.0406692	0.0265448	0.0292615	-0.00449654	-0.0134024	0.00875832	-0.0565357	0.0306465	0.0272014	-0.0188037	-0.0184968	-0.0580995	0.00828557	0.012411	-0.142638	-0.0372146	0.0610588	0.0164402
-2.66	-0.0030524	-0.0402834	-0.11486	0.126932	-0.107126	0.0761932	0.023128	0.140619	0.019375	0.0311974	0.0363385	0.0991806	0.212883	-0.0105317	0.0791446	-0.00974974	-0.0226442	-0.0353577	0.0115757	-0.022242	0.160634	0.0126908	-0.0098402	-0.0744307	-0.206983	0.126681	0.0175214	-0.00359013	0.00699921	-0.0217927	0.144143	-0.0435717	-0.00826534	0.0142264	0.00527535	-0.0427019	0.0294474	-0.0585757	0.0455433	0.0313693	-0.0186748	0.0193633	-0.0559871	0.0188676	0.0419279	-0.127837	-0.0465272	0.0659055	0.00810649
-2.65	-0.0096111	0.0264329	-0.177811	0.116878	-0.131926	0.113798	0.0139466	0.157424	0.00565888	0.0538633	0.0223392	0.154458	0.176292	-0.0458244	0.0632406	-0.0121244	-0.0463532	-0.032208	-0.00551682	-0.0356662	0.175307	0.0177155	0.000698228	-0.0523653	-0.224208	0.144333	0.0208725	-0.0138699	0.017081	-0.0303835	0.172674	-0.0444619	0.0128015	0.0315538	-0.00384582	-0.0245981	0.0377109	-0.0692599	0.0816664	0.0201141	-0.0308592	0.108592	-0.081419	-0.00902807	0.0280816	-0.126673	-0.058896	0.0484513	-0.00836402
-2.64	0.00920688	0.100558	-0.221737	0.0500209	-0.112364	0.118872	-0.00288286	0.142393	-0.0272003	0.0424867	0.0320985	0.175878	0.148765	-0.0377648	0.0994311	-0.00457087	-0.0650858	-0.0291587	-0.00815573	-0.0293357	0.161459	0.00963473	0.0119527	-0.0729732	-0.147618	0.145869	0.0115276	-0.00736263	0.0346732	-0.0242715	0.256254	-0.0840185	0.0276077	0.016011	-0.0173316	-0.000422439	0.0269452	-0.0661187	0.0973786	0.00205335	0.00358839	0.0919548	-0.0884085	0.00153301	0.0137925	-0.151602	-0.0330569	0.0311922	-0.0180287
-2.63	0.0162133	0.137555	-0.204017	-0.00171867	-0.100351	0.165907	-0.0126548	0.129165	-0.0229803	0.010606	0.019844	0.192383	0.0977687	-0.0321959	0.131651	-0.015047	-0.0399315	-0.0182616	-0.00869466	-0.0394364	0.134652	-0.0190305	-0.0216963	-0.0736534	-0.155236	0.127941	-0.00765264	-0.0141448	0.0740171	-0.0295723	0.274083	-0.0759337	0.0252419	-0.0116087	-0.00725534	-0.0198149	0.0302881	-0.0660867	0.0396258	0.0153616	0.0164231	0.0215083	-0.109141	0.00247906	0.00421791	-0.203281	-0.0473041	0.0347059	-0.0157946
-2.62	-0.0178636	0.165919	-0.205702	0.00661889	-0.100906	0.170876	0.0113537	0.106845	-0.0274957	0.0178019	-0.00778989	0.216508	0.0838661	-0.0250137	0.133923	0.000968241	-0.0231678	-0.00765969	-0.0255808	-0.027321	0.164634	-0.0188697	-0.0108515	-0.0659401	-0.163404	0.112889	-0.00345559	0.00387929	0.0467916	-0.0440322	0.312007	-0.0474824	0.00856953	-0.00813043	-0.0217752	-0.00950906	0.0426293	-0.0602401	-0.0310624	0.0349464	-0.00621968	0.0166111	-0.0786552	0.0164319	-0.0143854	-0.116986	-0.045105	0.0718138	-0.0248974
-2.61	-0.0148939	0.177662	-0.167955	0.0197769	-0.0678804	0.145346	0.014399	0.0849182	-0.0461305	0.0338121	-0.013841	0.235912	0.0822637	-0.0362148	0.105432	0.0299058	0.0171486	0.00588349	-0.0101127	-0.0428492	0.156516	-0.00499045	-0.0111912	-0.0581102	-0.0701121	0.157022	-0.0106034	0.0196085	0.0187908	-0.0564593	0.312545	-0.0563639	0.0127434	0.00878089	-0.0481801	0.0112651	0.0553131	-0.0412174	-0.0159029	0.0367409	-0.0199687	0.016479	-0.033313	-0.00187313	0.00725384	-0.0827625	-0.0306462	0.0372481	-0.0259217
-2.6	0.0252215	0.167259	-0.157211	0.0477443	-0.0151178	0.132252	-0.000270033	0.071014	-0.00897414	0.0525928	-0.0297701	0.212426	0.0380542	-0.0805685	0.0575203	0.0269402	0.0209598	-0.00641819	-0.0298143	-0.0349473	0.148382	0.00254936	-0.0136909	-0.0447278	0.0241322	0.148445	-0.00817917	0.0192894	0.0577493	-0.0496964	0.295483	-0.0470923	0.0164758	0.00150731	-0.0299731	0.00726632	0.0381095	-0.0449323	0.01629	0.0282782	-0.0311936	-0.0331446	-0.00355073	0.00928054	0.0244352	-0.122724	-0.0295333	0.0352163	-0.0398359
-2.59	0.0778054	0.182055	-0.0913605	0.0193365	0.0227957	0.119719	0.00663633	0.0295839	-0.056531	0.0655818	-0.0238331	0.174021	-0.060514	-0.0955509	0.0912633	-0.00382025	-0.075663	-0.000483616	-0.0217708	-0.0410117	0.137654	-0.0070659	-0.00753825	-0.0586612	0.0508853	0.071397	-0.0272523	0.0300859	0.056237	-0.0655795	0.259512	-0.0513591	0.00100455	-0.0124255	-0.0177188	-0.0400129	0.00806557	-0.0533462	-0.00109226	0.0237063	-0.02015	-0.0280933	-0.0232754	0.0276028	0.0269115	-0.164422	-0.0283065	0.0195572	-0.0784741
-2.58	0.0431214	0.166496	-0.0749016	0.00879277	0.0462229	0.0954122	0.0136044	-0.0110496	0.00975725	0.0936226	-0.0398483	0.155567	-0.148571	-0.0773751	0.137704	0.00624631	-0.104999	-0.00215556	-0.0111634	-0.0448568	0.0955641	-0.0138969	-0.0270792	-0.0663513	0.0646049	0.0790654	-0.0438877	0.0220727	0.025119	-0.0660381	0.22854	-0.0871902	0.00722457	-0.00923784	-0.0612324	-0.0472011	0.00826679	-0.0435705	0.0140433	0.0238072	-0.0206203	-0.00862278	-0.0124679	0.00387126	0.0411433	-0.114966	-0.0635973	0.028605	-0.0881097
-2.57	0.0251671	0.129601	-0.101743	0.0410198	0.0609004	0.102511	0.0213802	-0.0386922	-0.0236422	0.0714659	-0.0236727	0.147071	-0.187845	-0.0638697	0.172637	0.0170721	-0.0666268	-0.0145681	-0.0327435	-0.0615087	0.0890638	-0.00421105	-0.0351994	-0.0670807	0.0843682	0.0827903	-0.081663	0.0754437	0.0466233	-0.0827679	0.227399	-0.0970721	0.0301533	-0.00166858	-0.0401566	-0.00883499	-0.000623301	-0.0263271	0.0184176	0.0139435	-0.00413126	0.0529856	-0.00685754	-0.00285279	-0.00147258	-0.0775828	-0.0486829	0.020929	-0.135766
-2.56	0.016548	0.141367	-0.16254	0.0237595	0.0751367	0.122899	0.0130804	-0.0665068	-0.043591	0.0871744	-0.0168831	0.123929	-0.179589	-0.0416702	0.157272	-0.0124822	-0.0794104	-0.0026278	-0.0368471	-0.0690516	0.0733212	-0.00232601	-0.0332763	-0.0853954	0.108236	0.0614517	-0.134245	0.0619793	0.0696129	-0.0929113	0.185388	-0.114864	0.0244447	-0.00176108	-0.041113	-0.0257968	-0.0249026	-0.0194112	0.00489382	0.0399711	-0.0047912	0.0358509	-0.00882499	0.00524743	-0.0208412	-0.0337466	-0.0379064	0.00958489	-0.166186
-2.55	0.0215657	0.0950319	-0.199702	-0.0010536	0.062354	0.0763933	0.0117118	-0.0774152	0.0243446	0.087385	-0.0426382	0.092233	-0.103137	-0.0265776	0.152464	-0.0102036	-0.130982	-0.00697339	-0.0189779	-0.0718285	0.0446053	-0.00996827	-0.00803509	-0.103631	0.115515	0.123209	-0.0995931	0.0266035	0.0352518	-0.126808	0.148581	-0.141838	0.0291118	-0.0335115	-0.0244216	-0.01939	-0.0301789	-0.0345147	-0.0103218	0.0513456	0.0128594	-0.000815424	-0.0122941	-0.000674783	-0.0470111	0.000714324	-0.0361814	0.00115547	-0.150693
-2.54	0.0937987	0.125223	-0.0998712	-0.0584138	0.0232305	0.0176735	0.0139948	-0.0519463	-0.0512317	0.0774394	-0.0403961	0.112747	-0.0793291	-0.0488852	0.151857	0.0171499	-0.155668	-0.0123411	0.0140011	-0.0715266	0.0244275	-0.0251215	-0.0275868	-0.132135	0.105445	0.163965	-0.0680005	0.0434553	0.0705024	-0.140074	0.15512	-0.16465	0.027814	-0.0153826	-0.0219237	-0.0234434	-0.0365721	-0.0330444	-0.00873048	0.0446016	0.012348	0.0196732	0.0118706	-0.0221545	-0.0209777	0.0397909	-0.0312624	0.0188533	-0.126072
-2.53	0.103991	0.120205	-0.0859432	-0.090094	-0.0178826	0.0185231	0.0187937	-0.0454349	-0.0240801	0.0639608	-0.0398791	0.0782939	-0.0569245	-0.0496284	0.163079	0.0345726	-0.152119	-0.0125315	0.0223641	-0.056994	-0.00121711	-0.0478197	-0.0259434	-0.140919	0.088184	0.146984	-0.0792772	0.0566745	0.0761872	-0.103562	0.143795	-0.173235	0.00459093	0.0199143	-0.0270535	-0.0156473	-0.060956	-0.0328583	-0.0204827	0.03306	-0.00440352	-0.0506026	0.0246326	-0.00882179	0.029355	0.0417454	-0.0273549	0.0116304	-0.0978058
-2.52	0.122632	0.113958	0.0340627	-0.0888087	-0.0712314	0.0386126	0.0194579	-0.0517373	-0.053202	0.0719539	-0.035092	0.0349275	-0.0841929	-0.0459592	0.159897	0.00632352	-0.0938809	-0.034258	0.0113842	-0.0529881	-0.0446595	-0.0267154	-0.0225863	-0.0863482	0.102958	0.0919394	-0.0439636	0.0490575	0.0735619	-0.0752189	0.102856	-0.170112	-0.0021538	0.0181419	-0.0313039	-0.0142811	-0.0644351	-0.0372342	-0.0254299	0.0442491	-0.00726622	-0.100991	0.0234671	-0.00656148	0.0718603	0.0327653	-0.0171364	0.0114483	-0.0948437
-2.51	0.0990074	0.0974915	0.107516	-0.0727922	-0.0757364	0.0515897	0.0234466	-0.0507506	-0.0336584	0.0814298	-0.0143624	-0.00598412	-0.100297	-0.0255794	0.174698	0.0399833	-0.025247	0.00368196	0.00175378	-0.0561695	-0.0559303	-0.0263231	-0.0289824	-0.071511	0.0974412	0.0411945	-0.00597885	0.0639883	0.0658324	-0.0571472	0.0960864	-0.14637	-0.0285989	-0.00325964	-0.0303941	0.00316535	-0.0713526	-0.0488674	-0.0254992	0.0366398	-0.0147958	-0.119212	0.00663542	-0.0120142	0.0550511	-0.031588	-0.0112604	-0.00650237	-0.146397
-2.5	0.127321	0.0834517	0.129656	-0.0504663	-0.0186787	0.00168875	0.0175129	-0.0072537	-0.0506411	0.0515708	-0.0280204	-0.133019	-0.10955	0.00279284	0.178355	0.0501382	0.0183566	0.0191776	0.00115706	-0.0415163	-0.0644742	-0.0267268	-0.000509946	-0.0613764	0.0857122	0.0156378	-0.0021402	0.035622	0.0732327	-0.0643659	0.0832949	-0.159895	-0.065711	-0.00561297	-0.0162507	-0.0104194	-0.0672357	-0.0507325	-0.10426	0.0361737	-0.00867418	-0.116331	0.0334665	-0.00887025	0.0456975	0.00562099	-0.00626901	2.86859e-06	-0.126584
-2.49	0.198343	0.0619894	0.111171	-0.0165246	0.00883861	-0.0137379	0.00812254	0.0261808	0.00323419	0.0488248	-0.0329933	-0.199904	-0.141762	0.00552689	0.149089	0.0503299	0.0119435	-0.00356489	0.00790188	-0.0416207	-0.0477219	-0.0368891	-0.0110425	-0.0233376	0.0781375	-0.0179637	0.0123856	0.0423123	0.0460164	-0.0377418	0.0580109	-0.200574	-0.0575771	0.00865668	0.00182172	-0.0131788	-0.0581663	-0.0641621	-0.0897323	0.0277843	0.0312658	-0.115753	0.0415472	-0.00458077	0.0717268	0.0128924	0.0196147	0.00974499	-0.0597956
-2.48	0.239793	0.0734042	0.157977	0.0326239	0.0262406	-0.0361123	0.0153568	0.0339018	-0.00196412	0.00867078	-0.029378	-0.168198	-0.126087	0.0204626	0.11319	0.0446504	0.00399442	0.00916357	-0.0120411	-0.0561017	-0.0687782	-0.0280379	-0.00150134	-0.0238314	0.0741091	0.00311374	-0.00165873	0.0415072	0.0971528	0.000512425	0.0124774	-0.154311	-0.0627637	0.0118188	-0.00562997	-0.0151838	-0.0699728	-0.0617758	-0.0485947	0.0107503	0.0344075	-0.0862281	0.0291566	-0.00414285	0.08245	0.0101198	0.0151149	-0.00896033	-0.075979
-2.47	0.24922	0.0664072	0.161806	0.088071	0.0477891	-0.0786297	0.0340563	0.0290155	-0.044018	-0.0171823	-0.0385279	-0.112795	-0.111576	0.0310858	0.133862	0.0574987	0.0686758	0.0223353	0.00949146	-0.0633911	-0.0885022	-0.027254	0.00823835	-0.0365185	0.0607678	-0.00879298	0.0359747	0.0451203	0.0737464	0.0416615	0.00311752	-0.156396	-0.0756942	-0.00221495	-0.0178636	-0.00416946	-0.0537977	-0.024912	-0.0281327	-0.008967	0.050866	-0.0718657	0.00522762	-0.0121883	0.0763097	0.00498282	0.0107001	-0.0321958	-0.113348
-2.46	0.23715	0.074539	0.118455	0.101611	0.0706564	-0.0605459	0.0276791	0.0235599	0.0411946	-0.0708928	-0.043591	-0.0862909	-0.0883255	0.0257317	0.161957	0.0368079	0.09076	0.00843713	0.0169015	-0.0682236	-8.74586e-05	-0.0324603	0.0268981	0.00709145	0.0600376	0.0835356	0.0617382	0.0349491	0.0612561	0.034364	0.0407687	-0.160127	-0.0375548	0.0166366	0.00811896	0.00847891	-0.0422838	-0.0138016	0.000409799	0.00442553	0.026085	-0.0590704	0.0217972	-0.0159804	0.0588052	0.0364798	0.0257965	-0.0567541	-0.0844362
-2.45	0.238934	0.0812738	0.101106	0.0974921	0.0388748	-0.00656078	0.00135125	-0.000811377	0.0510829	-0.130411	-0.0647039	-0.0342899	-0.149151	0.0050858	0.117395	0.0124494	0.115442	0.00483112	0.00264589	-0.052351	0.0282977	-0.0414327	0.0151994	-0.000734924	0.0502422	0.172305	0.0419231	0.0296901	0.10299	0.0412249	0.0134963	-0.166654	-0.0272462	0.0293261	0.00134564	0.0384568	-0.0422154	-0.0166627	-0.0429067	0.0151205	-0.0130256	-0.0911178	0.0316525	-0.0054603	-0.0229494	0.0917064	0.0344453	-0.0773961	-0.101054
-2.44	0.227341	0.0723756	0.174896	0.0729028	0.0385867	-0.093064	-0.00576663	0.0230995	0.0656941	-0.10925	-0.0798462	0.0326941	-0.151617	-0.010058	0.119857	0.00322085	0.0907351	-0.00119718	0.00980874	-0.0424835	0.0230705	-0.0226083	0.00516276	0.0447937	0.0374538	0.270923	0.0371245	0.0393906	0.109222	0.0163573	0.0096868	-0.0940918	-0.0995909	0.0424415	0.00526542	0.0651811	-0.0354643	0.0122659	-0.0274814	0.0240659	-0.0249803	-0.0877285	-0.000408293	0.0102329	-0.0660932	0.113801	0.0160417	-0.0884174	-0.0290938
-2.43	0.194071	0.0881881	0.238158	0.035681	0.061315	-0.102403	-0.0188545	0.0538438	0.0741639	-0.0911133	-0.0666411	0.0746475	-0.126354	-0.0121176	0.112576	0.021448	0.0179188	0.014349	0.0248514	-0.0476062	0.0357874	-0.0148809	0.000149143	0.110001	0.0440126	0.241147	0.0333863	0.0588667	0.0796112	0.0127517	0.00791415	-0.00333111	-0.0710993	0.0418745	-0.0214011	0.0504486	-0.0306211	0.0395182	-0.0374799	0.0295712	-0.0205089	-0.102728	-0.0183573	-0.00465296	-0.023013	0.150754	0.0160184	-0.103737	0.02948
-2.42	0.160181	0.078316	0.238351	-0.0206927	0.0061667	-0.05757	-0.0262394	0.0272196	0.0687903	-0.108193	-0.0683971	0.117027	-0.0988507	-0.00294849	0.069541	0.0191828	0.0656483	0.0137685	0.0247963	-0.0362361	0.0319197	-0.0227274	-0.00418902	0.124481	0.042377	0.155924	0.0122539	0.0732411	0.0687063	0.0346984	-0.00227618	0.000538731	-0.0753693	0.0201778	-0.0504458	0.0383361	-0.0406029	0.0290843	-0.0528352	0.0129546	-0.0415767	-0.0168265	-0.0478098	-0.0154698	0.0286391	0.114515	0.0237926	-0.209033	0.0907337
-2.41	0.115429	0.0364387	0.233153	-0.00174073	-0.049724	-0.0348494	-0.019982	0.0166395	0.125713	-0.118858	-0.0677414	0.139558	-0.0432807	-0.0152231	0.0571554	0.0270454	0.0896912	0.0199579	0.0208319	-0.0464056	0.0610838	-0.0429391	0.000286893	0.0815987	0.0120591	0.109587	-0.00519831	0.0531076	0.092634	0.0551074	0.000556071	-0.012982	-0.123569	0.0397487	-0.0444687	0.0340455	-0.041207	0.0498073	-0.0748842	0.022493	-0.0303991	0.0296451	-0.0809759	-0.0195335	0.0302782	0.0123417	0.0257956	-0.293602	0.0856935
-2.4	0.0439322	0.0163212	0.191031	0.0391278	-0.117663	-0.0063603	-0.0147141	0.0193547	0.174256	-0.0808019	-0.065477	0.140739	0.0232601	-0.0242006	0.0353098	0.0272307	0.106898	0.0168419	0.0232145	-0.0738603	0.0598819	-0.0247279	-0.00592109	0.0977521	0.0228645	0.0821881	-0.0200516	0.0258151	0.0994152	0.0422926	-0.0175095	0.0138258	-0.147184	0.040654	-0.00590041	0.0591705	-0.0285535	0.0569551	-0.054882	0.020396	-0.0285154	0.111156	-0.101029	-0.0154564	0.00767228	0.0271289	0.0116831	-0.253183	0.0726795
-2.39	-0.0286015	0.019092	0.170698	0.0656538	-0.150128	0.0385869	-0.00475966	0.0166423	0.170085	-0.0335228	-0.0576898	0.157181	0.00163702	-0.0301423	-0.0115251	0.0170749	0.0880978	0.0328026	0.0195731	-0.0707919	0.0396219	-0.0215448	-0.00849993	0.10144	0.0191143	0.101962	-0.0110665	-0.00243159	0.0413577	0.0413158	-0.0375635	0.00878441	-0.142974	-0.00279777	0.0102516	0.0540966	-0.0624717	0.0420658	0.014865	0.0120605	-0.0285646	0.132775	-0.0719245	-0.0156596	-0.0147252	0.0634752	0.0276013	-0.254931	0.0040453
-2.38	-0.109812	0.0407912	0.125405	0.072304	-0.15694	0.0540515	-0.0130597	0.0543289	0.150507	-0.0250054	-0.0581595	0.113959	-0.0995012	-0.0428498	-0.00372808	0.0215651	0.0635385	0.0224251	0.0207735	-0.0307828	0.0274937	-0.0175423	-0.018312	0.100588	0.0144096	0.134855	0.0257113	-0.0235633	0.0611017	0.0193088	-0.0323767	0.00419356	-0.146298	-0.0116506	0.00466051	0.0364905	-0.0698596	0.0127736	0.0562604	0.0215915	-0.0350859	0.122953	-0.0563102	-0.0281282	0.0151733	0.0532625	0.0314598	-0.284464	-0.0375212
-2.37	-0.114159	0.0307067	0.0690451	0.0532853	-0.162652	0.0168025	-0.0238099	0.0492716	0.17648	0.0137459	-0.0135828	0.113774	-0.153275	-0.0251509	0.017841	0.00674443	0.0282947	0.018137	0.0554309	-0.0173731	0.0182534	-0.0285744	0.000379242	0.100745	-0.0126857	0.0904043	0.0314428	-0.0522312	0.151723	0.00417032	-0.01718	-0.0525043	-0.12701	-0.0104176	0.0231834	0.00950746	-0.0720306	-0.000133535	0.00401574	0.00167825	-0.0397236	0.118478	-0.0598883	-0.015524	0.0701202	0.050224	0.0131102	-0.330836	-0.0230247
-2.36	-0.0689159	0.0141106	0.0167313	0.0503118	-0.100112	0.00447353	-0.0183822	0.0634725	0.214331	0.0356852	-0.0226589	0.13028	-0.201483	-0.0152627	0.0553243	0.00217589	0.0176241	0.0333098	0.042567	-0.0240653	0.00347468	-0.0355026	0.00243383	0.0817554	-0.0186997	0.0763655	0.0426033	-0.0404416	0.28664	-0.00576868	-0.0258598	-0.0291564	-0.12278	-0.00464607	-0.00999168	0.0135931	-0.0631882	-0.0142035	0.00610991	-0.00422287	-0.0142878	0.136702	-0.109186	0.00108789	0.126295	0.00633882	0.0251329	-0.313577	-0.0725245
-2.35	-0.0765121	-0.00368012	0.00615102	0.0659593	-0.0468885	-0.0026259	-0.00151391	0.0580391	0.201275	0.0434365	-0.0208188	0.124979	-0.198536	-0.0122951	0.0428277	-0.0210006	0.0187114	0.0260921	0.04521	-0.0284828	-0.000648966	-0.0512357	-0.0111988	0.0664177	-0.00407447	0.0977044	0.0610618	-0.0609496	0.34862	0.00195876	-0.0398389	0.0671493	-0.0683982	0.0100145	-0.0195736	0.0436272	-0.0553366	-0.021818	0.0419045	0.0246386	-0.0167804	0.132498	-0.110462	-0.0113543	0.120452	0.0347993	0.0283026	-0.236182	-0.00160072
-2.34	-0.0939604	-0.00658649	0.0465233	0.0163998	-0.00206722	-0.0422158	-0.0111353	0.0481762	0.169444	0.0248391	-0.0205486	0.099823	-0.197231	-0.0074332	0.0333249	-0.00756387	0.0369607	0.0242973	0.0666381	-0.0309328	0.00792615	-0.0442647	-0.0117877	0.0598526	-0.00557946	0.0593166	0.0446419	-0.116076	0.364993	0.0312533	-0.0217014	0.0795357	-0.109509	-0.0149336	-0.019958	0.0610178	-0.0672363	-0.0209756	0.0475575	0.0480755	-0.0285042	0.120232	-0.11227	-0.00907339	0.106498	0.0376765	0.00253308	-0.205102	0.119583
-2.33	-0.116966	0.0137324	0.100009	0.0286014	0.012962	-0.0580651	-0.00255105	0.0524759	0.134679	0.0575832	-0.0167612	0.0963093	-0.108129	-0.00698806	0.0273973	0.0048593	0.0146259	0.0372253	0.0668528	-0.024133	-0.0129357	-0.0396512	-0.0310061	0.0594734	-0.00652547	0.0586987	0.0477749	-0.158428	0.376074	0.0329884	0.00524269	0.0807582	-0.112608	-0.0149912	-0.0343722	0.0584608	-0.0365368	-0.0241502	-0.0303355	0.0322503	0.0145933	0.112547	-0.0705473	-0.0180782	0.0130534	-0.0428924	0.0319178	-0.192839	0.0659166
-2.32	-0.113103	0.036428	0.132639	0.0625796	0.0492692	-0.0244457	0.0199361	0.0615434	0.126744	0.0773593	-0.0158128	0.0464774	-0.0296989	-0.00412104	0.0164385	0.00626824	0.00469483	0.0399821	0.0349492	-0.0256442	-0.0335191	-0.0797832	-0.0253323	0.0522658	0.00201724	0.073385	0.0615342	-0.19185	0.359397	0.0120632	0.00647454	0.133038	-0.0570222	-0.0170042	-0.045705	0.0517024	-0.0314321	-0.0159741	-0.035089	0.0126888	0.0355687	0.038388	-0.0164856	-0.032406	0.0239751	-0.00359155	0.0509082	-0.169046	0.0489902
-2.31	-0.0815942	0.0278878	0.0855256	0.0333457	0.0455716	0.0200142	0.0229878	0.0394969	0.137724	0.065555	-0.0266663	-0.00486426	-0.0314689	0.00102701	0.0133136	0.00710288	-0.0192122	0.0274868	0.0206005	-0.0376164	-0.0435048	-0.103269	0.00863008	0.0324094	0.0250378	0.0950769	0.0408034	-0.206571	0.332761	0.0294239	0.011122	0.192242	-0.0605125	-0.00795143	-0.0673814	0.0302486	-0.0305227	-0.00988908	-0.024604	0.00572537	0.0072971	0.0106274	-0.0173741	-0.0196702	0.0236256	0.0769491	0.0646733	-0.130294	0.138018
-2.3	-0.0852163	-0.000863092	0.0548848	0.0228499	0.0671516	0.0148169	0.0145936	0.00944299	0.117531	0.0527398	-0.0147274	-0.0307894	-0.0301621	-0.0139115	-0.0245739	-0.00928439	-0.00908795	0.0155215	0.04094	-0.04309	-0.0493048	-0.117437	0.0284255	0.0480835	0.0230912	0.0814655	0.0182483	-0.226462	0.298096	0.0299261	0.0118661	0.225184	-0.012189	-0.00615391	-0.0681127	0.029508	-0.0400839	0.00356008	-0.106367	0.00209264	0.0165028	0.0309366	-0.0326029	-0.00500126	0.00579229	0.11987	0.0307466	-0.103964	0.122976
-2.29	-0.155732	0.0028565	0.0766501	-0.0205231	0.0789367	-0.073284	0.0250394	0.0232783	0.0808256	0.0581049	0.0058868	-0.097188	-0.0702469	-0.00663967	-0.0121454	0.00573389	-0.00847271	0.0273974	0.0308712	-0.0319514	-0.0416345	-0.175412	0.0138365	0.0881502	0.00127142	0.121343	0.0148613	-0.213794	0.280632	-0.00921895	-0.0487292	0.235597	0.016193	-0.00534314	-0.0559913	0.0264773	-0.0207059	-0.00766405	-0.0423786	0.00795908	0.0352639	-0.0100953	-0.024648	0.00274687	-0.0213285	0.103061	0.0236543	-0.135573	0.0630784
-2.28	-0.0539396	-0.0231094	0.136781	-0.0256591	0.0898061	-0.0668511	0.0193317	0.0399955	0.0168818	0.0643874	-0.0076913	-0.0953187	-0.0215351	-0.0147606	0.0171775	0.00326756	0.000848932	0.0285353	0.000796806	-0.03066	-0.0488794	-0.160926	-5.65224e-05	0.0786881	0.00709902	0.107489	0.0447402	-0.173751	0.256409	0.00616926	-0.0490448	0.221106	-0.0271849	-0.0131656	-0.0743734	0.0300823	-0.0100163	-0.0327484	-0.00480449	0.0192341	0.0766398	-0.046764	-0.0304137	-0.0187919	0.00977118	0.0969753	0.0256842	-0.0130273	0.0276795
-2.27	0.0156533	-0.100225	0.126376	-0.0166923	0.093086	-0.0540846	0.0265543	0.0658477	0.00278962	0.0555651	0.00144422	-0.078541	0.00316445	0.0143381	0.0381866	-0.0066201	0.0172638	0.0315646	0.00874997	0.000222187	-0.0223173	-0.1672	-0.0023991	0.0423599	-0.0197019	0.135797	0.0512604	-0.17521	0.233553	0.00912521	-0.0694851	0.210428	-0.061567	-0.0168915	-0.0831226	0.0200597	-0.0137259	-0.0136977	0.00844041	0.0216936	0.0790284	-0.0629925	-0.0542734	-0.0220005	-0.0308066	0.0595989	0.0250692	0.000975452	-0.00317796
-2.26	-0.0331183	-0.15162	0.0925668	-0.097103	0.119546	-0.081658	0.0483745	0.0655886	-0.008399	0.0457252	0.0228142	-0.107346	5.36039e-05	0.018759	0.0364017	0.0063108	0.00960971	0.0208701	-0.0122887	0.0104401	-0.0234127	-0.15005	0.00229153	0.0648342	-0.025211	0.119638	0.0384336	-0.226711	0.208549	-0.00216432	-0.0824697	0.213524	-0.0634442	-0.00386387	-0.051778	0.0254291	-0.011789	0.00283296	-0.0274533	0.0397312	0.0471516	-0.0186814	-0.0373081	0.0231767	0.0196243	0.0479368	0.0293306	0.0573977	0.00507216
-2.25	0.0103709	-0.223423	0.0970088	-0.0643563	0.126718	-0.0503092	0.0386931	0.0620108	-0.0180181	0.0348185	0.0185107	-0.106594	0.0548251	0.00654776	0.0103118	-0.009073	0.00717501	-0.0015562	-0.0102896	0.00889782	-0.0283377	-0.139224	0.0290284	0.0940914	-0.0317909	0.0889451	0.0315596	-0.224057	0.16239	-0.00381558	-0.0827735	0.20723	-0.0251648	-0.0194142	-0.0290209	0.0249365	0.00664973	0.000930141	-0.0854555	0.0395031	0.0561268	-0.0366844	-0.0272423	0.0142134	0.0353485	0.0444714	0.0358769	0.0873927	0.0296197
-2.24	0.027512	-0.280312	0.0849992	-0.00734822	0.130228	-0.0246604	0.0352848	0.0943979	-0.0308282	0.05528	0.0156361	-0.133813	0.0303685	0.00764985	-0.00286767	0.000524795	0.00368131	-0.00284588	-6.82724e-05	-0.00440384	-0.0232236	-0.104615	0.0263241	0.109277	-0.0249253	0.167201	0.0238848	-0.272049	0.123255	0.0194607	-0.134367	0.184483	0.00810818	-0.0383608	-0.0398343	0.00606592	-0.00015502	0.0124922	-0.0606278	0.00903198	0.0334819	-0.0666945	-0.0482972	-0.00892822	0.0665622	0.0236236	0.0464734	0.0887628	0.0356025
-2.23	-0.00235107	-0.323592	0.0815538	0.0117625	0.0907373	0.0116464	0.0539771	0.125738	-0.0516879	0.0488276	0.0292665	-0.0835031	0.00847196	0.00479384	0.00280287	0.00983568	-0.0119353	0.0173896	0.00320301	0.00171914	-0.0399051	-0.128322	0.0374455	0.101524	-0.00950472	0.137385	0.0421119	-0.286476	0.0857771	0.0169558	-0.175611	0.154011	-0.00151334	-0.0386058	-0.0295091	-0.0125679	-0.0164567	0.00466573	-0.018821	0.015729	0.0647303	-0.0538483	-0.0709401	0.00381471	0.00296158	0.027346	0.0285392	0.109908	-0.0281907
-2.22	-0.0125363	-0.315879	0.0956267	0.0116952	0.0662507	-0.0538371	0.0441435	0.132418	-0.0534779	0.0255068	0.0344705	-0.0181549	-0.0116076	0.0114853	0.0102371	-0.0238217	0.0234873	0.0193202	-0.0110204	-0.0156707	-0.0422971	-0.105561	0.0435264	0.0859402	0.00603811	0.113314	0.0217999	-0.267966	0.0767972	0.0164126	-0.227869	0.13815	-0.0117415	-0.0526172	-0.0298714	-0.0296579	-0.0232579	0.0085645	-0.015986	0.0116224	0.077275	-0.0203072	-0.0732978	0.00108041	-0.040858	0.000451146	0.00954303	0.190096	-0.0821494
-2.21	-0.0452225	-0.270209	0.0866385	-0.0189684	0.0335568	-0.0733508	0.0412814	0.10048	-0.0480653	0.028666	0.0381608	-0.0579164	0.0355158	0.00621768	0.0138284	-0.0198998	0.0343845	0.0272839	0.0108922	-0.0507411	-0.0468071	-0.0529407	0.0460667	0.0626761	0.0153458	0.140792	0.0326993	-0.234554	0.0365056	0.00126367	-0.272588	0.120965	0.00724998	-0.0404668	-0.00740548	-0.0681163	-0.0331044	0.00541896	0.00677886	0.000394259	0.0390473	-0.00737479	-0.109722	-0.0396237	-0.0427979	-0.0912902	6.73407e-05	0.264914	-0.00623972
-2.2	0.00794467	-0.204459	0.0795811	-0.0272254	0.0179072	-0.0589484	0.0343703	0.0861352	-0.0711146	0.0662872	0.0251532	-0.013887	0.0657102	0.0135094	0.0209624	-0.0149352	0.0204477	0.0173198	-0.00617951	-0.0989357	-0.0447514	-0.00453641	0.0524132	0.0656025	0.0304274	0.10163	0.0406476	-0.273224	-0.00297104	-0.00599914	-0.247337	0.115718	0.0358474	-0.0309112	0.0106539	-0.0792254	-0.0158155	0.00483628	0.0354129	0.00274454	0.0499199	-0.0344018	-0.118451	-0.0185467	0.0270978	-0.067493	0.0117294	0.30446	0.0252774
-2.19	-0.00342847	-0.190633	0.114608	0.0378718	0.0222624	-0.0682592	0.0302138	0.0624885	-0.0858084	0.0443633	-0.00399154	-0.0775745	0.0891042	0.024941	-0.00434831	0.00789691	0.00305198	0.0177026	-0.0329158	-0.0882746	-0.0281715	-0.0220261	0.0584335	0.0585768	0.00869609	0.0698579	0.0196631	-0.163624	-0.0213991	0.00790558	-0.254954	0.0821371	0.0345164	-0.00910404	0.0245335	-0.0863703	-0.00973057	-0.0120426	0.0479462	-0.0227309	0.055051	-0.0151484	-0.0891649	-0.00139952	0.00867389	-0.0249619	0.018276	0.295842	0.00126367
-2.18	0.000333564	-0.0847383	0.0621872	0.0814704	0.0269761	-0.0587934	0.0245007	0.0630564	-0.0657267	0.0431192	0.0073542	-0.0293432	0.0659472	0.0145271	-0.00773549	-0.00498971	-0.0432104	0.0323254	-0.052199	-0.0591548	-0.061885	-0.0186603	0.0641681	0.0405942	0.0017923	0.0726003	0.020262	-0.113043	-0.0549355	-0.00533293	-0.264551	0.0775162	0.0672443	-0.0240383	0.0392123	-0.0473176	-0.0215681	0.0153818	0.0144682	-0.016789	0.0311264	-0.0141929	-0.0803652	-0.00971499	0.0326175	-0.00507703	0.0206976	0.295226	-0.0552228
-2.17	0.0995749	-0.112278	0.00648971	0.0301939	0.0113085	-0.00815514	0.00681082	0.0552722	-0.0835201	0.0566771	0.0233065	0.00731619	0.0581539	0.0158824	-0.00940779	0.019807	-0.0389983	0.0314002	-0.0774944	-0.0311575	-0.0543761	0.00344742	0.0494727	0.0590094	-0.0220174	0.0304442	0.0291716	-0.167278	-0.0536641	0.0150085	-0.210354	0.0834454	0.100504	-0.0596573	0.0569328	-0.0461148	-0.0144782	0.0311756	0.0320629	0.00331686	0.0266918	-0.0130661	-0.166964	-0.0206321	0.0316171	-0.0343322	0.0229719	0.306664	0.02274
-2.16	0.141321	-0.088583	-0.0356004	-0.0538352	0.0362065	0.0373711	0.0118773	0.0461343	-0.0920684	0.06446	0.0109022	0.013366	0.0196151	0.00378226	-0.0236553	0.00511982	-0.108471	0.03262	-0.0919946	-0.0296926	-0.0527788	0.0239904	0.0386904	0.0579094	-0.0221722	0.102727	0.046634	-0.102461	-0.0673736	0.0246068	-0.23468	0.0611254	0.0922471	-0.0431228	0.0387864	-0.0548888	-0.0243394	0.0306883	0.0373385	-0.00972606	0.0151515	-0.0254587	-0.168257	0.00937905	-0.000853207	-0.0880982	0.00208403	0.269683	0.0180816
-2.15	0.1475	-0.0483805	0.00344849	-0.0817871	0.0332677	0.0451018	0.025653	0.0283927	-0.0821855	0.0429804	0.00571864	0.0126532	0.0075589	0.0108826	-0.0305293	0.0186214	-0.14827	0.0180705	-0.0561275	-0.0254166	-0.0639636	0.029915	0.0328959	0.0675024	-0.045718	0.100986	0.000920341	-0.111993	-0.07284	0.010841	-0.222021	0.0291208	0.113296	-0.032156	0.02406	-0.0735215	-0.0271759	-0.00567467	0.0456262	-0.00241415	0.00514205	-0.0479146	-0.115634	0.0146152	0.0116381	-0.0783673	-0.000167229	0.263315	0.0287842
-2.14	0.124488	-0.0691767	0.0349085	-0.120831	0.0110613	0.0557312	0.00920916	0.0326917	-0.076935	0.0218793	0.0242319	0.0592551	0.013775	0.021105	-0.0462091	0.0427354	-0.200864	-0.00788281	-0.0430214	-0.0335554	-0.0526549	0.029377	0.0321979	0.0628346	-0.037612	0.0878341	-0.00315675	-0.0994495	-0.085013	-2.73315e-06	-0.182956	0.0449355	0.0785104	-0.0613707	0.0415111	-0.052317	-0.0508405	-0.00144552	0.0150338	0.0144926	-0.0444172	-0.048295	-0.102897	-0.00401053	0.0182484	-0.13563	0.00918943	0.242543	0.0874589
-2.13	0.0914175	-0.0145362	0.0720878	-0.166495	0.0236424	0.0710686	-0.00731923	0.0160721	-0.0650062	0.00210644	0.044474	0.0605577	0.0708439	0.0125685	-0.0397315	0.035459	-0.121932	-0.0135555	-0.0370316	-0.0344181	-0.0674503	0.0276818	0.019058	0.0375716	-0.0464519	0.0449181	-0.00953727	-0.0574353	-0.114054	0.00224959	-0.144787	0.069357	0.0620819	-0.0692781	0.01917	-0.0404505	-0.0223032	0.00282966	0.0275726	0.0195884	-0.0547072	-0.0710838	-0.0826553	-0.0117122	0.0238369	-0.113993	-0.00285692	0.227025	0.0975662
-2.12	0.0417866	-0.0738395	0.0867478	-0.111378	0.032233	0.0589066	0.0117839	0.0115185	-0.0663647	-0.00319321	0.0265595	0.087365	0.103158	0.0190681	-0.0429894	0.0200969	-0.078751	-0.00105949	-0.0433048	-0.0366481	-0.0846362	0.0272696	0.0121556	0.0318808	-0.0383744	0.0411118	-0.00431644	-0.0521012	-0.136112	0.0119956	-0.102681	0.0395505	0.0815079	-0.0914419	0.0246464	-0.0554797	-0.0121949	0.0309403	0.0465969	0.0207953	-0.0547397	-0.0946332	-0.0354971	-0.0076138	0.0091015	-0.0653497	-0.0015005	0.17852	0.086509
-2.11	6.50626e-05	-0.0355634	0.0758087	-0.0475922	0.0324951	0.0696588	0.0433772	0.0074892	-0.0730627	0.0139285	0.0190464	0.0974119	0.131865	0.0269932	-0.0612917	0.00708298	-0.0454676	0.00630215	-0.0200417	-0.00617647	-0.0719743	0.037739	0.0301887	0.0178341	-0.0295255	0.0339764	-0.0452933	0.0277449	-0.139866	0.0330804	-0.0738346	0.0209311	0.0796883	-0.0844514	0.0312827	-0.06714	-0.00610667	0.00972382	0.0376029	0.0295995	-0.0537843	-0.0800864	0.00543248	-0.010615	0.0188242	0.000466862	-0.00222006	0.159644	0.0582901
-2.1	-0.037097	0.0359857	0.0479508	-0.032963	0.0110091	0.0770524	0.0473483	-0.0100264	-0.0792448	0.0307999	0.0124702	0.100335	0.162393	0.0398251	-0.0565088	0.00481129	0.0148435	0.0102174	-0.0433858	0.00793779	-0.0681466	0.0319588	0.0513677	-0.00178952	-0.0487486	0.0282103	-0.0741803	0.0405602	-0.144677	0.0398488	-0.051162	0.0178571	0.05731	-0.0620692	0.0341362	-0.0454113	-0.0143723	-0.0170077	-0.0126861	0.00623033	-0.0863525	-0.07893	0.000364281	-0.00534719	0.0076443	0.0453952	-0.0042897	0.160101	-0.0105356
-2.09	-0.0473501	-0.00213679	0.0442422	-0.0509921	0.00454976	0.0684214	0.0310485	-0.0117065	-0.0580332	0.0319888	0.060423	0.0100942	0.151819	0.0501968	-0.0686787	0.00745636	0.0121975	0.0029285	-0.0172184	0.0023588	-0.0712803	0.0538363	0.0554049	-0.00749934	-0.0543419	0.0412976	-0.0591791	0.056044	-0.159849	0.0119529	-0.0695688	0.0260797	0.0439285	-0.0824097	0.0399461	-0.0190232	-0.0353094	-0.00137705	-0.0850974	0.0113192	-0.145896	-0.0875587	-0.00276347	-0.0181678	-0.0387707	0.0527404	-0.0113647	0.151603	0.00646118
-2.08	0.00973835	-0.00364271	0.0153863	-0.136711	0.0112358	0.0532024	0.0146126	-0.00560475	-0.0584752	0.0044002	0.0767069	0.0108512	0.125104	0.0250467	-0.0453205	0.0283358	0.0479609	0.0105945	-0.0397479	0.0051436	-0.0706792	0.0264561	0.0479965	-0.0216845	-0.0342215	0.0823354	-0.0557618	0.0591715	-0.154481	-0.000178913	-0.0621917	0.00611579	0.0596711	-0.0565322	0.0626048	-0.0208393	-0.00643304	-0.00185369	-0.0922242	8.26265e-06	-0.13547	-0.0892173	-0.0193419	-0.00868929	-0.00529207	0.0488639	0.0109002	0.15158	-0.0109699
-2.07	0.00806129	-0.0302783	0.0207843	-0.0716227	0.0313079	0.0104678	0.0496249	-0.0118605	-0.0868245	0.00744852	0.0608659	0.0632763	0.145967	0.0253959	-0.0508085	0.0142052	0.0888913	-0.0116289	-0.0580676	0.02919	-0.0744839	0.0536038	0.0428149	-0.0413249	-0.0482949	0.126269	-0.039153	0.0889956	-0.147092	-0.0123019	-0.0171588	-0.0233223	0.117976	0.00237045	0.0502932	-0.00888884	0.0101263	-0.00168966	-0.0778912	0.0123046	-0.155407	-0.0641644	-0.0998678	0.0262669	0.016168	0.0346854	-0.00340566	0.116108	0.018669
-2.06	0.0363568	-0.00342312	0.0358653	0.0208546	0.0287804	0.0190882	0.0582479	-0.0274662	-0.0890137	0.0188246	0.0276101	0.0485276	0.179244	0.0164348	-0.103117	-0.0170159	0.0762955	-0.0201326	-0.0427581	0.0522676	-0.0497195	0.0639038	0.039079	-0.0365343	-0.0373549	0.100281	-0.0541636	0.0780359	-0.146457	-0.0181053	0.0451946	-0.0141675	0.12475	0.0585573	0.0158867	-0.0335219	0.00157927	-0.00461955	0.00103333	0.0249818	-0.205698	-0.0584724	-0.0411458	0.033366	0.0523789	0.0726377	-0.0353191	0.143056	0.0463339
-2.05	0.0045095	0.0403356	0.0510903	-0.00746054	0.0407906	0.0508288	0.0304452	-0.0296589	-0.0739566	0.00164108	0.0179113	0.0254965	0.154908	0.0252182	-0.0680446	-0.007751	0.0852775	0.00470784	-0.0486385	0.0311064	-0.0132624	0.0555905	0.0492619	-0.0329902	-0.0610744	0.0687836	-0.0383268	0.143501	-0.151504	-0.0127765	0.0630116	-0.02516	0.114666	0.0861148	0.00266983	-0.0510884	-0.00404423	-0.0116381	0.0770476	0.00680129	-0.17548	-0.0469513	-0.0378128	0.0406311	0.0194519	0.048054	-0.0239623	0.15853	0.0416084
-2.04	-0.026108	0.00962484	0.0298003	-0.00611676	0.0305764	0.023122	0.0358705	-0.025158	-0.0769523	0.0124271	0.0389239	0.0176693	0.16182	0.032637	-0.0550883	0.00268738	0.0457958	-0.0118658	-0.04828	0.00284705	-0.0389029	0.0248966	0.0312916	-0.0388572	-0.0791844	0.0568665	-0.0454188	0.144582	-0.154139	-0.0119433	0.0732394	-0.054318	0.112937	0.112077	-0.00553459	-0.0435852	-0.00168846	-0.0150101	0.120325	0.000307633	-0.117128	-0.0387189	-0.00683782	0.0187563	-0.0446272	0.0521215	-0.0206578	0.173814	0.0220561
-2.03	0.0205577	0.0282886	0.0315958	0.0274423	0.0084698	0.0254067	0.027652	-0.0321811	-0.0656862	0.00383037	0.0445484	0.0247211	0.11519	0.0259952	-0.0559614	0.00462175	-0.00771403	-0.0200373	-0.0501078	-0.00205596	-0.0458526	0.0444055	0.0245439	-0.0142265	-0.0542942	0.0392668	-0.0501963	0.136163	-0.131838	-0.0292074	0.0789296	-0.0506614	0.11793	0.137622	-1.77745e-06	-0.0187748	-0.0183776	-0.00530956	0.115134	-0.00912871	-0.105912	-0.0647611	0.0541217	0.0262402	-0.0885938	0.060431	-0.0105432	0.170324	0.0485794
-2.02	0.0355725	0.0284682	0.0395497	0.0263603	-0.00306528	-0.00624134	0.012363	-0.0126672	-0.0582133	0.000502552	0.0447887	-0.0200047	0.079436	0.0134585	-0.029234	-0.0111322	-0.0303733	-0.00188935	-0.0330617	-0.0217647	-0.026037	0.0753467	0.0220192	-0.00131151	-0.0446909	0.0305157	-0.0436435	0.199699	-0.127349	-0.00151007	0.0915044	-0.0187156	0.0911009	0.140395	0.00899709	-0.0166676	-0.00558841	-0.00518058	0.085779	-0.0125494	-0.0996344	-0.0483881	-0.00774501	0.0307215	-0.0725454	-0.00737625	-0.0226684	0.13507	0.010035
-2.01	0.0360665	0.059514	0.0204038	0.02928	-0.0143538	0.0102967	0.0282296	-0.0180221	-0.0579303	0.0165384	0.00661911	-0.0243121	0.0823113	0.0286306	-0.038347	-0.0424656	-0.0217836	-0.0186621	-0.0279573	-0.00776996	-0.0385736	0.0782834	0.0137285	-0.002374	-0.0575484	-0.0115804	-0.0300607	0.159368	-0.126404	0.0372481	0.115077	-0.0012893	0.0803039	0.120187	-0.00461548	-0.0220128	0.0353859	-0.0130126	0.0908592	-0.0101259	-0.109258	-0.0170816	-0.0150931	0.0404049	-0.0790842	-0.0410052	-0.00863448	0.127794	0.00386618
-2	-0.025861	0.0492821	0.0101115	0.0302668	-0.0197897	0.0349124	0.0231504	-0.0371919	-0.0686061	0.0293668	-0.0171725	0.0480636	0.0783762	0.0335266	-0.0469872	-0.0321836	-0.062519	-0.02986	-0.0172762	-0.00123553	-0.0379296	0.0573713	-0.00640358	-0.0100327	-0.0706845	-0.0381846	-0.0422795	0.104342	-0.124319	0.051112	0.146096	0.0249454	0.068078	0.0958884	-0.024309	-0.040237	0.0235734	0.00584913	0.106187	-0.0323308	-0.089712	-0.0458357	-0.033994	0.0219403	-0.0427017	-0.0388114	-0.00143588	0.10476	0.0125581
-1.99	-0.0581873	0.0859667	0.0200044	0.0010022	-0.00507657	0.0103958	0.0222493	-0.0223526	-0.0719871	0.0134976	0.00195702	0.0921401	0.0872971	0.0265511	-0.0407265	-0.0183603	-0.0391606	-0.00961352	-0.0239689	-0.00943882	-0.0390103	0.0313542	0.00611768	-0.00906007	-0.0742781	-0.0229087	-0.0588813	0.203344	-0.116563	0.0381663	0.139396	0.0263185	0.0564759	0.0678299	-0.00503437	-0.0516401	0.00596695	0.0234157	0.0523926	-0.0172182	-0.0238191	-0.0135064	0.0155551	0.0203521	-0.0671171	-0.0192447	-0.0215678	0.0582813	-0.0152696
-1.98	0.037865	0.0529254	0.0160368	-0.0339597	-0.0149759	0.0110795	0.0198818	-0.0226795	-0.0905638	0.027724	0.00155548	0.101413	0.103127	0.0174788	-0.0420862	-0.0144115	-0.045344	-0.00365114	-0.0180221	0.0158024	-0.0451701	0.0454926	-0.0114637	-0.0110119	-0.0679966	-0.0227687	-0.0259513	0.24358	-0.118223	-0.0051884	0.124414	-0.000330231	0.0403353	0.0507264	0.0130556	-0.02134	-0.0115514	0.00722096	0.0215068	0.000516009	-0.00633145	-0.0105728	-0.0371984	0.0324564	-0.0442665	0.012949	-0.0128634	0.0736727	0.00159279
-1.97	0.0982696	0.10388	0.00331676	-0.129238	-0.0270036	0.0509419	0.0187315	-0.0262463	-0.107632	0.0317818	-0.0110855	0.0549357	0.0836567	0.0112474	-0.0514665	-0.0138572	-0.0762934	0.00297538	-0.0441083	0.0184462	-0.0513673	0.0409254	-0.0196433	-0.0161108	-0.0748874	-0.0629897	0.00321945	0.172284	-0.113884	-0.0202586	0.125692	-0.0234042	0.0364077	0.0640244	0.0101494	-0.0267905	-0.00244708	0.0131077	0.0394959	0.000229539	-0.0285135	-0.0142869	-0.0265749	0.0431195	-0.0180914	0.0649229	0.00940837	0.0602728	-0.0138678
-1.96	0.0636194	0.0985512	0.00805221	-0.0549293	-0.0311204	0.0801533	0.0171049	-0.024241	-0.0840327	0.0376234	-0.0105971	0.121319	0.0512026	-0.00524029	-0.0288768	-0.0184097	0.00329757	0.00765688	-0.0535463	0.0174476	-0.0603989	0.0342593	-0.0371302	-0.0413715	-0.0579508	-0.0555331	0.010508	0.177084	-0.138882	-0.00403704	0.12013	0.00754331	0.0418718	0.06126	0.012516	-0.0473348	-0.0198577	0.0252736	-0.0217972	0.0105057	-0.0153596	-0.026365	-0.00525981	0.0252476	-0.0206651	0.0669266	0.00801963	0.0509408	-0.0430982
-1.95	0.0483691	0.0503508	-0.00477987	0.00849997	0.0124169	0.0874196	0.000483424	-0.0206668	-0.0611939	0.0252725	0.0213497	0.205488	0.0133588	0.0114308	-0.0443188	0.00492332	0.118605	0.000590607	-0.0836429	0.0160929	-0.0673228	0.0498982	-0.0374301	-0.0456946	-0.0802019	-0.0930792	0.0146783	0.180317	-0.155042	-0.0368455	0.0926988	0.055508	0.0327969	0.0654144	-0.0251597	-0.0290797	-0.0103421	-0.00843287	-0.0610657	-0.000466446	0.005278	-0.0124659	0.0475789	0.0187965	-0.00742996	0.0640052	0.0186349	0.0441386	0.0016417
-1.94	0.0690754	0.0439596	0.00146702	-0.0331496	-0.00732794	0.0847388	-0.0136294	-0.00970472	-0.0702908	0.0128528	0.00695358	0.151844	0.0231778	0.0191154	-0.0418538	0.00598464	0.163613	0.0321895	-0.0868102	0.0236266	-0.0661623	0.0302561	-0.0298453	-0.0595594	-0.0787233	-0.11342	0.00850859	0.143913	-0.149418	-0.0262335	0.0659493	0.0338455	0.0175953	0.0520241	-0.0327274	-0.0216327	-0.0298035	-0.0414783	-0.0377428	-0.0126689	0.0254527	0.0255973	-0.0135963	0.0358453	-0.0251004	0.0526049	0.0258181	0.0254485	0.0561569
-1.93	0.0196844	0.0068264	0.00351531	0.0197928	-0.0159126	0.0127723	-0.0079199	-0.0169741	-0.0848602	0.0280424	-0.00759514	0.0631823	-0.0144758	0.0292867	-0.0427979	-0.0366554	0.186504	0.0459211	-0.0753237	0.0489369	-0.0665049	0.0405803	-0.0198964	-0.0563973	-0.0556852	-0.0756326	-0.0148215	0.155273	-0.132272	-0.0397851	0.0590281	0.0284851	0.0163663	0.0425676	-0.00685305	-0.00442689	-0.00414814	-0.033185	0.0027968	-0.0160663	0.0321029	0.00556287	0.00625724	0.061184	-0.0264365	0.0246988	0.0158762	0.00215689	0.0745128
-1.92	-0.0124289	0.0251445	0.00938606	0.042927	0.0124647	-0.0088488	-0.0252207	-0.0168816	-0.0844669	0.0342407	0.00414063	0.0103883	-0.0454302	0.0332349	-0.0411349	-0.0286769	0.169617	0.0444104	-0.0707014	0.050049	-0.0790282	0.0376462	-0.023579	-0.0653037	-0.0302089	-0.0881727	-0.00665555	0.14625	-0.121633	-0.0330315	0.0675431	0.0656649	0.011146	0.0467057	-0.0107143	0.00256288	0.0273863	-0.0451408	0.0268778	-0.00647763	0.0186383	-0.0337483	-0.0114799	0.0507433	0.00993944	0.0544485	0.0194591	-0.00824367	0.0609459
-1.91	-0.00540703	0.0564315	-0.015241	0.0973319	0.0280755	-0.0147952	-0.0276177	-0.0108793	-0.0823718	0.00510965	0.0224086	0.0117559	-0.0355354	0.0267198	-0.0579687	0.0316092	0.168667	0.0576897	-0.0537443	0.0193628	-0.064908	0.0240548	-0.0109961	-0.0635433	-0.0568729	-0.111649	-0.0409383	0.143337	-0.121868	-0.00440615	0.0670378	0.0680176	-0.011978	0.03363	-0.0173442	-0.0017423	0.0177799	-0.0269183	0.0570042	-0.0086024	0.0427122	-0.0268705	-0.0388853	0.0216012	-0.0318168	0.00807002	0.00430906	-0.0267107	0.0171367
-1.9	-0.0250696	0.0132643	-0.0170117	0.104007	0.029691	-0.0503283	-0.0306005	-0.0238007	-0.0671358	-0.000304246	0.0194363	0.0731685	-0.0226936	0.0238555	-0.076956	0.0744331	0.151074	0.0372122	-0.0586437	-0.0265251	-0.0526851	0.006067	-0.00268133	-0.0741269	-0.09105	-0.100104	-0.056801	0.110232	-0.0941523	0.0344294	0.0609923	0.0470219	-0.0238443	0.0364803	-0.0123633	-0.00777655	-0.023287	0.00247306	0.0875225	-0.0157165	0.0780301	-0.0629207	-0.0351795	0.00851343	0.00789652	-0.029166	0.00432256	-0.0276061	0.0415054
-1.89	-0.0106151	-0.016767	-0.0215627	0.103887	0.0207344	-0.000578335	-0.0373244	-0.023582	-0.0583409	0.0244374	0.0286494	0.101798	-0.0191352	0.023506	-0.0410936	0.0284651	0.111493	0.00758659	-0.0749002	-0.0603186	-0.0526193	0.0391536	0.000121918	-0.0721377	-0.133135	-0.10102	-0.0452122	0.0487103	-0.0864759	0.0213444	0.0565442	-0.00918371	0.00747005	0.0673698	-0.00382025	0.00191361	0.0343585	-0.0127102	0.0761316	-0.0232213	0.0692085	-0.0385308	0.00880185	0.00402092	-0.00230411	-0.0734145	0.0126322	-0.0276337	0.0195793
-1.88	0.072522	-0.00316886	-0.0305768	0.127827	0.0314729	-0.0246542	-0.0490035	-0.0197811	-0.0493989	0.0261652	0.0214366	0.0741111	-0.0226931	0.0273695	-0.0182759	0.0515657	0.0597554	0.0240227	-0.0960276	-0.0827641	-0.0361054	0.069307	-0.00325525	-0.0562042	-0.0831133	-0.0979264	-0.0496193	-0.0028784	-0.0987408	0.0367435	0.0540431	-0.0214242	-0.00388579	0.0361294	0.0127603	-0.000112009	0.0534963	0.0149207	0.0386457	-0.0169353	0.0631272	-0.0460356	0.0755628	0.00883954	-0.0220226	-0.0300667	-0.000300924	-0.0486287	0.0193415
-1.87	0.0997834	0.0809629	-0.0377934	0.0976018	0.0437666	-0.0507289	-0.0359326	-0.0245786	-0.0472664	0.00273893	0.00257034	0.106433	-0.0220498	0.0206806	-0.0266278	0.0699158	0.0191654	0.0358197	-0.0699872	-0.0997105	-0.0514488	0.0651135	0.00269957	-0.0456247	-0.0820383	-0.107546	-0.0248591	0.113979	-0.0944295	0.0436283	0.0480654	0.00722669	0.0109939	0.0581528	-0.000158323	-0.00980962	0.0572037	0.0243002	0.0436732	-0.021977	0.0670521	-0.0741692	0.104453	-0.0117954	-0.0280318	-0.0260255	-0.00814792	-0.0405392	0.0044281
-1.86	0.130252	0.193442	-0.0507929	0.0791703	0.0377682	-0.0173781	-0.0418111	-0.0169756	-0.0642132	0.0244864	0.0179441	0.128062	-0.00751314	0.0154435	-0.0103925	0.0738958	-0.0247136	0.0233407	-0.0835005	-0.090509	-0.0545382	0.00977591	-0.011683	-0.0308971	-0.134619	-0.122884	-0.0058734	0.225662	-0.0902362	-0.0103571	0.0449784	0.0244717	0.00474049	0.0679784	-0.00486047	-0.0104604	0.0536169	0.0513662	0.0818083	-0.0304542	0.0807488	-0.0674135	0.08265	-0.016999	-0.0471517	0.0232493	0.00502975	-0.0295783	-0.0289261
-1.85	0.108036	0.192021	-0.0777317	0.0651952	0.0117547	0.000239516	-0.0298601	-0.0129668	-0.0722669	0.0509514	0.0341496	0.13931	-0.00502762	0.0202208	0.0110376	0.079847	-0.0131179	0.0200798	-0.100662	-0.0760007	-0.0614894	0.0272221	-0.0153149	-0.0339307	-0.133368	-0.0956308	-0.0154411	0.189293	-0.0835709	-0.0324629	0.0219444	0.0373658	-0.0188902	0.0608255	0.00498288	-0.0020541	0.0561483	0.0776147	0.0549056	-0.0306109	0.0859215	-0.0675444	0.0659972	0.00209695	-0.0194548	0.0689618	0.00180937	-0.0337348	-0.0843156
-1.84	0.0839665	0.128488	-0.0761722	0.0574321	-0.000466369	0.00618766	-0.0357919	-0.0181416	-0.0812375	0.0331043	-0.010537	0.167573	-0.0160065	0.0305954	0.00510828	0.0664911	0.0154579	0.0207791	-0.0950436	-0.0422027	-0.0620248	0.0559478	-0.0141985	-0.0173649	-0.121422	-0.0604644	-0.0259203	0.141936	-0.0956026	0.00320391	0.00758855	0.00492751	-0.0242467	0.0724717	-0.00815272	0.00195326	0.065274	0.0744602	0.0413995	-0.0198091	0.0836656	-0.0658745	0.110342	0.0149071	0.0894294	0.0843293	0.0249038	-0.0364826	-0.0715505
-1.83	0.0753454	0.17902	-0.0572826	0.0603364	-0.0129272	0.0260256	-0.02408	-0.0335896	-0.0713297	0.0237186	0.00501733	0.181608	-0.0227233	0.0279523	-0.0165204	0.0630991	-0.067362	0.0109445	-0.0914652	-0.0472054	-0.0471045	0.0593968	0.000777902	-0.0203719	-0.184044	-0.0787293	-0.0502385	0.157076	-0.0929033	0.0227325	0.0189022	0.00992836	-0.00481402	0.0890219	-0.00912476	0.00725132	0.0589762	0.0740577	0.0735054	-0.0102974	0.0680797	-0.0483986	0.110553	0.00165532	0.159959	0.0918767	0.0243239	-0.0352288	-0.0152162
-1.82	0.0874122	0.19832	-0.0480351	0.0471292	-0.00254474	0.0104085	-0.0296962	-0.0278708	-0.059362	0.0229059	0.0226114	0.208314	-0.0123155	0.0172103	0.00102289	0.0653714	-0.0943775	0.0222971	-0.0572881	-0.0334425	-0.0397548	0.0317778	-0.000598712	-0.00901714	-0.237923	-0.0911034	-0.0892325	0.236869	-0.0933907	0.0200754	0.00799702	0.00521564	-0.0216361	0.099191	-0.00619993	-0.00448248	0.0817178	0.0786609	0.0605993	-0.0061569	0.0551069	-0.0422316	0.0338181	0.0127167	0.191286	0.0685108	0.0291229	-0.0350226	0.0142342
-1.81	0.125376	0.140306	-0.056861	0.0383684	0.0291458	0.0096092	-0.0294812	-0.0337032	-0.0719888	0.0211008	0.0106528	0.233193	-0.0196397	0.027691	-0.000882593	0.0671146	-0.0756971	0.0351688	-0.0407471	-0.0161932	-0.0288259	0.0205766	-0.00650301	-0.00063876	-0.278678	-0.094717	-0.0409972	0.249181	-0.0928656	0.00886248	-0.00994021	-0.00189073	-0.0306564	0.0927696	0.000356205	-0.0001292	0.0716405	0.0707271	0.054589	-0.021763	0.056445	-0.0598245	-0.0420172	0.00519238	0.186784	0.020254	0.0304526	-0.0308414	0.0268117
-1.8	0.15622	0.0723197	-0.0725834	0.0333104	-0.00040865	0.0114556	-0.0107972	-0.0351734	-0.0716514	0.017574	-0.00154693	0.225696	-0.0323301	0.0133709	-0.0241105	0.0442916	-0.0826648	0.0207925	-0.000911229	0.0178464	-0.02555	-0.00554661	0.00373964	0.00502339	-0.287801	-0.0807145	-0.0388394	0.224202	-0.0805914	0.00018863	0.0123378	-0.0206343	-0.0161232	0.0831023	-0.0113049	0.0193992	0.061118	0.0541849	0.0462048	-0.0394053	0.0335859	-0.0874272	0.0297186	0.0234701	0.158144	0.0429598	0.0309521	-0.0297121	-0.0103423
-1.79	0.114093	0.0388361	-0.0734125	0.0423609	-0.00899071	0.0168744	-0.0161249	-0.0121827	-0.0563745	0.00579032	-0.014169	0.196884	-0.0330258	0.013927	-0.026558	0.0235751	-0.0860926	0.0401719	0.012107	0.0211476	-0.0503656	-0.0330991	-0.00465017	0.00773489	-0.288427	-0.0715397	-0.0195638	0.203034	-0.0675746	-0.0229262	0.0158158	-0.0305134	-0.032742	0.0578244	0.00156937	0.0218049	0.05345	0.037488	0.0274355	-0.0326994	0.0120456	-0.0904207	0.106633	0.032758	0.158867	0.0246784	0.0524948	-0.0394325	-0.018569
-1.78	0.0902139	0.0442653	-0.0899694	0.0586561	-0.0302665	0.00883254	-0.0219541	-0.00440174	-0.065658	0.00638422	-0.0249078	0.188729	-0.0314176	0.0136226	-0.00642677	0.0257559	-0.0741418	0.036543	0.0118261	0.00624969	-0.0336351	-0.0443078	0.0119264	0.00656714	-0.216819	-0.0541793	0.000575689	0.133707	-0.0492888	0.00794803	0.0261964	-0.0258594	-0.0663835	0.0781066	-0.00578644	0.0114345	0.0548439	0.0236967	0.0139016	-0.000540186	0.0393222	-0.0556855	0.108782	0.00524276	0.168479	0.0129433	0.033332	-0.0452175	0.00537394
-1.77	0.138087	0.0764243	-0.119125	0.0556818	-0.0203893	0.00109483	-0.0288321	-0.0134163	-0.0734883	-0.00359032	-0.0483709	0.172813	-0.0560252	0.00853742	-0.0111874	0.0262906	-0.0175703	0.0310823	0.061007	0.0151253	0.00689002	-0.0595778	0.0287634	-0.0156756	-0.191694	-0.0478702	0.0264921	0.122485	-0.0621855	0.0158866	0.0429742	-0.0291253	-0.0755056	0.0508287	-0.0573994	0.0168966	0.0532079	0.00943661	0.0266	-0.000175777	0.0209156	-0.0595512	0.10629	0.0189987	0.146761	0.018428	0.0257925	-0.0492409	-0.0375947
-1.76	0.148317	0.0414236	-0.133097	0.0443981	-0.0360644	-0.0258232	-0.00938479	-0.0125837	-0.0671112	0.0338766	-0.0345365	0.143904	-0.057937	-0.00390549	-0.0110923	0.0281128	0.0454316	0.0181582	0.0515494	0.0263881	0.0076544	-0.0652906	0.0150491	-0.0108977	-0.137589	-0.0624113	0.03171	0.122996	-0.057639	0.00705863	0.0361456	-0.00884162	-0.0560572	0.0375337	-0.04332	0.0208767	0.0548766	0.0128869	0.0300952	-0.0102599	-0.0153037	-0.088139	0.139694	0.0180082	0.137337	-0.0764111	0.0392714	-0.0552689	-0.0457597
-1.75	0.114235	0.0731341	-0.105079	0.0328146	-0.0630102	-0.0508664	-0.00749132	-0.000716424	-0.064813	0.0353976	-0.0173375	0.117113	-0.0574822	0.0174171	-0.00263798	-0.00642923	0.0548919	0.00239488	0.0358494	0.0152395	-0.0103877	-0.0759922	-0.00123728	-0.019907	-0.118305	-0.0861019	0.0317468	0.149591	-0.0803462	-0.0556914	0.0179456	-0.0150126	-0.0740211	0.0251963	-0.024883	0.0233895	0.0420633	-0.00412378	0.00522223	-0.0107175	-0.00734099	-0.0920728	0.152952	0.00104534	0.10607	-0.0714794	0.0302182	-0.0420587	0.00155906
-1.74	0.12677	0.078465	-0.0981432	0.0483746	-0.0399748	-0.0706343	-0.0038491	2.25658e-05	-0.0577433	0.053599	-0.0333995	0.0887372	-0.0768228	0.0415766	0.00115428	-0.0130467	0.00499763	0.00277421	0.0242203	0.0025412	-0.0525203	-0.115096	-0.0035075	0.00556176	-0.115975	-0.0751448	0.0565765	0.187359	-0.0757754	-0.10374	0.00799215	-0.0361959	-0.0511198	0.00716244	-0.00637418	0.0347032	0.0421663	-0.0109286	-0.025522	-0.00235066	-0.0374042	-0.054927	0.132052	0.0241076	0.0591707	0.00137478	0.0212774	0.00951741	-0.000521666
-1.73	0.122485	0.0725665	-0.12713	0.0404541	-0.0198624	-0.0609579	-0.005963	-0.0093405	-0.0422522	0.0426328	-0.00910534	0.0831421	-0.0628718	0.0362912	-0.0138044	-0.0229918	-0.0405943	-0.0186942	0.0167901	-0.0068841	-0.0897963	-0.102009	-0.0224645	0.0140566	-0.111083	-0.0825153	0.0648931	0.231008	-0.0654681	-0.0843365	-0.0012277	-0.0134413	-0.0924919	-0.0294273	-0.0201743	0.0492608	0.0317548	-0.000467853	-0.00715408	-0.00726543	-0.0221337	-0.0361109	0.144074	0.0418459	0.0510727	0.052435	0.0213101	0.002878	-0.0300562
-1.72	0.11459	0.0390653	-0.12569	-0.00228287	-0.0160859	-0.0622812	0.00162827	0.00736284	-0.0432478	0.0457193	-0.0146686	0.0555625	-0.0390388	0.0225732	-0.0125347	-0.0311163	-0.0511948	-0.0188599	0.0301693	0.000831941	-0.110824	-0.0916317	-0.0615863	0.0116306	-0.0803543	-0.0976655	0.0559615	0.27528	-0.0502593	-0.0938173	-0.00890275	0.0325714	-0.0744781	-0.0911571	-0.0390189	0.0732389	0.0301911	-0.0103308	0.0091907	0.00453459	-0.0156151	-0.0488461	0.11421	0.0386276	0.0679067	0.0564017	0.0276845	-0.0372427	-0.00326298
-1.71	0.105625	0.0639322	-0.104137	-0.00059159	0.00155535	-0.0963442	-0.010716	-0.0137276	-0.0495167	0.0389562	-0.0392132	0.0639953	-0.0552959	0.0212354	0.0154459	-0.0383409	0.0206957	-0.0108312	0.0108053	-0.00656881	-0.170137	-0.086867	-0.0355985	-0.00278434	-0.062439	-0.0802011	0.0622673	0.269513	-0.0401813	-0.0938086	-0.0094467	0.043533	-0.0562266	-0.127796	-0.0497763	0.0990039	0.016081	0.000707152	-0.0167711	0.0108943	-0.0117326	-0.0603405	0.103189	0.0237493	0.0434653	0.10855	0.0049747	-0.0397475	-0.0766861
-1.7	0.0589864	0.0738061	-0.138552	0.0410361	-0.0107718	-0.128786	0.0191174	-0.0148454	-0.0634988	0.033874	-0.0793598	0.0574524	-0.0787225	0.0228339	0.0115572	-0.0278675	0.0146232	0.0325204	-0.0165254	-0.017166	-0.229798	-0.0406726	-0.0146853	0.00335223	-0.0631625	-0.0733932	0.0593633	0.24298	-0.0568927	-0.0636224	0.00728316	0.0313938	-0.111039	-0.128303	-0.082378	0.0865305	0.0210512	0.0356501	-0.0341237	0.014079	0.0109271	-0.0632635	0.0928724	0.0302855	-0.00543521	0.0341039	0.0148351	-0.0453167	-0.0764362
-1.69	0.0301438	0.00116529	-0.139462	0.0123832	0.00841041	-0.112385	0.00992731	0.0033761	-0.0637727	0.013534	-0.062462	0.0460207	-0.0818518	0.0040015	-0.00206189	-0.0194157	0.0385743	0.0122198	-0.0267528	-0.0100813	-0.252685	0.0337992	-0.0422283	0.00300828	-0.00663075	-0.0880143	0.0424775	0.209804	-0.0412133	-0.0440077	0.0125149	0.0346567	-0.17194	-0.14667	-0.0813271	0.0979285	0.0192333	0.0541899	-0.0632418	0.0260385	0.0226742	-0.0442801	0.0793396	0.0278474	-0.0264889	-0.0310354	0.00240085	-0.0570734	-0.0749251
-1.68	0.0167694	-0.0126732	-0.0879497	-0.00673746	0.047025	-0.108641	-0.0191431	0.00729113	-0.0459211	0.00510576	-0.0917761	0.0423103	-0.0747648	-0.00420861	-0.00358207	-0.0175965	0.0410177	0.0039817	-0.020264	-0.029534	-0.210418	0.0690143	-0.0665758	0.0112522	0.0208099	-0.0855901	0.0466218	0.201703	-0.0357082	-0.019439	0.0162918	0.0303734	-0.247928	-0.148724	-0.0361063	0.103676	0.0255293	0.0523967	-0.0259841	0.0192069	0.0258158	-0.0248264	0.0206651	0.0191269	-0.0405353	-0.0387532	-0.00106094	-0.052075	-0.0770602
-1.67	-0.0213705	-0.0184066	-0.0558564	0.0372871	0.0265629	-0.0841697	0.00574066	0.00618497	-0.0277667	-0.0160076	-0.0645356	0.0434643	-0.0743506	-0.0179551	-0.00772104	-0.0147189	0.0745282	0.0440473	-0.0274535	-0.0280545	-0.162859	0.0634111	-0.0380639	0.020702	0.0148781	-0.111655	0.0239361	0.197302	-0.000463553	-0.0350886	0.00584992	0.0312609	-0.235779	-0.112832	-0.0275998	0.0849302	0.0246339	0.054392	-0.051711	0.0151877	0.0369967	-0.0309387	0.0308474	0.00420593	-0.0378123	-0.0537984	0.00963424	-0.041337	-0.0192176
-1.66	-0.0349424	0.0636538	-0.0561328	0.0959465	-0.00523618	-0.0721562	0.00549789	-5.64505e-06	-0.037959	-0.0586173	-0.0418672	0.0372724	-0.0711846	-0.0166011	-0.0127909	-0.00630798	0.0957204	0.0406919	-0.0189358	-0.0386384	-0.170623	0.0403724	-0.0317529	0.0181881	0.0561802	-0.0834346	0.0311056	0.183267	-0.0027546	-0.00978865	0.00547732	0.0348041	-0.189409	-0.0828639	-0.0357777	0.0497742	0.0485377	0.0493426	-0.073659	0.0161649	0.0401048	-0.0393404	0.0754588	0.00894295	-0.0393928	-0.0479657	0.00114877	-0.06199	0.0125833
-1.65	-0.00874014	0.030276	-0.0688248	0.107937	0.00569554	-0.0664757	0.00995841	0.00189269	-0.0454441	-0.0825465	-0.0498415	0.0310322	-0.0730057	-0.014655	0.00210352	-0.00710909	0.0434446	0.0163397	0.0319391	-0.0280775	-0.197152	0.0599138	-0.0191742	0.0245383	0.0980274	-0.0969094	0.0149193	0.146687	0.00943447	0.0128684	-0.00549336	0.0288399	-0.171316	-0.0298655	-0.0316619	0.0552646	0.0458707	0.0418014	-0.0575774	0.0137167	0.0586923	-0.0350982	0.101395	0.000944507	-0.0480342	-0.0619455	-0.00264792	-0.0627814	0.0579065
-1.64	-0.0555509	0.0524195	-0.0554419	0.0807463	0.00336918	-0.0662396	0.0168987	-0.00942462	-0.0546047	-0.0597584	-0.0586192	0.020512	-0.0704972	-0.00663835	0.00148454	-0.0291318	0.0688688	0.0221844	0.0494484	-0.0106797	-0.141453	0.0656898	-0.0139804	0.0177832	0.0760624	-0.119909	0.00892329	0.121243	0.0373292	0.0547412	-0.0017191	0.00706324	-0.144051	-0.0215938	-0.0410489	0.0640816	0.0184101	0.0360905	-0.0412227	0.0316299	0.0493756	-0.0396428	0.115986	0.00173375	-0.0625923	-0.0940404	-0.00923898	-0.0699522	0.0747509
-1.63	-0.0754618	0.129829	-0.0348282	0.0615784	-0.0146371	-0.0905697	0.00977662	-0.00877059	-0.0634943	-0.0766677	-0.0927827	-0.0109907	-0.0474441	0.0155756	-0.00968459	-0.0429782	0.134334	0.0225294	0.0596888	-0.0321691	-0.0568079	0.0280749	-0.0224384	0.0057624	0.122739	-0.122289	0.0097371	0.102176	0.0198247	0.0507984	-0.000778399	0.0296777	-0.218058	-0.00623814	-0.0836134	0.0573042	0.0200681	0.0440156	-0.051745	0.0407317	0.0452223	-0.0542364	0.112256	0.00511224	-0.172333	-0.0584823	-0.00476739	-0.0693656	0.0568338
-1.62	-0.0664954	0.046194	-0.0297573	0.0505032	-0.0103594	-0.0852452	0.0310566	0.0164435	-0.0646898	-0.098967	-0.150657	0.0164775	-0.0572778	0.0330794	-0.0118795	-0.0299406	0.111838	0.0501786	0.0795281	-0.0456858	-0.0664094	0.0380504	-0.0380899	-0.00422109	0.115869	-0.104535	-0.000873067	0.0757363	0.0343972	0.0467844	-0.00305864	0.00716636	-0.149061	0.00285466	-0.0775588	0.0612801	0.0283969	0.0496854	-0.0615403	0.0382686	0.0839627	-0.0421981	0.0703023	-0.00312669	-0.19028	-0.0506978	-0.0182646	-0.0463607	0.0904688
-1.61	-0.0294408	0.0459601	-0.0569906	0.0738788	-0.0220574	-0.0763572	0.00916774	0.0257027	-0.0395894	-0.118313	-0.125799	0.0113842	-0.0639524	0.0112191	-0.00844948	-0.0311965	0.118062	0.0687266	0.0738467	-0.0496703	-0.022322	0.0677759	-0.086728	-0.0193829	0.128833	-0.10397	-0.00199977	0.0545243	0.0419118	0.0491086	-0.0236939	0.00217587	-0.114552	-0.00945186	-0.0638231	0.0276434	0.0139664	0.0625827	-0.0358073	0.0338108	0.0525385	-0.0233771	0.090924	-0.00847095	-0.191671	-0.0426391	-0.0091207	-0.0587061	0.0827015
-1.6	-0.038451	0.0720613	-0.0619016	0.059549	-0.074346	-0.111158	-0.00674967	0.0207878	-0.0281046	-0.116991	-0.0401639	-0.025535	-0.0647181	0.00622961	-0.0124451	-0.0463901	0.103933	0.0370015	0.050308	-0.0499671	-0.0269227	0.0598027	-0.079432	0.0019531	0.134728	-0.112621	-0.000122359	0.0404195	0.0155876	0.0721692	-0.017553	0.00470233	-0.123044	-0.0124822	-0.0779686	0.0062267	0.0118598	0.0910974	-0.0383045	0.0426283	0.0409841	-0.0323066	0.144606	-0.00298294	-0.159856	0.0148542	0.00343514	-0.0715386	0.0690572
-1.59	-0.0564606	0.0103979	-0.0811696	0.0424899	-0.0455254	-0.146447	0.00863086	0.0230512	-0.0277453	-0.073034	0.0155675	-0.0217427	-0.0573902	-0.0178325	-0.0200269	-0.0228015	0.0731351	0.0187393	0.0655314	-0.0185071	0.032035	0.0624793	-0.0971937	0.00834742	0.0922758	-0.121967	0.0200258	0.025278	0.024978	0.0667565	0.00211336	0.00108368	-0.145521	0.00878175	-0.0764839	-0.0182165	0.0283932	0.0681611	-0.0168758	0.0338062	0.0257994	-0.0623076	0.100468	-0.0037775	-0.167773	0.0517046	-0.0010824	-0.0318913	0.0616386
-1.58	-0.0640199	0.0718775	-0.0372191	0.028285	-0.0583576	-0.123954	0.0104047	0.00404999	-0.0289934	-0.0896521	0.0638537	-0.0224605	-0.0597787	-0.0402738	-0.0216867	-0.00897773	0.0919067	0.0349894	0.102393	-0.0463276	0.0506902	0.0545872	-0.124319	-0.0282192	0.231255	-0.128657	0.00473483	0.000697885	0.0225651	0.0540608	0.00129705	0.0216327	-0.0978944	0.0421793	-0.0718872	0.00243824	0.021296	0.0772827	-0.0573996	0.0299376	-0.000294692	-0.0405233	0.0463136	0.00823919	-0.153849	0.100363	0.0286327	-0.0368896	0.0903948
-1.57	-0.0400036	0.123802	-0.0344565	-0.0217252	-0.0664955	-0.119535	0.016951	0.00111315	-0.0379673	-0.104741	0.0914593	-0.0477368	-0.0761688	-0.0561788	-0.0224638	-0.030676	0.0771182	0.047281	0.115707	-0.0544385	0.0934418	0.0689335	-0.142789	-0.0424979	0.184133	-0.110323	0.0221953	-0.0128793	0.0177065	0.0483158	-0.011706	-0.01337	-0.0878657	0.0210719	-0.0748517	0.0271392	0.0262528	0.100251	-0.0799497	0.0339795	0.030369	-0.0576357	-0.00573115	0.00341922	-0.0822535	0.148367	0.0212794	-0.0289201	0.10628
-1.56	-0.0531158	0.0252794	-0.0326576	-0.0185103	-0.086196	-0.0904056	0.0342166	-0.00622845	-0.0377046	-0.132238	0.0938547	-0.0554233	-0.0659115	-0.0637091	-0.0212416	-0.0499118	0.021847	0.0343149	0.0919107	-0.0549572	0.106489	0.0681992	-0.137078	-0.00514388	0.0673581	-0.103006	0.0260157	-0.00173175	0.0169701	0.0576718	-0.0412265	-0.00837407	-0.0940005	0.0334232	-0.0603007	0.0201578	0.0237205	0.109723	-0.0890347	0.0334443	0.031088	-0.0467147	-0.0247041	-0.0256631	-0.0936905	0.179856	-0.00250713	-0.0284083	0.138322
-1.55	-0.0370833	-0.0365682	-0.0366976	-0.0179183	-0.0870884	-0.0685587	0.00657766	0.00761867	-0.0633648	-0.140346	0.0574753	-0.0516108	-0.0769668	-0.0886001	-0.0365871	-0.0312416	0.0312276	0.0317166	0.0857066	-0.061603	0.0526081	0.0429122	-0.134436	-0.000282465	0.0451939	-0.100692	0.0223433	-0.0152689	0.0123358	0.0527478	-0.0372601	-0.0079813	-0.00233863	0.0404141	0.0234045	0.00957898	0.00725972	0.114427	-0.0809981	0.0265845	-0.00528076	-0.0156268	0.000857731	-0.0219927	-0.102127	0.180427	0.015099	-0.0438498	0.152675
-1.54	-0.0383421	-0.0520966	-0.0333121	-0.040719	-0.0644731	-0.0563211	0.0115176	0.0107084	-0.0588877	-0.125684	0.0454249	-0.0328013	-0.0705698	-0.0774924	-0.0300076	-0.0359457	0.0290218	0.050776	0.0989409	-0.0374003	0.0528462	0.0433535	-0.0744158	-0.0130969	0.0187926	-0.0868448	0.0256918	-0.00380637	0.0219619	0.0705775	-0.00742893	-0.0097383	0.0234011	0.0349356	0.0189073	0.0230637	0.0105447	0.0810397	-0.0731614	0.0117547	-0.00749682	-0.010751	-0.000201693	-0.0112709	-0.0604954	0.183977	0.0236581	-0.0438681	0.109931
-1.53	-0.0429139	-0.0111133	-0.0288419	-0.0173902	-0.0688936	-0.000519761	0.0245304	-0.0166949	-0.0732609	-0.111787	0.00908932	-0.0444698	-0.0593423	-0.0532445	-0.0120926	-0.0198159	0.0441003	0.0411934	0.0715901	-0.0481548	0.0604659	0.0281837	-0.0450556	-0.0265656	0.171277	-0.0763146	0.0470735	-0.00882431	0.0193451	0.0826871	0.0106893	-0.00437812	0.00667301	0.0380081	-0.0775371	0.00737047	0.0298507	0.0697895	-0.0715608	0.0045849	-0.026151	-0.0237452	-0.00511799	-0.0482505	-0.0243147	0.187207	0.0177933	-0.0382754	0.107235
-1.52	-0.0175338	-0.00766793	-0.039409	0.0185153	-0.067503	0.00779118	0.0181696	-0.0170244	-0.084526	-0.100725	0.0154883	-0.0553348	-0.0457208	-0.0461035	-0.0176135	-0.0387504	0.0604859	0.027652	0.0775228	-0.0610028	0.0286762	0.0376102	-0.032473	-0.0122129	0.347162	-0.0924364	0.042724	-0.0310681	0.00746989	0.066643	-0.0068975	-0.0180215	0.0132753	0.0491338	-0.0850603	-0.0268104	0.0314303	0.0736434	-0.12003	0.0156064	-0.0185709	-0.0376746	-0.0840122	-0.0491883	0.0429161	0.157347	0.0197119	-0.0357413	0.107465
-1.51	-0.0256497	0.0210606	-0.0159606	-0.00613366	-0.0329542	-0.0326336	0.0180742	-0.0178339	-0.0687193	-0.112906	0.0233924	-0.0215344	-0.0420922	-0.0619576	-0.0220217	-0.061635	0.0606789	0.0281863	0.107091	-0.0495035	0.00674394	0.0321723	-0.0667762	-0.00982976	0.36703	-0.105655	0.0127429	-0.0163498	0.000456664	-0.000490758	0.00939424	-0.00849154	0.0240945	0.0707668	-0.0317593	-0.0244289	0.063773	0.0977855	-0.121734	0.0140534	0.000187513	-0.0155188	-0.0806391	-0.0253972	0.0606741	0.159125	0.0305639	-0.0412357	0.0833496
-1.5	-0.028025	0.0235318	-0.0180112	0.000107548	-0.0873255	-0.0243747	0.0211026	-0.00473109	-0.0607794	-0.0349495	0.0208868	-0.0133432	-0.0554046	-0.0394329	-0.00610142	-0.0610623	0.0294422	0.0208262	0.0842093	-0.0379185	-0.0135987	0.0194876	-0.0951314	-0.0089116	0.346968	-0.105165	0.0146482	-0.0216304	-0.0149625	0.000504188	0.0276451	-0.0256976	0.0253611	0.0637076	-0.0285955	0.0321914	0.0447372	0.123922	-0.110491	0.0145475	-0.00705279	-0.020494	-0.0777288	-0.0142968	0.0357437	0.128669	-0.0153868	-0.0236255	0.0610511
-1.49	-0.0409826	0.0230485	-0.0165705	-0.0122921	-0.111721	0.0182174	0.0304967	-0.00971338	-0.0547124	-0.0277421	-0.000101652	-0.0165346	-0.0445306	-0.0254993	0.00202353	-0.0233983	-0.048508	0.0216227	0.048497	-0.043845	-0.0183072	0.0188154	-0.058536	-0.0239901	0.34468	-0.083872	0.0184477	-0.00841453	-0.0156779	-0.0361341	0.0329873	-0.024797	0.0500892	0.0618882	-0.0387918	0.0347288	0.059037	0.109227	-0.0658745	0.0108011	-0.0103428	-0.0239516	-0.0808735	-0.0404246	0.0173935	0.126793	7.11661e-05	-0.0129009	0.0780944
-1.48	-0.0504867	0.0725704	-0.00993074	-0.0337545	-0.0642198	-0.0254391	-0.000604451	-0.0092343	-0.0619839	-0.0655658	0.0229585	-0.0103023	-0.0543995	0.00413247	0.000398808	-0.0328234	-0.128123	0.0258897	0.0548302	-0.0322592	-0.0417567	0.0309256	-0.00171354	-0.0148925	0.32294	-0.0725962	0.00686506	0.0037375	-0.00988382	-0.0632039	0.0319793	-0.0257163	0.0737479	0.0451742	-0.0979943	0.0178563	0.0265072	0.0967877	-0.0554656	0.0294616	0.0202264	-0.022376	-0.0184234	-0.00251402	-0.0194877	0.117208	-0.0121775	-0.0145045	0.0641745
-1.47	-0.0467203	0.0341087	-0.0204032	-0.0263637	-0.0460756	-0.0240252	-0.00558196	-0.0435981	-0.0481089	-0.0698687	0.0243521	-0.00473561	-0.0663985	0.0275498	-0.00805209	-0.0347922	-0.0864373	0.0216141	0.020736	-0.0116652	-0.022659	0.0413602	-0.0254781	-0.00586229	0.298642	-0.0714581	-0.0135416	0.000553545	-0.0164898	-0.0608272	0.0110489	-0.0483825	0.0308812	0.0573707	-0.0534259	0.0394823	0.038186	0.0930984	-0.135317	0.0198354	0.0174045	-0.0439236	-0.031944	0.0165461	-0.0222765	0.0976452	0.00249324	-0.0235265	0.0636757
-1.46	-0.054652	-0.0256279	-0.0141853	-0.0428346	-0.0433468	-0.017823	-0.015704	-0.0705053	-0.0307805	-0.0396567	-0.0186939	-0.00843159	-0.0729464	0.0276459	-0.0117863	-0.0278737	-0.0538125	0.0192631	0.0178547	-0.023645	0.0248709	0.0410982	-0.0244877	-0.039108	0.278314	-0.0688818	0.00426492	-0.0197983	-0.0179888	-0.0276556	0.004076	-0.0446795	0.0513318	0.0670811	-0.0109408	0.0305872	0.0391002	0.0609778	-0.126868	0.0127476	0.00723773	-0.0330627	-0.049797	-0.00398508	0.0020859	0.0562479	-0.00460874	-0.0124905	0.0800468
-1.45	-0.0598916	0.0299367	-0.0262084	-0.0845823	-0.0458232	-0.0583611	-0.0380957	-0.0661075	-0.0111113	-0.0355451	-0.0470904	-0.00583788	-0.0754761	0.0539866	-0.0209826	-0.0286823	-0.0366683	-0.00126621	0.0241456	-0.001472	-0.00563307	0.0615897	0.0444555	-0.0295904	0.248691	-0.063477	-0.0156408	-0.0266624	-0.0153287	-0.0764482	0.0136483	-0.0548927	0.0816615	0.0559915	0.00262364	0.00011648	0.0397296	0.0377479	-0.0886162	0.00678396	0.00639295	-0.0267034	-0.00205326	-0.0339307	0.019173	0.072254	-0.0040726	-0.0225651	0.0394387
-1.44	-0.0651141	0.0300084	-0.0212443	-0.11727	-0.0385005	-0.0337651	-0.0186545	-0.0878957	0.0265442	0.00464364	-0.0523024	-0.0025979	-0.0730459	0.0656839	-0.0288055	-0.0192816	0.0180073	-0.00790531	-0.00558877	0.0163857	0.0154569	0.0550602	0.0635182	-0.015926	0.191323	-0.0887777	-0.0222984	-0.043597	-0.00775321	-0.113495	0.0211575	-0.0869972	0.0879312	0.0635336	0.00421351	-0.0165407	0.0543855	0.0268263	-0.0232062	0.042553	0.0102291	-0.0442135	0.0236684	-0.0342765	0.0168083	0.0488782	0.0399213	-0.00305396	0.0113532
-1.43	-0.0558615	0.0493848	0.00753274	-0.103227	-0.0761542	-0.028019	-0.00469073	-0.10018	0.00211259	0.101864	-0.0726836	-0.0271467	-0.0472279	0.0455646	-0.0175089	-0.0146348	0.0264596	-0.00618629	-0.0305253	0.0150209	0.0261868	0.044603	0.0280549	-0.00904337	0.191474	-0.091278	0.0258805	-0.0559357	-0.00743796	-0.0681419	0.0291436	-0.0874268	0.0675707	0.0639534	-0.0108436	-0.0383884	0.0448251	-0.0315307	-0.0406956	0.0213702	0.0126062	-0.059958	0.0648285	-0.00323766	0.00117657	0.0329702	0.0287454	0.0123944	-0.0220662
-1.42	-0.0410863	0.00734101	0.022011	-0.131874	-0.0516613	-0.0235919	-0.0101269	-0.10275	-0.0173959	0.136535	-0.0827099	-0.0124764	-0.0358112	0.027085	-0.00781728	-0.0450791	0.00893426	0.00225396	-0.0427142	0.00228922	-0.0631929	0.0662457	0.0483379	-0.0181297	0.185397	-0.0918539	0.0262858	-0.0687701	-0.00113218	-0.038871	0.0259505	-0.0685545	0.0572244	0.0560378	0.0385176	-0.07258	0.023252	-0.0683251	-0.0489247	0.00456477	0.00812331	-0.0223906	0.0991592	-0.0282504	-0.0343718	0.0172014	0.0184917	0.0189402	-0.0120797
-1.41	-0.0477292	-0.000312912	0.0151489	-0.0891851	-0.0280944	-0.0582002	-0.037147	-0.0811166	0.00266435	0.158284	-0.0790034	0.0180265	-0.0225236	0.0320769	-0.0103768	0.00228413	-0.0649867	-0.00563974	-0.0734415	0.0167594	-0.0879479	0.0314733	0.0415161	-0.0130276	0.132864	-0.0778435	0.00246694	-0.0871096	0.00935616	-0.0288691	0.0125394	-0.0657237	0.0568613	0.0485276	0.0495092	-0.0431771	0.0232973	-0.0905977	-0.0624513	-0.0040613	-0.00334688	-0.0282259	0.102157	-0.0301052	-0.040589	-0.0144472	0.0323125	-0.000719461	-0.0496844
-1.4	-0.0592775	0.0158849	0.000434112	-0.0397808	0.00192842	-0.0073006	-0.0378145	-0.104882	-0.00889025	0.184173	-0.0776125	-0.0210978	-0.0295838	0.0186935	-0.0120941	0.0341917	-0.134146	0.0041353	-0.0798642	0.0367714	-0.0888601	0.0368769	0.0685534	0.00312276	0.105632	-0.085535	0.0222665	-0.0887161	0.0081505	-0.0527639	0.0158649	-0.0920932	0.0516786	0.055986	0.0682025	-0.0182021	0.0286581	-0.0801968	-0.0773356	-0.00685148	0.0126644	-0.0546993	0.118953	-0.0197311	-0.0501388	-0.0359485	0.00561521	-0.0453082	-0.0719491
-1.39	-0.0861958	0.018878	0.00256111	0.00969018	0.0502162	0.0682283	-0.0304393	-0.118273	-0.00843048	0.176199	-0.0752753	-0.0551952	-0.0284108	0.0174877	-0.0191242	0.0071027	-0.109043	0.029555	-0.13546	0.0256451	0.0123702	0.0426031	0.13487	0.00590124	0.0827909	-0.0669967	0.0118622	-0.0989427	0.00621194	-0.0689629	0.0215629	-0.0754322	0.0529792	0.0448795	0.10456	-0.00333201	0.0234322	-0.0615184	-0.0263559	-0.00162772	0.0124189	-0.057121	0.149657	-0.0185442	-0.0161895	-0.0148161	-0.000868936	-0.0550498	-0.0951604
-1.38	-0.0853592	-0.00945516	-0.0011667	0.052394	0.030404	0.111827	-0.0129409	-0.0919908	0.00924224	0.19988	-0.0848981	-0.0438324	-0.0189756	0.0346371	-0.0256433	0.010425	-0.0530186	0.0362529	-0.0618559	0.0308295	0.0865422	0.021648	0.136667	-0.0133176	0.0591684	-0.0637926	0.00237115	-0.156935	0.00767985	-0.0408469	0.00670653	-0.0815541	-0.00451223	0.0362789	0.068337	-0.0154884	0.0201097	-0.019018	-0.0446357	-0.0174928	0.0152605	-0.0192276	0.182839	-0.017655	0.0326855	-0.0520233	0.0142448	-0.0470774	-0.120258
-1.37	-0.0636932	-0.000851321	-0.0164763	0.0788809	0.00202473	0.167179	-0.0168963	-0.0813476	0.00939468	0.19924	-0.12629	-0.0405022	-0.00683997	0.0413313	-0.029107	0.0341714	-0.00148115	0.0384961	0.0263894	0.0223613	0.0107106	-0.0260611	0.190774	-0.0121564	0.039155	-0.0620855	0.0153503	-0.175415	0.0111472	-0.0637628	0.0168348	-0.0515992	0.0110732	0.0369659	0.0738943	-0.0247781	0.00765347	0.0219274	-0.0269794	-0.00449251	0.0128143	-0.0430574	0.140618	-0.0133988	0.0302799	-0.0351725	0.011486	-0.0311249	-0.145973
-1.36	-0.0521754	-0.0185302	-0.0129707	0.0749327	-0.0447141	0.184853	-0.01549	-0.10117	-0.00951881	0.184285	-0.14105	5.54424e-05	-0.00981613	0.0382147	-0.0200553	0.0461469	-0.0146618	0.0474308	0.0662568	0.0129687	0.111558	-0.0402669	0.219481	-0.0195534	-0.00774007	-0.0550937	0.0366024	-0.139957	0.000311004	-0.0535531	0.0271277	-0.0170439	0.0602352	0.00417162	0.0178535	-0.00468992	0.00480096	0.0331157	0.0170978	-0.0043567	0.0100149	-0.0198407	0.147773	-0.00155747	-0.017609	-0.0136615	0.0304627	-0.0567323	-0.151504
-1.35	-0.0729818	0.0378981	-0.00219493	0.0642037	-0.0677331	0.19635	0.0114381	-0.126863	0.0109729	0.190131	-0.111467	-0.00439225	0.00226692	0.0573995	-0.0221238	0.0282963	-0.0754213	0.0524125	0.0608884	9.71699e-05	0.226888	-0.0187185	0.185856	-0.0312516	-0.00208257	-0.0409904	0.019219	-0.204687	0.0122202	-0.0366769	0.0251787	-0.00638717	0.0581042	-0.0100616	-0.0167099	-0.00533091	0.000713634	0.0591843	0.0285567	0.000152709	0.015287	-0.0261956	0.163038	-0.0159377	0.00503445	0.0104316	0.0238297	-0.0631218	-0.147632
-1.34	-0.100568	-0.0016633	0.00516974	0.0356639	-0.0927352	0.180428	0.00944855	-0.124488	0.00981501	0.181489	-0.0931579	-0.0251189	-0.027124	0.0680404	-0.0159925	0.0293668	-0.0304199	0.0386944	0.0429904	0.0186073	0.218061	-0.0568741	0.199232	-0.0257707	0.010633	-0.00844503	0.000202973	-0.230348	-0.000368459	-0.032332	0.0458579	-0.0224118	0.0173421	0.0265058	0.0243032	-0.0158682	-0.0299466	0.0612234	0.0460311	0.00381787	0.00417401	-0.0436457	0.124624	-0.030537	0.0536685	0.0060786	0.00455436	-0.0423769	-0.144119
-1.33	-0.0609423	0.0314848	0.00968441	0.0122232	-0.0971545	0.189177	0.0130977	-0.131642	-0.00853455	0.177461	-0.102158	-0.060018	-0.00702077	0.0720331	0.00633686	0.048031	-0.053981	0.0321684	0.0108836	0.00929619	0.105297	-0.0696432	0.200836	-0.0111163	-0.0299636	0.00600535	0.00283032	-0.221448	-0.00526632	-0.0225417	0.0113727	-0.0226103	0.0161113	0.00992989	0.0148691	-0.0237361	-0.00154179	0.0322173	0.0783003	-0.0107289	-0.00657988	-0.010289	0.101363	-0.0449032	0.0832815	-0.00673656	0.0319033	-0.0297024	-0.0867925
-1.32	-0.0460785	0.131464	0.0289077	0.0491939	-0.090153	0.182769	0.0342244	-0.135275	0.0115328	0.157606	-0.0885044	-0.0435272	0.00606164	0.0643632	0.000700012	0.0261343	-0.011097	0.0331291	0.00721181	-0.0255743	0.00663629	-0.0687045	0.160597	-0.0107417	-0.0517142	0.0340346	0.0175321	-0.152394	-0.00307288	-0.010175	0.010739	-0.0364905	0.0274837	-0.0250148	0.000637296	-0.0480948	-0.016124	0.0308479	0.0997889	-0.0148815	-0.0117076	0.0252662	0.0822897	-0.0406327	0.124352	-0.0103392	0.0120233	-0.0594813	-0.0848427
-1.31	-0.0668977	0.0982924	-0.0232855	0.0708694	-0.121686	0.192449	0.0184613	-0.130365	0.00218213	0.170853	-0.0961426	-0.0294689	0.0440617	0.0600877	0.000757373	0.050582	0.0161856	0.04737	0.014406	-0.0597436	-0.000203108	-0.0785965	0.151228	-0.00896657	-0.106075	0.0240318	0.0319494	-0.105435	-0.0221524	-0.0229428	0.0480811	-0.0265193	0.0583831	-0.00288794	-0.0203482	-0.0108316	-0.001764	0.0405543	0.0937134	-0.00132161	-0.0204098	0.0107487	0.0604872	-0.0358921	0.137988	-0.0215881	0.000305839	-0.0586503	-0.0748783
-1.3	-0.0797455	-0.00753102	-0.0321467	0.0706476	-0.0844204	0.182783	0.00249566	-0.103063	-0.00483187	0.141262	-0.120675	-0.0454438	0.0562419	0.0599187	0.00216617	0.0588782	0.0235198	0.0362968	0.0380287	-0.0672407	0.0918173	-0.0732645	0.142532	-0.00340554	-0.132331	0.0442036	0.0460406	-0.0518563	-0.028277	0.01428	0.0618253	-0.0108715	0.0442034	0.00860337	0.0368279	-0.0120647	0.00979574	0.0241808	0.096579	0.00360035	-0.0077276	0.0051985	0.0356929	-0.00710368	0.188936	-0.0378406	0.0110123	-0.0585967	-0.0520472
-1.29	-0.0818609	-0.00924336	-0.0427906	0.0479452	-0.083488	0.148447	0.0190796	-0.103432	-0.0102633	0.119063	-0.150761	-0.0488776	0.0162427	0.0763571	-0.0133806	0.0291222	0.084766	0.039932	0.0644481	-0.0799887	0.0647368	-0.0285474	0.137438	0.00357592	-0.189081	0.0745008	0.0485466	-0.00485464	-0.0309054	0.00676673	0.078079	-0.0149217	-0.00464266	-0.0015566	0.0673491	-0.0286083	0.0135422	0.0215663	0.0882083	0.0216468	0.00413748	0.020412	0.0589493	-0.00305525	0.159271	-0.0474568	-7.64355e-05	-0.0540628	-0.00398093
-1.28	-0.0847299	0.0310838	-0.0159293	0.034848	-0.0307997	0.140264	0.0167081	-0.0855	-0.00342311	0.110211	-0.0933941	-0.0617543	0.00300984	0.0555794	-0.0342463	0.0307072	0.123933	0.0360483	0.0724974	-0.0804677	0.0177126	-0.00588739	0.146043	0.0119154	-0.16862	0.064906	0.0378387	0.0384182	-0.0247797	0.0176074	0.0492131	-0.0262238	0.0354549	0.0104826	0.0552156	0.0261705	0.0086073	0.0373219	0.101465	0.0177894	-0.00109304	0.0297645	0.06196	-0.00830424	0.105259	-0.0329206	0.00453699	-0.00838278	-0.0357609
-1.27	-0.0595944	-0.0691376	-0.0106533	-0.00485518	-0.0455341	0.102361	0.010136	-0.0831632	-0.00119565	0.0564896	0.0407544	-0.059609	-0.0450264	0.0603959	0.00799172	0.00940315	0.0781894	0.02308	0.0680908	-0.0484156	0.0698122	-0.0151506	0.130103	-0.00553442	-0.163747	0.0680107	0.0295308	0.0491256	-0.0198578	0.062907	0.00820452	-0.00565994	0.0392898	0.0217709	0.0114384	0.0362987	0.0095194	0.0211809	0.0678657	0.0222132	-0.0183217	0.038071	0.0409673	-0.0100111	0.0716	-0.0505574	-0.00715493	-0.0265928	-0.0100555
-1.26	-0.0295724	-0.00477968	-0.0156601	-0.0402035	0.00697784	0.0932551	0.0171982	-0.0618402	-0.00225704	0.0395631	0.0372807	-0.0468505	-0.0782766	0.0706877	0.0149634	0.0153471	0.0510049	0.0335535	0.00506572	-0.0852988	0.0564383	0.0288379	0.101405	-0.00650919	-0.126803	0.0764087	0.0219157	0.038043	-0.0217153	0.102071	0.0183456	-0.0287422	0.0641502	0.0150781	0.0181391	0.00350474	0.0302373	0.0166513	-0.0259815	0.0255822	-0.0270688	0.0306201	0.02124	0.000520467	0.0593499	-0.0844755	-0.00643323	-0.0393563	0.0373282
-1.25	-0.0285414	-0.0184441	0.0100773	-0.063701	0.0504311	0.0770512	0.00412273	-0.0631758	-0.000588993	0.0171286	-0.0410841	-0.0550191	-0.0944123	0.0851567	-0.0215809	0.0177231	0.0423277	0.0274866	-0.0105983	-0.0612831	0.107399	0.0157741	0.0529048	-0.0153996	-0.147184	0.0741837	0.0297136	0.0523371	-0.0178033	0.0937099	-0.000947469	-0.0186928	0.0693519	0.0231734	-0.00783121	0.00553431	0.021308	-0.00716927	-0.0461403	0.000869905	-0.0183826	0.0322417	0.00823591	-0.00513018	0.0516643	-0.0960228	-0.0108674	-0.0308423	0.00862215
-1.24	-0.0554096	-0.00633731	0.00237946	-0.0422184	3.38912e-05	0.0392265	-0.0257787	-0.049811	0.00225398	0.070278	-0.0236135	-0.0805792	-0.0617313	0.0677624	-0.0029348	0.0128915	-0.0434372	0.0154514	-0.0492089	-0.0345802	0.133983	-0.0184208	0.0279559	-0.0222941	-0.165986	0.0774332	0.0366823	0.0619692	0.00276767	0.0478468	0.00291852	-0.0258906	0.05279	0.0023401	0.0637099	-0.0157754	0.0195095	-0.00201866	-0.047364	0.0183996	-0.0334168	0.0536381	-0.0286426	-0.00944264	0.0335223	-0.0618594	-0.00514787	0.00416422	-0.057002
-1.23	-0.0627297	0.0413047	0.000198387	0.00147338	0.0123018	0.0281328	-0.0346333	-0.0314003	4.55115e-05	0.0842871	-0.00675528	-0.0616064	-0.0430435	0.0600992	0.0100944	0.00943426	-0.0647526	-0.00284716	0.0331548	-0.0144161	0.0354945	-0.00785752	-0.0239336	-0.0182126	-0.146028	0.0425383	0.0523539	0.0641397	0.00803747	0.0283334	0.0245193	-0.0131203	0.102163	-0.0160391	0.082849	0.00273846	0.0174209	0.0111197	-0.0416316	0.0201249	-0.0409168	0.0608337	-0.0403381	0.0028763	-0.047564	-0.102648	-0.00983579	0.0142786	-0.032705
-1.22	-0.0398191	0.0678855	-0.0144135	0.0230203	-0.0177261	0.0207038	-0.000311103	-0.0449402	0.017618	0.0718075	0.028455	-0.0755976	-0.0257998	0.0271437	0.0130991	0.0183051	-0.0400961	-0.00100978	0.0863552	-0.0287711	0.0399238	-0.0252948	-0.0620217	-0.0201073	-0.0854292	0.0255233	0.0561182	0.0622674	-0.0105278	0.0252812	0.0126251	0.00313881	0.122105	9.47371e-06	0.0450931	-0.000337748	0.0300591	0.00692878	-0.0313724	0.0164533	-0.0359806	0.0336917	-0.0314798	0.00821517	-0.0312806	-0.0850853	0.0178257	0.0228114	-0.0441082
-1.21	-0.038645	-0.0129421	0.00693688	-0.010685	0.00808034	0.0120558	-0.01868	-0.0235182	0.024121	0.0928195	0.0353464	-0.0605754	-0.00688096	-0.0160555	-0.0147581	0.0102424	-0.0632089	0.0183473	0.0879395	-0.0368453	0.109488	-0.0514314	-0.108737	-0.0197696	-0.137358	0.0491756	0.0462468	0.0421815	-0.0202707	-0.000261512	0.00544131	-0.0248519	0.0877023	0.0268034	0.0521057	-0.0384192	0.027667	-0.00377347	-0.0626886	0.0562504	-0.0413447	0.0208922	0.00280388	-0.000470586	0.0147583	-0.103199	0.0109788	0.0234422	-0.0732603
-1.2	-0.035502	-0.0371779	-0.0131782	-0.00182429	0.0518286	0.00697643	0.024482	-0.024413	0.0142116	0.0942137	0.0206563	-0.107047	0.00405492	-0.00186916	-0.0310847	0.027875	-0.0339295	0.0159524	0.0930245	-0.0282443	0.0831169	-0.064577	-0.110424	-0.035961	-0.201353	0.0486146	0.0387097	0.0455688	-0.0293357	-0.0107346	-0.00395503	0.00722847	0.143461	0.00848015	0.0821765	-0.00995087	0.0412624	0.00445187	-0.0174592	0.0338778	-0.0394476	0.0266597	0.0130895	-0.00972632	-0.0300492	-0.120296	0.0282311	0.0360092	-0.160499
-1.19	-0.011221	-0.0300791	-0.019214	0.0130972	0.0326095	-0.0332699	0.0450647	0.00174055	0.0218279	0.0694252	0.0221352	-0.121103	-0.0129069	0.00838279	-0.0397858	0.0327494	-0.0183457	0.0341537	0.0666121	-0.0289599	0.0529121	-0.0952887	-0.076082	-0.0169771	-0.194749	0.0391165	0.0691485	0.038792	-0.0262375	-0.0333801	-0.016745	0.0533223	0.202847	-0.00660045	0.0921012	-0.0208812	0.0480347	0.0217272	0.00118168	0.0201041	-0.0262443	0.025954	0.00987472	0.00178872	-0.0455354	-0.129696	0.0457808	0.0390615	-0.115294
-1.18	-0.00846559	-0.0886579	-0.0198335	-0.00807939	0.0123291	-0.0691166	0.0350979	0.0042048	0.0508082	0.0917254	0.0717515	-0.103605	-0.00940654	-0.0148501	-0.0313394	0.00795789	-0.0605973	0.0477488	0.0231725	0.065159	0.042994	-0.119645	-0.0575607	-0.00722054	-0.15234	0.0342631	0.0559647	0.0167535	-0.0112824	-0.0361131	-0.00583933	0.0382489	0.235983	0.0054063	0.106597	-0.0340391	0.0752249	0.0283235	0.0798925	0.0244154	-0.0354358	0.0258203	-0.0106855	-0.000635278	-0.0464008	-0.131343	0.021247	0.0336941	-0.00906183
-1.17	-0.0266506	-0.0212501	-0.0175024	-0.0073126	0.0162943	-0.0515515	0.0308567	0.0154455	0.063665	0.10282	0.0484434	-0.0825504	-0.0149616	-0.0168938	-0.0454453	0.00583103	-0.0547209	0.023417	0.00427015	0.0713545	0.051681	-0.0848312	-0.0650393	-0.00453616	-0.128033	0.0491946	-0.00536313	-0.0141002	-0.0257052	0.0179915	-0.00893112	0.0230215	0.223292	0.0134275	0.127764	-0.0171637	0.0573101	0.00947638	0.12887	0.0148216	-0.0675607	0.00714632	-0.0294882	-0.000996667	-0.0930622	-0.0870988	0.0306525	0.0164026	0.00475266
-1.16	-0.033178	-0.0234626	-0.0158454	0.0253013	-0.0144299	-0.0519269	0.0284796	0.0219974	0.0556682	0.0916845	0.177941	-0.079105	-0.0075392	0.00754499	-0.101211	0.0121558	-0.0394454	0.0411645	0.0249795	0.0574868	0.023141	-0.0362124	-0.0799286	-0.0213882	-0.0699254	0.0388102	-0.00501183	-0.010303	-0.00615979	0.0540678	-0.0283843	-0.0026197	0.200927	-0.0154082	0.153655	0.00595231	0.0516986	0.00843409	0.136272	0.0212192	-0.05679	-0.00654865	-0.00318088	0.00130252	-0.129136	-0.0489476	0.0398905	0.0349319	-0.0427263
-1.15	-0.0400699	0.0264187	-0.0133407	0.0144996	0.00905284	-0.0147598	0.0541048	0.017001	0.0357393	0.0686638	0.263637	-0.063092	0.00705821	0.0027341	-0.105289	-0.00766416	-0.0403044	0.0471282	0.0186193	0.0676383	-0.0377984	-0.0242025	-0.0609052	-0.00670237	-0.0237684	0.00499595	0.0141877	-0.0211921	0.00596894	0.053368	-0.0401537	0.0145547	0.169625	0.00153113	0.150907	-0.00572629	0.0252889	0.0217906	0.122971	0.0125757	-0.0383082	-0.0027327	-0.00426078	-0.00504433	-0.113693	-0.0601093	0.0246722	0.0289867	-0.125793
-1.14	-0.0400543	0.0461321	0.00894336	-0.0246066	0.0327105	-0.0062396	0.0450228	0.0454964	0.0377199	0.0796385	0.272905	-0.0922008	0.0131706	0.0311049	-0.0611539	0.00998141	-0.0094981	0.00280568	0.00401059	0.0636532	-0.0865787	-0.0155808	-0.070832	0.00997502	-0.0237473	0.0168333	0.0327777	-0.0335441	0.0129933	0.0764433	-0.0393084	0.0251621	0.126907	0.0168398	0.137489	0.0212718	0.00238859	0.0190765	0.103444	-0.00953913	-0.0334939	-0.00646443	0.00908308	0.00348146	-0.0667089	-0.0714852	0.0076074	0.053547	-0.121051
-1.13	-0.0363369	0.00740882	0.0249196	-0.00882463	0.0348377	-0.0119191	-0.00960915	0.0326927	0.0311169	0.0769799	0.248895	-0.107694	0.00321284	0.0216859	-0.0742165	0.0356261	0.054963	-0.0346915	0.0474282	0.083257	-0.0574417	-0.0310397	-0.0547017	0.0126541	-0.0721215	0.0105878	0.031836	-0.0504686	0.0209974	0.0879761	-0.0444363	-0.000446586	0.110854	-0.00652788	0.125373	-0.0081162	0.010142	0.0484084	0.124723	0.0183111	-0.0462154	-0.00680549	-0.0233194	-0.0230006	-0.0742022	-0.0482329	0.0178987	0.0518297	-0.0100684
-1.12	-0.0299054	0.113148	-0.0033618	0.0192006	0.00605442	-0.0495998	0.00455849	0.0235663	0.0083342	0.0506006	0.22684	-0.116833	-0.00617644	0.00664246	-0.106889	0.0053047	0.0246039	-0.0105073	0.00813844	0.0691483	0.0279143	-0.0457212	-0.0695461	0.0145702	-0.0103247	-0.012138	0.0073879	-0.0634354	0.0191218	0.0796212	-0.0534608	-0.00679449	0.113251	-0.00102194	0.134521	-0.00437692	0.0137271	0.0364741	0.150621	-0.00351129	-0.0405215	-0.0140268	-0.064681	-0.00637802	-0.0757222	-0.0630346	0.0419982	0.0431552	0.0140457
-1.11	-0.0457185	0.150078	-0.0138126	0.00668116	0.114584	-0.0821948	-0.013439	0.0365593	0.018652	0.0438192	0.168279	-0.105763	-0.00601942	0.0227978	-0.0940071	0.00976826	0.0107896	-0.0286118	-0.00212846	0.0563514	0.0157207	-0.0714206	-0.0477215	0.030652	-0.0115122	-0.0341829	-0.0352082	-0.0823668	-0.00236056	0.0712049	-0.0873712	0.0186287	0.106497	0.027895	0.150022	-0.00449736	-0.00152453	0.0177333	0.133617	-0.017321	-0.0585159	-0.0154628	-0.0384575	0.0112157	-0.0161991	-0.068582	0.0471318	0.0218633	-0.00642314
-1.1	-0.0374368	0.125852	0.00285537	-0.00245832	0.197491	-0.158903	-0.0245655	0.0376785	0.0100979	0.0349824	0.143166	-0.106066	-0.0388059	0.0304743	-0.0887195	0.0104532	0.0664988	-0.03758	-0.0433712	0.0631774	-0.033972	-0.0261056	-0.0520448	0.0370262	-0.0212875	-0.0483793	-0.0685733	-0.0663331	0.0201804	0.0835293	-0.0890926	0.00657025	0.0710059	-0.00559879	0.0960625	-0.0205592	-0.00621753	0.0109748	0.116892	-0.0261669	-0.0109749	0.0136129	-0.0348247	0.0256939	0.034625	-0.0471222	0.0227802	0.019831	0.0486441
-1.09	-0.0406522	0.0943683	-0.017259	-0.00398847	0.216189	-0.107972	-0.0759727	0.0496821	0.0188737	0.0234261	0.0761037	-0.132498	-0.0251657	0.00316915	-0.132299	0.00517966	0.154586	-0.0387681	-0.0434295	0.0532081	0.00342969	-0.0447512	-0.041101	0.0259092	0.0552843	-0.0344162	-0.0522157	-0.0660536	0.00642675	0.0853581	-0.0775778	0.00659881	0.0246505	-0.00933659	0.0917821	0.00290174	0.0085196	0.00458648	0.116763	0.00684241	-0.0147172	0.0253198	-0.0422087	0.0169428	0.0547163	-0.059046	0.0233433	0.00428104	0.0719709
-1.08	-0.0438646	0.0884964	-0.0261957	-0.00188272	0.206972	-0.0622983	-0.0714916	0.0375819	0.0317141	-0.026956	0.0801445	-0.163042	-0.00933355	0.0124978	-0.105545	0.0130713	0.168556	-0.0212446	-0.00371509	0.0695341	0.103667	-0.0843713	-0.000999572	0.0460638	0.0634882	-0.0135707	-0.0861754	-0.0537254	0.0124469	0.0627006	-0.0688448	0.0185682	0.041932	-0.0091914	0.0886194	0.0272467	0.0150935	-0.0104225	0.0822339	0.00552267	-0.0358257	0.016769	-0.0416122	0.00307942	0.043959	-0.066771	0.0339474	0.0282042	-0.0148012
-1.07	-0.044637	0.0630675	-0.0115407	0.0031392	0.192779	-0.0424826	-0.0337231	0.049377	0.0106645	-0.0305305	0.0795987	-0.133865	-0.0162982	0.00954867	-0.123495	0.00600651	0.181613	0.00494581	0.00938858	0.0884328	0.14063	-0.0471851	-0.0157009	0.0584218	0.0347348	-0.0341777	-0.138	-0.0682961	0.0235121	0.0389723	-0.0615375	0.00874217	0.0800121	-0.0360934	0.118221	0.0435785	-0.00214439	-0.010638	0.0834628	-0.0124382	-0.03844	0.000186613	-0.0718281	-0.00161874	0.0498506	-0.0911651	0.0320339	0.00280316	-0.0178047
-1.06	-0.0425803	0.04313	-0.00473785	-0.0157257	0.176365	-0.0306449	-0.0257054	0.0561035	-0.0116814	-0.0296731	0.0751212	-0.121677	-0.0127546	0.00426868	-0.0959947	0.0137015	0.188834	-0.0354438	0.0226503	0.0649971	0.147776	-0.0125399	-0.0588189	0.0464394	0.0529556	-0.0126719	-0.170176	-0.0628015	0.00290641	0.0336309	-0.0672368	0.00519331	0.110476	-0.0528373	0.119863	0.0168492	-0.0431052	0.000949725	0.0762082	-0.00731388	-0.0497985	0.0198066	-0.0602404	0.0175239	0.0391298	-0.11562	0.0157742	-0.0487875	0.0537873
-1.05	-0.0545032	-0.0391289	0.0127832	-0.0212981	0.16992	-0.0578757	-0.0520271	0.0641186	0.00698444	-0.0188824	-0.00614757	-0.12468	-0.0207349	-0.0065416	-0.0755739	0.00846628	0.188589	-0.0196863	0.055202	0.0594918	0.0671719	-0.00300424	-0.0541228	0.0548395	0.0277677	0.0122239	-0.199656	-0.0763139	0.00574105	0.0476717	-0.0612159	-0.00941448	0.108363	-0.0581913	0.0706195	-0.00907395	-0.0448034	0.00684396	0.0329488	0.0198454	0.00802725	0.0145786	-0.0395789	0.00288594	-0.01014	-0.102785	0.000167976	-0.135293	0.0854923
-1.04	-0.0679522	-0.0924338	0.00945351	-0.0135269	0.154491	-0.0625712	-0.00829511	0.0520664	0.00253893	-0.0270027	-0.0159989	-0.133994	-0.036222	-0.00662579	-0.0472028	0.0136294	0.167874	-0.0132959	0.0713809	0.0720488	0.0947838	-0.0132334	-0.0186022	0.0929238	-0.00421407	0.016553	-0.144622	-0.0965477	0.00788814	0.0369763	-0.0557212	0.00398194	0.0907914	-0.0449855	0.0479288	-0.0163509	-0.0225349	0.00854809	0.0249182	0.028702	0.0120068	0.00304431	-0.0275928	0.00539593	-0.0472628	-0.110548	0.00737393	-0.0997062	0.0758732
-1.03	-0.0667817	-0.0864966	0.00555919	-0.0411991	0.102233	-0.101376	-0.00137021	0.0656509	-0.026163	-0.0439564	0.10945	-0.127814	-0.0109939	-0.0117837	-0.0200609	0.00789517	0.128839	-0.0114773	0.0758741	0.060779	0.104637	-0.0308521	-0.0177918	0.0846204	0.00840078	0.0214588	-0.0972869	-0.106375	-0.00355531	-0.0151853	-0.0353584	0.0215767	0.0753048	-0.0156195	0.0335572	0.0138012	-0.0502492	0.00750678	0.0383379	0.0301218	0.00563527	0.00603962	-0.0381208	0.0225457	-0.0353203	-0.126671	0.00735859	-0.0680974	0.0196368
-1.02	-0.037373	-0.142744	0.00740524	-0.0503925	0.050281	-0.113871	0.00630095	0.0650506	-0.0209775	-0.0435174	0.167579	-0.142808	-0.00987053	0.00235154	0.0136684	0.0111907	0.0922087	0.00720579	0.014615	0.032416	0.0747761	-0.0239308	-0.00962285	0.0629635	0.0230476	0.0146524	-0.0874818	-0.0956618	0.00763196	-0.033874	-0.0608657	0.0146661	0.0665616	0.0131583	0.0373403	0.0184333	-0.0216458	0.00234959	-0.0189494	0.0113561	0.015637	-0.00187739	-0.0335302	0.0239262	-0.0255188	-0.133476	0.00701356	-0.0950752	-0.0504906
-1.01	-0.0203195	-0.137607	0.0217004	-0.0608572	0.0413216	-0.061102	0.0331466	0.0491783	-0.0290155	-0.0556756	0.0957438	-0.114362	-0.0220956	0.00439811	0.0166344	0.0120753	0.110065	0.0193503	-0.0613195	-0.0085267	0.0630069	-0.00620773	-0.0253853	0.0431343	0.0544283	0.0170782	-0.0905736	-0.0795836	0.0118659	-0.0274751	-0.0654521	0.0062761	-0.00955386	0.0266696	0.0612854	0.0471589	-0.0244269	-0.00882011	-0.00274438	0.0102239	0.0175911	0.00361941	-0.0269555	0.0184986	-0.075119	-0.151081	0.0101133	-0.110501	-0.0250295
-1	0.000884132	-0.0991931	0.0391849	-0.0407254	0.0186156	-0.0204387	0.0245623	0.0618646	-0.0607107	-0.0519076	0.016144	-0.073292	-0.032142	0.00806683	0.0433096	0.0198041	0.0981943	0.0309102	-0.0303576	-0.0198559	0.079086	0.0300373	0.0235686	0.028309	0.0374342	0.0364841	-0.100392	-0.0658193	0.011201	-0.00730038	-0.0430772	0.00143999	-0.0582237	0.00477043	0.0262852	0.0602609	-0.0270743	-0.0149649	0.0203776	0.0206597	0.0456431	0.00494037	-0.00506713	0.0150084	-0.0824861	-0.0991168	0.00170254	-0.0538569	-0.00615256
-0.99	0.0137153	-0.00770787	0.0265989	-0.0256321	0.00260794	-0.045257	0.0136481	0.0585794	-0.0814266	-0.0522192	0.0552269	-0.066304	0.00491255	0.0235064	0.0300061	0.0176393	0.0909693	0.00713995	-0.0275064	-0.015856	0.105418	0.0409872	0.0526381	0.0294344	0.0606242	0.00401086	-0.160704	-0.0546158	0.00538832	-0.0543618	-0.0259154	0.00308399	-0.0210633	0.0387095	0.0284683	0.0313068	-0.0374255	-0.0226243	0.0153102	0.00273488	0.0537532	-0.00794039	-0.047147	0.00838116	-0.0492971	-0.0445108	-0.018739	-0.0732892	0.0132091
-0.98	0.0173004	0.0742656	0.0149595	-0.0463141	-0.0103753	-0.04767	-0.000778183	0.0339013	-0.0775453	-0.0711158	0.134954	-0.065337	0.023746	0.00278025	0.0644115	-0.0015696	0.0778255	-0.032228	-0.0025015	-0.0103308	0.172585	0.0201178	0.0279652	-0.0100835	0.0647391	0.00104826	-0.236879	-0.035923	0.0126531	-0.0329137	-0.0458427	-0.00482768	0.03493	0.0411149	0.0849645	0.000821532	-0.0454893	-0.0311784	0.0289906	-0.00626944	0.0217436	0.0252328	-0.0678703	0.0112526	-0.0230391	-0.0489131	0.0147628	-0.0779401	0.0481008
-0.97	0.0134308	0.086288	0.00426462	-0.0601923	-0.0187107	-0.021683	-0.0231927	0.0334981	-0.0675433	-0.0682545	0.105928	-0.0609758	0.0339397	0.0192919	0.106149	0.00166073	0.0532397	-0.0461737	0.00192489	-0.000465593	0.208136	-0.0245279	0.0114569	-0.0157752	0.055428	-0.0287608	-0.262467	-0.0501983	0.0141487	0.00438556	-0.0512198	0.00613459	0.0653504	0.0395105	0.0434617	-0.0208164	-0.0524634	-0.0144803	0.00147159	-0.00690984	0.0260602	0.0319896	-0.0558711	0.00239338	-0.00329194	-0.0342356	0.0110793	-0.00363706	-0.0024463
-0.96	0.0320684	0.0690142	0.0144902	-0.0732296	-0.00157562	-0.0107352	-0.0107616	0.0459929	-0.0855522	-0.0410249	0.0459697	-0.0250165	0.0235847	0.0349775	0.123698	0.00304454	0.033871	-0.0475314	0.00956087	-0.0116365	0.232771	0.00756111	0.0181951	-0.0359545	0.0364597	-0.0351581	-0.122002	-0.0689774	0.0124371	0.0301859	-0.0677573	0.00932705	0.0706572	0.0328231	0.013896	0.0470735	-0.0461446	-0.00600952	0.0129698	0.00968348	0.0387282	0.0160027	-0.0396665	-0.0111458	0.0755192	0.0109187	0.00562998	0.0416363	0.00631945
-0.95	0.0409419	0.0409009	0.0248188	-0.0589611	0.0313476	0.0104972	-0.0197369	0.0279968	-0.0743966	-0.0480777	0.0717784	-0.0297727	0.0319442	0.0334345	0.163084	-0.00331824	0.0125591	-0.0441032	0.0486696	0.00743545	0.226136	0.0481751	0.0529705	-0.02892	0.0411354	-0.0347204	-0.0450589	-0.0715043	0.00856528	0.0474615	-0.0386499	0.0299609	0.0414211	0.0459514	0.0614089	0.0444791	-0.0433197	-0.0137006	-0.0105881	-0.00902328	0.0250594	0.0212074	-0.0503162	-0.00609123	0.0754718	0.000285142	0.0319527	0.0480765	0.0258396
-0.94	0.0217111	0.066605	0.0133877	-0.0597738	0.0340345	0.046501	-0.0279436	0.0541878	-0.0602868	-0.0561321	0.0209154	-0.0325296	0.0458179	0.0202564	0.173541	0.000852759	-0.018726	-0.0121087	0.0620985	0.0227674	0.205196	0.0619936	0.062979	-0.0436098	0.0674839	-0.0138894	-0.0592966	-0.0725925	0.0194501	0.0344002	-0.0122938	-0.00541698	0.0518981	0.0126628	0.0735205	0.0529745	-0.0573236	-0.024415	-0.0306475	0.0196871	0.0224091	0.0337762	-0.046871	0.00358001	0.00943386	0.0132561	0.0192265	0.10731	-0.00825801
-0.93	0.0320478	0.0890492	0.00234671	-0.049515	-0.00802308	0.0266283	-0.0137217	0.0336544	-0.070976	-0.0747537	0.02641	-0.0284365	0.0328844	0.0225386	0.203059	0.0166525	-0.0146313	-0.0124105	0.0598658	0.012242	0.176645	0.0748028	0.0797149	-0.0532772	0.0372441	-0.0468289	-0.0190742	-0.0821711	0.00512059	0.0350825	-0.0115396	-0.00761351	0.0356209	0.0127147	0.0352165	0.0527511	-0.0486247	-0.0224684	-0.0084234	0.0257401	-0.00186477	0.0402224	-0.0510282	0.00564475	0.0166876	0.0656977	0.0266169	0.148956	-0.0195582
-0.92	0.0155208	0.101674	0.00748091	-0.046961	0.0650504	0.0311608	-0.00851809	0.039853	-0.0562293	-0.0727545	0.00850639	-0.0382004	0.0236582	0.0207124	0.222147	0.0175658	-0.040495	0.00557738	0.0829915	0.0135746	0.16454	0.0232675	0.102004	-0.0689459	0.0692076	-0.0612687	-0.010886	-0.0838416	-7.92734e-05	0.0205071	-0.0344151	0.00112003	-0.0139639	0.00748381	0.023111	0.0563094	-0.0573159	-0.0106656	0.00518906	0.00550442	0.0372659	0.031648	-0.0663579	-0.0120657	0.0170533	0.0712645	0.0284746	0.152443	0.00797194
-0.91	0.00818868	0.0966362	0.0126899	-0.0612168	0.112318	0.0599728	-0.00438578	0.0431491	-0.0448477	-0.0847602	-0.01966	-0.046771	0.0170273	0.0100454	0.203207	0.0115878	-0.0905042	0.00919869	0.118756	0.00613874	0.17421	0.0064108	0.11694	-0.0518141	0.0558919	-0.062002	0.0320443	-0.064992	0.0160843	0.0457779	-0.052568	0.0125084	0.0249224	0.0176587	0.0208661	0.0558805	-0.0394893	0.00434429	-0.0139268	0.00816689	0.0148011	0.0250189	-0.0725411	0.00567792	-0.00898731	0.048022	0.0117005	0.163347	0.0183084
-0.9	-0.0094696	0.0837568	-0.00231101	-0.0525178	0.131768	0.00959128	-0.0118494	0.0343368	-0.049685	-0.105304	0.119031	-0.0391486	0.0253743	0.00563754	0.177687	0.0372247	-0.0669939	-0.00316721	0.125828	0.00450077	0.161958	0.00937178	0.121739	-0.0569839	0.167864	-0.04058	0.124881	-0.0515651	0.00469598	0.0790363	-0.0624887	0.0105844	-0.0125082	0.00863365	-0.0335149	0.0789434	-0.024398	0.00746779	-0.00654089	0.0184727	0.028474	0.0452087	-0.0730682	0.0222931	-0.0484859	0.0386203	0.0141609	0.179177	-0.0424272
-0.89	-0.0173539	0.0475448	0.00115003	-0.0369204	0.175249	-0.0781013	0.00378775	0.0520373	-0.0353591	-0.107473	0.153945	-0.0678497	0.0171978	0.0069287	0.161621	0.0315913	-0.0971981	0.0173379	0.100832	0.0269198	0.136413	0.0370354	0.0985499	-0.0356484	0.124604	-0.0078078	0.170049	-0.0732405	0.00541368	0.0645335	-0.0661569	0.0205356	-0.0085756	0.0201865	-0.00378267	0.0693958	-0.0288386	0.00494149	-0.0245057	0.0383269	0.0291206	0.0556755	-0.0575406	0.00862488	-0.0888872	0.0250918	0.00785689	0.170467	-0.0793515
-0.88	-0.0551247	0.0154632	-0.000590642	-0.0476659	0.19158	-0.113479	0.0190927	0.0417602	-0.0354823	-0.106013	0.19988	-0.114643	-0.00255378	-0.0014804	0.161098	0.0240339	-0.132436	-0.0335753	0.0854488	0.0133164	0.102118	0.0818745	0.0967112	-0.0380521	0.039088	0.00172642	0.203901	-0.0631711	-0.000840536	0.0714942	-0.0373163	0.0285881	0.0143616	0.0219584	0.0476582	0.0670653	-0.0243873	0.0250991	-0.041488	0.0314196	0.0261769	0.0355871	-0.0729429	0.00399452	-0.0203563	-0.00254171	0.00731734	0.168357	-0.127275
-0.87	-0.0986949	0.0155546	0.0192479	-0.0645454	0.176767	-0.0942908	0.000554503	0.0272548	-0.0266795	-0.0884647	0.229362	-0.161034	0.0082738	-0.00350785	0.172518	0.000220736	-0.150574	-0.0442965	0.0828206	-0.0156661	0.0813112	0.0197224	0.155264	-0.0490584	0.10739	-0.0206999	0.141815	-0.0602846	-0.00469491	0.0800263	-0.0157161	0.025903	0.0452111	0.0409714	0.0717264	0.0667425	-0.0451236	0.0408402	-0.0475908	0.0327882	-0.0094911	0.0328532	-0.0656728	-0.0194748	-0.0691218	-0.00948245	-0.0104936	0.152461	-0.124744
-0.86	-0.152274	0.00883	0.0111622	-0.0580392	0.184234	-0.0464885	0.0176338	0.0367519	-0.0173657	-0.08018	0.226602	-0.123617	-0.0113036	-0.0152859	0.166112	-0.0105344	-0.147563	-0.0382784	0.0924836	-0.0105803	0.0872301	-0.01189	0.15315	-0.0238519	0.0807711	-0.0162386	0.0754294	-0.052041	-0.0202162	0.0819061	-0.0220042	0.0190877	0.0404653	0.0270194	0.0592717	0.0247221	-0.032009	0.053135	-0.0447487	0.0153818	0.0123217	0.0400432	-0.0492441	0.00407774	-0.0803011	-0.0259784	-0.0281598	0.142134	-0.122674
-0.85	-0.175889	-0.00558192	-0.000297288	-0.0688382	0.161602	-0.0257865	0.0309087	0.0838172	-0.0227897	-0.0877196	0.205928	-0.0754947	-0.0119166	-0.00709453	0.134576	0.0198238	-0.135028	-0.0233923	0.103493	0.0281919	0.102368	-0.0325653	0.119239	0.00462119	0.102244	0.00940771	0.044871	-0.0606583	0.0093142	0.0914011	-0.00357364	-0.00658684	0.107516	0.0374987	0.0648711	-0.0160882	-0.0174099	0.0369902	-0.0823982	0.000807772	0.0129635	0.0562788	-0.0509928	-0.00471267	-0.0568164	-0.0121208	-0.0134186	0.119102	-0.0431837
-0.84	-0.136779	0.0190483	-0.0153728	-0.0752079	0.16994	-0.043205	0.0126432	0.0836305	-0.0177667	-0.101894	0.218564	-0.0311014	-0.0127912	0.0384324	0.148931	0.0263799	-0.163824	-0.0146822	0.104401	0.0280872	0.0751181	0.043995	0.0993332	0.0166406	0.0939674	-0.00014227	-0.0229632	-0.0560785	0.028741	0.0790451	-0.0339411	0.0309727	0.106585	0.0279829	0.0570783	-0.0278731	-0.0151551	0.0306205	-0.0617416	0.00133841	0.0357624	0.0428108	-0.0486623	0.00090637	-0.0266408	0.0152354	-0.0317796	0.102986	-0.0259998
-0.83	-0.0842348	0.0117498	-0.0258609	-0.0620905	0.173244	-0.0651439	-0.00196431	0.0711556	-0.0134552	-0.0994529	0.218461	0.00085332	-0.0304017	0.00834039	0.109379	0.0104429	-0.203248	-0.0429624	0.083794	0.0122167	0.0384708	0.0623583	0.0663213	-0.00822989	0.0425869	0.00613773	-0.0922484	-0.038308	0.0187641	0.0731981	0.00151388	0.0463248	0.0735252	0.0214785	0.0281245	-0.0234233	-0.0228887	0.038207	-0.0305593	-0.0269946	0.0154334	0.0312002	-0.0742815	0.00678287	0.0311553	-0.00461211	-0.0316398	0.0821134	0.0376186
-0.82	-0.0794866	0.0045039	-0.027234	-0.0430692	0.160449	-0.077858	0.000550471	0.0736863	-0.0306009	-0.0926683	0.184118	0.025069	-0.0238305	-0.015018	0.0703937	0.00892027	-0.109125	-0.0282318	0.0592017	0.018167	0.0224423	0.0408491	0.0930186	0.0151015	0.0910755	-0.0027289	-0.19974	-0.0318733	0.0211675	0.0467039	0.025901	0.019477	0.077351	0.0270121	0.0706421	-0.0712525	-0.0248075	0.0430767	-0.0121263	0.00284881	0.017179	0.045224	-0.0697714	0.021273	0.0829187	-0.0685155	0.0137913	0.0868764	0.00378491
-0.81	-0.0184043	-0.00029841	-0.00862454	-0.0624212	0.147503	-0.0760813	-0.0107789	0.0696273	-0.0181908	-0.0788783	0.170552	0.0101725	-0.0114044	-0.0132539	0.0304403	0.0207455	-0.00496504	-0.0379329	0.0707345	0.0357724	0.00639713	0.0422583	0.0879147	0.0318924	0.0681692	-0.00138065	-0.149022	-0.0462161	0.0165833	-0.0232996	0.00208067	0.00422914	0.0575894	0.0309836	0.117106	-0.0915982	-0.0336005	0.0310981	-0.0275143	0.0128411	0.0636156	0.0358181	-0.0623191	0.017017	0.00356133	-0.0622931	-0.0279249	0.076335	-0.0267307
-0.8	-0.00866295	-0.00861547	-0.00134792	-0.0595599	0.142006	0.0249779	-0.0320622	0.0756238	-0.0348413	-0.0758802	0.160965	0.0321613	-0.0118485	-0.018261	-0.0696361	0.00372071	0.012932	-0.0614945	0.0671375	0.0437483	-0.010546	0.0257975	0.119671	0.011207	0.0736268	0.00657827	-0.148021	-0.0490111	0.0212646	-0.0314999	-0.0010715	-0.0170688	0.0511899	0.00858401	0.134626	-0.0745066	-0.0265052	0.0454628	-0.0397329	0.0364844	0.0475524	0.0216332	-0.0666014	0.0426415	-0.0688109	0.000794653	-0.0621123	0.0563047	0.00696441
-0.79	-0.00416896	-0.0216338	-0.0178137	-0.0541865	0.102437	0.0879182	-0.0284504	0.0785193	-0.0168219	-0.0491508	0.162063	0.0653576	-0.0162249	-0.0187128	-0.0333198	-0.000310516	-0.0046804	-0.048316	0.0634986	0.0276774	-0.0268522	0.0154973	0.121472	0.00615183	0.0381961	0.0166163	-0.140883	-0.035963	0.0136895	-0.0414163	0.0142712	-0.0104565	0.0202522	-0.0151717	0.155579	-0.029172	-0.0234357	0.046181	-0.0298784	0.0557281	0.0123104	0.030701	-0.0836221	0.0268877	-0.103227	0.0446677	-0.0600268	0.0505482	0.0142597
-0.78	0.0691757	-0.0345719	-0.0129238	-0.0361251	0.129061	0.106103	-0.019987	0.0660341	0.00229171	-0.0444473	0.145179	0.0291104	-0.0205872	-0.0210246	-0.0205658	-0.00709753	-0.0653312	-0.0359268	0.0491104	0.0391768	-0.034723	0.0825843	0.14763	0.0128249	0.0826545	0.0276485	0.0135224	-0.0321282	0.0375971	-0.0495238	0.00850502	0.0345254	-0.0163338	0.00529501	0.142028	-0.0166857	-0.0270228	0.00565552	-0.0320445	0.058868	0.0411965	0.0352022	-0.114885	0.0247498	-0.0850404	0.0442784	-0.0238683	0.0734994	0.0293648
-0.77	0.0814776	-0.0645009	-0.0295897	-0.0103505	0.111016	0.118854	-0.00474639	0.063368	0.0233861	-0.0393222	0.105101	-0.0129776	-0.0355057	0.00470074	-0.0736206	-0.00240131	-0.0566927	-0.0325641	0.0537433	0.058501	-0.0581442	0.0725636	0.136435	0.0115227	0.111985	0.0265085	0.0824997	-0.0655578	0.0468081	-0.0742098	-0.00112063	0.00413278	-0.0598795	-0.0115422	0.126722	-0.00529808	-0.0219079	0.0303434	-0.0725781	0.0194091	0.0186976	0.0214017	-0.0824607	0.0283678	-0.0650483	0.0401254	-0.0326178	0.0579786	0.0765999
-0.76	0.0852681	-0.0799052	-0.0254447	-0.0119034	0.096365	0.104804	0.0133411	0.0506235	0.0356498	-0.0363362	0.114545	-0.0112674	-0.0308225	0.017076	-0.143256	-0.0044144	-0.0704089	-0.0151697	0.0520062	0.0477715	-0.0579798	0.0548466	0.127594	0.0183372	0.0442674	0.0194129	0.0118622	-0.0542521	0.0362319	-0.0847802	0.00126412	-0.0327031	-0.0758773	-0.0170602	0.107556	-0.00574799	-0.0176868	0.0301329	-0.120911	0.0308522	0.010341	0.0185193	-0.0553331	0.0246697	-0.0323217	0.0525463	-0.0182074	0.0398534	0.0981263
-0.75	0.108527	-0.0708697	-0.00314788	-0.0112363	0.0936009	0.101761	0.00927291	0.0484868	0.0596591	-0.0376953	0.104439	-0.0557509	-0.0157424	0.0137651	-0.140201	0.00139288	-0.0868853	-0.0342008	0.011705	0.0364276	-0.0392892	0.0333773	0.123424	0.032213	0.0645441	0.0226833	0.0145252	-0.0511869	0.0195712	-0.0872633	0.00390813	-0.0449465	-0.0988287	-0.00258529	0.103918	-0.0105066	-0.0148744	0.0377247	-0.110081	0.0270686	0.0270135	0.0259582	-0.0581751	0.0334066	0.0493369	0.0581893	-0.0293721	0.0318724	0.112736
-0.74	0.113874	-0.0896168	-0.00619415	-0.00904341	0.108349	0.0600291	0.00596743	0.0675972	0.0450879	-0.0292961	0.0738862	-0.0683805	0.00155997	0.039523	-0.174182	0.00315236	-0.0941317	-0.0260443	0.00594489	0.0350873	-0.0274236	0.0290839	0.0882065	0.0409132	0.0239861	0.0109415	-0.0686157	-0.0706266	0.0243425	-0.0575919	0.00872161	-0.0869743	-0.102228	-0.0168583	0.107665	-0.00802692	-0.00451612	0.030913	-0.0718406	0.0147825	0.0051059	0.0192318	-0.0290655	0.0172306	0.0978336	0.0943294	-0.0312757	0.0456023	0.124671
-0.73	0.0974394	-0.0736592	0.00449397	-0.00551285	0.0936195	0.0305392	0.0115192	0.0394348	0.0811228	-0.0173904	0.0530704	-0.0550514	-0.00486749	0.0188	-0.148594	-0.000626661	-0.131841	-0.0297884	-0.00632296	0.0178562	-0.0447861	-0.00890576	0.0746051	0.0425738	0.0922817	0.0200575	0.07226	-0.0818586	0.0275317	-0.0477362	0.0179298	-0.138903	-0.067387	-0.0187811	0.0921603	-0.010406	0.00022963	0.0351506	-0.0432138	0.0291806	0.0227198	0.0246904	-0.039451	0.00551623	0.112835	0.0956869	-0.105642	0.0405441	0.0933741
-0.72	0.0612845	-0.0893882	-0.00722236	-0.0173185	0.0739588	0.0524343	0.014088	0.0109782	0.0739457	-0.0184274	0.0199314	-0.0369057	-0.0146503	0.00956055	-0.151528	0.00246817	-0.133041	-0.040767	-0.0509144	0.00765074	-0.0490186	-0.0525342	0.0803244	0.0360788	0.0840197	0.0569872	0.218948	-0.103125	0.0285117	-0.0107676	0.0151765	-0.13601	-0.0821963	-0.00698747	0.0762422	0.0290491	0.00468213	0.0219996	-0.00599321	0.0328171	0.041318	0.0385247	-0.0566975	0.00501262	0.0562426	0.0833486	-0.149901	0.0240013	0.0970221
-0.71	0.0547834	-0.119103	0.0143591	-0.00320721	0.065324	0.0300806	0.0212752	0.0280109	0.0770206	-0.03217	0.0453171	-0.0983799	0.00317059	0.00950635	-0.152009	0.0060459	-0.101854	-0.056122	-0.0418336	0.00626431	-0.082745	-0.052057	0.0688139	0.0150903	0.0756278	0.0530183	0.23002	-0.116594	0.0159714	0.0206421	0.0127879	-0.0667846	-0.0997124	-0.0276714	0.0596901	0.0212053	-0.0088393	0.0365828	0.00798081	0.0254734	0.0291925	0.0490651	-0.0311036	-0.0319942	0.0519571	0.130633	-0.131239	0.000872386	0.124011
-0.7	0.0352227	-0.11759	0.0154065	0.0113694	0.0471295	-0.0371886	0.018601	0.0456384	0.109496	-0.0251847	0.0643169	-0.0946106	-0.00216798	0.000376438	-0.147266	0.00349458	-0.0900455	-0.0745692	-0.0278391	-0.00482994	-0.0819209	-0.026865	0.0470747	0.0559909	0.0720322	0.0466913	0.202207	-0.106686	-0.00977725	0.0235247	-0.00244569	-0.0216923	-0.139416	-0.040574	0.0603554	-0.0175086	-0.0110737	0.0475287	-0.128755	0.0236786	0.0474734	0.0316793	0.0074878	-0.000431918	-0.0182015	0.128559	-0.159004	-0.00704225	0.0957477
-0.69	0.0132332	-0.138085	-0.0011824	0.00134265	0.0189569	0.00116307	0.020322	0.0171056	0.100519	-0.0218928	0.0377781	-0.044331	0.00338681	0.00363139	-0.12868	-0.00316955	-0.0238678	-0.0405253	-0.00288707	-0.00372624	-0.120686	0.0527284	0.0310521	0.0843346	0.0351781	0.0323095	0.175893	-0.149064	-0.0135735	0.0628051	0.0149823	-0.0896931	-0.158475	-0.0449912	0.0362068	-0.0053458	-0.034599	0.0415702	-0.0706974	0.0320229	0.0360784	0.0408744	0.0352609	-0.0103677	-0.00663004	0.103188	-0.0933117	-0.00198485	0.0537292
-0.68	0.0120476	-0.156567	0.0211938	-0.0133423	0.0199272	0.053516	0.00325826	0.019095	0.105529	-0.0164804	-0.0150931	-0.088954	0.00113294	0.0171146	-0.162546	-0.0121861	0.0158895	-0.0600491	-0.0253314	-0.000929398	-0.12496	0.0877491	0.0146549	0.0775899	0.0243526	0.0210614	0.152459	-0.177712	-0.0154437	0.0355053	0.00460226	-0.100546	-0.117194	-0.0428702	0.001995	0.0622678	-0.028246	0.0298191	-0.00575022	0.0172552	0.0184073	0.0368769	0.0313556	-0.0294759	0.00431321	0.134393	-0.0294328	0.00425302	0.108989
-0.67	0.009122	-0.164879	0.0229366	-0.0127819	0.0290793	0.0610916	0.0139772	0.0384625	0.113891	-0.027562	-0.000238244	-0.050535	0.00632046	0.0265164	-0.0832996	-0.00794441	0.00354767	-0.0474064	-0.0272912	0.00191553	-0.100877	0.063174	0.00773965	0.0685474	0.0775241	0.0200475	0.141242	-0.189449	-0.0222669	0.033368	-0.0147276	-0.102546	-0.0743992	-0.0435356	-0.0236396	0.105609	0.00156081	0.0263649	0.0268179	0.0197434	0.0222649	0.0292076	0.0555679	-0.00288975	-0.0229009	0.13908	-0.0303447	-0.00761767	0.0736771
-0.66	0.0373004	-0.125527	0.0141003	-0.0107597	0.0281244	0.06421	0.022114	0.0175821	0.0878396	-0.0293549	-0.00101408	-0.0208015	0.0468715	-0.00920665	-0.0899054	-0.00914185	0.0521195	-0.0467904	-0.013844	0.00260472	-0.131836	0.073468	0.0174578	0.0213426	0.133911	0.0265732	0.156181	-0.199297	-0.0288231	0.0108527	-0.0362937	-0.119677	-0.0351204	-0.0459439	-0.0538915	0.145211	0.000218165	0.0186401	0.000231446	0.0311592	0.0103936	0.0240978	0.0445745	-0.0028366	-0.0427688	0.131401	-0.0958874	0.000838677	0.0435478
-0.65	0.0152657	-0.117502	0.0276476	-0.0210958	0.0169013	0.073666	0.0226021	0.0426553	0.100472	-0.0207825	-0.0142496	-0.00482713	0.0483794	-0.0294435	-0.135284	-0.00634323	0.0940935	-0.00650749	-0.0381875	0.0144848	-0.210234	0.00480091	0.0117763	0.0409107	0.165544	0.0481488	0.110572	-0.199795	0.00856656	0.0124668	-0.0315599	-0.104377	-0.00213896	-0.0474032	-0.0590479	0.131082	-0.0017524	0.0218292	-0.043669	0.0131773	0.0227921	0.0360696	0.0197213	0.00813762	-0.075507	0.125447	-0.107838	-0.0138308	0.00428253
-0.64	0.0388094	-0.117451	0.0257751	-0.018551	0.0110819	0.0764598	0.040397	0.0827251	0.100651	-0.0145673	-0.0173957	-0.00381094	0.0320091	-0.0333995	-0.118212	-0.00872029	0.087353	0.0127755	-0.0598661	0.0217708	-0.261407	-0.0427042	-0.00357463	0.0394233	0.133981	0.0226583	0.0670196	-0.166173	0.0195373	0.0303549	-0.0130329	-0.0276166	-0.0186561	-0.0198496	-0.0367586	0.134077	-0.00700497	0.0220433	-0.0692229	0.0207083	0.0394525	0.037812	0.0117944	-0.000652215	-0.0810213	0.113709	-0.00842511	0.00186194	-0.0198685
-0.63	0.0242029	-0.143474	0.0217736	-0.0256568	0.0134216	0.0575853	0.0311524	0.0725918	0.0850737	-0.0145178	-0.0476318	-0.0219568	0.0345184	-0.0241415	-0.0843978	-0.0156277	0.0620365	-0.0109218	-0.0495657	0.00893332	-0.295373	-0.0299972	-0.0192951	0.0281934	0.136934	0.0158152	0.0157031	-0.116982	0.00689314	0.000178513	-0.0262154	-0.0153149	-0.0457398	-0.00649425	-0.0321539	0.123998	0.0091326	0.00251101	-0.0500684	0.00323245	0.0331876	0.0200937	0.0114923	0.0186106	-0.0805412	0.105316	-0.0207703	-0.00140099	-0.0189563
-0.62	0.00725334	-0.161338	0.0267664	-0.0270939	-0.00356176	0.0165393	0.00714431	0.0387842	0.0656937	-0.0238807	-0.0440853	-0.00647449	0.0381506	-0.0415266	0.016751	-0.0247436	0.0420013	-0.0123599	-0.0245387	0.0320361	-0.22553	0.0101395	-0.00218226	0.00975316	0.0796004	0.030284	0.0323998	-0.0698116	-0.00125202	0.0287324	-0.0168123	-0.025827	-0.0477181	-0.0157327	-0.0395434	0.121165	0.0131429	0.00201165	-0.0399084	0.00876845	0.0131262	0.0245321	0.0144318	0.00941555	-0.0700966	0.114816	-0.0446663	-0.0283816	0.0603314
-0.61	0.0469596	-0.117213	0.013963	-0.0182409	-0.00703718	-0.00856993	0.00869553	-0.0150788	0.0716074	-0.027223	-0.0646355	-0.0562738	0.0550461	-0.035744	0.036533	-0.0597311	0.0455718	0.0113993	-0.0244966	0.0390773	-0.201571	0.106899	-0.00725572	-0.0160017	0.0509752	0.0178633	0.0432811	-0.0560139	0.000149752	0.0333363	-0.020368	0.0042965	-0.0309678	-0.0306234	-0.0703503	0.0969877	0.0107064	-0.00168254	-0.0512861	0.0213127	0.0217289	0.0243069	-0.0262604	0.0122466	-0.0860693	0.100481	-0.0329387	-0.0591084	0.0882674
-0.6	0.0305716	-0.132163	0.0209977	-0.0193082	0.00472038	0.0112699	-0.0049691	0.0107345	0.0483957	-0.0316201	-0.0857285	-0.114772	0.0431028	-0.0401275	0.0370866	-0.0744546	0.046127	0.0197366	-0.032312	0.0210001	-0.111805	0.13962	-0.0186104	-0.0382238	0.0928865	0.0140199	0.0423468	-0.0385536	-0.00592147	0.0120752	-0.0291348	0.00787036	-0.0445921	-0.0318949	-0.0879317	0.0603055	0.02185	-0.00229233	-0.0579941	0.0465741	0.03008	0.0164387	-0.0504607	0.0103851	0.0199531	0.094218	-0.0809601	-0.0729514	0.061061
-0.59	0.00981429	-0.140161	0.0271702	-0.0731262	-0.0041212	-0.0737504	0.011046	-0.0236111	0.0545808	-0.017946	-0.0330512	-0.0365814	0.0329375	-0.0594923	0.0353895	-0.027412	0.0521908	0.00521575	-0.0320707	-0.000512506	-0.0541192	0.150097	-0.0185384	-0.0731781	0.122269	0.00457697	0.0231617	-0.0333297	-0.0036892	0.00882816	-0.0308706	0.0141789	-0.0639415	-0.0267039	-0.0753472	0.0468099	0.0222198	0.0162029	-0.12559	0.0375414	0.0462211	0.016239	-0.0370831	0.0109972	0.145128	0.0882758	-0.127345	-0.0613042	0.0495231
-0.58	0.0399737	-0.112768	0.0415479	-0.111409	-0.0191481	-0.0282612	0.00612966	-0.0413824	0.065024	-0.0234796	-0.0229707	0.0201757	0.04863	-0.0830561	0.0201164	-0.00222793	0.0612547	0.0101371	-0.0433289	0.0043755	-0.061971	0.129317	-0.0132401	-0.117983	0.133294	0.00247803	0.00525652	-0.0385811	-0.000576211	-0.0272254	-0.0445936	0.0313457	-0.050344	-0.0246387	-0.0698417	-0.0256766	-0.00435862	0.00867333	-0.0642681	0.0270887	0.0440648	0.024239	-0.0256134	0.0197451	0.174868	0.0893287	-0.12234	-0.072765	0.0470325
-0.57	0.0548152	-0.0629513	0.0409584	-0.0792649	-0.0304386	0.0230592	0.0117975	-0.0264172	0.0607144	-0.0181179	-0.0227899	-0.0139556	0.0711405	-0.0738733	0.0700078	-0.0248438	0.0870595	0.0224475	-0.0494539	0.0186383	-0.02874	0.120049	-0.0420689	-0.152022	0.178469	0.00390967	-0.0273904	-0.0126203	0.0221017	-0.0413665	-0.0215072	0.0344025	0.0169694	-0.0206399	-0.0648395	-0.0120556	0.00225742	-0.0128734	-0.0375827	0.00558539	0.0451654	0.0354805	-0.0218831	0.00854282	0.197236	0.0673507	-0.08324	-0.0531016	0.00438742
-0.56	0.042182	-0.0553952	0.0406504	-0.0447002	-0.037585	0.0976008	0.0259308	-0.07044	0.0238715	-0.013345	-0.0297565	-0.0266631	0.0507311	-0.088885	0.113899	-0.0324543	0.071806	-0.00567991	-0.0492279	-0.000351606	-0.098034	0.1152	-0.0452977	-0.155566	0.169757	-0.0094809	-0.0343332	-0.0199704	0.0065031	-0.0215324	-0.0202952	0.0197559	0.0329828	-0.010248	-0.0668175	0.0114501	0.00356095	0.00410639	0.0200046	0.00285838	0.0282526	0.0465865	-0.0137678	-0.00608703	0.197155	0.0635622	-0.105192	-0.0619401	-0.0133098
-0.55	0.0159446	-0.0890951	0.0333433	-0.0843598	-0.0431999	0.123366	0.0199069	-0.0929554	0.0122621	-0.0213493	-0.0506245	0.00201314	0.031026	-0.0462793	0.102877	-0.0171232	0.0873562	-0.0149812	-0.0335259	-0.00899169	-0.295406	0.100676	-0.0569759	-0.150396	0.151765	-0.0244431	-0.0302622	-0.0202856	-0.00114124	0.0119477	-0.0144772	0.00823949	0.025493	-0.0197374	-0.0556272	-0.0345353	-0.00135564	-0.0207045	0.111145	0.0102264	0.0338269	0.0481187	-0.0294507	-0.0152659	0.179693	0.0383061	-0.0942962	-0.0591367	-0.0381363
-0.54	-0.0186648	-0.115571	0.044332	-0.121138	-0.0425	0.151136	0.00115704	-0.0913336	0.0089985	-0.0290513	-0.0767955	-0.000982661	0.00267207	-0.04303	0.0317482	-0.0135864	0.0699338	0.00148722	-0.0610964	0.00949787	-0.34245	0.0568028	-0.0558018	-0.144796	0.145668	0.0031354	-0.0336786	0.00469974	0.00788598	0.0323963	-0.0146028	0.0471085	-0.0190763	-0.0147396	-0.0332075	-0.0891717	0.00633558	-0.0280065	0.146823	-0.0185983	0.0328873	0.0457355	-0.029689	-0.0439897	0.186849	0.0220647	-0.100014	-0.0564306	-0.0644283
-0.53	-0.0573457	-0.151184	0.0668677	-0.0855531	-0.0423918	0.157235	0.0167494	-0.0955857	-0.0195233	-0.0202445	-0.074159	-0.028437	-0.021572	-0.0371363	0.0234883	-0.00767991	0.0728947	-0.00494729	-0.0930154	0.00242446	-0.381921	0.0436713	-0.0487175	-0.15163	0.142967	-0.0146619	-0.0123457	0.0113496	0.00865632	0.055754	-0.0223955	0.0732882	-0.0885389	-0.0424498	-0.0527663	-0.0392983	0.0249059	-0.00625685	0.145699	-0.0232094	0.0125589	0.0353884	-0.0389224	-0.0286506	0.183664	0.0389234	-0.0948912	-0.0542421	-0.0405753
-0.52	-0.0799171	-0.0778118	0.0564937	-0.126755	-0.0692752	0.158343	0.0146531	-0.0702925	-0.0431203	-0.000579967	-0.0535795	-0.0097153	-0.0343694	-0.0259459	0.0374108	-0.0263508	0.0200164	-0.0242935	-0.091206	0.00794259	-0.301646	0.0279441	-0.0502771	-0.118644	0.111037	0.0186484	0.00967246	-0.00383725	0.00462025	0.0738532	-0.00204701	0.0500989	-0.0525619	-0.0302686	-0.0255876	0.017351	0.0356245	-0.000742184	0.114797	-0.0104901	-0.0171539	0.00864155	-0.0468525	-0.000586836	0.151214	0.00248537	-0.0649925	-0.0749943	-0.138754
-0.51	-0.117714	-0.0477914	0.0499083	-0.202048	-0.084024	0.149511	-0.0126601	-0.086563	-0.0318991	-0.00262526	-0.0484557	0.0241716	-0.0673018	-0.00680964	0.141067	-0.0198095	-0.00249308	-0.0241125	-0.0945636	-0.00292113	-0.215283	0.0413077	-0.0477009	-0.100709	0.101659	0.00217169	0.0200712	-0.011448	0.00917471	0.0392496	0.0189836	0.0470139	-0.075745	-0.0171785	-0.0339313	-0.00300822	0.0413357	0.00217726	0.0831182	-0.0196343	-0.0310591	0.0142379	-0.0304227	0.0174933	0.174396	-0.0148873	-0.0214998	-0.0737838	-0.173652
-0.5	-0.103625	-0.0508359	0.0396882	-0.161623	-0.0751425	0.13092	-0.0127922	-0.0589987	-0.0332506	-0.0242254	-0.0419756	0.0113739	-0.0595142	-0.00907067	0.0433746	-0.0293209	0.0111478	-0.0285252	-0.0956756	-0.012198	-0.106267	0.0467932	-0.0400952	-0.0544923	0.0835984	-0.0128559	-0.0022947	-0.0146937	0.0194507	0.0400633	0.0304033	0.043803	-0.150222	-0.00718061	-0.0515736	-0.00482259	0.0575747	-0.0142343	0.0711255	-0.0235827	-0.0162063	0.0167084	-0.0105816	-0.0143429	0.1673	-0.0159323	0.0401509	-0.070788	-0.0763897
-0.49	-0.0970855	-0.039784	0.0447966	-0.145655	-0.0548409	0.0970656	0.00362157	-0.0661217	-0.0384723	-0.0283835	-0.0562308	-0.0102185	-0.0444537	-0.0218372	0.0396318	-0.00321682	-0.0255162	-0.019069	-0.101752	0.00765101	-0.113112	0.0015842	-0.0393433	0.0162598	0.0457763	-0.0460222	-0.00142861	-0.0117148	0.00986416	0.0367949	0.0177728	0.0443393	-0.0853654	-0.0196251	-0.0623531	-0.0217035	0.0499859	-0.0201101	0.0900526	-0.0464895	-0.0321247	-0.0122546	-0.0366635	-0.0418169	0.140204	-0.016261	0.111112	-0.0803787	-0.0131899
-0.48	-0.0868726	-0.0207102	0.016016	-0.194432	-0.0461733	0.0973114	0.00663088	-0.0643111	-0.052576	-0.0179981	-0.0520869	-0.0314986	-0.0441974	-0.0244267	0.160324	0.0166481	-0.0228024	-0.0102357	-0.103431	0.00157806	-0.055293	-0.0309395	-0.0352015	0.015778	0.0494852	-0.0281353	-0.0174284	0.008139	0.0292508	0.0105505	0.0270363	0.052035	-0.0421953	-0.00922018	-0.0183584	-0.0487178	0.0522838	-0.0376354	0.110139	-0.0315387	-0.0756304	-0.0213699	-0.0320207	-0.0314414	0.126536	-0.037249	0.18479	-0.0513359	-0.0216751
-0.47	-0.0639331	-0.0546068	0.0240196	-0.210125	-0.0616456	0.0724484	-0.0188074	-0.0754928	-0.0431449	-0.00859852	-0.0762104	-0.0365126	-0.0398832	-0.0143908	0.147068	0.0136592	-0.0406229	0.0019023	-0.0891987	-0.0102297	-0.0224112	-0.169979	-0.0313705	0.0183206	0.0274567	-0.0337094	-0.0414694	-0.0042359	0.0432649	0.00526196	0.0325184	0.0554577	-0.0501572	0.00183804	-0.0352287	-0.0370799	0.0486464	-0.0157062	0.0926847	-0.0204571	-0.126125	-0.0651295	6.5232e-07	0.011357	0.0890027	-0.0639624	0.206421	-0.0764891	-0.0324127
-0.46	-0.0357325	-0.0647264	0.0199201	-0.219879	-0.0820762	0.0372708	-0.0123787	-0.0780173	-0.0465927	-0.0142483	-0.0599556	-0.0254785	-0.0358918	-0.0062417	0.10092	0.0249243	-0.0445931	0.00824988	-0.0857956	0.0161142	-0.0102956	-0.0939887	-0.0429839	0.0650886	-0.000335252	-0.0550874	-0.061744	-0.0145581	0.045238	0.0297499	0.0219098	0.0666588	-0.0275697	-0.00292931	-0.0257063	-0.0113641	0.0172098	-0.0119724	0.0825069	-0.0128795	-0.128446	-0.0816623	-0.00481698	0.0222922	0.0694212	-0.04785	0.221141	-0.10299	-0.018587
-0.45	0.00537196	-0.0359062	0.0240516	-0.242898	-0.0700914	0.0369296	-0.000278709	-0.0514967	-0.0376927	0.00602585	-0.0587239	-0.033209	-0.0282714	0.00877086	0.0670028	0.0345546	-0.031877	0.0202276	-0.119396	0.00646722	0.0394598	0.000428225	-0.0564915	0.0710149	-0.0285085	-0.00227886	0.019332	-0.0065848	0.0224721	0.029178	0.0257591	0.0658594	0.0269439	0.00517525	-0.00619004	-0.0220068	0.0168048	-0.0258404	0.0749871	-0.0414628	-0.118389	-0.0574781	-0.02058	0.00502824	0.0632111	-0.0370964	0.221353	-0.0738058	-0.110429
-0.44	0.0263467	-0.0152307	0.0391939	-0.275435	-0.0670919	0.0358783	-0.0131487	-0.0644569	-0.024542	-0.0147711	-0.0566931	-0.0102976	-0.0191558	-0.00414563	0.130072	0.0543807	-0.126653	0.0316039	-0.134452	-0.000482043	-0.00339303	0.028935	-0.0458309	0.0891863	-0.0261379	0.0263981	0.0411159	0.000621536	0.02755	0.0188576	0.0405124	0.0388965	0.0780309	-0.00251793	-0.0110542	0.0346374	0.0063588	-0.0175582	0.0933042	-0.0394017	-0.117183	-0.0406928	-0.0058562	0.0069393	0.0569847	-0.059698	0.218653	-0.0592764	-0.00807864
-0.43	0.0257653	0.0605094	0.0193364	-0.298403	-0.0701469	0.0234524	0.0131534	-0.088851	-0.022364	-0.00962026	-0.0547945	0.0306346	-0.0244786	-0.00434457	0.196302	0.0662737	-0.167579	0.0237569	-0.141733	-0.00695818	-0.0394833	0.015602	-0.0735284	0.133703	-0.0186479	0.0680611	0.0936807	-0.0158068	0.0114348	0.0139522	0.0315582	0.0623861	0.101058	0.0186533	-0.0384206	0.0586371	-0.0120283	0.00775998	0.0889627	-0.0269702	-0.106001	-0.0165027	0.0162798	0.00897974	0.035133	-0.0871088	0.224267	-0.0680738	0.0471064
-0.42	0.016905	0.0641442	0.0103824	-0.307611	-0.0695367	0.0141309	0.0173805	-0.0812821	-0.00102749	0.0320345	-0.0701697	0.0164603	-0.0123363	0.00277624	0.194919	0.0548244	-0.121941	0.066847	-0.109217	-0.0193986	-0.0436033	-0.0241751	-0.0631199	0.137985	-0.031494	0.0477757	0.0592723	-0.0169168	0.022132	0.0279228	0.0249959	0.0332036	0.101455	0.0390239	-0.060106	0.098077	-0.00327216	-0.00873136	0.0775637	-0.0268775	-0.115559	0.0150672	-0.0264615	0.0362898	0.0249952	-0.0673131	0.201654	-0.0632952	-0.012055
-0.41	0.010942	0.0947539	0.0193376	-0.25068	-0.0676655	-0.0165466	0.00479314	-0.0939151	-0.00278369	0.00626381	-0.0565592	0.0197965	0.0199324	-0.00219263	0.123026	0.0596617	-0.0941097	0.0557048	-0.0815577	-0.00399979	0.00144203	-0.0213901	-0.0366141	0.128978	-0.0643625	0.0600546	0.075849	0.0125329	0.0291785	0.0275035	0.0356067	0.0376278	0.0672411	0.0417058	-0.0420059	0.126741	0.0123947	-0.018482	0.0662643	-0.0446121	-0.127459	0.0129956	-0.0418059	0.0166438	0.0113969	-0.0549815	0.205145	-0.050395	-0.0710556
-0.4	0.0219271	0.128884	0.00451927	-0.145545	-0.0612698	-0.0286363	0.0107516	-0.0601268	0.000925712	0.00115569	-0.041789	0.0400807	0.0160617	0.00155473	0.129971	0.0599933	-0.0531875	0.0271929	-0.0564631	-0.00175069	0.0928408	-0.0545594	-0.0376438	0.13588	-0.0508407	0.0850739	0.068306	0.0115733	0.0549251	-0.000481057	0.0179041	0.0814877	0.0137082	0.0359448	-0.0403108	0.106832	0.014293	-0.03488	0.0549261	-0.00466607	-0.110349	0.0393792	-0.0400507	-0.0470592	-0.0113161	-0.0389724	0.18416	-0.032624	-0.0174184
-0.39	0.055279	0.123793	7.38388e-05	-0.139304	-0.0690211	-0.0542275	0.0158793	-0.0527839	0.00902747	0.0119128	-0.067017	0.0499026	0.0143002	0.0247434	0.177704	0.0450918	-0.0612405	0.040084	-0.0277068	0.0142936	0.0348828	-0.0897541	-0.0613108	0.11721	-0.0296675	0.0838362	0.075451	0.0292337	0.0725997	-0.0175582	0.0225732	0.0807347	0.0264875	0.0151639	-0.0445043	0.107603	0.0208246	-0.00927754	0.0169454	-0.0029071	-0.0674571	0.0503688	-0.0203662	-0.0199481	-0.0121428	-0.0859462	0.152593	-0.0289706	0.0455463
-0.38	0.0622855	0.0938971	0.00764911	-0.116549	-0.0527017	-0.032697	0.0306492	-0.0522404	0.00318592	-0.00367427	-0.0770745	0.0536254	0.0201207	0.0218449	0.195626	0.0414555	-0.122501	0.0526864	-0.0215806	0.033192	0.0366245	-0.103277	-0.0497779	0.122615	-0.0318205	0.0733251	0.0470706	0.0454272	0.0510055	-0.0441733	0.0244206	0.0631909	0.0515326	0.00992071	-0.0508687	0.0799772	0.0218146	-0.0163168	0.00316484	-0.0110571	-0.0141783	0.0376263	-0.0209625	0.0207019	0.00791509	-0.09633	0.168725	-0.011606	0.126228
-0.37	0.0290495	0.0669066	-0.012557	-0.0262666	-0.0416073	-0.0380342	0.0107873	-0.00188588	-0.00437681	-0.0134689	-0.0693623	0.0727228	0.00647494	0.00257018	0.115836	0.0444817	-0.133442	0.0152371	-0.0165315	0.0314532	0.0287883	-0.150216	-0.0403911	0.116014	-0.0398606	0.0823571	0.105715	0.0585996	0.0699984	-0.0551286	0.0278088	0.0353916	0.0445864	0.0123696	-0.0752896	0.0824625	0.0327055	-0.0196222	-0.00377142	-0.0118918	0.0440545	0.0295587	-0.000994585	0.0279755	0.00242602	-0.100897	0.152919	-0.00375435	0.0997558
-0.36	0.0219312	0.0416792	0.00508118	-0.0130432	-0.0458106	-0.0414889	-0.00928291	-0.00642542	-0.00517163	0.00139141	-0.0698259	0.0283892	0.0080945	-0.0131865	0.0308403	0.0541773	-0.0780862	0.0159917	-0.0176689	0.0164649	0.0214735	-0.138423	-0.0584803	0.122743	-0.0424237	0.056894	0.0759702	0.0467758	0.0533698	-0.0430139	0.0157899	0.0164609	0.0121502	0.0184958	-0.0616085	0.0625537	0.0443118	-0.0256145	0.00387728	-0.0184767	0.0311392	0.0631948	0.0228693	-0.000410465	-0.00700923	-0.0945363	0.139733	0.00133917	0.0402438
-0.35	0.0137325	0.0674638	0.0035843	0.0510677	-0.0686522	-0.0384768	-0.0205097	-0.00697618	0.017418	-0.00101428	-0.0706671	0.0086155	0.00817031	-0.00817587	0.0345791	0.0625433	-0.0438615	-0.0090471	-0.034104	0.0291766	0.0527308	-0.0209405	-0.0579593	0.110119	-0.0571806	0.052958	0.124743	0.0524263	0.0472159	-0.0272846	-0.00882122	0.0250449	-0.0294426	-0.00539439	-0.0830527	0.073252	0.0576137	-0.0200439	0.00405056	-0.00100655	0.0171489	0.0599628	-0.00105675	0.0113825	-0.0218796	-0.1435	0.118369	0.000151744	0.00948905
-0.34	0.0309421	0.0733781	0.00225178	0.196915	-0.0689121	-0.0246801	-0.0331881	-0.00841326	0.000641618	-0.0248221	-0.054288	0.00664952	0.0261689	0.0111275	-0.00326115	0.0578584	-0.0653972	0.00493447	-0.0377393	0.0304568	0.0414505	-0.010823	-0.0785944	0.100948	-0.0622048	0.075148	0.105025	0.0535313	0.077438	-0.0161249	0.00364011	0.0722627	-0.0202898	-0.0222148	-0.131134	0.082082	0.069546	-0.00817721	-0.0248335	-0.0172584	0.05708	0.0630897	-0.0360286	-0.0114744	-0.0520628	-0.12981	0.0920702	0.0112147	-0.0112087
-0.33	0.0410918	0.058015	0.00098788	0.135885	-0.0638401	-0.0120627	-0.0136527	-0.0234718	0.000885224	0.00919512	-0.0341846	0.00995979	0.0159928	0.00233273	-0.0316171	0.0277921	-0.0775724	0.0276625	-0.0318057	0.036395	-0.0422324	0.0115073	-0.0653264	0.0845727	-0.0653583	0.0387335	0.0162527	0.0515088	0.0700831	-0.0221604	0.0260067	0.0627012	-0.0671026	0.00101402	-0.12596	0.0728001	0.0648646	-0.0233069	-0.0352179	-0.0154783	0.0275855	0.0512132	-0.0460899	-0.0180462	-0.0758422	-0.0920162	0.109532	-0.00467656	0.00758949
-0.32	0.0602298	0.0439022	0.00635018	0.0580298	-0.0652028	-0.0391879	-0.00489965	-0.00108879	0.0115139	0.0165432	-0.0379475	0.0555505	0.044053	0.00223029	-0.0163381	0.0103829	-0.0321958	0.0196256	-0.0219927	0.0553473	-0.0105652	0.0262258	-0.0511442	0.0769005	-0.057405	0.0318179	0.056746	0.060349	0.0598573	-0.0202603	0.0167662	0.03519	-0.0796589	-0.0210959	-0.081267	0.0801363	0.0484236	-0.0098044	-0.0209833	-0.0165994	-0.00444369	0.0372062	-0.010942	-0.0204315	-0.0549727	-0.0815842	0.0878594	-0.00514924	0.0439283
-0.31	0.0363389	0.0420348	0.0379128	0.158321	-0.0725714	-0.0453267	0.00236319	0.00734655	-0.00454449	0.002672	-0.052679	0.0677905	0.0335705	0.000561097	0.0361111	0.015566	0.0065464	0.000182526	-0.0367047	0.0426703	0.0139913	0.0190397	-0.0472382	0.0869573	-0.0740436	0.0250003	0.0859088	0.0535284	0.0646885	-0.00580364	0.00679005	0.0482456	-0.0929809	-0.0201697	-0.0338736	0.0812685	0.0278592	0.0113424	-0.0200748	-0.0280675	0.0141163	0.0429391	-0.0123636	-0.0209133	-0.0410279	-0.090822	0.083418	0.0206328	0.070257
-0.3	0.050853	0.0333176	0.0281601	0.266791	-0.0879393	-0.0412336	-0.00364284	0.0174841	-0.0342981	0.00258618	-0.036447	0.0614379	0.042866	-0.0424366	0.0799409	0.0445303	0.0272002	0.0235693	-0.0400224	0.0439625	0.00748804	0.0078077	-0.0542603	0.0877682	-0.0783694	0.027186	0.0783459	0.04679	0.054237	-0.0304193	0.0032015	0.0581808	-0.10173	-0.00440399	-0.0149769	0.0665044	0.011606	0.0101291	-0.041021	-0.0331653	0.0117168	0.021143	-0.0792916	-0.0236681	-0.0740773	-0.0404694	0.072552	-0.0128246	0.0156054
-0.29	0.0357188	0.0189204	0.0139622	0.203368	-0.0867439	-0.0679917	-0.0138255	0.0280221	-0.0320487	0.0218154	-0.0525689	-0.0291863	0.032144	-0.0126883	0.0113525	0.04158	0.0294392	0.0268458	-0.0603976	0.00752432	0.0319323	-0.0460236	-0.0771573	0.0711546	-0.0668066	0.0165896	0.0618222	0.0379057	0.0681859	-0.0405369	-0.00125864	0.0641985	-0.0898513	0.0104397	-0.0327622	0.0336423	0.00993103	-0.00677304	-0.0494008	-0.0192378	0.0308781	0.0219195	-0.0905446	-0.00743313	-0.0507113	-0.00129668	0.075315	-0.0113001	-0.0058851
-0.28	0.0137348	0.000227595	0.0257781	0.123318	-0.0907572	-0.0248754	-0.0128996	0.0227515	-0.0244412	0.029821	-0.0573086	-0.0208831	0.0347107	-0.00624748	0.0141838	0.0226417	0.0067743	0.0133367	-0.0517027	-0.00981083	-0.021111	0.000148335	-0.0688702	0.0807342	-0.085932	0.0273477	0.0609154	0.0349916	0.0606435	-0.009293	-0.012579	0.0714195	-0.0685724	-0.00851865	-0.0463739	0.07997	-0.00720728	-0.0012394	-0.0834278	-0.01181	0.0560389	0.000437568	-0.0668796	0.00910503	-0.0524777	-0.013048	0.051809	0.016106	0.0377113
-0.27	0.0195529	-0.00502646	0.0366453	0.207692	-0.0841752	-0.0590872	-0.0156526	0.0237489	-0.035365	0.0175357	-0.0452318	0.00469791	0.0622479	-0.0071972	0.0410277	0.0113933	0.0103709	0.00936794	-0.0204594	-0.0359102	-0.02481	-0.0146275	-0.0535284	0.035454	-0.118117	0.00636469	0.0270819	0.0383111	0.0600756	-0.000606306	-0.0212877	0.0569871	-0.0522055	-0.0229068	-0.0275155	0.0676827	-0.0109196	0.015139	-0.0786365	-0.00403944	0.0696311	0.0196017	-0.0517113	0.00217776	-0.0846264	-0.0326133	0.0277203	-0.0479787	0.0118733
-0.26	-0.00295336	-0.0165447	0.055661	0.250287	-0.0728847	-0.0481629	-0.0135685	-0.00164362	-0.0240437	0.00745106	-0.0541461	-0.00451382	0.0729391	-0.00116029	0.0474776	-0.0391321	0.0120346	0.00979214	-0.0536432	-0.0255898	0.0120157	-0.0299124	-0.0562467	0.0286656	-0.113379	0.00414536	0.0448872	0.0348435	0.0373294	-0.0140728	-0.0299588	0.0736236	-0.0186832	-0.0182936	-0.00395781	0.0775638	0.000406148	0.0107965	-0.0411885	-0.0235569	0.064854	0.0265398	-0.0588583	0.00184712	-0.0640356	-0.00387988	0.0101065	-0.0527489	0.0533593
-0.25	-0.00521179	0.00326661	0.0360101	0.176162	-0.0668544	-0.0173285	-0.0131251	0.00248294	-0.0249021	0.0154746	-0.0357214	0.0147831	0.0579384	-0.00597568	0.104571	0.00670368	-0.0202981	0.0091305	-0.064873	-0.0152967	0.0396739	-0.0844055	-0.0720645	0.0126651	-0.0914232	0.0128587	0.0750633	0.0465677	0.0208622	-0.0243631	-0.013879	0.0921354	0.0053429	-0.0101014	-0.00147215	0.0436569	-0.052084	0.039218	-0.061561	0.000157318	0.0549761	-0.0120382	-0.0399781	0.0157226	-0.0466621	-0.00588414	-0.00488415	-0.0682906	0.0895342
-0.24	0.00515242	-0.0130491	0.0296139	0.107215	-0.0669712	-0.0361571	-0.0267233	-0.00343742	-0.0374098	0.0336778	-0.0811367	0.0429984	0.0584874	-0.0105802	0.0935825	0.0259165	-0.017676	0.0187783	-0.0618711	-0.0206081	0.122883	0.00163594	-0.0422308	0.0137747	-0.088745	0.0173523	0.0798169	0.0395447	0.0216416	-0.0182817	-0.00167166	0.065578	-0.000796646	0.000950292	0.00887793	0.0419611	-0.00480976	0.0414175	-0.0486018	-0.00386985	0.0206983	0.00899852	-0.0285608	0.0193753	-0.079146	-0.0147312	-0.0175912	-0.122791	0.125409
-0.23	-0.0201933	-0.0227075	0.0176047	0.079909	-0.0808367	-0.0734833	-0.0596146	0.0214174	0.00371984	0.0125373	-0.104207	0.0399702	0.0462461	0.0210355	0.0737118	0.0175426	0.00318315	0.0261149	-0.0563633	-0.0650141	0.153438	0.120701	-0.0411025	-0.00878243	-0.111993	0.0173227	0.0935616	0.0268473	0.018837	0.00311876	-0.016717	0.0831997	-0.0376508	-0.00639358	0.0272615	0.0404869	-0.0535992	0.0359325	-0.0126865	0.00768123	-0.00259252	0.0483822	-0.0392433	0.0360698	-0.103157	0.0267096	-0.0163481	-0.117983	0.11592
-0.22	-0.0358527	-0.0393379	0.0265675	0.102614	-0.0705094	-0.102923	-0.0698995	0.0277729	0.0352778	0.00732786	-0.0959762	0.0188449	0.0337084	0.0130916	0.0251055	0.00123903	0.000302517	0.0295311	-0.0258004	-0.139541	0.167185	0.133799	-0.0446803	-0.0135721	-0.115718	-0.00439318	0.0583633	0.0397191	0.000303946	0.00564435	-0.0203505	0.101659	-0.0581652	-0.00831975	0.00714477	0.0317117	0.021526	0.0332902	0.00866028	0.0029163	-0.00605709	0.0263266	-0.0411759	0.0592229	-0.0828992	0.0257773	-0.0213963	-0.102635	0.0621148
-0.21	-0.0280761	-0.0261339	0.0191514	0.0479647	-0.0687051	-0.109878	-0.0649811	0.0408438	0.0232824	0.0232785	-0.0988978	0.0131265	0.0313312	0.0232266	0.00234187	0.01456	0.0530245	0.0430173	0.00677203	-0.109816	0.0852653	0.136488	-0.0547238	-0.0178987	-0.109906	-0.00508341	0.0208829	0.0363571	0.000556197	-0.0331223	-0.0197468	0.112176	-0.0319906	-0.0183658	-0.00155934	0.0157248	0.060043	0.0165104	0.0112468	-0.00204513	0.00151438	0.0422956	-0.0225089	0.0387403	-0.0729612	0.0368618	-0.0214128	-0.169956	-0.0248216
-0.2	-0.0220073	-0.0557936	0.0180406	-0.0090241	-0.0735888	-0.0978803	-0.059572	0.027831	0.0120358	0.0196375	-0.126384	0.0541788	0.0183418	0.0296272	0.0975176	0.0255629	0.079355	0.0318897	-0.0105597	-0.0644854	0.0998784	0.118869	-0.0636862	-0.0399682	-0.127859	0.00985024	0.059209	0.0338688	-0.00016656	-0.0295324	-0.00967491	0.102461	-0.0125163	-0.0298651	-0.00561732	0.0126052	0.0193627	0.00103183	0.0384158	-0.00164815	-0.0195762	0.0857809	-0.0169541	0.0614962	-0.104701	0.0177766	-0.0140872	-0.190572	-0.0263727
-0.19	0.0118619	-0.0432195	-0.00291445	0.0335001	-0.0752312	-0.0375729	-0.0170832	0.0211575	0.00977755	0.00640989	-0.120445	0.00256869	0.0320196	0.0103184	0.144485	0.00529197	0.104031	0.0256419	-0.004319	-0.082483	0.108666	0.0906116	-0.0659768	-0.0344791	-0.13551	0.0146068	0.0559075	0.0232262	-0.00371811	0.00309665	-0.0178399	0.089159	-0.00298709	-0.0132432	-0.0168002	0.0184249	0.0684002	-0.0102213	0.0586541	0.00468146	-0.0463791	0.0736366	-0.0489751	0.0466679	-0.118388	0.00524286	0.0053484	-0.137848	0.00775748
-0.18	0.0639334	-0.0263813	-0.0206257	0.047692	-0.0802315	-0.00555573	0.013865	0.0286651	0.0686631	0.0172124	-0.144615	0.0263762	0.0100043	-0.00222753	0.119844	-7.15278e-05	0.109801	0.0198477	-0.0248245	-0.129253	0.135621	0.0564898	-0.0630251	-0.0406246	-0.114697	0.0303908	0.0564263	0.0208491	-0.0216146	-0.0165667	-0.0259834	0.000695224	-0.0319601	-0.0132807	-0.0696891	0.0057649	0.0432906	-0.0245584	0.0733216	-0.00364566	-0.0497614	0.0716398	-0.0736675	0.051416	-0.119633	0.023409	-0.00455758	-0.0696201	-0.0238084
-0.17	0.0832701	-0.0488736	-0.0280509	0.106598	-0.0788736	-0.000263085	0.0391742	0.0229773	0.107767	0.0182836	-0.142137	0.10087	0.0309287	0.0015581	0.0855319	0.00330046	0.124108	0.0187537	-0.0509922	-0.124305	0.175535	0.0167489	-0.0807975	-0.0287418	-0.0913125	0.0201622	0.033879	0.0324101	-0.0359436	-0.0288465	-0.0313487	-0.0451245	-0.0071872	-0.0264965	-0.0807296	0.00343924	0.0296065	-0.0196873	0.0478763	-0.00294094	-0.0372341	0.0540927	-0.0441947	0.0296947	-0.107409	0.0323957	-0.0122217	-0.040848	-0.000385789
-0.16	0.0629499	-0.0430882	-0.033942	0.0715486	-0.0948787	-0.00417123	0.0615203	0.0277543	0.0593093	-0.000693211	-0.134719	0.135642	0.0175667	0.00199108	0.0861413	-0.0224731	0.137743	-0.00327249	-0.0137852	-0.110379	0.167113	0.00431441	-0.0650327	-0.0334371	-0.097924	0.0150105	-0.0184031	0.0411141	-0.0655084	-0.0108253	-0.0210425	0.014237	-0.0376567	-0.0526684	-0.0581146	-0.0166183	0.0299695	-0.0356285	0.0467645	0.00984895	-0.028816	0.0460272	-0.0305952	0.0388808	-0.130731	-0.0174917	0.00729275	0.00292331	0.0232497
-0.15	0.0794451	-0.0451481	-0.0267598	0.0942085	-0.079844	-0.00803198	0.0385894	0.0309251	0.0320147	0.00584932	-0.105634	0.122654	0.0379803	-0.0151722	0.071149	-0.0327146	0.131737	0.00147167	-0.0575222	-0.0799763	0.0603458	-0.0315948	-0.0633096	-0.0332148	-0.107712	0.00390506	-0.00317348	0.0243484	-0.0581005	-0.0049366	-0.0292985	0.0687164	-0.00647947	-0.0499528	-0.0661565	-0.026072	0.0287677	-0.0408893	0.0333012	-0.005321	-0.0859488	0.0814002	-0.0439897	0.0502362	-0.212687	-0.00716815	-0.0181903	0.022199	-0.0292595
-0.14	0.0628343	-0.0508454	-0.0569161	0.109347	-0.0666552	-0.0248851	0.0347431	0.0319032	0.0756886	0.00977835	-0.0398188	0.138966	0.0142132	-0.0110075	0.0746941	-0.03315	0.134302	0.0144552	-0.0863932	-0.0247712	-0.0613795	-0.0257041	-0.0619524	-0.02198	-0.0933837	0.0121438	-0.0198634	0.0176642	-0.0577905	-0.0274001	-0.0179946	0.0902737	-0.00185986	-0.061947	-0.1162	-0.0445183	0.0608844	-0.0376439	0.0324907	-0.0234606	-0.0600408	0.0892177	-0.0509332	0.0553916	-0.196347	-0.0362712	-0.0206524	0.0443722	-0.0739058
-0.13	0.0301563	-0.0602417	-0.0780865	0.103549	-0.0583873	-0.00472792	0.0228912	0.0507498	0.0964408	0.00223002	0.00159863	0.122077	0.0260927	-0.0216573	0.0909535	-0.0411228	0.115839	0.00637778	-0.0866272	0.052653	-0.102179	-0.0593268	-0.0535163	-0.0257323	-0.0671332	0.00540412	0.00952712	0.00566598	-0.0624371	-0.0207884	-0.00151929	0.0565946	0.05293	-0.0558861	-0.103698	-0.0377593	0.0357989	-0.0324323	0.0456069	-0.0482771	-0.0558756	0.0758031	-0.030456	0.0425532	-0.163228	-0.0266376	-0.00902585	0.0471517	-0.135055
-0.12	0.0371087	-0.0567898	-0.1164	0.106956	-0.0624294	0.0178193	-0.00907121	0.0399484	0.0862728	0.0163847	0.0194046	0.133175	0.0359536	-0.00305909	0.0994457	-0.0294443	0.101519	-0.000567603	-0.04852	0.0912421	-0.0433827	-0.0836429	-0.0717431	-0.0328396	-0.0864762	0.00983856	-0.0140553	-0.00368431	-0.0722945	-0.0401869	-0.00193362	0.0162556	-0.0148107	-0.0385714	-0.0843998	-0.0450567	0.0114048	-0.00998122	0.0249403	-0.0613548	-0.0586733	0.0677847	0.00218642	0.0136523	-0.14986	-0.0235561	-0.0480905	0.0450775	-0.084293
-0.11	0.0396618	-0.0543062	-0.123608	0.128646	-0.0804621	0.0028792	-0.00815353	0.045732	0.120097	0.0239997	0.0523973	0.148792	0.0127384	0.00460358	0.0561957	-0.0184524	0.0821022	-0.0198415	-0.103716	0.101299	-0.0463354	-0.0831069	-0.0840264	-0.0455141	-0.0740891	0.00332078	-0.0152126	0.00407713	-0.0845195	-0.049129	-0.00515538	0.0283021	-0.0535804	-0.0229645	-0.0695584	-0.0497027	0.00187351	-0.00929835	0.0509365	-0.0452893	-0.0244727	0.0305926	0.00976755	0.00186558	-0.160691	-0.036291	-0.0363961	0.0504689	-0.0562441
-0.1	0.0291149	-0.0547818	-0.068488	0.171663	-0.114619	-0.0209051	-0.040584	0.0348893	0.121377	0.003634	0.064248	0.0962049	0.0343001	-0.0135408	0.0253534	-0.000176876	0.0668856	-0.00847146	-0.0761781	0.14017	-0.0576065	0.000892979	-0.0752301	-0.030605	-0.0648239	-0.00437713	-0.00312089	0.00523057	-0.0903141	-0.0685384	-0.0280169	0.0494855	-0.079665	-0.0200622	-0.0473343	-0.0676255	0.0201326	-0.0290504	0.043932	-0.0358187	-0.0281973	0.0406666	-0.0953942	-0.0242172	-0.161592	-0.0279434	-0.0125495	0.0467047	-0.0172312
-0.09	0.0416184	-0.065503	-0.0892639	0.08866	-0.177135	0.010078	-0.0212093	0.0168298	0.118695	0.00974495	0.0683719	0.086145	0.0276235	-0.0509134	0.0238493	-0.0160811	0.0501178	0.00326363	-0.0403526	0.13648	0.0233491	0.0295391	-0.0531283	-0.0226917	-0.0613333	-0.0200994	0.00951962	0.000742138	-0.0748396	-0.0642438	0.0200632	0.048119	-0.0549288	-0.0120681	-0.0468044	-0.055862	0.0450853	-0.0187401	0.00968632	-0.0304	-0.0208417	0.0669784	-0.0775312	-0.0198413	-0.140439	-0.0166242	-0.00184307	0.0691733	0.0898811
-0.08	0.011722	-0.0755532	-0.138796	0.0703897	-0.250523	-0.00815778	-0.00356116	0.0299366	0.132803	0.0140276	0.0582743	0.0655928	0.00682457	-0.071653	0.0165437	-0.0150879	0.0384106	-0.00935409	-0.0999569	0.113389	0.109233	-0.0126638	-0.0598678	-0.0234033	-0.0654741	-0.00582712	-0.00219499	-0.00610988	-0.0880322	-0.0608213	0.0300501	0.0488727	-0.0945644	-0.0175537	-0.0507494	-0.0484922	0.0360172	-0.0173224	-0.00730434	-0.0385992	-0.0249312	0.0523851	-0.0251366	-0.033828	-0.135331	-0.0205961	-0.0134477	0.0551045	0.100818
-0.07	0.00229265	-0.0635538	-0.140485	0.0321429	-0.286273	-0.0229888	-0.0215097	0.0300131	0.130314	0.00363306	0.0293451	0.0293708	0.0224388	-0.0582345	-0.0144421	0.0140491	0.055318	-0.00844823	-0.108157	0.113504	0.0163953	-0.054043	-0.0661901	-0.0222662	-0.0534782	-0.0213579	0.00126483	0.0127129	-0.0676444	-0.0230377	0.0291555	0.0338659	-0.16348	-0.0206379	-0.0628817	-0.0726111	0.0310545	-0.000673456	-0.00473068	-0.038549	-0.0711316	0.0299159	0.018387	-0.0312683	-0.0922458	-0.0323777	-0.00477346	0.0230064	0.0448519
-0.06	0.000658667	-0.0694749	-0.141047	0.0259621	-0.286065	0.0171338	-0.0420015	0.03953	0.118188	-0.00076981	0.0379612	0.0184143	0.0861233	-0.0176801	-0.0381255	0.00187241	0.0437493	-0.00184092	-0.0570923	0.0950664	0.0324148	-0.00334138	-0.0733828	-0.0235833	-0.0430818	-0.0103734	0.00780438	0.0298753	-0.0430822	-0.0152673	0.0402663	-0.00755903	-0.241814	-0.0247037	-0.0582178	-0.0816309	0.05834	-0.0168816	0.012435	-0.0525438	-0.0917562	0.011233	0.018737	-0.0312148	-0.0531355	-0.0194679	-0.0134734	0.0514199	0.0162954
-0.05	-0.0203686	-0.0628004	-0.155238	-0.00789333	-0.298109	0.0146829	-0.132864	0.0310493	0.142986	-0.0145586	0.0306158	-0.00168586	0.0803076	0.00525082	-0.0708502	0.00672413	0.0327541	0.00840259	-0.0370483	0.0959657	0.122849	0.084183	-0.102922	-0.0123439	-0.0532202	-0.0305526	-0.0046558	0.0225823	-0.0475616	0.00768849	0.0383836	0.00843984	-0.166832	-0.0191645	-0.0675204	-0.077914	0.0463786	-0.0360758	-0.000237757	-0.0661865	-0.0265883	-0.00314995	-0.011851	-0.0357794	-0.0382877	-0.0272251	0.00238417	0.043576	0.0236117
-0.04	-0.0360378	-0.0675938	-0.131092	0.00907379	-0.331434	-0.0204244	-0.145441	0.0193423	0.123134	-0.0160734	0.0255598	-0.0405033	0.0326212	-0.0200215	-0.152688	0.00871575	0.0400917	-0.00410858	-0.058776	0.0904927	0.169628	0.119409	-0.0862179	0.0199746	-0.0482802	-0.0500623	0.0210093	0.0400985	-0.040403	0.0129764	0.0277019	0.0378725	-0.136583	-0.0112283	-0.064489	-0.0500891	0.0363424	-0.0405046	0.00888141	-0.0674081	-0.0415822	-0.00183637	0.0291254	-0.0387605	-0.0506935	-0.0434564	-0.0194347	0.0321069	0.0496764
-0.03	-0.0316029	-0.0642361	-0.125401	0.0132402	-0.237687	0.00551057	-0.0589749	0.0435533	0.100755	-0.0124642	0.0131503	-0.0478152	0.0689611	-0.042263	-0.224766	-0.00735853	0.0398211	-0.0372965	-0.0904274	0.0777617	0.16108	0.126696	-0.100578	0.0014673	-0.0526715	-0.0476021	-0.0132095	0.0632095	-0.0277411	-0.00227734	0.0481925	0.0174786	-0.0852405	-0.0101167	-0.0778883	-0.080753	0.0372284	-0.014979	-0.0337233	-0.0749209	-0.0854124	0.00352852	0.0896122	-0.0370799	-0.0913029	-0.0610038	-0.0285231	0.0746776	0.0687387
-0.02	-0.0489306	-0.0520236	-0.0871173	-0.00461199	-0.163022	0.00204037	0.0213953	0.0623843	0.115754	-0.0244964	0.0150629	-0.015653	0.0763828	-0.0296604	-0.22755	-0.0179488	-0.0141064	-0.0562515	-0.0242918	0.0842774	0.122707	0.109823	-0.0640388	-0.0029773	-0.0741098	-0.0418365	0.0667141	0.0648369	-0.00113881	0.00447567	0.0433815	-0.0232401	-0.0970366	-0.0308314	-0.0735673	-0.077076	0.0290039	-0.011351	-0.00468564	-0.0629827	-0.0726918	-0.00912016	0.114724	-0.0215581	-0.0814158	-0.0376181	-0.0703009	0.0603259	0.0191941
-0.01	-0.0492515	-0.0729336	-0.0439447	-0.0094366	-0.119588	-0.0547724	0.0716033	0.0383646	0.101273	-0.0174621	-0.0139196	0.0128166	0.0687977	-0.0117905	-0.174102	-0.0244259	-0.00905362	-0.0389478	0.0257959	0.0781736	0.0307637	0.102748	-0.0760799	-0.011446	-0.0705357	-0.0783572	0.132403	0.0362536	-0.000341752	-0.00449177	0.0113115	-0.0490337	-0.103536	-0.0294716	-0.0676372	-0.0645402	0.0286757	-0.0390698	0.0160181	-0.0688629	0.0244912	-0.0191559	0.141824	-0.0283027	-0.0680912	-0.0293317	-0.101484	0.0227121	-0.024176
0	-0.0602321	-0.077103	0.0824563	0.0309278	-0.101966	-0.0679448	0.104457	0.0287082	0.0842275	-0.00194812	-0.0223616	-0.0131559	0.0808673	0.00476936	-0.196785	-0.0118168	-0.00977202	-0.0272857	0.0140592	0.0868555	0.000613945	0.043667	-0.0422512	-0.0017449	-0.0790624	-0.0782673	0.0700686	0.0368348	0.0389476	0.00792439	0.0268775	-0.11015	-0.0551921	-0.0198331	-0.0712554	-0.0638056	0.0223019	-0.0367743	0.0366892	-0.0700108	0.02977	-0.0243732	0.124517	-0.029706	-0.0817463	-0.105213	-0.0977511	0.0237347	-0.0396763
0.01	-0.0772086	-0.0770876	0.189197	-0.0288706	-0.0130974	-0.064061	0.131554	0.0199725	0.102871	-0.0135338	-0.0264187	-0.0473207	0.0805727	0.0214803	-0.185759	-0.0152336	-0.00354734	-0.0517111	0.00308863	0.072596	0.0345608	0.00542875	-0.0501852	-0.0181492	-0.0848594	-0.0730081	-0.00877615	0.0279947	0.0244128	0.0156561	0.0427492	-0.110437	-0.00277921	-0.0306728	-0.045415	-0.0604531	0.0144315	-0.0446656	0.0410756	-0.0695106	0.00710266	-0.00258601	0.0615342	-0.0457372	-0.140465	-0.0718986	-0.110138	0.0475832	0.000275105
0.02	-0.0735021	-0.0711319	0.218312	0.0460373	-0.0456107	-0.063755	0.129109	0.0333792	0.0916521	-0.0137301	-0.0231255	-0.0494028	0.086085	-0.00563447	-0.202303	-0.0230233	-0.00771465	-0.0387318	0.0182324	0.0481281	0.000561021	-0.0238128	-0.0543012	-0.0218001	-0.089066	-0.0896313	0.00911853	0.0016048	0.0388467	-0.00881631	0.0167316	-0.0651117	-0.0227225	-0.0251397	-0.0562996	-0.0400045	0.0221972	-0.0392253	0.0419585	-0.0785745	0.0156264	0.0118929	0.0489687	-0.0401903	-0.0952622	-0.140968	-0.111868	0.0453182	0.0360938
0.03	-0.072747	-0.0527361	0.215375	0.0775346	-0.129607	-0.0408646	0.122669	0.0307535	0.080653	-0.0039595	-0.0226807	0.0321701	0.081574	-0.0092537	-0.110289	-0.0151624	-0.0122604	-0.0129739	0.0463536	0.0577553	-0.0129582	-0.0779901	-0.034078	-0.00325929	-0.0815244	-0.103104	-6.9958e-05	-0.00201606	0.0495113	-0.0160611	0.00767157	-0.0733986	-0.10123	-0.0255493	-0.0547442	-0.0423169	0.0136375	-0.0315574	0.0405049	-0.0647343	0.0430205	0.0331748	0.0405812	-0.0700506	-0.0848247	-0.143309	-0.120338	0.0331507	0.0684422
0.04	-0.0654009	-0.0288075	0.240197	0.102927	0.000360621	-0.0368339	0.119667	0.0351684	0.0937104	0.000246287	-0.0123403	0.0891182	0.0744581	-0.0323479	-0.019992	-0.0473469	-0.0216317	-0.0141594	0.0863826	0.0360932	0.0350591	-0.0330219	-0.0241421	-0.000960217	-0.067045	-0.0790593	-0.0358749	-0.0140398	0.0724353	-0.018943	0.0123599	-0.0992457	-0.0802951	-0.0487059	-0.0500786	-0.0336468	0.0120026	-0.0404409	0.0454055	-0.0716524	0.000955976	0.0276354	0.0397687	-0.00674854	-0.0580338	-0.142182	-0.0892561	0.00653403	0.0874599
0.05	-0.0354691	-0.0213774	0.250387	0.10957	0.0889957	-0.0437115	0.114257	0.0364257	0.098834	-0.00586021	-0.0349213	0.138435	0.0582946	-0.0275681	0.00670732	-0.0414356	-0.0150847	-0.0170999	0.0582646	0.0330961	0.0767055	0.0171309	-0.0152302	-0.0207383	-0.0758884	-0.0628666	0.0103503	0.0111457	0.0520491	-0.0129664	0.0112584	-0.114245	-0.0627865	-0.0508967	-0.0532653	-0.024871	0.020323	-0.0414634	0.041786	-0.032504	-0.0212333	0.0139063	0.00184169	-0.0191906	-0.0327633	-0.140032	-0.107705	0.0127464	0.0657902
0.06	-0.00355664	-0.00913216	0.258791	0.0898543	0.0965474	-0.055534	0.110692	0.0295646	0.0815339	-0.0191539	-0.0259146	0.118219	0.0378198	-0.0308267	0.0154595	-0.0441275	-0.0379382	-0.00425816	0.057045	0.0532421	0.10754	0.014258	-0.0188272	0.00782442	-0.0772749	-0.0521279	0.0213637	-0.00615892	0.053395	0.00125447	0.0301859	-0.172189	-0.0327132	-0.0518802	-0.0505187	-0.0267853	0.0377861	-0.0207553	0.0472549	-0.0356926	0.0467941	0.0112315	-0.0439917	-0.00693878	-0.0420564	-0.0656673	-0.130625	0.0322259	0.0223928
0.07	0.0110315	-0.00344803	0.262114	0.0890313	0.0996104	-0.082786	0.114723	0.0340371	0.0841479	-0.0167718	-0.041942	0.0941929	0.0214111	-0.0311198	0.0278133	-0.0377099	-0.0198256	0.0192897	0.0725971	0.0356476	0.105958	-0.025414	-0.0347979	-0.0300901	-0.0940376	-0.0613451	0.042161	-0.0408023	0.0306076	-0.0137824	0.0299163	-0.159411	0.028171	-0.0654682	-0.0431106	-0.0226662	0.0465131	0.00761856	0.0697401	-0.0347683	0.077255	0.00240909	-0.0530923	-0.00743127	0.0465544	-0.00604883	-0.124763	0.0287889	0.000158535
0.08	0.0346359	0.013072	0.236208	0.0792918	0.0657587	-0.0901141	0.0717582	0.0177891	0.0736989	0.0105897	-0.0398549	0.0831402	0.0426065	0.0048901	0.000478798	-0.0118082	-0.0140637	0.00976355	0.0521498	0.0139308	0.0962927	-0.038331	-0.0246575	-0.0180966	-0.0752699	-0.0621887	0.0194871	-0.0169941	0.00586583	0.0059471	0.0205369	-0.0916786	0.064304	-0.0673386	-0.0313748	-0.0330224	0.0327402	0.005765	0.0865033	-0.0459046	0.100872	-0.00613714	-0.0746321	-0.00426869	0.110135	0.00184904	-0.126831	0.00551397	0.017474
0.09	0.0316459	0.0173654	0.217711	0.0538126	0.111667	-0.081458	0.0647645	0.017387	0.0683984	0.00383555	-0.0549685	0.0862124	0.0460774	0.0249892	-0.0859963	-0.00923193	-0.0255048	-0.00537879	0.0966208	0.0167387	0.0868145	-0.0791083	-0.00865988	-0.0186125	-0.0604716	-0.0114527	-0.0709699	-0.00454874	-0.0228598	0.00816159	0.004532	-0.0520975	0.0764331	-0.0163134	-0.0522567	-0.0382068	0.0306497	0.031453	0.10422	-0.0424143	0.139109	-0.018666	-0.0205719	0.00921881	0.181107	0.0415463	-0.139296	0.0104245	-0.000619911
0.1	0.0394418	0.0429675	0.193686	0.0639392	0.0846362	-0.119593	0.0812474	0.00763654	0.0738947	-0.014028	-0.0386932	0.0437247	0.0540221	0.00609565	-0.0307777	-0.00720373	-0.0139157	-0.0173913	0.0942873	0.0443567	0.00130219	-0.0757369	0.00886466	-0.0410301	-0.068976	0.00603164	-0.0551594	-0.00444268	-0.0662753	-0.0235213	0.00857896	-0.0673474	0.0925131	-0.0163832	-0.0134349	-0.0477587	0.0222701	0.0238006	0.0675954	0.000505884	0.170763	-0.00472087	-0.021848	-0.0206263	0.210064	0.067116	-0.118801	0.00977055	-0.0517589
0.11	0.0194348	0.0327485	0.17469	0.120935	0.0692787	-0.139902	0.0462404	0.00775304	0.0538032	-0.0347543	-0.0338169	0.0456971	0.0476335	0.0167784	-0.0186534	-0.00546837	-0.00875995	-0.00338462	0.0897911	0.0242887	-0.0300552	-0.102994	0.00901121	-0.0540098	-0.0732057	0.00576382	-0.0178364	-0.0179892	-0.0739279	-0.0151686	0.0324221	-0.0297486	0.128696	-0.0349714	-0.0187261	-0.0647159	0.0147589	0.0375306	0.0450159	-0.0129521	0.169076	-0.0266229	-0.0575734	0.0266533	0.199281	0.0908735	-0.137329	0.0102534	-0.0371378
0.12	0.085412	0.044562	0.166973	0.0863231	0.0759099	-0.116086	0.0246527	0.0199404	0.0300777	0.0129656	0.00275421	0.0269927	0.031162	-0.00875193	0.00320951	0.00735087	0.0108108	-0.00224064	0.0868821	0.0243173	-0.0245669	-0.0857102	0.00563589	-0.0704605	-0.0655518	0.00147438	-0.0822186	0.0251943	-0.0908571	-0.0109093	0.0110445	0.0219727	0.119296	-0.0414199	-0.0426075	-0.0713525	-0.00235912	0.0323294	-0.0019365	-0.034228	0.162708	-0.0196098	-0.0114105	0.0459673	0.193003	0.0897705	-0.183107	0.016083	-0.0177794
0.13	0.060537	0.0889646	0.176026	0.060523	0.0218687	-0.0708598	-0.0175457	0.00713115	0.0444355	0.0324631	0.00165934	-0.00746109	0.0476101	0.00515797	-0.00218773	0.0112962	0.00728905	-0.0325667	0.0713191	0.0416112	-0.0234635	-0.0976274	0.0330027	-0.082883	-0.0611529	0.0257608	-0.123681	0.00472933	-0.0999557	-0.0075229	0.0121248	-0.00274538	0.0914317	-0.0421881	-0.0537391	-0.0539812	0.000963569	0.0207494	0.024422	-0.0193694	0.17923	-0.00710269	-0.0244812	0.0396642	0.181912	0.0778076	-0.204074	0.0170313	0.0168255
0.14	0.0342463	0.0690348	0.157522	0.0342745	-0.00705031	-0.0363848	0.0109382	0.0148532	0.0274929	0.0326032	-0.0251399	0.0161522	0.0606887	-0.00255214	0.0417263	0.00971353	-0.0112726	-0.0231058	0.0739318	0.0331766	-0.068409	-0.0728296	0.0300044	-0.0849476	-0.0721414	0.0323239	-0.0981824	0.0481802	-0.0785861	-0.00311051	0.0400579	-0.0199399	0.0390013	-0.0600043	-0.0655155	-0.0582898	0.00293541	0.0154739	0.0141757	0.00197934	0.138872	-0.0421059	-0.00565271	0.0369794	0.184042	0.0711527	-0.168568	0.0141428	0.0370675
0.15	0.00111127	0.0847919	0.122356	-0.027886	0.00141137	-0.080824	0.00450555	-0.00743676	0.00942348	0.03397	0.0115948	0.0318402	0.0627698	-0.0161505	0.0848793	0.024224	-0.0251292	-0.0222664	0.12405	0.016266	-0.122984	-0.0356553	0.0112223	-0.106588	-0.0745563	0.0213047	-0.0561375	0.0541296	-0.107583	-0.00703882	0.0461692	-0.0671329	0.0361231	-0.0701079	-0.0700884	-0.0615799	0.00101371	0.0174829	0.01792	-0.0246329	0.124246	-0.0373189	0.0610993	0.0101151	0.144355	0.0504696	-0.116338	0.00491189	0.0229938
0.16	0.00686041	0.0473348	0.0933035	0.0247471	-0.00323283	-0.10236	0.0344643	-0.0315184	0.0123649	0.00304443	0.0217835	0.0392331	0.0651421	-0.0207559	0.0963139	0.0440093	-0.0437333	-0.0313602	0.115953	0.0216533	-0.12251	0.0248682	0.0205071	-0.103941	-0.0717942	0.0177682	-0.0265968	0.0226334	-0.117449	-0.00720444	0.0341442	-0.101143	0.0426487	-0.0526667	-0.0663028	-0.0671176	-0.0152757	0.0106225	0.0025307	-0.0125769	0.143057	-0.0414224	0.0539888	0.00393341	0.106479	0.0590663	-0.0727346	-0.0653176	-0.0144351
0.17	0.0203743	0.0327258	0.0923481	-0.00860239	0.0746004	-0.0688529	0.0310952	0.00318835	-0.00691742	-0.0147707	-0.00367818	0.0114455	0.0584021	-0.0182477	0.107155	0.0405449	-0.0501028	-0.0199358	0.116068	0.0101606	-0.094408	0.0244817	0.00239696	-0.1045	-0.053673	0.0457567	-0.0674544	0.00630612	-0.152061	-0.0146455	0.0331197	-0.092504	0.0102874	-0.0464131	-0.0639614	-0.0892101	-0.00437265	-0.00631205	0.0285061	-0.00636741	0.101975	-0.0276457	0.0875024	0.0321492	0.106073	0.0524722	-0.091003	-0.0956381	-0.0644671
0.18	-0.0305929	0.0410039	0.0617991	0.0602613	0.0744239	-0.0945855	0.042095	0.027014	-0.0053389	-0.0181817	-0.0102692	-0.010066	0.0903094	0.0173439	0.0919933	0.030143	-0.0377997	-0.0359577	0.0871814	-0.0154396	-0.0654321	0.0306875	0.0217095	-0.121132	-0.0549887	0.0410901	-0.0110535	0.0119318	-0.183911	-0.0236018	0.0436148	-0.0643237	0.0359281	-0.0571993	-0.0655779	-0.090201	0.00620961	-0.000714855	-0.0108886	-0.00483354	0.0730387	0.0168476	0.144442	0.0283155	0.0865704	0.0507667	-0.0901857	-0.0994712	-0.0718823
0.19	0.00533813	0.0602257	0.0306468	0.0620378	0.0384576	-0.0783736	0.0357411	0.0376287	-0.00533865	-0.00855098	0.0163128	0.0219846	0.0667093	0.0172724	0.040863	0.0241959	-0.0460285	-0.028121	0.0938698	-0.02622	0.0291584	0.0963267	0.0257495	-0.11785	-0.0610791	0.0413296	-0.010178	0.0188238	-0.233804	-0.0507184	0.0608434	-0.0804817	0.048381	-0.0552379	-0.0841533	-0.0760016	-0.0449249	0.00829987	-0.0780579	-0.00103859	0.0714212	0.00260342	0.112957	0.0422881	0.0945296	0.0809018	-0.0694169	-0.106524	-0.0597028
0.2	0.0118794	0.0594041	0.00173925	0.073601	0.0537556	-0.0918984	0.0165613	0.0515424	-0.0242496	-0.0153096	-0.00269855	0.0311028	0.0593608	0.0149235	0.0256266	0.029815	-0.0424034	-0.014704	0.109798	-0.00745142	0.0531386	0.105484	0.0113325	-0.0851042	-0.0446601	0.0242955	-0.000674992	-0.00435817	-0.262535	-0.0488155	0.0654841	-0.117911	0.00832336	-0.0586209	-0.0397896	-0.0860595	-0.0481007	-0.00249227	-0.118861	0.0186166	0.0537643	0.0207398	0.123294	0.0354557	0.1047	0.072849	-0.0671876	-0.0926658	-0.0437449
0.21	-0.00164374	0.0356313	-0.0117867	0.175218	0.0398427	-0.054527	0.00707647	0.0521016	-0.0400405	0.00706707	0.0193908	0.0397142	0.0570212	0.0159701	0.0577953	0.0294869	-0.0289837	-0.0110298	0.0723043	-0.0139236	0.0425653	0.0987646	0.0280807	-0.054543	-0.0292066	0.0297235	0.0736675	-0.00850174	-0.319852	-0.0186765	0.0238775	-0.143048	-0.0187678	-0.0600113	-0.0182602	-0.0847593	-0.0805296	-0.0217902	-0.0884337	-0.00235374	0.0631863	0.0126582	0.10408	0.0179225	0.0628578	0.0700153	-0.0376167	-0.0941672	-0.00816306
0.22	0.0179278	0.035824	-0.00160482	0.181811	0.0294867	0.00653716	0.0181384	0.0530476	-0.0268781	0.011965	0.0411818	-0.0024709	0.0453062	-0.0142885	0.0874955	0.0210335	-0.0649439	-0.0199057	0.047275	-0.00404305	0.0255766	0.0868526	0.0363429	-0.0294584	-0.039114	0.0305476	0.0636466	0.00480484	-0.253456	-0.0151597	-0.0054508	-0.155069	-0.00996013	-0.0165719	0.00831083	-0.0806152	-0.103202	0.0143693	-0.0826491	-0.0106324	0.0596937	0.0104496	0.0893242	0.00916934	0.0666081	0.0640178	-0.00297194	-0.125001	-0.00612499
0.23	0.0195241	0.0261284	0.0026592	0.0346611	0.0419861	0.0351047	0.0326265	0.0624132	-0.0224803	0.00349168	0.0298896	-0.0377078	0.0396293	-0.0288708	0.108408	0.00482408	-0.0865197	-0.0349192	0.0325009	-0.0140524	0.0117257	0.083469	0.0314966	-0.0257283	-0.0446604	0.0307363	-0.00444849	-0.000280643	-0.227314	-0.0139285	-0.00971704	-0.133805	-0.0446782	0.0050784	-0.0067444	-0.0624294	-0.114226	0.0162789	-0.0212722	0.00299661	0.021393	0.00838951	0.127433	0.0405536	0.0230211	0.0691632	0.00136015	-0.125223	-0.0121058
0.24	0.0391731	0.00968361	-0.031214	0.0837472	0.0425937	0.0163437	0.00806785	0.0747804	-0.0261652	0.0177639	0.0123048	-0.0826724	0.0562612	-0.0280105	0.11093	-0.00805931	-0.0920986	-0.0264093	0.0344712	0.00314014	-0.0550027	0.0892891	0.032542	-0.0655777	-0.0276527	0.0365988	-0.0238495	-0.0290663	-0.253716	-0.0286947	-0.00761036	-0.0887634	-0.0359775	0.0298124	-0.00423716	-0.053838	-0.115171	-0.0138225	0.0135775	0.00290284	-0.0038909	0.0162807	0.0302217	0.00611758	-0.00486631	0.0627911	0.0315396	-0.12102	-0.0514679
0.25	0.0445339	-0.00286082	-0.0559951	0.060097	0.0812947	-0.00726213	0.0210756	0.0916764	-0.0439569	0.0203317	0.0301299	-0.0731485	0.0761428	-0.0568045	0.112985	-0.0206155	-0.0767894	-0.040382	0.0274344	0.00666254	-0.0711537	0.0451807	0.0316764	-0.0367379	-0.0287123	0.0474047	-0.0513032	-0.0225727	-0.225558	-0.017243	-0.0152225	-0.109572	-0.0462849	0.0254632	-0.0249481	-0.0676846	-0.0845322	0.0025959	-0.0199534	0.00173733	-0.00810169	0.016928	0.086711	0.0192782	-0.0103996	0.0708717	0.0552591	-0.0772624	-0.0851173
0.26	0.00637785	-0.0217979	-0.0709558	0.0200452	0.054426	0.0307974	0.038407	0.0732382	-0.0296387	0.0309617	0.00184641	-0.0679703	0.0586762	-0.0563629	0.118161	0.00249111	-0.0760342	-0.0296652	0.015938	-0.000914664	-0.106708	-0.0137418	0.0209959	-0.011692	-0.0274696	0.0270502	-0.0778584	0.00743401	-0.137789	-0.0397399	-0.00828458	-0.186473	-0.103054	0.047858	-0.0543801	-0.0635816	-0.0931252	-0.00844234	-0.0550489	-0.00688913	0.000612558	0.0318235	0.102424	0.0257391	0.0153757	0.0475397	0.0688587	-0.0481448	0.00207252
0.27	0.0237614	-0.0349037	-0.0813656	0.151561	0.0930597	0.0135378	0.0350867	0.0270901	-0.00190499	0.0227919	0.0191493	-0.0898582	0.0262982	-0.0922664	0.10311	-0.0215907	-0.0539469	-0.00823121	0.0323246	0.0414541	-0.069876	-0.0775133	0.0114529	-0.027932	-0.00753988	0.0356234	-0.0958509	-0.0181519	-0.145389	-0.0115996	-0.0134712	-0.102232	-0.0343309	0.0513839	-0.0295884	-0.0654325	-0.0652181	-0.0108692	-0.0533703	-0.0206048	-0.00590741	0.0431767	0.119946	0.00173991	0.0516867	0.0542831	0.0413834	-0.0122824	0.042699
0.28	0.0220263	-0.0436368	-0.108465	0.200874	0.126973	-0.0218598	0.0310518	0.0513917	-0.00508449	0.027227	-0.000164621	-0.120461	0.0209291	-0.108246	0.1038	-0.0329412	-0.054428	-0.0124438	-0.00125259	0.0549453	-0.0366548	-0.0567625	0.0278756	-0.0891708	-0.00772021	0.0292289	-0.0706013	-0.019648	-0.178796	-0.00399089	0.00264497	-0.0304718	0.028674	0.0131475	-0.0753652	-0.0647112	-0.0423697	-0.0115087	-0.0989089	0.0147644	0.00243813	0.0123993	0.129137	0.00247655	0.0118596	0.0553951	0.0380929	-0.0116995	0.0470499
0.29	-0.00360032	-0.0461162	-0.0862754	0.177369	0.0582606	-0.0629269	0.0359626	0.0647075	-0.0139372	0.0220095	-0.0156803	-0.164539	0.0138085	-0.114928	0.0696086	-0.0137061	-0.0843287	-0.0068584	0.0240321	0.049147	-0.053339	-0.0318769	0.0168601	-0.0832313	-0.0367907	0.0289026	-0.0917246	-0.0105624	-0.173152	-0.0190722	0.0164068	0.0072656	0.0631756	0.019128	-0.0541228	-0.0718232	-0.0770983	-0.0340792	-0.0596305	0.0262888	0.000241185	0.0303278	0.0999569	0.0110444	-0.0190111	0.03274	0.0422483	-0.0170473	0.0281649
0.3	0.027248	-0.0429529	-0.0563606	0.136581	0.0195983	-0.0431522	-0.00295137	0.0146063	-0.0234503	0.00838322	-0.0303657	-0.133444	-0.0345936	-0.151296	0.0181175	-0.0274038	-0.0784243	-0.0133154	0.009496	0.0587578	-0.029689	-0.0514094	0.0126911	-0.0740224	-0.0224174	0.051777	-0.0268257	-0.0116148	-0.138648	-0.0623202	0.00896397	-0.0439563	0.0613339	0.0227634	-0.0273234	-0.0998495	-0.0602744	-0.060287	-0.0309037	0.0165387	-0.0468889	0.0317147	0.108209	-0.00728414	-0.0121295	0.00462894	0.0304956	0.0168379	0.00659056
0.31	0.0374577	-0.0737529	-0.0352063	0.14385	0.0258721	-0.0710119	-0.0291573	-0.0138697	-0.00756895	-0.00305356	-0.0578045	-0.0976297	-0.0449529	-0.123432	-0.017024	-0.00629469	-0.067515	-0.0195607	0.00834453	0.076795	-0.051042	-0.0586788	0.0101881	-0.0834474	-0.0057872	0.0525227	-0.005742	-0.00364663	-0.108644	-0.0758125	0.00966077	-0.025886	0.058333	0.0463178	-0.0556378	-0.135268	-0.0387804	-0.080072	-0.00067493	0.00814901	-0.0525964	0.0298514	0.154214	-0.00797999	-0.0397671	0.0383823	0.0251111	0.0709909	0.0403561
0.32	0.032111	-0.075757	-0.0203933	0.14606	0.0224597	-0.083367	-0.00884907	-0.0181745	0.0013284	-0.000720063	-0.0590045	-0.117605	-0.028896	-0.121714	-0.0326392	-0.0225263	-0.0794566	-0.00384907	0.0200233	0.0666291	-0.093866	-0.0471686	-0.00282699	-0.122208	-0.00516401	0.039791	-0.0141298	0.00715538	-0.0513939	-0.0809326	0.00509315	0.00469011	0.0200923	0.0460593	-0.0495438	-0.155647	-0.0643383	-0.0902761	-0.0283575	0.0232383	-0.044012	0.0280165	0.128032	-0.028674	-0.0981205	0.0264682	0.0198624	0.0787018	0.083047
0.33	0.0275992	-0.06903	-0.0297297	0.12162	-0.0281507	-0.0231183	0.00964208	-0.0228657	-0.0214674	-0.0245396	-0.100482	-0.15341	-0.0155344	-0.158391	-0.0478713	-0.0509895	-0.108019	-0.0058153	0.0101813	0.031462	-0.147227	-0.0278324	0.00342742	-0.143651	-0.000240976	0.0428625	0.0302728	0.0132069	-0.0417715	-0.0722867	0.00436486	-0.0305759	0.0410763	0.0499848	-0.0428849	-0.156931	-0.0191452	-0.0910379	-0.0374022	0.0350301	-0.049872	0.0140719	0.0572572	-0.0411563	-0.0682635	0.0275439	0.0395321	0.102416	0.0728873
0.34	0.0286901	-0.0822213	-0.0228874	0.0323087	-0.0100446	-0.00148351	0.0227928	-0.0391746	-0.010507	0.000634698	-0.171411	-0.0622019	-0.0291393	-0.181162	-0.0446733	-0.0219263	-0.115267	-0.0103251	-0.000117521	0.0310535	-0.0942235	-0.0765752	-0.00764567	-0.197683	0.00895976	0.0624963	-0.00439321	0.00418992	0.0529128	-0.12253	-0.00353241	-0.00365689	0.0532108	0.0565583	-0.0704139	-0.173489	0.00115493	-0.0834598	-0.086698	0.0217292	-0.0609955	0.010937	0.0429583	-0.0337627	-0.0382977	-0.0101958	0.0538632	0.108964	0.0417679
0.35	0.00663055	-0.0911785	-0.0523266	0.0154296	0.00150979	0.0486597	-0.00484793	-0.0324007	-0.0109861	0.0240136	-0.193493	-0.00211676	-0.0347703	-0.117839	-0.0775118	-0.00915092	-0.11182	-0.0172837	-0.000851804	0.032539	-0.0294424	-0.0936314	-0.00654163	-0.188324	0.0208224	0.0732213	-0.050166	0.0232197	0.0460732	-0.183828	-0.017026	0.0107083	0.0723394	0.0525861	-0.0620089	-0.157005	0.00726818	-0.0985891	-0.14416	0.0166301	-0.0324128	0.00496462	0.0818959	-0.049107	-0.0542141	3.12581e-05	0.0499962	0.0814212	0.0242649
0.36	0.0198995	-0.105644	-0.0538431	-0.0821394	0.0654012	0.0629999	-0.0153436	-0.00468827	-0.00631278	-0.00480192	-0.258886	0.0353891	-0.044307	-0.094625	-0.0931383	-0.021121	-0.116664	-0.00555361	0.0150898	-0.00115755	-0.0143801	0.00400485	-0.0164602	-0.181177	0.0323809	0.0989899	-0.0533415	0.0357267	0.059568	-0.208718	-0.0302111	0.0649903	0.0999264	0.0698964	-0.0184584	-0.153809	0.0408733	-0.0945205	-0.0898248	0.0149315	-0.0299492	-0.00530919	0.0457686	-0.0203566	-0.0421485	0.000976968	0.0238551	0.0809356	0.0248598
0.37	0.0536216	-0.106342	-0.111773	-0.132787	0.111961	0.0591909	-0.018809	-0.0327276	0.0233082	-0.0213327	-0.290172	-0.00622025	-0.051192	-0.0979451	-0.105648	-0.0304303	-0.129574	-0.00231032	0.012994	-0.0360508	0.101913	0.0740372	-0.0171134	-0.0879193	0.0294549	0.0641755	0.0477423	0.0497626	0.123926	-0.211903	-0.0219493	0.0909951	0.0882654	0.0709268	-0.0120436	-0.184523	0.0541027	-0.0746618	-0.0639848	0.0338132	-0.0574797	0.00817312	0.00886099	-0.038149	-0.0889835	-0.0110415	0.0245718	0.0750438	0.0387143
0.38	0.04412	-0.106368	-0.161011	-0.132603	0.148857	0.0801908	-0.0225498	-0.0334435	0.0196668	-0.00372274	-0.202244	-0.0215711	-0.0483627	-0.0911576	-0.077569	-0.0508843	-0.103312	-0.0027052	-0.0108408	-0.0655277	0.166587	0.0902999	-0.0123355	-0.0898092	0.0120504	0.034053	0.0418013	0.0615997	0.0658009	-0.188588	-0.00910902	0.0820766	0.105746	0.0610633	-0.00361028	-0.0878125	0.0578145	-0.0563826	-0.0397459	0.0111855	-0.0566247	0.0213185	-0.00256259	-0.0327993	-0.096597	-0.00939344	0.0201414	0.088787	0.0430212
0.39	0.018208	-0.105968	-0.222273	-0.122093	0.180393	0.0561124	-0.0407391	-0.0402014	0.0192537	0.0128306	-0.165182	-0.0531876	-0.0594505	0.0110888	-0.105908	-0.042493	-0.0583274	-0.00819663	0.00821078	-0.0777164	0.112433	0.0875674	-0.0185541	-0.119606	-0.00319641	0.0476876	0.0284815	0.0505121	0.0624374	-0.201673	0.00243454	0.0552127	0.132645	0.0752036	0.00775855	-0.0102533	0.0177375	-0.066525	-0.0413664	0.0169697	-0.045421	0.0152369	0.0116668	-0.00486437	-0.0397927	-0.00643781	0.017751	0.0709838	-0.0220022
0.4	-0.00947136	-0.0905616	-0.213754	-0.168145	0.199964	0.00625414	-0.0505004	-0.0537864	0.0257322	0.00287904	-0.116714	-0.0292388	-0.0766513	0.0515403	-0.0862803	-0.0679434	-0.040393	-0.000549934	0.0105876	-0.111616	0.0646276	0.0436078	-0.00146619	-0.10982	-0.0162131	0.0602957	0.0480929	0.053254	0.128174	-0.173775	0.0134859	0.049008	0.111624	0.0816644	-0.023101	0.00943613	0.0181522	-0.069131	-0.0739455	0.0193506	-0.0715773	0.0236107	0.00784342	-0.0239644	-0.0115946	-0.00865552	-0.00184039	0.0622172	-0.0184066
0.41	0.00660619	-0.0956017	-0.173517	-0.0783119	0.153785	0.00339156	-0.0789325	-0.0121755	0.0506025	-0.0063511	-0.105039	0.0028341	-0.0480082	-0.0173462	-0.0725915	-0.0723918	0.00181702	-0.000939645	-0.0123269	-0.11416	0.0660504	0.0187268	-0.00131943	-0.0193059	-0.0381633	0.0376326	-0.00444583	0.0566581	0.204341	-0.113377	0.0282981	0.00464441	0.0953337	0.069947	-0.0159286	-0.00510981	0.00225958	-0.069014	-0.102744	-0.000444924	-0.0277881	0.036885	-0.054857	-0.0299152	-0.0491297	-0.0248005	-0.018163	0.0671526	-0.0371001
0.42	-0.000146154	-0.0742538	-0.188853	0.0294133	0.137861	-0.00312549	-0.0757066	0.00466068	0.0326674	0.00676954	-0.0974772	0.0490857	-0.0437862	-0.0796359	-0.0390617	-0.0656736	0.0420721	-0.0205227	0.00472949	-0.101535	0.0693936	-0.0264293	-0.0182287	-0.0449642	-0.0379122	0.00483516	0.0561314	0.0627226	0.299801	-0.083889	0.0428301	-0.0457249	0.0885691	0.0833647	0.00839977	0.00384929	-0.00127879	-0.0568577	-0.0793561	0.00734862	-0.00271441	0.0356192	-0.0665266	-0.0253859	-0.0565752	-0.0528702	-0.0185599	0.035009	-0.0587949
0.43	-0.0453323	-0.074948	-0.128721	0.0982452	0.104013	0.0154211	-0.0491332	-0.0196158	0.0164541	0.00344701	-0.0796589	0.0673005	-0.072869	-0.156684	-0.0233013	-0.0430701	0.04779	-0.0247263	0.00957831	-0.132409	0.0599959	-0.076888	-0.0134479	-0.047136	-0.0334415	0.0232486	0.114111	0.0521734	0.347547	-0.159755	0.0581714	-0.0599903	0.0865232	0.0576028	-0.0206892	-0.0396541	-0.0359707	-0.0445452	-0.0334812	0.00835227	-0.0413812	0.025282	-0.0739648	-0.0684939	-0.0396059	-0.059403	-0.0223489	0.0301347	-0.0659232
0.44	-0.0656212	-0.0545906	-0.0905477	0.0887286	0.0605395	-0.0363665	-0.0523757	-0.0251536	0.0183753	0.00706825	-0.0413834	0.123258	-0.0477722	-0.189985	-0.0354344	-0.0442685	0.0628704	-0.0147693	0.00606671	-0.134273	0.0652047	-0.072606	-0.0150143	0.0404813	-0.043064	0.0249173	0.0442355	0.048554	0.31249	-0.216339	0.0491448	0.00497622	0.0709998	0.0590873	-0.0385049	-0.0441421	-0.0400105	-0.0446751	-0.0636108	0.0104778	-0.0652948	0.0234821	-0.0423373	-0.081338	-0.0447737	-0.0567212	-0.00470766	0.043845	-0.0366963
0.45	-0.0223552	-0.0527782	-0.124613	0.0717904	-0.000206941	-0.0393979	-0.0828631	-0.00456584	0.00749646	0.00286932	0.0351233	0.123259	-0.0361821	-0.069081	-0.0466777	-0.0508049	0.0569411	-0.00914848	0.0220509	-0.127067	0.0898602	-0.109561	-0.0159774	0.0528617	0.017343	0.0333699	-0.058675	0.0552133	0.299729	-0.22283	0.0181497	0.0295533	0.057886	0.0549317	-0.0529508	-0.0108349	-0.0153057	-0.0388338	-0.0913717	-0.00338784	-0.0605853	0.00711182	-0.035796	-0.0635116	-0.151579	-0.101468	-0.0198301	0.0368807	-0.0279455
0.46	0.0212658	-0.0374927	-0.0745658	0.0254568	-0.0163934	0.0269869	-0.0919574	0.0222909	0.0154758	-0.00550317	0.0641243	0.112431	-0.0164201	-0.125267	-0.0447455	-0.0259759	0.0493031	-0.0121272	0.011491	-0.122969	0.0284157	-0.115636	0.00428216	0.0773962	0.0391238	0.040166	-0.0806298	0.0277622	0.229269	-0.202168	0.0221986	0.055098	0.0625452	0.0244875	-0.0656944	-0.000890948	-0.00612224	-0.0629101	-0.00515552	-0.00366838	-0.0425459	0.0319262	-0.0769504	-0.0198502	-0.0578815	-0.105378	-0.0391582	0.0333696	-0.11812
0.47	0.0114746	-0.0223956	-0.0621953	0.0232282	0.0474224	0.0551181	-0.0984378	0.0266578	0.0359298	0.0239547	0.0112002	0.112858	-0.0447559	-0.1719	-0.0380619	-0.0320541	0.0360931	-0.0149287	-0.00399211	-0.165066	-0.0105093	-0.0409939	0.0091796	0.0507813	0.0271723	0.0543498	-0.129678	0.033737	0.214055	-0.113099	0.027853	0.0952037	0.0621317	0.0221971	-0.0282574	0.0559448	-0.0594809	-0.0499401	0.0585223	-0.0119164	-0.0319825	0.02455	-0.0549707	0.00302438	0.00197174	-0.056567	-0.0290179	0.0532081	-0.131741
0.48	0.013	-0.0151457	-0.118465	0.0400605	0.063151	0.112297	-0.0920781	0.0430995	0.032524	0.0277368	-0.0504644	0.114556	-0.03313	-0.156549	-0.0561693	-0.0199591	0.0335685	-0.00734778	-0.0156968	-0.1911	-0.0222379	0.0192859	-0.00440336	0.0590466	0.00518469	0.0411413	-0.106309	0.0435499	0.248289	0.00654153	0.017395	0.171392	0.0344868	0.0363042	-0.0373955	0.105668	-0.090075	-0.049389	0.085067	-0.00131337	-0.0950508	0.0208379	-0.0289557	-0.0287644	-0.0378744	-0.0198058	-0.0395654	0.0399073	-0.051594
0.49	0.0275968	-0.0195793	-0.0892885	0.131236	0.0598906	0.0953329	-0.105042	0.027747	0.0127641	-0.0150358	-0.0306679	0.110254	-0.012715	-0.134886	-0.0407117	-0.00499004	0.0117519	-0.00239731	-0.0134108	-0.23484	7.61774e-05	0.0167807	-0.0120229	0.076958	-0.000671997	0.0134884	-0.151399	0.041213	0.267502	0.0919528	0.00936135	0.201032	0.0327546	0.0183637	-0.0874051	0.0874174	-0.0729142	-0.071631	0.0819361	0.0184582	-0.123229	0.0177442	-0.0322945	-0.0163476	-0.0422641	-0.040086	-0.0358874	0.0363339	-0.0364171
0.5	0.00708571	0.00243351	-0.0449606	0.192352	0.0507915	0.102069	-0.0816185	-0.00287111	-0.0028986	-0.0309123	0.0299305	0.103579	0.00808852	-0.123921	-0.06189	-0.00482637	0.0115562	0.00628024	-0.0187886	-0.213598	0.0206709	0.0350226	-0.00899162	0.072072	0.0181684	0.0167093	-0.153545	0.0452451	0.307921	0.0866268	-0.0198658	0.199378	0.0157927	0.00145489	-0.0588294	0.0940649	-0.068517	-0.0418448	0.0602538	0.0247149	-0.0697816	0.00624017	-0.0548571	0.00950026	0.0352367	-0.0520059	-0.0177329	0.0212811	-0.0653895
0.51	0.00541393	0.0271809	-0.0623981	0.21881	-0.00433868	0.0987055	-0.0508581	-0.0029402	-0.013241	-0.0012583	0.0756578	0.121214	0.000507893	-0.1305	-0.0686455	-0.0123633	-0.0104669	-0.00442558	-0.0150828	-0.207117	-0.0453689	0.0487922	-0.015735	0.126359	0.00808146	0.0216464	-0.143509	0.0498592	0.300076	0.124798	-0.000320205	0.19132	0.0114496	0.0414963	-0.0379814	0.106671	-0.0514402	-0.0272916	0.0444705	0.0274363	-0.0858448	0.00538236	-0.0852474	-0.00526057	0.0760341	0.0118156	-0.016374	0.0113065	-0.0899349
0.52	0.00989027	0.0253711	-0.0991831	0.23561	-0.00402365	0.0440232	-0.0408027	-0.0330079	-0.047533	-0.0235021	0.0655885	0.0779275	0.013155	-0.0990492	-0.0761673	-0.0194878	-0.00574945	0.00288513	-0.00193707	-0.272008	-0.0615882	0.0154236	0.0144906	0.199139	0.00206512	0.0322501	-0.156516	0.0303267	0.256805	0.106584	0.0215227	0.190779	0.0201855	0.0215054	0.022444	0.106084	-0.00157905	-0.00123678	-0.00841171	0.0416768	-0.0501782	-0.0141538	-0.0972942	-0.00300775	0.109952	0.0265802	-0.0147932	-0.00561501	-0.0871642
0.53	0.0337333	0.0194076	-0.0306124	0.229889	-0.00188554	0.0199646	-0.0307404	-0.0372209	-0.000601194	-0.0402305	0.0203637	0.0434389	0.0116319	-0.0269714	-0.0942831	-0.0182901	-0.00467098	0.00902772	-0.0290906	-0.255788	-0.0682299	-0.011985	0.0281887	0.115966	-0.0465153	0.0278247	-0.114774	0.0647814	0.232945	0.144604	0.0304239	0.146916	0.0108871	-0.00747857	0.0183435	0.129661	0.0319999	0.027144	-0.054262	0.0429452	-0.0567377	-0.0439878	-0.020431	0.0129501	0.106743	0.0117678	-0.0210245	-0.0138824	-0.037399
0.54	-0.0255379	0.0262179	0.0320382	0.21095	0.0350047	0.0717216	-0.015971	-0.0460178	0.0137792	-0.0222816	-0.0362332	0.0615965	0.00639628	-0.0382506	-0.093759	-0.00867298	-0.0205965	0.0197024	-0.0398305	-0.178195	-0.0905681	-0.0290727	0.0169043	0.0693619	-0.0265474	0.00686023	-0.0173897	0.0530935	0.19081	0.0803134	0.0248845	0.102012	-0.00777295	-0.00766685	-0.0353988	0.132839	0.0272111	0.0327374	-0.00756783	0.0348372	-0.0241707	-0.0452635	0.0386448	0.0231703	0.109088	-0.0234396	-0.0297255	-0.0106523	-0.0414777
0.55	-0.0256743	0.0104466	0.0214855	0.168868	-0.0644427	0.09382	-0.0224801	-0.0728738	0.00978229	5.3549e-05	-0.0635719	0.0549368	0.0172794	-0.0196543	-0.144559	0.00126222	-0.00162083	0.00852785	-0.0246543	-0.108114	-0.0324581	-0.0320408	0.041818	0.161613	-0.0468619	0.0121386	-0.0713441	0.0513736	0.129524	0.101694	0.0352478	0.0830877	-0.009657	0.00782175	-0.0754533	0.120151	0.00275832	0.0366059	0.0474287	0.0251464	0.00947437	-0.0156229	0.0375749	0.00718179	0.112335	-0.0751383	-0.0279144	-0.00587711	-0.0754242
0.56	-0.0193525	0.00622197	0.0114336	0.131626	-0.0182346	0.0943819	-0.0363912	-0.126151	0.0089509	0.00740533	-0.0939887	0.0356785	-0.00221061	-0.0497457	-0.188744	0.00283875	0.00586873	0.00684795	-0.0189716	-0.135362	0.000206944	-0.0920675	0.0393865	0.202295	-0.0650485	0.0074457	-0.0375653	0.0793076	0.0939556	0.19572	0.0281382	0.0465969	-0.0540812	-0.0372212	-0.0788045	0.118804	-0.00746511	0.0349803	0.0507141	0.0184077	0.0139082	-0.0227673	0.0570032	0.00963351	0.120895	-0.0766102	-0.034772	-0.00913827	-0.0545035
0.57	-0.0378337	-0.134029	0.00308782	0.106853	0.037536	0.0709846	-0.0545035	-0.0628023	0.0242033	0.0114432	-0.0223053	0.0174042	0.00515763	0.0377378	-0.204038	0.0038896	0.0290679	0.0105868	0.00678882	-0.204235	0.0232946	-0.126461	0.0435656	0.0929936	-0.0630623	0.0149741	0.00966772	0.0498121	0.0458998	0.244907	-0.0891223	-0.0260523	-0.0904902	-0.0197844	-0.0592885	0.098823	0.0336975	0.0468357	0.0227518	0.0146611	0.00779864	-0.00122588	0.0809411	0.013375	0.115442	-0.0802522	-0.0241944	-0.00816464	-0.0425831
0.58	-0.311747	-0.510734	-0.0530848	-0.0241675	-0.0166159	-0.0288457	-0.0696052	-0.137689	0.0382886	-0.0416302	0.00915596	-8.91065e-05	0.00299451	-0.0391724	-0.221494	0.00106627	0.00211289	-0.00319189	0.021414	-0.117571	-0.0135406	-0.0435663	-0.213196	-0.0251477	-0.393998	-0.0380851	-0.0967513	-0.350074	-0.173449	0.154822	-0.375629	-0.206954	-0.393546	-0.182821	-0.149072	-0.0500378	-0.186351	0.00771291	-0.122568	-0.129776	0.00206099	-0.00353236	0.0219784	-0.0589343	-0.0977286	-0.208854	-0.0544305	-0.148406	-0.19113
0.59	-0.57906	-0.342611	0.0512406	-0.497181	-0.117472	-0.17271	-0.366549	-0.430621	-0.26239	-0.401387	-0.286688	-0.294278	-0.290104	-0.0706111	-0.368436	-0.239828	-0.336047	-0.296521	-0.151282	0.230187	0.00212616	-0.178639	-0.480037	0.136854	-0.477047	-0.336732	-0.140076	-0.376963	-0.103572	-0.115529	-0.239214	-0.0519159	-0.408755	-0.479962	-0.0464254	-0.418208	-0.377387	-0.326362	-0.336499	-0.496196	-0.186268	-0.331072	-0.258513	-0.445865	-0.282762	-0.384036	-0.372611	-0.50438	-0.246614
0.6	-0.311041	-0.197063	-0.0913613	-0.224868	0.0933377	0.215446	-0.459965	-0.233129	-0.414258	-0.335985	-0.185403	-0.301345	-0.415561	0.215617	-0.340584	-0.401959	-0.37269	-0.491877	-0.506769	0.175291	0.0859072	-0.246365	-0.318992	0.251687	-0.411052	-0.356124	-0.00713815	-0.21884	0.090761	0.0815381	-0.176972	0.0948813	-0.351808	-0.349039	0.0799619	-0.304557	-0.161146	-0.377755	-0.107296	-0.363126	-0.0971777	-0.459021	-0.0808078	-0.384181	-0.113082	-0.134991	-0.381074	-0.360687	-0.022218
0.61	-0.12967	-0.122091	0.00989416	-0.0289818	0.199138	0.266071	-0.2108	-0.0531192	-0.168164	-0.209858	0.0937436	-0.0511883	-0.380937	0.23824	-0.127145	-0.366081	-0.146268	-0.372016	-0.391826	0.178942	0.0999158	0.0784032	-0.240561	0.242524	-0.284401	-0.305685	0.0488193	-0.169778	0.0749149	0.159966	-0.142146	0.0778151	-0.279789	-0.248296	0.0388294	-0.148214	-0.149918	-0.31407	-0.00532153	-0.257599	-4.59e-06	-0.341729	0.0344366	-0.311649	-0.0635428	-0.0264891	-0.212057	-0.258172	-0.043174
0.62	-0.074461	-0.0458856	0.277896	5.52222e-05	0.193352	0.240812	-0.16335	0.0227325	-0.0907387	-0.174373	0.0478146	-0.0500604	-0.307844	0.25765	-0.0380918	-0.253774	-0.103562	-0.212099	-0.359199	0.219	0.14666	0.0824726	-0.146936	0.25551	-0.13558	-0.20456	0.133836	-0.0207709	0.128425	0.216213	-0.0423748	0.101412	-0.139505	-0.196332	0.05916	-0.0937398	-0.0622441	-0.243084	0.0266699	-0.142576	0.0164806	-0.293425	0.0381965	-0.226026	0.0178707	0.0130236	-0.089367	-0.161499	0.0600335
0.63	-0.0594431	-0.0250021	0.244193	0.0392403	0.199963	0.233938	-0.182118	0.050718	-0.0428673	-0.119488	0.111993	0.0332417	-0.0875939	0.321574	0.0412181	-0.189955	0.00278618	-0.0929213	-0.143095	0.21176	0.138224	0.0568436	-0.0691069	0.245298	-0.0886326	-0.123945	0.169914	0.0299436	0.186432	0.213841	0.01808	0.15025	-0.039425	-0.134856	0.0935412	-0.00963725	0.0555542	-0.181632	0.128209	-0.104814	0.0751543	-0.216765	0.0818497	-0.137755	0.0777675	0.0930687	0.00275622	-0.111196	0.146061
0.64	-0.0402423	0.0288549	0.231871	0.0614813	0.250783	0.217135	-0.0701399	0.0504373	0.0105096	-0.047703	0.145166	0.129432	-0.00331172	0.338371	0.0461879	-0.130616	0.0505979	-0.0478808	-0.0300722	0.219183	0.154391	0.085306	-0.0242184	0.245982	-0.053638	-0.102768	0.223393	0.0676902	0.196387	0.205327	0.0744318	0.167157	-0.0204775	-0.117115	0.140357	0.0647478	0.100934	-0.117003	0.139957	-0.0168515	0.113219	-0.151926	0.139867	-0.191685	0.110939	0.104284	-0.0352064	-0.159706	0.119987
0.65	-0.0570808	0.083214	0.174044	0.0503962	0.237664	0.194389	0.0172587	0.0577386	0.0308041	0.0173985	0.148663	0.124964	0.0589434	0.345948	0.0335585	-0.0860117	0.0980863	-0.011791	0.0170586	0.22655	0.172283	0.10031	0.00352568	0.329738	0.0105633	-0.0871752	0.248192	0.0554751	0.248694	0.218484	0.130159	0.192589	0.0442825	-0.0761274	0.194983	0.101853	0.130953	-0.10528	0.116923	0.0374344	0.140714	-0.111618	0.147236	-0.193622	0.155561	0.16783	-0.033788	-0.16968	0.0867287
0.66	-0.0585487	0.108775	0.177492	0.0523444	0.22003	0.19753	0.093357	0.10455	0.0878321	0.0306626	0.170198	0.152246	0.0935955	0.340901	0.0524662	-0.0860482	0.123753	0.0414191	0.0707713	0.218047	0.154233	0.0975438	0.013021	0.379746	0.0675839	-0.132483	0.259208	-0.0196397	0.254922	0.231135	0.165721	0.183127	0.0757096	-0.104272	0.171147	0.123728	0.153351	-0.160964	0.135762	0.0296426	0.14265	-0.0832657	0.127243	-0.180636	0.149386	0.177601	-0.00330373	-0.154832	0.0187311
0.67	-0.0271603	0.148498	0.196624	0.10873	0.23351	0.187331	0.116938	0.134156	0.123312	0.0474089	0.201297	0.157264	0.087152	0.325198	0.044942	-0.118207	0.137804	0.0733083	0.0867161	0.193702	0.135732	0.0863662	-0.0183828	0.369805	0.0752339	-0.126859	0.242747	-0.0722342	0.250284	0.220732	0.138879	0.134779	0.0677776	-0.116594	0.19784	0.156798	0.15675	-0.100217	0.181026	0.042792	0.134308	-0.0123805	0.139858	-0.20065	0.125939	0.145679	-0.0303343	-0.127179	0.0597702
0.68	-0.0667301	0.124959	0.180282	0.0964009	0.214114	0.154885	0.0959332	0.117948	0.17433	0.0666683	0.192397	0.119183	0.0521794	0.287516	-0.00349717	-0.110393	0.126773	0.101445	0.0614831	0.182181	0.104293	0.0822968	-0.0501885	0.365299	0.0835045	-0.126325	0.20477	-0.125765	0.251547	0.175312	0.0669744	0.108219	0.0661641	-0.122235	0.176322	0.167568	0.133875	-0.0944404	0.174158	0.0713502	0.0921041	0.0585296	0.135779	-0.159166	0.0793253	0.10768	-0.062419	-0.118019	0.0497993
0.69	-0.123369	-0.103729	0.199365	0.0934371	0.149393	0.099908	0.0494343	0.0803083	0.202506	0.0835411	0.184783	0.0287889	0.0381825	0.236038	0.0431188	-0.0935577	0.0853113	0.114939	0.0613067	0.0199102	0.0196078	0.0677736	-0.0466793	0.275946	0.0155129	-0.114443	0.135415	-0.136624	0.207082	0.135363	-0.00295147	0.0627121	0.0360843	-0.125201	0.168524	0.173733	0.0775328	-0.134702	0.131762	0.0174297	0.0365856	0.061772	0.0931011	-0.111888	0.0408871	0.0671068	-0.00950747	-0.145776	0.0364104
0.7	-0.0758542	-0.233305	0.153026	-0.0236532	0.0715288	-0.0819007	-0.0631538	0.0428706	0.179815	0.00102865	0.11108	0.00153079	0.0205821	0.160236	0.0119616	-0.0900439	0.0134951	0.120057	0.0621765	-0.177366	-0.154734	0.0079338	-0.0967493	0.052424	-0.202576	-0.169752	0.048876	-0.178462	-0.045541	0.034051	-0.206667	-0.135189	-0.139626	-0.144479	-0.0100917	0.0538216	-0.114197	-0.0646805	0.0671201	-0.185417	-0.125668	-0.0155526	-0.0606091	-0.100913	-0.0621219	-0.0183016	-0.0591904	-0.0870168	0.0207195
0.71	0.114869	-0.107859	0.0970832	-0.192129	-0.185632	-0.212211	-0.234523	-0.201859	-0.032294	-0.217207	-0.0708288	-0.0897169	-0.0604786	-0.100026	-0.20784	-0.106978	-0.247721	-0.0353555	-0.00470508	-0.115226	-0.162666	-0.0995922	-0.0974382	-0.0257339	-0.226585	-0.105143	-0.0882984	-0.136791	-0.221649	-0.143387	-0.299603	-0.21256	-0.208514	-0.190472	-0.176852	-0.186273	-0.218532	-0.0906343	0.0237255	-0.203952	-0.184383	-0.133471	-0.0551246	-0.0377155	-0.102156	-0.0678452	-0.0686486	-0.0517941	-0.00995027
0.72	0.204037	0.0335861	-0.0725868	-0.240649	-0.254043	-0.162721	-0.209327	-0.336293	-0.23682	-0.159737	-0.156877	-0.162576	-0.0764163	-0.139564	-0.329526	-0.0781724	-0.310144	-0.16621	-0.135349	0.0598684	-0.0653899	-0.147827	0.0389919	0.0772332	-0.0708248	-0.00780547	-0.0941904	-0.00670294	-0.113794	-0.201032	-0.219869	-0.111848	-0.138236	-0.0919285	-0.0892456	-0.176339	-0.147092	0.00967178	0.0186773	-0.126597	-0.0925588	-0.11029	-0.0151211	0.0478336	-0.0566724	-0.0282909	0.00131123	0.0146483	0.027834
0.73	0.242982	0.154034	-0.120752	-0.0825461	-0.0940906	-0.0460211	-0.11905	-0.169422	-0.127334	-0.0367167	-0.0515815	-0.122669	-0.0652213	0.0347081	-0.145419	-0.0141735	-0.151953	-0.05519	-0.114221	0.149755	-0.0622011	-0.152375	0.120929	0.191681	0.0839757	0.102784	-0.0467041	0.157768	0.02573	-0.0584093	-0.0605964	-0.0300717	-0.0376231	0.0626644	0.0312595	-0.0685123	-0.0074027	0.116618	0.0705862	-0.0103082	-0.0629068	-0.00398068	-0.00484883	0.151369	-0.0367063	-0.00596085	0.141132	0.169946	0.0593058
0.74	0.282759	0.182508	0.0339809	-0.0183074	0.0417858	0.0230372	0.0113408	-0.0276931	0.0151636	0.0879307	0.0567651	0.0535107	0.0821998	0.173345	-0.0427247	0.0948864	-0.01155	0.0568796	0.000677564	0.160625	-0.0656037	-0.101713	0.197728	0.235489	0.159429	0.203961	-0.0383299	0.212582	0.115131	0.0439426	0.011898	0.0324123	-0.00367398	0.156869	0.149122	0.0189109	0.113255	0.194362	0.0796945	0.0895394	0.0351846	0.152569	0.0570745	0.223619	0.00083383	0.000711316	0.225827	0.260254	0.0583529
0.75	0.261285	0.197282	0.127704	0.0295681	0.0730817	0.0786502	0.114344	0.0554842	0.0725854	0.154259	0.118389	0.0752708	0.179213	0.210227	-0.0068493	0.22225	0.0624962	0.147952	0.0790801	0.180676	-0.0117161	-0.0273338	0.2211	0.273103	0.165489	0.225281	-0.0268306	0.227582	0.137267	0.132692	0.0525122	0.0244124	-0.00245699	0.219248	0.201786	0.0710093	0.150147	0.24733	0.0956158	0.147544	0.0410643	0.228716	0.0580239	0.267899	0.00372022	0.00143637	0.277837	0.301093	0.0952014
0.76	0.254248	0.195965	0.164361	0.0588786	0.0862377	0.0951346	0.164184	0.101822	0.0998083	0.179815	0.139212	0.0595718	0.199384	0.22727	0.0265864	0.259547	0.0946439	0.201433	0.126133	0.171483	0.0870173	-0.0461581	0.24803	0.252301	0.139427	0.235416	-0.0765144	0.232102	0.16379	0.146686	0.0752961	-0.00715393	-0.0124449	0.239838	0.218508	0.107696	0.142994	0.281608	0.151253	0.180144	0.0692786	0.239213	0.0551476	0.293978	0.0411702	0.0802788	0.290406	0.322393	0.130325
0.77	0.236751	0.17843	0.186738	0.0235528	0.0871677	0.0940461	0.162558	0.11951	0.108718	0.207059	0.147703	0.0988605	0.210284	0.224886	0.0436116	0.251002	0.0924678	0.225511	0.185131	0.151008	0.102594	-0.0731852	0.226964	0.225798	0.151724	0.259016	-0.072337	0.20131	0.152599	0.168369	0.0908651	0.00790573	-0.0306272	0.239782	0.218992	0.108007	0.15517	0.295994	0.163144	0.176778	0.0880822	0.212001	0.0878633	0.2802	0.0779464	0.130882	0.273395	0.310785	0.134672
0.78	0.201255	0.154164	0.20633	0.0388133	0.0565897	0.0924986	0.135865	0.129183	0.119312	0.214904	0.120599	0.116699	0.184115	0.203584	0.0313735	0.25857	0.105635	0.206413	0.197611	0.134272	0.102676	-0.0147491	0.20762	0.197582	0.159583	0.277044	-0.064672	0.188856	0.112533	0.146388	0.0895535	-0.0210515	-0.0456959	0.216753	0.219818	0.103511	0.194097	0.279476	0.139239	0.182669	0.113218	0.222288	0.0859133	0.280592	0.142329	0.147293	0.251437	0.281407	0.113005
0.79	0.161252	0.145814	0.194759	0.0482112	0.0472031	0.0757226	0.127385	0.135355	0.119474	0.183962	0.100859	0.109784	0.163584	0.190348	0.0328704	0.230644	0.104297	0.1891	0.177298	0.0734317	0.0830588	0.00145445	0.198204	0.150212	0.145508	0.246779	-0.00886865	0.179823	0.0858552	0.0834471	0.0684821	-0.110595	0.0172855	0.230034	0.20443	0.0901025	0.173226	0.252464	0.138802	0.167399	0.120742	0.192597	0.106873	0.235099	0.15925	0.123372	0.223607	0.263916	0.0812444
0.8	0.0788702	0.127214	0.125273	0.0371557	0.0437415	0.052302	0.141907	0.145274	0.114412	0.144323	0.0961424	0.107749	0.22057	0.170207	0.0133693	0.189571	0.107765	0.171723	0.169062	-0.0296714	0.0799309	0.00837425	0.184739	0.120611	0.129801	0.234371	0.0135613	0.157372	0.0271453	0.011601	0.082837	-0.124969	0.0564247	0.227375	0.186672	0.0975362	0.154534	0.230248	0.150093	0.146055	0.137039	0.167353	0.120736	0.195921	0.147023	0.121453	0.194164	0.242104	0.0738731
0.81	-0.0857386	0.12023	0.0539066	0.00992016	0.0359159	0.0603704	0.13453	0.14195	0.127273	0.13266	0.0887881	0.105168	0.17493	0.174157	0.0269467	0.156523	0.112754	0.171515	0.15341	-0.0898284	0.0879945	-0.0559468	0.179304	0.0909451	0.113908	0.218241	0.00309117	0.154212	0.00190583	-0.000990575	0.0814955	-0.0543944	0.0657896	0.197202	0.179825	0.0929201	0.141379	0.199004	0.135934	0.133927	0.0984132	0.157467	0.135277	0.186378	0.126766	0.104617	0.138929	0.231706	0.0443634
0.82	-0.210016	0.0918476	0.0548099	-0.0120873	-0.0300148	0.0368475	0.125013	0.122386	0.132322	0.109261	0.120579	0.0939314	0.116406	0.166724	0.032842	0.198033	0.148895	0.156727	0.157986	-0.148342	0.0869496	-0.0568042	0.171362	0.0956282	0.102899	0.210121	-0.00563345	0.13694	-0.0559697	0.0102784	0.0723556	-0.0352688	0.0947285	0.173905	0.123292	0.093337	0.0930387	0.191772	0.0959273	0.109435	0.0517492	0.157274	0.13678	0.205894	0.105494	0.0953572	0.0864117	0.228041	0.0051814
0.83	-0.262985	0.083068	0.0943421	-0.0425817	-0.124012	-0.0119048	0.110665	0.0764477	0.0869956	0.103149	0.113361	0.0918281	0.0750724	0.108944	0.0245228	0.176494	0.134514	0.117771	0.16606	-0.199069	0.102412	-0.0367824	0.132921	0.0746173	0.0994925	0.177213	-0.0159091	0.111211	-0.0533987	0.03813	0.0605389	-0.0201977	0.0710172	0.139661	0.103205	0.0822485	0.085468	0.174418	0.0702841	0.0915291	0.0132894	0.151921	0.123889	0.198774	0.0945281	0.0657415	0.0678538	0.209971	-0.0215412
0.84	-0.263997	0.0555736	0.0957972	-0.0443627	-0.127006	-0.0185186	0.059532	0.00988848	0.0443191	0.0832252	0.0770804	0.0574466	0.078937	0.0630121	0.0154226	0.136661	0.124946	0.0850058	0.128279	-0.192212	0.113537	-0.0396967	0.105554	0.0114566	0.0678683	0.158348	-0.0289543	0.0907238	-0.0335926	0.0311895	0.0190717	-0.00395901	0.0259378	0.0984352	0.06859	0.0627048	0.0812623	0.152267	0.0558435	0.0495468	-0.00391484	0.108482	0.0912917	0.138581	0.0566595	0.0233578	0.0681539	0.149584	-0.0243438
0.85	-0.193718	0.0295831	0.0720679	-0.0668285	-0.0870159	-0.0607185	0.0404062	-0.0496111	-0.0598239	0.0490062	0.0203227	0.043381	0.0933745	-0.0250262	0.0168527	0.134803	0.0881407	0.057815	0.0978671	-0.161213	0.033453	-0.039396	0.0833716	-0.0477996	0.00923433	0.125138	-0.0349789	0.0252693	-0.0502774	0.0180598	-0.0737296	-0.0136727	0.019299	0.0535361	0.0117784	0.0477208	-0.0123223	0.0455293	0.0601334	-0.00986996	-0.0529881	0.0587666	0.0613925	0.031456	0.0163608	-0.000944292	0.0182486	0.0299373	-0.0640786
0.86	-0.193173	-0.0369121	0.0448621	-0.141513	-0.10961	-0.1115	-0.0437586	-0.126835	-0.188865	-0.0508156	-0.0917178	0.00727028	0.0245236	-0.173292	-0.0313296	0.0639598	0.0392114	0.0282098	0.114144	-0.182468	-0.0573531	-0.0165905	0.00822831	-0.151088	-0.0427152	0.0716313	-0.0631724	-0.0853572	-0.137974	-0.0134845	-0.166095	-0.0552024	-0.0170264	-0.00939175	-0.0212197	-0.0204033	-0.157973	-0.0751239	0.0245511	-0.0725933	-0.0580058	-0.00305101	0.0338573	-0.111469	-0.0109723	-0.0496278	-0.022735	-0.0814075	-0.0588011
0.87	-0.175451	-0.214142	-0.0042512	-0.186837	-0.193412	-0.152254	-0.183357	-0.2306	-0.263145	-0.183222	-0.207081	-0.0257141	-0.137125	-0.287976	-0.129012	-0.0601069	-0.0234051	-0.0305088	0.0748818	-0.182819	-0.12589	-0.101388	-0.14399	-0.288983	-0.178793	-0.062141	-0.107024	-0.246139	-0.212287	-0.0531065	-0.279824	-0.111312	-0.0704838	-0.076548	-0.148602	-0.0732153	-0.320169	-0.189338	-0.0839299	-0.211594	-0.0977783	-0.125282	-0.00352739	-0.263595	-0.0815676	-0.143012	-0.076034	-0.173475	-0.110411
0.88	-0.131096	-0.264911	-0.0587802	-0.284415	-0.238926	-0.264881	-0.323539	-0.304506	-0.311722	-0.309132	-0.319373	-0.0630957	-0.209091	-0.337425	-0.172986	-0.155476	-0.110848	-0.154846	-0.0338703	-0.154871	-0.203549	-0.123905	-0.251335	-0.448731	-0.324559	-0.221312	-0.207317	-0.383787	-0.317364	-0.168202	-0.336971	-0.242798	-0.160575	-0.244657	-0.262469	-0.20087	-0.361753	-0.287262	-0.148142	-0.341517	-0.210761	-0.250809	-0.0475138	-0.279795	-0.157655	-0.138688	-0.227826	-0.182931	-0.088124
0.89	0.0544801	-0.169989	-0.166991	-0.362071	-0.245299	-0.24524	-0.295809	-0.341719	-0.277617	-0.345427	-0.309364	-0.124754	-0.234805	-0.300351	-0.231498	-0.194773	-0.268198	-0.311463	-0.21038	-0.0322471	-0.234027	-0.194223	-0.289656	-0.421628	-0.323235	-0.334638	-0.28608	-0.273187	-0.308237	-0.30019	-0.335863	-0.228927	-0.175566	-0.304626	-0.308863	-0.37195	-0.291274	-0.260648	-0.191266	-0.291217	-0.203326	-0.29472	-0.0725771	-0.232331	-0.255411	-0.11932	-0.289207	-0.0904838	-0.0988103
0.9	0.0807627	-0.16072	-0.282488	-0.332932	-0.200449	-0.213219	-0.163137	-0.274016	-0.155703	-0.296953	-0.276566	-0.177926	-0.189914	-0.172076	-0.269997	-0.249621	-0.296328	-0.352954	-0.35915	0.0528926	-0.176692	-0.225952	-0.300384	-0.22464	-0.252222	-0.263556	-0.318538	-0.0856602	-0.235274	-0.288637	-0.178749	-0.145822	-0.125673	-0.247772	-0.255112	-0.410488	-0.228868	-0.11119	-0.26599	-0.248636	-0.0338528	-0.301374	-0.117816	-0.169701	-0.310429	-0.195487	-0.273863	0.0133271	-0.12488
0.91	0.100535	-0.0817259	-0.256064	-0.316954	-0.0825654	-0.207239	-0.154164	-0.205348	-0.117251	-0.155481	-0.183484	-0.252189	-0.0880919	-0.164527	-0.317096	-0.148156	-0.282913	-0.283183	-0.313549	0.11759	-0.131907	-0.229186	-0.200367	-0.148229	-0.210141	-0.118754	-0.303461	-0.0647873	-0.0939802	-0.206515	-0.0294499	-0.170191	0.0148999	-0.229969	-0.253071	-0.353654	-0.23878	-0.0326269	-0.330497	-0.187841	0.0522634	-0.226991	-0.221214	-0.0972185	-0.238354	-0.124767	-0.235866	0.0712075	-0.129535
0.92	0.149587	0.0228048	-0.185942	-0.28888	-0.0613664	-0.155526	-0.164346	-0.164001	-0.0888297	-0.104121	-0.164624	-0.291399	-0.114787	-0.111466	-0.15928	-0.0389319	-0.244545	-0.233583	-0.18929	0.129172	-0.0650288	-0.20842	-0.113847	-0.169775	-0.146904	0.0137275	-0.216172	-0.0545144	-0.0138985	-0.172434	0.0358339	-0.0720491	0.0677578	-0.209163	-0.192526	-0.200918	-0.223275	-0.0387032	-0.272546	-0.146817	-0.0462489	-0.105987	-0.26391	-0.102782	-0.166506	0.00930577	-0.196017	0.0783944	-0.0311861
0.93	0.168384	0.0728842	-0.0814652	-0.252895	-0.0381962	-0.0830805	-0.141335	-0.165493	-0.0767198	-0.108876	-0.211031	-0.258865	-0.0887405	-0.0599271	-0.0285092	0.0467638	-0.172503	-0.169171	-0.194557	0.149949	0.0227693	-0.120853	-0.0870402	-0.202914	-0.0468028	0.0679389	-0.128433	-0.0806027	0.0203696	-0.129951	0.0157412	-0.00272414	0.105457	-0.156925	-0.1331	-0.121066	-0.157164	0.00625753	-0.262356	-0.0884023	-0.105094	-0.0838585	-0.215615	-0.0431744	-0.121456	0.0691373	-0.0945837	0.0226345	0.0186551
0.94	0.162423	0.105664	-0.144805	-0.187329	-0.0532371	-0.0760277	-0.0708658	-0.0759205	-0.0345053	-0.0706881	-0.139023	-0.147936	-0.0488935	-0.130461	0.0355263	0.0844951	-0.0723144	-0.173107	-0.18373	0.152679	0.00368373	-0.024924	-0.103452	-0.115613	-0.0696623	0.0141446	-0.119025	-0.166133	0.0424673	-0.131922	0.0318177	0.0597107	0.115199	-0.145119	-0.0511101	-0.103379	-0.100045	0.0205943	-0.280729	-0.07811	-0.0909855	-0.0933388	-0.150363	-0.00177489	-0.09757	0.0773792	-0.0699016	-0.0377846	-0.0996117
0.95	0.149163	0.0870603	-0.119782	-0.1705	-0.0793293	-0.0451598	-0.0955885	-0.0170749	0.0028137	-0.0407132	-0.0917483	-0.129325	-0.0339015	-0.0463589	0.0769633	0.0761928	-0.00826079	-0.131926	-0.0945375	0.102765	-0.0161957	-0.0265752	-0.090092	-0.12421	-0.0596716	-0.0225862	-0.148339	-0.215462	-0.016999	-0.0598796	-0.0286937	0.0865154	0.108881	-0.0305372	0.00944866	-0.0522924	-0.132968	-0.0277161	-0.225514	-0.0657072	-0.118839	-0.0596805	-0.153526	-0.0553797	-0.0232904	0.0491755	-0.0309511	-0.0985321	-0.102705
0.96	0.0481016	0.0150631	-0.106576	-0.144443	-0.056662	-0.0936819	-0.102263	-0.0542307	0.0256556	0.0265342	-0.179077	-0.0373775	-0.0170151	-0.0652803	0.00161616	-0.00486372	-0.00935899	-0.0682659	-0.0730604	-0.00723968	-0.0717682	-0.028484	-0.0956119	-0.2268	-0.091883	-0.0566552	-0.100118	-0.233577	-0.0732334	-0.00316055	-0.0895319	0.0611391	0.06797	-0.0058545	-0.0794448	-0.00512722	-0.118162	-0.101702	-0.0229347	-0.113289	-0.143644	-0.0700904	-0.0976349	-0.0745618	-0.0371159	0.0489081	-0.0277465	-0.17044	-0.0617929
0.97	-0.0536511	-0.0282608	-0.136736	-0.148288	-0.123224	-0.168794	-0.160237	-0.167367	-0.0666013	-0.0364291	-0.174701	0.0547018	-0.0315068	-0.189618	-0.119883	-0.0341794	-0.0122459	-0.0869207	-0.0972229	-0.318614	-0.188068	-0.108381	-0.138941	-0.237713	-0.00714212	-0.074847	-0.149279	-0.0794958	-0.223633	-0.107438	-0.0517618	-0.0142086	-0.0711968	-0.0380991	-0.0950325	-0.00831271	-0.112388	-0.14409	0.0542904	-0.125057	0.00295419	-0.00727835	-0.0150533	-0.12708	-0.120586	0.0521365	-0.0701938	0.079605	-0.0986023
0.98	-0.117104	-0.0634325	-0.146957	-0.134219	-0.193304	-0.0816217	0.00495674	-0.131468	-0.154165	-0.0861466	-0.0941022	0.0611763	-0.144818	-0.015916	-0.247074	-0.127337	-0.056311	-0.11175	-0.198268	-0.297021	-0.194847	-0.106687	-0.186166	-0.0359911	0.101631	-0.0761075	-0.0485067	-0.131713	-0.265357	-0.0926235	-0.0566806	-0.0957417	-0.148622	-0.0382822	-0.0821029	-0.142734	-0.0266355	-0.166693	-0.0105442	-0.0867295	-0.00958784	0.0507855	0.0396566	0.0281138	-0.113227	-0.0209208	-0.0453068	0.055477	-0.194413
0.99	-0.119503	-0.182338	-0.122892	-0.0850532	0.0139969	-0.101447	0.0503308	-0.0133991	-0.025143	-0.0767579	-0.0200752	0.0275871	-0.0875324	-0.0488379	-0.232426	-0.0861181	-0.14421	-0.0583507	-0.170466	-0.233679	-0.223641	-0.0299914	-0.132513	-0.134526	-0.072801	-0.138895	-0.00919339	-0.177475	-0.234434	-0.0692848	-0.182353	-0.116106	-0.178603	-0.0996073	-0.109011	-0.137858	-0.0602626	-0.166402	-0.101281	-0.125486	-0.115105	-0.0843521	0.0490284	0.0143116	-0.138057	-0.0609354	-0.159189	-0.107695	-0.0857381
1	0.0740919	-0.0681526	-0.0826809	-0.158203	-0.0561963	-0.128105	-0.15592	-0.0508331	-0.154306	-0.180908	-0.144375	-0.000709457	-0.13238	-0.184605	-0.251835	-0.116328	-0.0651102	-0.146923	-0.130538	-0.238593	-0.300572	0.0142913	-0.135352	-0.241611	-0.0642806	-0.211884	-0.115265	-0.0927092	-0.26769	-0.171695	-0.126588	-0.21665	-0.113009	-0.141068	-0.137548	-0.182024	-0.0311256	-0.164618	-0.14155	-0.0113774	-0.154746	-0.11264	-0.00226359	-0.173748	-0.177355	0.00780871	-0.181915	-0.0703972	0.0465994
1.01	0.0958939	0.0105741	-0.215527	-0.226465	-0.246584	-0.117172	-0.195866	-0.0925998	-0.183483	-0.190651	-0.246774	-0.115408	-0.197153	-0.136363	-0.241477	-0.211514	-0.112087	-0.233875	-0.174465	-0.0357546	-0.19695	-0.0265548	-0.135149	-0.154309	0.0532358	-0.164502	-0.164167	-0.0395879	-0.245145	-0.132046	-0.0445812	-0.135849	-0.00751016	0.0140839	-0.0734638	-0.146838	-0.0441682	-0.0371324	-0.118229	0.0744232	-0.0507501	-0.00286318	-0.0902742	-0.0916685	-0.157521	0.0334083	0.0290099	-0.0627717	-0.0160687
1.02	0.0911285	0.0821686	-0.157962	-0.142465	-0.13362	-0.0898139	-0.00158047	-0.0878587	-0.0983344	-0.023894	-0.0776583	-0.204405	-0.139004	0.0485109	-0.102481	-0.174778	-0.158254	-0.0278188	-0.119661	-0.0438773	-0.147639	-0.0201466	0.0119423	-0.161892	0.143031	-0.0232766	-0.0673963	-0.0298192	-0.0532724	-0.0328393	0.0124493	-0.1214	-0.0481601	0.126129	-0.00593091	-0.0434576	-0.0430151	0.0410468	-0.165183	0.0626335	0.0639806	-0.0364819	-0.178654	-0.065921	-0.146709	-0.0673045	0.0473735	-0.0588443	-0.148646
1.03	0.0965132	0.111235	-0.0111024	-0.095656	-0.0247444	-0.0639444	0.00820654	-0.0513114	0.0492622	0.0806246	-0.0329453	-0.157859	-0.0454462	0.0611122	0.00132717	-0.0539546	-0.0510088	0.0534455	-0.058378	-0.0270937	-0.0988368	-0.0274059	0.0179666	-0.140347	0.0732818	0.0288592	-0.0639838	0.0152719	-0.0458806	0.00348526	0.150362	-0.142781	-0.140116	0.0990028	0.0321366	-0.0455594	-0.050281	0.0695432	-0.0929789	0.0554858	0.068148	-0.00258608	-0.206337	-0.0475203	-0.117681	-0.0272985	0.0157541	-0.0128023	-0.111747
1.04	0.126368	0.0930983	0.0255285	-0.0835241	0.038151	-0.0280775	0.00512901	-0.0215504	0.0389421	0.0637579	-0.0704298	-0.188491	0.0110077	0.0235317	0.0137081	0.00309468	0.00675416	0.0768205	-0.057482	-0.010342	-0.119476	0.00291004	0.106128	-0.133754	0.0794962	0.015524	-0.13573	-0.0488451	-0.0463398	-0.0261491	0.180869	-0.103582	-0.0893257	0.109348	0.0179842	-0.0364147	-0.0598568	-0.0126626	-0.0100764	0.0438967	0.02136	-3.3388e-05	-0.130592	-0.0438093	-0.105327	0.0270086	-0.0214759	-0.106761	0.0130433
1.05	0.162816	0.0389453	0.0117804	-0.0256846	0.0729449	-0.0241596	0.080741	-0.0315957	0.00911035	-0.0151736	-0.0224867	-0.155739	0.0609804	-0.00570929	0.0342984	0.0167891	0.071089	0.105628	-0.0667357	0.00494062	-0.0395879	0.0405425	0.0667913	-0.135881	0.042234	0.0104274	-0.0753919	-0.0423216	-0.0403214	-0.00645136	0.0421192	-0.0927589	-0.0487112	0.0266698	0.0512181	-0.0467912	-0.0110994	-0.0151677	0.0169727	0.0486831	-0.0093472	0.0160985	-0.152756	-0.173889	-0.0376436	0.0214545	-0.0295981	-0.0476082	-0.0181062
1.06	0.14882	0.025542	-0.0240826	-0.00176483	0.00176136	-0.0632716	0.0270288	-0.0181224	0.0363941	0.0209935	-0.0190415	-0.117191	0.0446397	-0.058827	0.0310976	0.025834	0.0604773	0.0906191	-0.0961557	0.0349395	0.0522269	0.0682029	0.0590043	-0.0180792	0.0529023	0.0883882	-0.0463411	0.0637982	-0.0888648	-0.0113663	-0.0491134	-0.0947548	-0.0476881	0.0465891	0.0725634	-0.0399667	0.0694246	-0.0272006	0.0346323	0.0321551	-0.0374205	-0.0362915	-0.209362	-0.0748392	-0.0113468	-0.0676862	0.00024071	-0.013671	-0.08247
1.07	0.0335184	-0.0181287	-0.0167937	0.0312452	-0.0333964	-0.0301828	-0.0020773	0.0165268	0.0139719	0.0211022	-0.0192514	-0.0616736	0.0238062	0.0105525	-0.0281296	0.0668502	0.0294175	0.0435279	-0.0200528	0.0178822	0.0974796	0.160206	0.0422613	0.0296855	0.0452502	0.0168874	-0.0345559	-0.0184797	-0.0127825	-0.00146745	-0.00444392	-0.0760964	0.088233	0.0174482	0.0773411	-0.000396571	0.0344815	-0.0325733	-0.0296371	0.0431245	-0.0989855	-0.0506337	-0.11089	-0.0701605	0.0540534	-0.0015342	0.00441958	-0.110706	-0.0321009
1.08	-0.0645263	-0.0607735	-0.0445758	0.0541104	-0.0124348	-0.0370266	-0.0433793	0.0205659	0.00390224	-6.3565e-06	-0.00181502	0.0165352	0.106423	0.000833842	0.0911169	-0.00371466	0.0488009	0.100874	0.0339652	-0.0299519	0.0615097	0.143779	0.0425511	0.00421468	0.00197835	-0.0521997	-0.0669681	-0.119888	0.0219618	0.00152641	0.0382333	-0.123157	0.132365	0.0271882	0.045103	0.0155	-0.0578047	-0.0162362	-0.0138039	0.0384773	-0.0852346	-0.00545273	-0.0632091	-0.0673551	0.058756	0.0688521	-0.0396411	-0.0833813	0.0700198
1.09	-0.0261247	-0.0194515	-0.048625	-0.000703781	-0.0896001	-0.0104438	-0.0638667	0.0182543	-0.0030466	-0.0804296	-0.01325	0.0143331	0.16534	0.00090668	0.0545552	0.0546499	0.0467634	0.0442901	0.0137473	0.00137892	0.0110699	0.0872631	-0.01638	-0.0371143	0.0113897	-0.0231669	-0.00696684	-0.0773926	0.00663263	-0.0803115	0.0541666	-0.0390541	0.0904414	-0.049312	0.0231869	-0.0769502	-0.000881099	0.00304736	-0.0688652	0.112118	0.12538	0.0289356	-0.058149	-0.0672896	-0.00907367	0.0525944	-0.028473	-0.0461689	-0.0338105
1.1	-0.0251101	0.0255453	-0.0560113	0.0307567	-0.120912	-0.00350183	-0.107058	0.0583296	-0.00953941	-0.0911079	-0.00890646	0.0400409	0.0542424	-0.0196532	-0.108847	0.011248	0.0118324	-0.0502756	-0.0363415	-0.0170606	0.0300778	0.0588585	-0.0398094	-0.0685469	0.00691025	0.0125638	-0.0471548	-0.00465468	-0.0720814	-0.0697289	0.0970622	0.0344311	0.0655811	-0.0119391	-0.0158656	-0.0679685	0.0615509	-0.000570394	-0.149955	0.14099	0.211197	0.00233245	-0.0379532	0.0208833	-0.00663391	0.00814993	-0.0456739	-0.00493629	-0.0617333
1.11	-0.0544002	-0.0618911	-0.0858305	0.0193832	-0.0203827	0.0461762	-0.0195979	0.0782968	-0.0286013	-0.0848533	0.05427	0.101469	0.0438855	0.0612099	-0.052798	0.0184833	0.0337839	-0.00883338	0.0090786	-0.00188293	0.0786059	0.0392789	0.0516715	-0.0819429	0.0428642	0.037343	0.0391093	-0.0003841	-0.0218262	-0.0319092	0.0673615	0.00819335	0.0629627	0.0853566	-0.0284514	0.0303428	0.0880416	0.0473774	-0.112688	0.124638	0.121834	0.0200304	0.0151851	0.0758616	-0.00556843	0.0369174	-0.0409639	0.0333202	0.0721311
1.12	-0.0563379	-0.0728182	-0.0273093	-0.0511859	-0.0722796	0.0359265	0.0169541	0.0516909	0.0148041	-0.0403555	0.0286458	0.0564243	0.0422399	0.0640771	-0.0456706	0.0626346	0.0664355	0.0154302	0.00627125	0.0287446	0.0303351	0.0253389	0.0525887	-0.0248141	0.0626575	-0.0404081	0.0218347	0.0180391	0.0223358	0.0529763	0.0582975	-0.0264285	0.0273622	0.0706549	-0.10848	-0.0293001	0.0525986	0.0758074	0.048015	0.191805	-0.0697994	-0.0311867	0.0237094	0.04508	0.0350676	0.0738709	-0.0137355	-0.0282731	0.119634
1.13	-0.0441926	-0.00270439	-0.0301348	-0.0269239	-0.0478874	0.0694978	0.0446514	0.0970378	0.0514924	-0.0350729	0.0714913	0.0648961	0.0287957	-0.00785609	-0.0771426	0.0112285	0.0215554	0.0492656	0.0689945	0.0762121	-0.0180095	-0.00244508	0.0523919	-0.0404521	0.02703	-0.0127379	-0.0532903	-0.00245435	-0.00723709	0.0332939	0.0495172	-0.0160594	0.142554	0.034355	-0.0619059	-0.0243202	0.0441963	0.0668302	0.0137935	0.153541	0.0152601	0.00352559	0.0570484	0.0355338	0.040196	0.0247715	0.017638	-0.00989781	-0.0056262
1.14	0.0661769	0.0098277	-0.0931843	-0.0503823	-0.0966472	0.147983	-0.0329471	0.12407	-0.0186949	0.00604472	-0.0105103	0.0133427	0.0308032	0.0297571	-0.0552229	-0.0267501	0.101309	0.0251193	0.0833303	0.0227062	0.000915487	0.10825	0.0674604	-0.0622578	0.0310579	-0.039959	0.03925	0.0148155	0.0222725	0.0424591	0.0362602	0.0490684	0.0864151	0.0453633	-0.0946998	0.00722853	0.0731589	0.0844937	-0.101146	0.164566	0.0470723	0.0606131	0.0464175	0.061183	0.0360939	-0.0191175	0.036221	0.00607582	0.012109
1.15	0.0846452	0.011986	-0.147375	-0.0224507	0.0154563	0.148566	0.068661	0.0565601	-0.0056689	-0.069637	0.00706621	-0.0656342	-0.0089066	-0.0195853	0.0100579	0.0191306	0.0815817	0.0897043	0.0689507	-0.0166155	0.0110957	0.158844	0.0758291	-0.025212	0.0410846	0.00874287	-0.0348077	0.119183	-0.00553732	0.054437	0.0508366	0.0262141	-0.00462336	0.0744352	0.0805011	-0.00757691	0.0356204	0.0724329	-0.0825439	0.192035	-0.00304513	0.0521296	-0.00565955	0.0718012	0.0593932	0.0893345	0.169701	-0.0214082	0.105853
1.16	0.0278086	0.0823977	-0.127626	-0.00159804	0.0820729	0.103075	0.0482954	0.0434921	-0.0422174	-0.0956709	0.0785594	-0.105681	-0.0400842	0.0162903	-0.0332457	0.0918507	0.0492266	0.0727736	0.102851	-0.0191418	-0.0467467	0.0825427	0.109068	0.00198237	0.0394488	0.0125925	0.00421443	0.109343	0.035222	0.0931765	0.0953884	0.0790794	0.0129565	0.202152	0.092601	0.055799	0.0345876	0.191648	0.0618725	0.150043	-0.0522625	0.113505	-0.00180352	0.0954306	0.095495	0.186617	0.133686	-0.0644949	0.0917917
1.17	0.122904	0.135253	-0.0941776	-0.0127965	0.0593264	0.109661	0.137373	0.0696095	0.0348243	0.0296886	0.106048	-0.0884018	-0.0408878	-0.0216451	0.0387639	0.0980972	0.12832	0.0513644	0.118371	0.00384835	-0.0475834	0.0585348	0.0862483	0.00389947	0.0428915	0.0418298	0.0574661	0.0816832	0.0945779	0.143613	0.115193	0.113189	0.0966273	0.200905	0.204734	0.0543587	0.047267	0.180566	0.0629462	0.142339	0.052412	0.0909196	0.0430106	0.129229	0.0286799	0.1619	0.0579098	-0.0325081	-0.0726202
1.18	0.155845	0.106505	0.0307323	0.0381107	0.127765	0.160082	0.228115	0.0996655	0.13264	0.0513237	0.147279	-0.0744622	-0.0282616	-0.0276214	0.112771	0.051875	0.0536402	-0.000824037	0.0919795	-0.00960743	-0.0189107	0.11174	0.142373	-0.0221947	0.0407225	0.0843374	0.0454272	0.0739469	0.0709855	0.131759	0.0792875	0.170806	0.104622	0.135985	0.264963	0.157251	0.0427199	0.141352	0.037837	0.129311	0.136711	0.0762417	0.0694789	0.10996	0.0662266	0.0941689	0.110353	-0.0188856	-0.0354082
1.19	0.0477506	0.136296	0.0752886	0.0291786	0.151189	0.130669	0.118744	0.147584	0.132066	0.054417	0.0971602	-0.0771148	0.0249355	0.119417	0.046365	0.091175	0.105814	-0.0039164	0.0862127	-0.0336119	0.000374179	0.128919	0.174295	-0.0320496	0.147394	0.0519896	0.0477594	0.120247	0.0198481	0.0732112	0.129193	0.138672	0.0570474	0.138487	0.230898	0.207444	0.109395	0.10786	0.0965454	0.118417	0.0618677	0.0707981	0.100123	0.0908269	0.0941217	0.154644	0.140801	-0.0214539	0.128193
1.2	0.0102435	0.21415	-0.0113094	0.0449051	0.184923	0.138246	0.0426209	0.110625	0.0858342	0.0466807	0.127916	-0.0890206	0.0941164	0.107305	-0.0334489	0.0757976	0.130185	0.00336753	0.0572493	0.0158906	0.0427387	0.0792763	0.105303	0.0541926	0.135517	0.178145	0.0931706	0.111286	0.0564788	0.103437	0.153509	0.0525072	0.0415597	0.102519	0.225839	0.205265	0.0715059	0.132089	0.144357	0.0347378	-0.0519509	0.119077	0.14127	0.115492	0.17275	0.160465	0.128773	-0.021103	0.105052
1.21	0.0265374	0.183132	0.140967	0.142882	0.171577	0.173283	0.0753521	0.104457	0.0631362	0.020613	0.128887	0.0627439	0.0837492	0.128941	0.101267	0.07786	0.109399	0.00452019	0.0353477	0.019567	0.0129712	0.0804594	0.0836284	0.0536279	0.0872444	0.210089	0.102325	0.051822	0.0548122	0.0795111	0.113416	0.0939298	0.043978	0.0753882	0.260666	0.177797	0.0905763	0.14162	0.0907069	0.0275076	0.0995012	0.121136	0.120956	0.0748949	0.159382	0.058702	0.042701	0.0470327	-0.0216948
1.22	0.0380381	0.163132	0.0702661	0.215178	0.207769	0.132351	0.0928269	0.149008	0.0777257	0.0648854	0.104746	0.207913	0.072337	0.207182	0.160143	0.0942509	0.124305	0.145049	0.0979944	0.00954094	0.081059	0.0963124	0.040289	0.0593867	0.0780081	0.123749	0.0658654	0.0503907	-0.0134485	0.0394645	0.152903	0.0431931	0.00853641	0.10336	0.229372	0.0693745	0.085973	0.184079	0.0350649	0.0637449	0.150969	0.103281	0.0855677	0.0416965	0.150764	0.0642387	0.117298	0.173981	-0.0195561
1.23	-0.052133	0.221366	0.00132391	0.24396	0.148704	0.0487947	0.148555	0.115952	0.19241	0.0419133	0.174786	0.211471	0.158451	0.185551	0.118119	0.065803	0.105172	0.146257	0.109945	0.1024	0.10286	0.122971	0.0421609	0.108516	0.120756	0.1071	0.0593119	0.0952696	-0.00966488	0.105648	0.198497	-0.0607659	-0.0116532	0.14885	0.199078	0.115796	0.0968073	0.277857	0.052782	0.122723	0.135257	0.0564852	0.0265801	0.0779253	0.227654	0.105399	0.139618	0.212878	0.085965
1.24	-0.0485834	0.279922	-0.00128707	0.276237	0.108777	-0.00926915	0.0713866	0.127369	0.182046	0.0103209	0.191155	0.14866	0.132561	0.0899365	0.071884	0.15781	0.0857635	0.0524144	0.112702	0.12698	0.13979	0.0888313	0.0945798	0.177627	0.131222	0.0911348	0.0424182	0.0487673	0.0603136	0.108555	0.248807	-0.0351974	-0.0252765	0.0943992	0.230794	0.170281	0.159428	0.321625	0.128548	0.143568	0.0969713	0.0606228	0.0775427	0.132278	0.27202	0.121121	0.0187518	0.246301	0.0634132
1.25	0.0885037	0.243176	-0.00768115	0.246115	0.0863986	0.00552086	0.0353838	0.1089	0.166305	-0.0139017	0.0987777	0.140041	0.10002	0.10084	0.179301	0.0952209	0.0720742	0.0746978	0.161507	0.0563974	0.184171	0.0488136	0.0475703	0.145731	0.0900431	0.075069	-0.0734053	0.0269196	0.145453	0.0919257	0.288547	0.110486	0.0825174	0.0121601	0.247163	0.121229	0.165671	0.266531	0.138037	0.122664	0.105424	0.0483211	0.12041	0.127164	0.263136	0.0738586	0.0528017	0.250808	-0.0800506
1.26	0.0330595	0.179217	0.0498817	0.138297	-0.0241114	0.1356	0.111664	0.0814635	0.159587	0.0274696	0.0985987	0.213588	0.156128	0.0625118	0.234921	0.0710935	0.18396	0.0812069	0.0884089	0.0969895	0.12415	0.0702633	0.0668451	0.0462944	0.213626	0.0471907	-0.0905194	0.116061	0.212872	0.0854543	0.228553	0.187673	0.0917083	-0.0528351	0.235376	0.0923317	0.111705	0.226309	0.0897451	0.0873574	0.092273	0.0840638	0.0793486	0.134614	0.215626	0.051787	0.11748	0.206109	0.0120244
1.27	-0.00940485	0.162427	0.0470029	0.0585767	-0.0939656	0.180941	0.144442	0.199808	0.179043	-0.0562367	0.0435545	0.224065	0.164837	0.135106	0.200499	0.111657	0.165533	0.0311372	0.0387888	0.136846	0.0819049	0.075347	0.102652	-0.034175	0.237877	0.0807919	-0.0615408	0.124683	0.296407	0.0616256	0.184397	0.190981	-0.015653	0.0370823	0.185845	0.101705	0.125397	0.189622	0.0673509	0.060611	0.0489562	0.0866949	0.0135386	0.191633	0.191491	0.0729341	0.0944869	0.185762	0.161385
1.28	0.0605835	0.119836	0.00618999	-0.0246415	-0.0702541	0.217845	0.109073	0.155712	0.13649	0.0896688	0.063096	0.239553	0.138204	0.0747665	0.125593	0.0923585	0.141068	0.058533	0.0402973	0.0658236	0.0812017	0.0675544	0.168189	0.0162535	0.118965	0.124566	-0.0094079	0.137143	0.335629	0.0100003	0.097546	0.194942	-0.0432794	0.053345	0.0854816	0.103122	0.190696	0.112072	0.147543	0.0687261	0.0334406	0.101629	0.0252901	0.16979	0.153524	0.0636027	0.0557861	0.189349	0.128712
1.29	0.0682399	0.147252	0.010147	-0.0195829	-0.048335	0.259246	0.135219	0.121064	0.137181	0.0694787	0.0562943	0.255035	0.135691	0.0691472	0.146408	0.099676	0.109838	0.0346834	0.0517268	0.11947	0.0568244	0.0327167	0.0691311	-0.0149494	0.0483198	0.109602	0.0195414	0.0965299	0.325539	9.66844e-05	0.0741744	0.192598	-0.0576549	0.0783473	-0.0133986	0.0470811	0.187476	0.0882732	0.08933	0.0943137	0.0991374	0.108161	0.0115965	0.145135	0.165178	0.00186029	0.10976	0.201103	0.048673
1.3	0.0352473	0.127422	0.0498957	-0.0379588	-0.0903901	0.266205	0.111236	0.134691	0.0853529	0.0388663	0.0121033	0.235522	0.150659	-0.0401854	0.204335	0.214645	0.0864282	0.0221102	0.0841688	0.0909349	0.0887933	0.00911938	0.0721543	-0.0288577	0.125383	0.0966406	-0.0196427	0.137933	0.326437	0.0204691	0.0301653	0.187519	0.0761873	0.0829423	0.0142987	0.0204573	0.150324	0.0958198	0.000201696	0.0154805	0.15424	0.102251	0.0138917	0.168745	0.13928	-0.00043626	0.136072	0.203921	0.045132
1.31	0.0921358	0.0441797	0.0920395	-0.046757	-0.0667062	0.266122	0.150196	0.146153	0.0577397	0.0479979	0.0328791	0.186223	0.122212	-0.0601275	0.127707	0.182016	0.0292681	0.0373967	0.102916	0.109002	0.136022	0.00557461	0.104676	0.0108237	0.128426	0.030457	0.0509928	0.0584954	0.264182	0.0552162	0.0216575	0.177934	0.198439	-0.0369281	-0.00325315	0.0202816	0.176185	0.0894143	-0.000248509	0.00344582	0.0868317	0.0744621	0.00763807	0.114889	0.113567	0.0314909	0.134693	0.213606	0.114242
1.32	0.117968	0.0182278	0.151771	-0.0545396	-0.0467624	0.212148	0.197854	0.11192	-0.00196765	0.0728289	0.160357	0.169795	0.141518	-0.0315239	0.0984211	0.117531	0.0708219	0.0848465	0.0847029	0.107075	0.134363	-0.0189903	0.0958599	0.00777709	0.0834665	0.0205713	0.135676	0.109796	0.230624	0.0840035	0.0113797	0.173474	0.243478	0.0191581	-0.0132934	-0.0362255	0.148414	0.0575699	0.0745518	0.0893443	0.0569773	0.111705	0.00992115	0.0596903	0.142915	-0.0221592	0.0949773	0.235804	0.0350803
1.33	0.054705	0.0738046	0.052973	-0.0127209	-0.0606576	0.212988	0.202096	0.0825192	-0.0376462	0.0546121	0.182316	0.158044	0.115952	0.00408489	0.122079	0.104887	0.0920788	0.139184	0.15162	0.106617	0.14831	-0.0753379	0.193497	0.0382088	0.0394465	0.069385	0.186864	0.0993923	0.217149	0.147634	0.0328263	0.172686	0.242942	0.0859644	-0.0209397	0.0264668	0.154162	0.0583518	0.101132	0.178076	0.0676141	0.187724	0.0341795	0.0823995	0.0847788	-0.0743007	0.132305	0.210678	-0.0624831
1.34	0.00823534	0.0902767	0.0989936	0.0757012	-0.0114718	0.176971	0.213456	0.126807	8.10525e-05	0.0823997	0.150711	0.128621	0.147412	0.0109956	0.15699	0.0892829	0.122896	0.235197	0.204647	0.0792837	0.0826241	0.018581	0.131256	0.0548156	0.0810279	0.139766	0.212444	0.206478	0.189778	0.135304	0.0321996	0.182877	0.268127	0.170503	-0.122574	0.120216	0.120018	0.0245967	0.100528	0.179621	0.102901	0.133767	-0.0194514	0.0733384	-0.0940514	0.0136547	0.175415	0.132413	0.00455266
1.35	0.0312321	0.12838	0.212403	0.0576487	-0.0519323	0.122574	0.251884	0.0812182	-0.000247539	0.130534	0.0987902	0.0719594	0.143746	0.043856	0.140508	0.0591503	0.173825	0.23366	0.145029	0.00304174	0.0708797	0.0418194	0.08982	0.0952081	0.0567847	0.162122	0.172825	0.124151	0.142357	0.136524	0.0495836	0.123242	0.260307	0.216823	-0.0291478	0.0101618	0.180307	0.00744247	0.108368	0.113885	0.0581911	0.0774421	0.0377865	0.186517	-0.057614	0.0564369	0.119567	0.0119028	0.0795367
1.36	0.0563776	0.165045	0.148352	0.0183753	-0.0526778	0.143764	0.246665	0.100878	0.0771825	0.151074	0.21057	0.0207104	0.121748	0.0896781	0.113725	0.0486617	0.125741	0.197904	0.182031	0.0839795	0.0503044	0.00800538	0.108928	0.103311	0.0496686	0.131693	0.166018	0.132326	0.109418	0.262768	0.124232	0.0652892	0.263281	0.185159	0.0471562	-0.0206128	0.201819	0.0126538	0.141884	-0.011674	-0.000755553	0.106512	0.104852	0.174317	-0.0203768	0.0771896	0.108745	-0.0520804	0.0701211
1.37	0.0279401	0.162378	0.0726997	0.00915863	0.00910339	0.154538	0.199385	0.0752375	0.0981945	0.0983767	0.336193	0.00729877	0.113389	0.0396448	0.135612	0.069238	0.0915563	0.251826	0.214216	0.0659321	-0.00350529	-0.00159836	0.123825	0.0530148	0.134049	0.102553	0.169698	0.178548	0.0723001	0.268627	0.100235	0.0713597	0.279172	0.223528	0.066894	0.0473205	0.232555	0.0382733	0.138951	-0.0719425	0.0290483	0.0885513	0.107068	0.107326	0.0161995	0.0771502	0.191802	-0.0406123	0.00224516
1.38	0.0380075	0.10878	0.0700676	0.0227345	0.0252268	0.124004	0.11794	0.0980077	0.118896	0.177444	0.351007	0.0163309	0.126323	0.0447431	0.156215	0.0629311	0.114724	0.282872	0.186347	0.0281733	0.000211749	0.00231562	0.168287	0.119241	0.142843	0.109693	0.159023	0.13805	0.0615089	0.22264	0.0772174	0.112067	0.244953	0.276612	0.135191	0.0924381	0.262416	0.0576147	0.0645267	-0.0373043	0.0726066	0.0836715	0.0704989	0.138073	-0.0138774	0.0738423	0.236317	-0.0235432	-0.0382145
1.39	0.00429477	0.22508	0.10521	0.0132155	0.0320057	0.0913203	0.0572558	0.0961858	0.139978	0.135354	0.314192	0.00602021	0.0980256	0.03774	0.139495	0.134965	0.120579	0.268688	0.117265	0.0530162	-0.00270488	0.0270775	0.161343	0.149861	0.152843	0.118645	0.14113	0.129799	0.0757688	0.222515	0.118681	0.0813743	0.218892	0.273362	0.176575	0.147333	0.261688	0.0992492	0.109131	0.0277515	0.0100403	0.131812	0.000777138	0.148863	0.0482486	0.0842336	0.218175	-7.9312e-06	0.0426508
1.4	-0.0103557	0.30963	0.0980069	0.0647597	0.000522543	0.0566811	0.0213738	0.133875	0.154002	0.113631	0.282739	0.0197762	0.112238	0.0600073	0.108315	0.235018	0.144219	0.276631	0.0953359	0.0730536	-0.0311781	0.107538	0.146003	0.0648788	0.235979	0.123398	0.132132	0.0921406	0.0375074	0.178826	0.167582	-0.00901878	0.218974	0.256793	0.185285	0.170097	0.27562	0.197549	0.168856	0.112639	-0.0407994	0.078247	-0.00786987	0.123099	0.0594759	0.050606	0.175091	0.0876791	0.0356276
1.41	0.0186916	0.33243	0.0674342	0.0393879	-0.0244754	0.020711	0.0587305	0.134161	0.194247	0.145845	0.229079	0.0303414	0.133573	0.107402	0.125068	0.24738	0.0931382	0.257601	0.0355533	0.0813561	-0.0323513	0.158323	0.116072	0.0320974	0.254024	0.110636	0.136962	0.146889	0.0155071	0.161129	0.142165	-0.0958417	0.195021	0.270045	0.250366	0.13994	0.247972	0.251362	0.129155	0.208504	-0.0267898	0.102913	0.0307217	0.0710596	0.0785397	0.033265	0.163733	0.118533	-0.0334366
1.42	0.0945583	0.332776	0.144811	0.00664376	0.0548792	-0.0499396	0.0398648	0.144142	0.229437	0.159217	0.244485	-0.00640948	0.164663	0.0809086	0.128976	0.231495	0.053	0.230921	0.145267	0.102401	-0.0451577	0.189589	0.107596	0.0210537	0.236524	0.0944877	0.130223	0.1666	-0.0152954	0.125062	0.120847	-0.154739	0.167317	0.259391	0.238088	0.184476	0.192587	0.258606	0.0117548	0.186064	0.0297475	0.0875995	0.0710373	0.116804	0.0772336	0.0813826	0.14327	0.0878128	0.0115181
1.43	0.0880568	0.317448	0.0453193	-0.0108307	0.0470605	-0.121564	0.081609	0.130838	0.231022	0.151018	0.230574	-0.0926555	0.156824	0.103355	0.0967752	0.210273	0.119993	0.236344	0.204513	0.0979201	-0.0671109	0.182972	0.184053	-0.0182513	0.240062	0.116173	0.104494	0.0855657	-0.0349726	0.0613526	0.126058	-0.12926	0.0999961	0.245738	0.218031	0.181191	0.0781035	0.266256	0.00607949	0.203299	0.0459704	0.0584182	0.127714	0.135456	0.0737817	0.119293	0.0915652	0.141561	0.0905559
1.44	0.102154	0.296629	-0.0455449	0.0288875	0.0665795	-0.130249	0.0196989	0.078308	0.23755	0.158538	0.131685	-0.163166	0.141861	0.0835461	0.0562429	0.21064	0.0628094	0.239331	0.203809	0.0991301	-0.107179	0.144696	0.217512	0.0607279	0.2525	0.140534	0.0837142	0.0399952	-0.0675827	-0.0035059	0.139975	-0.0123664	0.0832488	0.198021	0.249638	0.163409	-0.0502422	0.240251	0.0680037	0.220641	0.0181379	0.0148359	0.177853	0.106591	0.0549451	0.102008	0.0350074	0.196194	0.0699822
1.45	0.0982587	0.235631	0.00778526	0.0560603	0.140925	-0.139623	0.0464416	0.117232	0.210636	0.158045	0.0479082	-0.147207	0.185996	0.0392175	-0.0220651	0.20906	-0.0069592	0.22342	0.193896	0.0734766	-0.0786877	0.115772	0.135658	0.108065	0.225115	0.0967776	0.0761865	0.011232	-0.092588	-0.0287316	0.140968	0.0564511	0.103104	0.142191	0.244841	0.127599	-0.0875616	0.23746	0.0215061	0.236663	0.0340792	0.0589776	0.207107	0.137866	0.0306029	0.0660955	0.0135551	0.182761	0.0610943
1.46	0.0869614	0.168752	0.0584112	0.139114	0.208264	-0.109779	0.124529	0.209545	0.190085	0.176376	0.000286775	-0.0926033	0.182019	0.0168324	-0.0122186	0.147222	0.103114	0.209907	0.162484	0.153588	-0.0776077	0.123665	0.0152051	0.120334	0.197794	0.107429	0.0499755	0.0367582	-0.0842949	-0.0850403	0.114635	0.085174	0.115345	0.114319	0.22136	0.0781727	-0.0866225	0.190545	-0.0340233	0.259063	0.0674462	0.0364313	0.201945	0.0888621	0.00960357	0.0740539	-0.0100389	0.142261	0.105349
1.47	0.106404	0.151651	0.0876869	0.190363	0.202076	-0.153306	0.132319	0.238801	0.151669	0.1295	-0.0327036	0.00830683	0.134199	0.0395357	-0.0124343	0.14283	0.0844292	0.18962	0.115678	0.20434	-0.0263211	0.122778	-0.0238264	0.16935	0.148206	0.14086	0.0159673	0.068832	-0.107875	-0.0715825	0.0664606	0.0932641	0.0781312	0.160553	0.165505	0.00477299	-0.0611763	0.151481	-0.0181207	0.246364	0.00090404	0.0465764	0.196677	0.110544	0.100424	0.11111	-0.0105797	0.107134	0.144093
1.48	0.0828006	0.123945	0.0551198	0.217345	0.144336	-0.200798	0.132041	0.240086	0.130105	0.123296	-0.0226765	0.0934179	0.13788	0.0856999	-0.00365577	0.0787899	0.0856319	0.116149	0.0908511	0.18135	0.0091834	0.0936853	-0.00206219	0.219657	0.1565	0.0566689	0.00106455	0.0444904	-0.157486	-0.0408797	0.0659473	0.117609	0.059359	0.140375	0.118959	-0.0229322	-0.00964841	0.153212	0.0201022	0.253409	-0.0284859	0.0930211	0.20646	0.11745	0.177483	0.0901838	-0.0400045	0.0399377	0.0965518
1.49	0.081977	0.0902522	0.051259	0.232207	0.100853	-0.110508	0.157232	0.23174	0.096576	0.0813817	-0.0352715	0.122075	0.108961	0.0242183	-0.0227419	0.0200286	0.122481	0.0294977	0.016908	0.125958	0.0216213	0.0675687	-0.0148905	0.249447	0.160115	0.037688	0.000990407	0.0697946	-0.167003	-0.00974688	0.0459501	0.111066	0.0411195	0.139177	0.111484	-0.0157362	0.0226046	0.126861	-0.0129465	0.231631	0.0247885	0.0468835	0.193568	0.0541887	0.148831	0.0832652	-0.14044	-0.0270255	0.0861654
1.5	0.0304442	0.0333109	0.0626754	0.218792	0.0883704	-0.0501342	0.146984	0.213833	0.0949334	0.0376428	-0.0460378	0.150549	0.0969659	0.014578	0.011239	-0.0360734	0.116413	-0.0727222	-0.0360565	0.0907831	0.014034	0.0426673	-0.00822479	0.232191	0.160974	-0.0179773	-0.0308083	0.0592912	-0.239959	0.0197962	0.116976	0.111717	0.0119008	0.14678	0.0502521	-0.0267406	0.104434	0.0615827	-0.0161232	0.207371	-0.0325989	0.056289	0.16303	0.0741262	0.111647	0.0975689	-0.169479	-0.0931474	0.114246
1.51	0.0140982	-0.0138538	0.0775677	0.191634	0.0279977	0.0177437	0.110918	0.185761	0.102461	0.0719666	-0.0334452	0.129279	0.116754	0.0536521	0.0450952	-0.0338075	0.14142	-0.120378	-0.0635155	-0.00568239	0.0186364	0.0110097	0.00227515	0.216084	0.207068	0.00679578	-0.0482679	0.145902	-0.280593	0.0844172	0.0246505	0.0843137	-0.0149986	0.121567	0.023102	0.0062519	0.133228	0.00653237	-0.00733582	0.191048	-0.0266501	0.0584628	0.14093	0.0591327	0.136049	0.104484	-0.102986	-0.0927107	0.14991
1.52	0.0381969	-0.031961	0.10709	0.128944	0.0499343	0.056763	0.129013	0.151313	0.0839971	0.0606475	0.00831128	0.0915107	0.0978042	0.0919682	0.0198826	-0.0361328	0.136709	-0.0852238	-0.0144051	0.0811826	0.0538968	-0.0108317	0.0635779	0.210049	0.170229	0.0637283	-0.039502	0.0701616	-0.305203	0.122794	-0.0486907	0.068134	-0.0131018	0.0812244	0.0181298	0.0557752	0.212277	-0.0581109	0.0150384	0.191542	-0.0250272	0.0958983	0.131918	-0.024317	0.129109	0.0231091	0.0572055	-0.0962557	0.120937
1.53	0.0307473	-0.148621	0.0425362	0.124971	0.0613257	0.0792145	0.0976646	0.139771	0.0482155	0.00627014	-0.0154615	0.10196	0.0468973	0.0537732	-0.00769335	-0.0509324	0.179356	-0.0466248	-0.00633241	0.10391	0.0677393	-0.0163712	0.0586363	0.177842	0.145986	0.0664837	-0.0465648	0.138158	-0.270374	0.18161	0.0355917	0.0804116	-0.0125558	0.0466833	0.0239295	0.0628253	0.234336	-0.205783	-0.0145476	0.163941	-0.00491519	0.105859	0.0792713	0.000386456	0.0595752	-0.00222463	0.104621	-0.035829	0.0784495
1.54	-0.0303493	-0.208775	0.00777855	0.101515	0.0141284	0.119004	0.00862601	0.136411	0.0292796	0.00306621	-0.0275716	0.101534	0.00348587	-0.0242524	-0.0220338	-0.0634978	0.238163	-0.0291052	0.0296248	-0.024896	0.0187288	-0.03057	0.05121	0.133005	0.117619	0.0705467	-0.0507354	0.171525	-0.195659	0.163066	0.0328101	0.0384937	-0.0483606	-0.0455782	0.0557053	0.0842713	0.205097	-0.259049	0.0166748	0.115549	0.00488593	0.124873	0.0864725	-0.00811742	0.0526538	0.063352	0.144618	-0.0260258	0.0870564
1.55	-0.0100781	-0.120705	0.0488067	0.0615798	-0.15474	0.1519	-0.0191735	0.0620159	0.0233156	0.030882	0.0522783	0.0461367	-0.00257075	0.00704303	-0.0682766	-0.0325402	0.257288	0.0109101	0.0330323	-0.0614328	-0.0749097	-0.0312239	0.0651027	0.0924838	0.0214703	0.0999991	-0.061802	0.169071	-0.0928149	0.114389	0.0356408	0.0293968	-0.0456792	-0.0524804	0.0654032	0.0417369	0.212765	-0.178215	0.0240732	0.07509	0.00293578	0.0763296	0.0759057	-0.00722781	0.121458	0.035932	0.189214	-0.0940482	0.0715231
1.56	-0.086788	-0.00771825	0.0370652	0.0355614	-0.208507	0.157081	-0.0267134	-0.012711	-0.0269543	-0.028017	0.108526	0.0251308	-0.0619026	-0.0531877	-0.0645516	0.0209468	0.227258	0.077767	0.0320491	-0.0819723	-0.0516014	-0.0827616	0.0313878	0.112082	-0.0483736	0.0968673	-0.0724326	0.150902	0.00152073	0.0596293	0.0373704	0.0451722	-0.0416833	-0.0772744	0.0503147	0.0535353	0.226285	-0.206343	0.0413713	0.0294083	0.0282376	-0.0132207	0.0457484	0.0248206	0.0840797	-0.0317235	0.216372	-0.187455	0.0122591
1.57	-0.0710112	0.0555484	-0.016537	-0.0255458	-0.150993	0.157756	-0.0141837	-0.0185566	-0.0668206	0.0282915	0.153583	0.0101266	-0.147469	-0.0849677	-0.0156827	-0.00752951	0.215477	0.103983	0.0731322	-0.0322429	-0.0802577	-0.116758	0.0543222	0.129086	-0.0663473	0.179814	-0.0761784	0.145959	0.0664849	0.0569257	0.0504285	0.0496093	-0.0470112	-0.117999	-0.0477341	0.062815	0.201466	-0.231735	0.0687443	-0.00210196	0.0643953	-0.0422998	0.0118817	0.0845976	0.0579338	-0.0220393	0.190499	-0.207928	-0.00251611
1.58	0.0401954	0.113678	-0.0215517	-0.0996959	-0.0898862	0.160956	0.00176321	-0.0431789	-0.162902	-0.00850347	0.173411	-0.00418326	-0.212935	-0.0163351	0.0106071	-0.0142712	0.178859	0.107738	0.0982428	-0.0489824	-0.0938543	-0.0986849	0.05086	0.0824905	-0.0719578	0.216001	-0.0898562	0.141447	0.119489	0.0750768	0.091434	0.0143448	-0.0598051	-0.180137	-0.143331	0.106254	0.159047	-0.172703	0.0386474	-0.0107296	0.0407602	-0.0174534	0.00754596	0.110718	0.06946	0.0260727	0.225911	-0.19175	0.0248024
1.59	0.0686148	0.166076	0.00872465	-0.18515	-0.0452986	0.140249	-0.064379	-0.143949	-0.382908	0.053117	0.085277	-0.0527345	-0.132947	0.0139956	0.0220646	-0.0570887	0.126413	0.106395	0.127016	0.00418771	-0.0100077	-0.137269	-0.00272062	0.0523753	-0.0317795	0.207913	-0.0829623	0.0358608	0.0998151	0.0437919	0.0525172	0.00151404	-0.0479115	-0.13889	-0.168405	0.0824899	0.108971	-0.080182	0.045846	0.0198166	0.0120172	-0.00981722	0.0290447	0.0607429	0.0489108	0.0151982	0.261963	-0.160605	0.0215296
1.6	0.0578145	0.197138	-0.00821143	-0.178856	-0.0516253	0.10968	-0.0929352	-0.282269	-0.451977	0.030403	-0.0210592	-0.0330312	-0.120807	0.0584096	0.0892505	-0.0778105	0.09612	0.0772011	0.111945	0.0176846	0.0499703	-0.194916	0.0875643	-0.0143274	0.0369521	0.195176	-0.0777136	0.0604212	0.0936193	-0.0135548	0.0601301	0.00063763	-0.0532299	-0.0827158	-0.219879	0.0314014	0.0444645	0.00488661	0.0331152	0.0322657	0.0297465	0.0724386	0.00358874	0.157125	-0.0310929	0.0213833	0.236985	-0.0678745	-0.00480423
1.61	0.0754578	0.205873	-0.0599724	-0.256014	-0.0202073	0.0722046	0.00153188	-0.232403	-0.290192	0.0922543	-0.0997301	0.00468254	-0.0706714	0.108665	0.136604	-0.0647486	0.112684	0.0876298	0.131698	0.0892398	0.123299	-0.170923	0.105583	-0.063553	0.0619789	0.146225	-0.0848465	0.0502024	0.117289	-0.0345744	0.0628035	-0.0120286	-0.0633105	-0.0889521	-0.210641	-0.0276197	-0.0271262	0.0498983	0.0236074	0.00566689	0.049387	0.0564142	0.00512488	0.270598	-0.0659461	0.0157688	0.216614	-0.0141674	0.000794017
1.62	0.015142	0.194193	-0.0801279	-0.115136	-0.00444356	0.049513	0.0886793	-0.1643	-0.120308	0.0156217	-0.154187	0.0322208	-0.0448376	0.0990082	0.142857	-0.0156059	0.102628	0.0439778	0.202405	0.117005	0.134339	-0.0804617	0.0997632	-0.104348	-0.0334428	0.0986181	-0.0892309	0.0467893	0.0999625	-0.0766419	0.054233	-0.0332113	-0.0710619	-0.146278	-0.221976	-0.100545	-0.132931	0.0913656	0.0182006	-0.0528228	0.0538025	0.0809612	0.0317324	0.292116	-0.0433136	0.0320268	0.181783	0.0373687	0.0181364
1.63	0.00211542	0.169548	-0.0271969	-0.0794842	0.00957869	0.0286398	0.0923429	-0.195948	-0.0593851	0.0280849	-0.158904	0.0273646	0.025073	0.112147	0.176412	0.0449521	0.0150883	0.033849	0.221022	0.0769678	0.0922346	-0.0821177	0.134238	-0.09947	0.0563094	0.0235812	-0.130971	0.0194182	0.104539	-0.0576476	0.104108	-0.0602732	-0.0824435	-0.0568915	-0.120833	-0.0452415	-0.214548	0.0920293	0.0308928	-0.0877279	0.0110444	0.125048	-7.303e-05	0.300645	-0.0560534	-0.0183871	0.133759	0.0825357	-0.00305284
1.64	-0.00465603	0.159575	-0.0621341	-0.0422535	0.0277445	0.0126297	0.0978402	-0.119222	-0.00846764	0.0391324	-0.113956	-0.0181583	0.0338061	0.131564	0.199197	0.0162478	-0.0759051	0.0202189	0.162158	0.0436417	0.0787588	-0.0518503	0.157967	-0.0556453	0.167555	0.00575441	-0.129211	0.0314228	0.0758399	-0.103128	0.107122	-0.0582654	-0.0737576	-0.0381571	-0.0557521	0.0116167	-0.282785	0.0674054	0.0174505	-0.109483	0.0062615	0.114675	-0.0260469	0.307116	-0.121902	-0.0379853	0.1088	0.0642439	-0.0848672
1.65	-0.0451096	0.120409	-0.102116	-0.00832153	0.0198466	-0.00807953	0.205516	0.00245619	0.0662436	-0.0345032	-0.0740701	-0.0663409	0.0523429	0.141154	0.207591	0.00938096	-0.175677	-0.0190672	0.10428	0.057084	0.0789981	-0.0273514	0.0841133	-0.097133	0.20168	-0.00140174	-0.131615	0.0198389	0.0492262	-0.106172	0.119952	-0.0500323	-0.0983211	-0.0800067	0.00179536	0.0390611	-0.323852	0.0387349	-0.0524404	-0.1393	0.00131695	0.0816454	-0.0197061	0.219193	-0.109868	-0.0474419	0.0843898	0.0489145	-0.103062
1.66	-0.0194473	0.108031	-0.0253682	0.0575064	0.00452629	-0.0734697	0.222016	0.0493759	0.101157	0.139832	-0.0116622	-0.0965989	0.0495778	0.152518	0.210107	-0.0179852	-0.244378	-0.00631825	0.0243143	0.0664506	0.0800205	0.00436372	-0.00972105	-0.08627	0.205259	-0.0584744	-0.130569	-0.0291657	0.0169179	-0.101437	0.12928	-0.0734774	-0.129392	0.013379	0.0653072	0.01204	-0.305347	0.0081946	-0.0628278	-0.151094	-0.0257158	0.0745408	-0.022923	0.196359	-0.028594	-0.0338547	0.0639104	0.0815319	-0.0355274
1.67	0.0897126	0.079911	0.00772599	0.093577	0.0297362	-0.0874471	0.198892	0.0602305	0.0922161	0.179167	-0.0404475	-0.116354	0.0549533	0.153453	0.192181	-0.0451875	-0.278364	-0.0674919	-0.077214	0.110532	0.0639148	0.0414362	-0.000397395	-0.0697239	0.185677	-0.0867026	-0.212768	-0.0267304	0.00883631	-0.0128062	0.147947	-0.107815	-0.162048	0.0216914	0.114364	0.0104813	-0.260261	0.0183522	-0.027382	-0.248364	-0.0418443	0.110436	-0.0468888	0.160852	-0.0325274	-0.0432694	0.0619382	0.147375	-0.0314317
1.68	0.0603747	0.0461643	0.0272064	0.097772	0.0212377	-0.129874	0.191164	0.124942	0.0937488	0.130522	-0.0764389	-0.0820748	0.118626	0.112853	0.172739	-0.0174809	-0.169105	-0.201527	-0.171309	0.173131	0.0661869	0.0307164	-0.039614	-0.0926684	0.153234	-0.16412	-0.238421	0.0430085	0.000602493	-0.0404889	0.103364	-0.0936556	-0.167202	-0.0862405	0.12625	0.0931653	-0.104752	0.0251634	-0.0351927	-0.249878	-0.0157662	0.110637	-0.0611639	0.0127918	-0.0971204	-0.0444503	-0.0324759	0.159223	-0.04526
1.69	0.0381111	0.0337289	0.0773771	0.100154	0.0170007	-0.136631	0.23678	0.154316	0.103275	0.0287513	-0.00777263	-0.0310763	0.14875	-0.0226321	0.161181	-0.0267122	-0.0671039	-0.257205	-0.135227	0.142984	0.0535053	0.0141191	-0.0911332	-0.132271	0.076043	-0.114534	-0.264566	-0.0323172	-0.0623474	0.0196811	0.0520294	-0.0890651	-0.115229	-0.130133	0.112281	0.0719344	-0.0130834	-0.0166897	-0.0733612	-0.181358	-0.0201171	0.181268	-0.100138	-0.206934	-0.0410979	-0.0159112	-0.149899	0.166769	-0.0458482
1.7	0.0353217	-0.0142033	0.0623106	0.0877934	0.0372831	-0.111736	0.202742	0.141858	0.0873648	0.0534701	-0.0868534	-0.0499967	0.172667	-0.0951498	0.141301	-0.116599	-0.107949	-0.257536	-0.165688	0.0122414	0.0203742	0.00577824	-0.0708126	-0.225431	-0.00629151	-0.167169	-0.283404	-0.00326003	-0.165999	0.0873126	-0.0149121	-0.118534	-0.146173	-0.051855	0.0765029	-0.0327881	0.0246192	-0.0373591	-0.103801	-0.203911	-0.0509749	0.222992	-0.112893	-0.23459	0.0257951	-0.00536924	-0.24377	0.182454	-0.0525294
1.71	-0.00505323	-0.0488262	0.0871235	0.0904284	-0.0067743	-0.177317	0.14281	0.102602	0.0466704	0.189384	-0.17833	-0.130376	0.163041	-0.128797	0.110133	-0.0914583	-0.0575127	-0.224229	-0.10575	-0.0906566	0.0180718	-0.0109074	-0.0139584	-0.306184	-0.107502	-0.115085	-0.193849	0.0355416	-0.190442	0.168004	-0.186767	-0.125568	-0.154771	-0.100954	0.00474379	-0.157852	0.0905564	-0.0247322	-0.0529739	-0.158322	-0.0193997	0.21059	-0.128823	-0.138929	-0.00318368	-0.0433229	-0.25197	0.164591	-0.0871748
1.72	-0.0670893	-0.050355	0.132564	0.0975607	-0.0426083	-0.244016	0.0710526	0.0863619	0.0394317	0.227959	-0.164192	-0.142262	0.109757	-0.0840469	0.0512963	-0.0905232	0.0136405	-0.265939	-0.0646586	-0.181718	0.0233281	0.0456475	0.0278848	-0.234163	-0.187445	-0.0666878	-0.114109	-0.0117585	-0.261199	0.178177	-0.224021	-0.125372	-0.152871	-0.165667	-0.11891	-0.130357	0.118613	-0.0317375	-0.0593244	-0.128228	-0.0367147	0.113927	-0.16261	-0.209452	-0.0401255	-0.0637826	-0.196148	0.170117	-0.0832863
1.73	-0.0998236	-0.109085	0.108999	0.053058	-0.0484265	-0.236827	-0.0119285	0.0734995	-0.00963528	0.160171	-0.105001	-0.0900631	0.0836524	-0.126966	0.0222659	-0.107896	0.0615139	-0.299015	-0.0269187	-0.120831	0.00803813	0.047098	0.0622158	-0.211121	-0.110248	-0.0503648	-0.0567948	-0.0650023	-0.321731	0.193782	-0.169096	-0.125666	-0.153303	-0.117301	-0.288178	-0.0502625	0.127832	-0.0809312	-0.0868641	-0.0729671	-0.0281509	-0.00492233	-0.172179	-0.22984	-0.04834	-0.0447494	-0.169358	0.152596	-0.0691673
1.74	-0.158426	-0.116063	0.0380832	0.0318469	-0.071404	-0.228814	-0.0826456	0.0238192	-0.0599982	0.0539656	-0.0961828	-0.0322687	0.0136299	-0.0746412	-0.0446052	-0.0881344	0.0704278	-0.144921	-0.00658067	-0.058294	-0.0120546	0.0415423	0.0225252	-0.11924	-0.0365256	-0.0711821	0.000132691	-0.1085	-0.300713	0.182718	-0.0492933	-0.136568	-0.198734	-0.104394	-0.30418	0.08861	0.0729102	-0.0888072	-0.093897	-0.0577957	-0.0696045	-0.164656	-0.166882	-0.257351	-0.0234722	-0.0342071	-0.1134	0.0846174	-0.0299736
1.75	-0.0107034	-0.151751	-0.0310572	-0.056597	-0.122933	-0.182007	-0.107095	-0.0345243	-0.088553	-0.0153046	-0.0354306	-0.0236576	-0.0295651	-0.0822407	-0.134172	-0.0269401	0.0758188	-0.0104577	0.0553321	0.0138428	-0.0232198	0.0154124	0.0332988	-0.113907	-0.0133959	-0.0204041	0.0401662	-0.0806464	-0.270988	0.119768	0.0212466	-0.111983	-0.264893	-0.0397548	-0.251536	0.176656	-0.0147146	-0.0786368	-0.0789282	-0.0428792	-0.0212023	-0.152394	-0.169923	-0.248312	-0.0430121	-0.0501366	-0.127671	0.0379035	-0.0655606
1.76	0.0141022	-0.225549	-0.163792	-0.133148	-0.191507	-0.0530191	-0.156082	-0.0910967	-0.0954193	-0.123068	0.0536815	-0.0400784	-0.0620512	-0.0212447	-0.198973	0.0868018	0.0656358	0.0672849	0.124346	0.121715	-0.0227696	-0.0063294	0.0829625	-0.102017	-0.0125066	-0.00769833	0.0945147	-0.0807918	-0.276022	0.0456157	-0.00302703	-0.0872761	-0.287631	-0.0153087	-0.234257	0.214525	-0.0963118	-0.0625336	-0.104028	-0.0897182	0.0149393	-0.138563	-0.166263	-0.173424	-0.120093	-0.0565604	-0.108814	-0.0431183	-0.113244
1.77	-0.0257658	-0.296415	-0.17537	-0.182992	-0.223051	0.0252266	-0.119183	-0.09647	-0.115945	-0.0987857	0.161137	0.0244346	-0.172698	0.0407107	-0.215544	0.10358	0.0555902	0.0997978	0.159188	0.191584	-0.0409458	0.00777386	0.150379	-0.0903903	-0.0342759	-0.0461285	0.125275	-0.0664158	-0.212289	0.00878877	0.0247624	-0.156097	-0.253341	-0.0171527	-0.249283	0.23863	-0.115466	-0.0900216	-0.0727777	-0.114371	-0.0271712	-0.207686	-0.203578	0.0165708	-0.102971	-0.0592834	-0.11587	-0.177446	-0.114191
1.78	-0.0979895	-0.390531	-0.166432	-0.21003	-0.0494855	0.0623577	-0.158341	-0.106304	-0.14942	-0.0789438	0.15154	0.0616986	-0.280832	-0.0282429	-0.320839	0.082865	0.023819	0.0417274	0.110651	0.218712	-0.0587449	0.00311895	0.161804	-0.0976801	-0.0806007	0.00223978	0.10134	-0.121088	-0.0814074	-0.0116195	0.0915356	-0.179039	-0.287268	-0.0295699	-0.250806	0.206265	-0.148527	-0.104234	-0.024478	-0.126432	-0.0861905	-0.0724761	-0.278961	0.0406927	-0.0356681	-0.0858682	-0.104071	-0.195178	-0.0908339
1.79	0.0191106	-0.441823	-0.224496	-0.284055	-0.105639	0.0750995	-0.0867538	-0.0811922	-0.149078	-0.0486754	0.124868	0.0712463	-0.371269	-0.0575858	-0.232459	0.0659193	-0.0283638	-0.0101952	0.029915	0.200055	-0.0641456	0.0047212	0.161941	-0.0485645	-0.123899	0.00290641	0.107513	-0.124547	0.0356582	-0.144496	0.143194	-0.164545	-0.337929	-0.0381741	-0.144391	0.168677	-0.12992	-0.0573082	-0.0265622	-0.194994	-0.0957834	0.0272828	-0.32119	0.0694749	-0.018601	-0.103998	-0.0780844	-0.267284	-0.136026
1.8	0.103305	-0.37626	-0.161082	-0.272191	-0.14905	0.0839255	-0.094034	-0.050253	-0.111795	-0.0721866	0.120895	0.0757323	-0.363238	0.0100916	-0.0624699	0.0858454	-0.0405573	0.0274944	-0.0865007	0.229051	-0.0397334	0.0164495	0.150809	-0.0272903	-0.181652	-0.113038	0.123283	-0.102379	0.0943099	-0.278603	0.148629	-0.178907	-0.133871	-0.0371741	-0.052466	0.137924	-0.118592	-0.0270566	-0.0235146	-0.167352	-0.0681354	0.0271972	-0.34596	0.110445	-0.0912173	-0.0751268	-0.0357663	-0.322248	-0.189836
1.81	0.104086	-0.154006	-0.0811705	-0.176673	-0.101361	0.0688793	-0.126897	-0.0524858	-0.0844748	0.0101827	0.166279	0.0774793	-0.393521	0.00505545	-0.00816016	0.0959146	-0.0375291	0.0397345	-0.163951	0.241207	-0.0235887	0.0172797	0.0654123	-0.0448753	-0.231035	-0.0492822	0.0798046	-0.0442024	0.12212	-0.293081	0.130119	-0.175171	-0.0125287	-0.0236892	-0.048354	0.109609	-0.160765	-0.0822463	-0.046683	-0.0810352	-0.0235064	0.0207675	-0.387596	0.0941128	-0.071963	-0.0599655	-0.130553	-0.351473	-0.163203
1.82	0.0699507	-0.0433547	-0.0433952	-0.100135	0.0124054	0.0369339	-0.158332	-0.0585618	-0.139514	0.0578501	0.251621	0.0667302	-0.338852	0.0834803	0.0341807	0.00622083	-0.0485943	0.0625402	-0.129424	0.236883	-0.0362572	-0.014773	-0.00212908	0.0257881	-0.132055	-0.0639172	0.0474145	-0.0516603	0.126796	-0.241219	0.0960075	-0.183582	0.0247749	-0.02299	-0.0463811	0.0800623	-0.140692	-0.0848831	-0.0596776	-0.0696635	-0.0564012	0.0155737	-0.455402	0.0662375	-0.0330596	-0.0589248	-0.179376	-0.201388	-0.114906
1.83	0.0491111	-0.00269861	0.0477182	-0.0455893	0.105773	-0.0451492	-0.122869	-0.112839	-0.251546	0.101518	0.24679	0.058277	-0.346938	0.124832	0.110053	-0.171519	-0.0775272	0.0323794	-0.139968	0.215175	-0.0226658	-0.0495503	-0.0756848	0.0679584	-0.0751944	-0.128436	0.0214943	-0.00845961	0.123525	-0.196877	0.048855	-0.158226	0.0792111	0.0599175	0.00371989	0.0345773	-0.0888429	-0.0752736	-0.0426322	0.0616283	-0.0352994	0.0582128	-0.394178	0.140658	-0.0203248	-0.0555218	-0.173128	-0.0610249	-0.122823
1.84	0.0373509	0.0456204	0.141022	0.00115442	0.12749	-0.160922	-0.0845574	-0.152242	-0.325577	0.122319	0.218287	0.0637351	-0.257209	0.0400601	0.182017	-0.150231	-0.0814114	0.052729	-0.085261	0.19735	-0.0286717	-0.0390261	-0.200157	0.0316641	-0.0556177	-0.105015	-0.00662347	0.0365161	0.109787	-0.130673	0.00774625	-0.152765	0.0780189	-0.0187136	0.0566996	-0.0188648	-0.067074	-0.0649167	-0.0469625	0.169265	-0.026236	0.161826	-0.252439	0.202217	-0.0679886	-0.0661591	-0.179468	-0.0264834	-0.104531
1.85	0.0107961	0.0793195	0.141009	0.0566647	0.11121	-0.182009	-0.0800926	-0.152519	-0.324584	0.139459	0.167191	0.0650041	-0.178756	0.0316495	0.178292	-0.062629	-0.0492419	-0.0107191	-0.104141	0.163609	-0.0460962	-0.0525632	-0.260311	-0.0811208	-0.0498384	-0.108939	-0.0460556	-0.0496504	0.0803558	-0.0203332	-0.0227229	-0.149817	0.0682067	-0.0485542	0.0622293	-0.10742	-0.0813782	-0.0798302	-0.0601903	0.187989	-0.0367563	0.200326	-0.103236	0.173092	-0.0598923	-0.0683295	-0.229037	-0.0280915	-0.0467156
1.86	-0.102187	0.112602	0.0485107	0.0884689	0.086637	-0.195835	-0.0261936	-0.125866	-0.329874	0.160891	0.0836428	0.0530261	-0.113444	0.115178	0.186793	-0.0942975	-0.0450084	-0.0925048	-0.161358	0.105894	-0.0655026	-0.075952	-0.22335	-0.159969	0.0267766	-0.166108	-0.017423	-0.0936216	0.0883016	-0.0353795	-0.041721	-0.167659	0.10906	-0.0188601	0.0483971	-0.149855	-0.0623444	-0.0885716	-0.075083	0.15581	-0.054604	0.181209	0.0256482	0.157024	-0.0843855	-0.0721495	-0.214838	-0.056328	-0.00431075
1.87	-0.167954	0.118247	0.0312588	0.0961793	0.0885685	-0.151409	-0.0217098	-0.153762	-0.368358	0.182856	0.0201147	0.0203819	-0.0273384	0.0176828	0.188714	-0.0838058	-0.0256651	-0.220509	-0.225113	0.0842894	-0.103475	-0.0698518	-0.0959352	-0.202777	0.0950728	-0.149164	-0.0143534	-0.143612	0.0958388	-0.0596597	-0.099095	-0.178998	0.133499	-0.0735512	0.0686593	-0.205362	-0.0363864	-0.0725625	-0.0441256	0.0965557	-0.103735	0.152737	0.1002	0.12602	-0.0800886	-0.0750207	-0.110543	-0.025363	-0.0399833
1.88	-0.0663712	0.0986837	0.0569514	0.106443	0.0403012	-0.147217	-0.035665	-0.147173	-0.338278	0.0689198	-0.0523548	0.0408781	0.017486	-0.108938	0.17272	-0.0410753	0.0365214	-0.259849	-0.162145	0.0514829	-0.102145	-0.0549434	-0.0553801	-0.167709	0.101592	-0.034992	-0.0302125	-0.0343481	0.0872578	0.0100033	-0.217519	-0.160993	0.170771	-0.0832452	0.0469735	-0.234786	-0.0252586	-0.060756	-0.0296525	-0.0454086	-0.141595	0.111406	0.076742	0.0931569	-0.109078	-0.0696597	0.00191913	0.0741034	-0.0361292
1.89	-0.170467	0.0849124	0.111468	0.0891339	0.0254797	-0.155104	-0.0753476	-0.140228	-0.194886	-0.102544	-0.115366	0.024384	0.0270728	-0.175678	0.150102	-0.0276822	0.0649986	-0.240798	-0.12708	0.00812325	-0.0888017	-0.0263599	-0.0691705	-0.10308	0.115004	0.023368	-0.0247121	0.0436909	0.0684918	-0.0265917	-0.307829	-0.0974848	0.18241	-0.106482	-0.0916031	-0.197727	0.0188844	-0.0695358	-0.0167436	-0.0755033	-0.141604	0.0521683	0.090935	0.0318237	-0.0907566	-0.0805675	0.0232251	0.132768	-0.04197
1.9	-0.163219	0.0762287	0.12678	0.0591433	-0.0701484	-0.135673	-0.101067	-0.113437	-0.114859	-0.15802	-0.125774	0.00508794	0.0563157	-0.239153	0.128222	-0.0130881	0.019307	-0.156921	-0.0421356	-0.00737328	-0.0827578	-0.0467442	-0.0768893	-0.0626036	0.114479	0.0284984	-0.0229238	-0.00795744	0.0531853	-0.0375014	-0.276595	-0.0181296	0.16371	-0.0774726	-0.102056	-0.175089	0.0454755	-0.0833179	-0.00716124	-0.0256494	-0.203768	-0.117491	0.110251	-0.0230201	-0.0943297	-0.0950702	0.0176959	0.139115	-0.0589415
1.91	-0.130034	0.0130385	0.143971	0.0117163	-0.153781	-0.176234	-0.104182	-0.0642909	-0.0231698	-0.210354	-0.143305	0.00427326	0.0679126	-0.284568	0.105746	0.0479041	-0.0119673	-0.122781	-0.0436755	0.00848288	-0.0620481	-0.0119903	-0.0935952	-0.0952543	0.134596	0.12771	-0.000856103	-0.0323405	0.037262	0.00352198	-0.288594	0.0370928	0.123672	0.0591436	-0.120793	-0.12462	0.0616979	-0.0960211	-0.0182149	-0.0630745	-0.127527	-0.170119	0.0872317	-0.0925041	-0.0695678	-0.1194	0.000779136	0.151332	-0.140014
1.92	-0.0729145	-0.00604587	0.0968035	-0.0193344	-0.18926	-0.111193	-0.146107	-0.0227574	0.0607458	-0.186414	-0.182207	-0.0256665	0.10153	-0.252495	0.0780707	0.0621578	-0.000459237	-0.06096	-0.0732019	-0.0106733	-0.0657356	0.0125082	-0.112731	-0.0447628	0.118362	0.179362	-0.0408403	-0.0599158	0.0257101	0.00127913	-0.293216	0.0652119	0.107358	0.0421626	-0.104928	-0.15082	0.073307	-0.0885878	-0.0760286	-0.112584	-0.058303	-0.204277	0.0916347	-0.0808988	-0.0929225	-0.116352	0.0533922	0.138459	-0.0928316
1.93	-0.027477	-0.0403155	-0.0158088	-0.0850742	-0.137215	-0.0607905	-0.144797	0.0133409	0.148727	-0.16231	-0.243387	-0.0304367	0.0951234	-0.0914364	0.0541093	0.130024	0.00131635	-0.0292195	-0.0686899	-0.0398107	-0.0708505	0.00879282	-0.139322	-0.0648915	0.116219	0.162879	-0.0685432	0.0348842	0.0232007	0.00599591	-0.171939	0.0606062	0.10465	0.00568852	-0.159031	-0.15655	0.0731726	-0.0859321	-0.0809927	-0.194785	-0.0136214	-0.205998	0.142752	-0.0970904	-0.0936174	-0.128824	0.0903529	0.158423	-0.00904879
1.94	0.104527	-0.124496	-0.145613	-0.139481	-0.0614688	-0.023361	-0.161569	0.0376288	0.188021	-0.0551529	-0.30457	-0.025563	0.0768915	-0.11799	0.0363816	0.204383	0.004665	-0.0274875	-0.00642421	-0.0585374	-0.0771951	-0.00907286	-0.117952	-0.0836159	0.0936846	0.151566	-0.0511545	0.0441459	0.0343187	-0.082636	-0.133149	0.0264509	0.081542	-0.0470435	-0.101927	-0.137804	0.03687	-0.102974	-0.121947	-0.200458	0.0120518	-0.201359	0.172104	-0.122229	-0.0746821	-0.152305	0.161522	0.177113	0.00416301
1.95	0.13207	-0.170591	-0.18111	-0.204625	-0.0694753	0.00631092	-0.131422	0.0471253	0.214886	-0.0244276	-0.248298	-0.0244727	0.0801787	-0.144445	0.0258563	0.183183	-0.0147526	-0.0252887	0.0622022	-0.0651496	-0.0471683	-0.0156337	-0.11745	-0.0183166	0.0126719	0.154763	-0.0472478	-0.0583094	0.0342186	-0.111042	-0.141617	-0.0583541	0.0504569	-0.00637667	-0.101733	-0.0934135	-0.00236114	-0.104365	-0.115973	-0.0853145	0.00408895	-0.173065	0.217143	-0.166871	-0.142141	-0.137349	0.182241	0.144641	-0.0284703
1.96	0.0898256	-0.18864	-0.227522	-0.206427	0.0222029	0.0133294	-0.0721369	0.0758136	0.220963	-0.0362648	-0.00338336	-0.066234	0.0326719	-0.0261204	-0.0636613	0.141885	-0.0173344	-0.0536239	0.117896	-0.123891	-0.036378	-0.0156472	-0.110553	-0.00369986	-0.0175592	0.168194	-0.147338	-0.044365	0.0277625	-0.112245	-0.141175	-0.108677	-0.00595272	0.0516498	-0.0757303	-0.0523719	0.0146584	-0.117078	-0.124293	-0.113037	0.0174488	-0.105253	0.224512	-0.211318	-0.140182	-0.124631	0.153112	0.0980869	-0.0429185
1.97	0.124071	-0.24082	-0.186997	-0.211016	0.100232	0.0272407	0.0471197	0.10526	0.202705	0.0189132	0.112118	-0.0851328	-0.0193263	0.0244192	-0.150168	-0.0371159	-0.0228455	-0.0196365	0.156133	-0.225582	-0.0377816	-0.0273542	-0.11499	0.00954824	-0.0534152	0.0613806	-0.233203	-0.0354668	0.000256022	-0.153858	-0.0543306	-0.118731	-0.125757	0.0585557	-0.0155179	-0.113902	0.0099209	-0.134307	-0.159716	-0.177826	0.0183351	-0.0965651	0.221072	-0.272151	-0.0426217	-0.14113	0.121777	0.067395	-0.0259911
1.98	0.159727	-0.318816	-0.127694	-0.257248	0.152019	0.0395452	0.024397	0.0952597	0.188282	0.0216911	0.186202	-0.0659261	-0.104426	0.00742677	-0.234997	-0.136283	-0.0366621	0.0435602	0.179978	-0.345893	-0.0411306	-0.0229093	-0.108946	0.0418658	-0.127802	-0.0873244	-0.270743	-0.046666	-0.0254708	-0.159728	0.0212118	-0.142852	-0.179809	0.0629729	0.0268347	-0.0864664	-0.00607562	-0.131135	-0.192343	-0.208818	-0.0143185	-0.0633218	0.205475	-0.219941	0.0173711	-0.14979	0.130669	0.0655889	-0.0148722
1.99	0.201533	-0.225532	-0.0958313	-0.232527	0.195044	0.0360353	-0.045343	0.0570445	0.141914	0.0346664	0.200589	-0.0499542	-0.182903	-0.0290405	-0.347367	-0.110844	-0.0273038	0.0702303	0.158194	-0.457387	-0.0291734	-0.019125	-0.131416	0.0500464	-0.131641	-0.0927603	-0.271746	-0.0546433	-0.0291035	-0.108828	0.116616	-0.205464	-0.231017	0.0890947	0.0256691	-0.0582814	-0.0224971	-0.126437	-0.186972	-0.167144	-0.0182338	0.013303	0.132065	-0.178912	0.00168222	-0.160915	0.124141	0.0541223	-0.0965846
2	0.226946	-0.15967	-0.0595838	-0.204196	0.225205	0.0347031	-0.0196258	0.0614883	0.117784	0.0777862	0.215922	-0.0384	-0.197222	0.0172975	-0.350791	-0.128309	-0.0362191	0.110993	0.11444	-0.451322	-0.0380467	-0.00333359	-0.0671609	0.0196253	-0.191857	-0.184309	-0.264792	-0.0286016	-0.0445807	-0.066886	0.169895	-0.239284	-0.204658	-0.00451606	0.0263153	-0.0133313	-0.03612	-0.117508	-0.21434	-0.159863	9.6352e-06	0.0496155	0.0254221	-0.0749602	-0.0837857	-0.172401	0.0482452	0.00759674	-0.15276
2.01	0.228539	-0.14308	-0.119344	-0.146898	0.233633	0.0577266	0.00254214	0.0262091	0.119514	-0.0486859	0.219398	-0.051057	-0.269117	0.0347574	-0.225625	-0.0397774	-0.0551861	0.124741	0.0820594	-0.399015	-0.0499561	-0.0211575	-0.0309171	0.0764597	-0.172977	-0.278065	-0.17558	-0.0761466	-0.0485106	-0.0811881	0.134963	-0.315706	-0.0643535	-0.0839124	0.0242326	-0.0381545	-0.0515338	-0.142625	-0.262714	-0.0987758	-0.0124792	0.0915618	-0.110104	-0.0459692	-0.0364447	-0.145519	0.00664505	-0.0291988	-0.039614
2.02	0.205694	-0.0898897	-0.125587	-0.0677071	0.240282	0.0636273	0.000443221	-0.00628351	0.0818734	-0.166722	0.220182	-0.0578779	-0.236292	0.0550366	-0.201891	-0.0775132	-0.0666493	0.091945	0.0731376	-0.292161	-0.0403492	-0.0364332	-0.0095486	0.0574767	-0.107709	-0.263968	-0.0800671	-0.0204434	-0.047442	-0.0230623	0.106117	-0.257831	0.0862664	-0.0920289	-0.0583368	0.0103666	-0.0493396	-0.128478	-0.24876	0.00397945	0.0127746	0.0602212	-0.207732	-0.0394132	0.00306153	-0.147258	-0.00571273	-0.123547	0.00930118
2.03	0.172274	0.00453874	-0.0121969	-0.0294242	0.210947	0.0375218	-0.0226638	-0.024495	0.0358856	-0.194158	0.192374	-0.0646984	-0.200939	0.078354	-0.117677	-0.11843	-0.0779438	0.0435492	0.060376	-0.274062	-0.0506165	-0.0165242	-0.00948984	0.0119529	-0.109007	-0.188262	-0.0624119	-0.0111232	-0.0450207	0.0395987	0.107354	-0.113199	0.172161	-0.0757109	-0.0664779	0.0355376	-0.0543435	-0.11563	-0.192263	-0.00431914	-0.0266652	-0.0614018	-0.302278	0.00081316	0.0156708	-0.243075	-0.0659428	-0.19239	-0.0613906
2.04	0.128052	0.105001	0.0270737	-0.00825329	0.189509	0.0448952	0.014053	-0.0223527	-0.0339067	-0.14107	0.170113	-0.0566924	-0.218474	0.08947	-0.0813472	-0.145123	-0.0598937	0.0295761	0.0283299	-0.156702	-0.0626559	-0.00250976	-0.0720097	0.0337386	-0.127584	-0.181886	-0.0168855	0.0061037	-0.065004	0.0935778	0.108739	-0.0829543	0.198151	-0.0437582	-0.0379533	0.0442905	-0.0745398	-0.103235	-0.218091	0.0123124	-0.0573675	-0.134317	-0.262407	0.0115459	-0.000130971	-0.455975	-0.112387	-0.166529	-0.0980852
2.05	0.107822	0.130307	0.011603	0.0283047	0.146224	0.0843194	-0.0158631	-0.0115611	-0.0874869	-0.126384	0.142553	-0.0582315	-0.174694	0.08667	-0.0383802	-0.104593	-0.0602718	0.0284361	0.017586	-0.118649	-0.0559072	-0.0324841	-0.142136	-0.00587353	-0.144367	-0.128865	0.0405619	0.0566572	-0.078078	0.165821	0.112704	-0.0609803	0.206881	-0.043013	-0.0386383	0.0409401	-0.0862212	-0.109445	-0.245519	0.0271546	-0.132067	-0.160907	-0.224514	0.0110269	-0.00500746	-0.474095	-0.154566	-0.186237	-0.0133706
2.06	0.0727102	0.140147	-0.0313505	0.0864277	0.116628	0.0794061	-0.144332	-0.0304071	-0.0738799	-0.178605	0.106081	-0.0559932	-0.111226	0.0627716	-0.0168377	-0.114114	-0.0554677	-0.0427633	0.0249413	-0.0381755	-0.0638306	-0.02571	-0.147274	-0.0756792	-0.0856997	-0.100237	0.0523764	0.00123022	-0.0786084	0.167479	0.0956008	0.0487924	0.237388	0.00586017	-0.0330841	0.0550527	-0.0872448	-0.0847879	-0.13488	0.0160738	-0.169531	-0.0647937	-0.0838376	0.0681755	-0.0311736	-0.415414	-0.200002	-0.258679	-0.0672732
2.07	0.00539697	0.150597	-0.0551013	0.140835	0.0798494	0.0574702	-0.191569	-0.0438217	-0.088158	-0.0945844	0.0677098	-0.0351053	-0.116368	0.0404888	0.0184331	-0.128636	-0.0765927	-0.057387	-0.0108215	-0.0074869	-0.069906	-0.0192605	-0.158717	-0.100948	-0.0124745	-0.0626761	0.128922	-0.024139	-0.0725892	0.183399	0.0566379	0.0959585	0.237075	0.0342988	-0.0922453	0.0481949	-0.0817435	-0.0421177	-0.172425	0.008113	-0.196363	-0.136826	-0.0887974	0.0927937	-0.0471542	-0.353514	-0.144542	-0.365784	-0.0680472
2.08	-0.00562175	0.156715	-0.0592546	0.183461	0.0447538	0.0402213	-0.111518	-0.0526078	-0.100541	0.0214265	0.0281064	-0.0271294	-0.136624	0.0226003	0.0260904	-0.121246	-0.0681627	-0.0933039	-0.0783715	0.0185291	-0.0684157	-0.0262594	-0.0845027	-0.108872	-0.03596	-0.0488193	0.163928	-0.0346128	-0.086225	0.193058	0.012441	0.0408461	0.213147	0.0172178	-0.10687	0.053955	-0.0729281	-0.0601916	-0.0571289	0.0580317	-0.184329	-0.0818983	-0.0962812	0.0425322	-0.0349356	-0.248742	-0.0835452	-0.407179	-0.073737
2.09	-0.0563561	0.12754	-0.101296	0.175307	0.0137501	0.0512724	-0.10689	-0.0637162	-0.152667	0.0492129	0.000689001	-0.0440961	-0.0916768	-0.0158226	-0.0612384	-0.10746	-0.0639563	-0.116973	-0.120708	0.0316411	-0.0750733	-0.0566317	-0.0873746	-0.0926697	-0.0367256	-0.0671075	0.190452	-0.0364618	-0.110074	0.190285	-0.000153398	0.0678755	0.212074	-0.0190084	-0.0901646	0.0278994	-0.109769	-0.0905955	0.0563152	0.123227	-0.111505	-0.0317237	-0.103816	-0.025398	-0.070404	-0.218644	-0.144111	-0.287332	-0.0519317
2.1	-0.18654	0.111128	-0.0632126	0.186208	0.00869705	0.0380702	-0.0792861	-0.0630842	-0.18895	0.107474	-0.0114144	-0.0520021	-0.0827153	-0.0390785	-0.09669	-0.0946802	-0.0524949	-0.0530846	-0.13733	0.0362104	-0.0715835	-0.0712388	-0.0410303	-0.161345	0.12667	-0.0214737	0.164148	-0.0181086	-0.0933456	0.131462	-0.0361995	0.0504779	0.196033	-0.128338	-0.0667616	-0.0254611	-0.108656	-0.054256	0.0756085	0.118513	-0.0194912	-0.0700535	-0.0529882	-0.0821273	-0.100206	-0.120196	-0.103483	-0.239249	-0.0385829
2.11	-0.263459	0.0237239	-0.0755132	0.163311	0.00441249	0.0246492	-0.0288728	-0.0762972	-0.237322	0.0904678	-0.0368507	-0.063208	-0.0566769	-0.0743439	-0.0776074	-0.0646843	-0.0324428	-0.0742943	-0.248476	0.0319093	-0.0867025	-0.0739971	0.0128973	-0.0966289	0.204476	0.0759245	0.151088	-0.0724034	-0.114972	0.0761255	-0.0274493	0.0833345	0.147486	-0.167219	-0.0495978	-0.0439683	-0.109489	-0.0214564	0.0835968	0.0956076	0.0475229	-0.0916739	-0.0540457	-0.116557	-0.0921952	-0.0636422	-0.112927	-0.181275	0.019615
2.12	-0.326723	-0.115217	-0.123198	0.143749	-0.0286357	0.0185635	-0.0226759	-0.0815093	-0.243832	-0.0110748	-0.0184689	-0.121109	-0.0358713	-0.242906	-0.131381	-0.0603542	-0.0280964	-0.0549611	-0.319427	0.0224711	-0.0777103	-0.0484717	0.0546877	-0.0791099	0.23017	0.0289017	0.162226	-0.0585794	-0.144755	-0.0103533	-0.0235868	0.0298672	0.12655	-0.224571	0.00195651	-0.110054	-0.125022	-0.0131231	0.0688012	0.051551	0.0370989	-0.0910924	-0.032375	-0.156879	-0.112157	-0.0660015	-0.110251	-0.0390564	-0.0228258
2.13	-0.332969	-0.146217	-0.077595	0.11717	-0.0370752	0.00691327	-0.0159124	-0.103374	-0.203023	-0.0701291	-0.0651309	-0.206891	-0.0526643	-0.284927	-0.138045	-0.00666799	-0.0440194	-0.00109936	-0.292894	0.000480416	-0.0774915	-0.0850183	0.0734995	-0.0479495	0.180771	-0.0271515	0.117539	-0.0303095	-0.207838	-0.0822817	-0.0760781	0.0156174	0.13404	-0.186873	-0.0181289	-0.122095	-0.127085	-0.0128971	0.0219391	-0.00410039	-0.0726338	-0.0644201	-0.118338	-0.179066	-0.184069	-0.0677021	-0.0938652	0.0395793	-0.0625866
2.14	-0.258259	-0.196375	-0.058281	0.0722602	-0.0523301	-0.0229162	-0.0063229	-0.0956856	-0.204293	-0.0269278	-0.151823	-0.280272	-0.129929	-0.234101	-0.151168	-0.01303	-0.0848976	0.0134271	-0.235456	-0.0285436	-0.0791115	-0.0901539	0.162003	-0.0862535	0.175008	-0.0303953	0.0808415	0.0521741	-0.253722	-0.0697132	-0.0562382	0.0797365	0.109869	-0.151694	0.00920986	-0.137983	-0.112653	-0.0325012	0.0717737	-0.0680778	-0.0716967	-0.03096	-0.0884621	-0.260432	-0.154042	-0.0287117	-0.092896	0.0963569	0.0294273
2.15	-0.161791	-0.260956	-0.0160998	0.0443988	-0.0750282	-0.0267273	0.0193631	-0.0861561	-0.207588	-0.0221801	-0.191103	-0.268807	-0.126099	-0.157635	-0.0774658	-0.0289313	-0.0825282	-0.0165053	-0.213629	-0.0898343	-0.0822998	-0.0700317	0.201962	-0.0288242	0.125578	-0.0595304	0.0662165	-0.00745296	-0.262868	-0.107543	-0.100212	0.111169	0.0976153	-0.0642512	0.046657	-0.106128	-0.102463	-0.0525741	0.0863217	-0.0764571	-0.101891	-0.0244615	-0.0413946	-0.370205	-0.108668	0.0381778	-0.143133	0.12607	0.00508788
2.16	0.00947715	-0.272653	-0.0176781	0.0249842	-0.0801386	-0.00893488	0.0145131	-0.107387	-0.157033	-0.0432737	-0.199628	-0.265261	-0.147519	-0.0946603	-0.110913	-0.0297842	-0.0693197	-0.0148134	-0.145707	-0.167297	-0.101984	-0.0484153	0.209991	0.0523299	0.0492644	-0.124785	0.0753437	-0.0579982	-0.281156	-0.180946	-0.157561	0.129476	0.058406	-0.124071	-0.0073408	0.0126708	-0.122307	-0.0755753	0.0767979	-0.100986	-0.168536	0.00987743	-0.0424767	-0.312545	-0.0155933	0.0750648	-0.17952	0.104492	0.0434401
2.17	0.0811012	-0.200515	-0.0376797	0.000652894	-0.083902	-0.0326318	0.037943	-0.108171	-0.148708	-0.0842596	-0.243855	-0.268836	-0.172235	-0.0350373	-0.164917	-0.0652128	-0.0787841	-0.0196128	-0.00972335	-0.265099	-0.0790652	-0.0670657	0.15562	0.0335391	0.046285	-0.152331	0.0543002	0.000105679	-0.270328	-0.281795	-0.152341	0.0825486	0.0409404	-0.104695	0.124954	0.0151903	-0.178027	-0.111763	0.0348089	-0.064215	-0.0790642	0.00856167	0.00752366	-0.1533	-0.0410388	0.0620516	-0.21812	0.140975	0.0614573
2.18	0.0853361	-0.14186	-0.086733	-0.0149923	-0.124817	-0.0476354	0.0436798	-0.119633	-0.121139	-0.0994838	-0.279952	-0.263019	-0.103983	0.0193295	-0.132835	-0.0155188	-0.094247	-0.0362818	0.0147212	-0.317134	-0.0428576	-0.0464842	0.107516	-0.0120837	-0.0181355	-0.0997342	0.0175635	0.0427097	-0.266649	-0.317735	-0.0960197	-0.0225598	0.0229538	-0.0954942	0.116126	0.0227177	-0.197171	-0.11632	0.0206062	-0.0652069	-0.112086	0.0222948	-0.0248038	-0.169659	-0.144041	0.0043584	-0.123076	0.134474	0.0901155
2.19	0.115939	-0.0807879	-0.082165	-0.0399985	-0.0888464	-0.0489098	-0.00774925	-0.150732	-0.0314057	-0.084792	-0.306528	-0.190403	-0.00206968	-0.0456278	-0.0992945	-0.0436181	-0.106428	-0.0421884	0.00683301	-0.308587	-0.0426961	-0.027337	0.0967472	-0.00110649	-0.140383	-0.129131	-0.0153189	0.0550365	-0.23598	-0.296344	-0.0825338	-0.0152283	-0.0355557	-0.0366896	0.0368875	0.0471409	-0.237444	-0.122493	0.0285353	-0.0750491	-0.0480116	-0.0404294	-0.0703147	-0.177237	-0.0709311	-0.0288417	-0.140912	0.0248481	0.0959055
2.2	0.148966	-0.00560885	-0.0434192	-0.0478183	-0.11531	-0.0588562	-0.0360028	-0.124309	-0.0874516	0.0316636	-0.35213	-0.142627	-0.0406553	-0.0336006	-0.0993495	0.0139716	-0.105843	0.0236614	0.0140817	-0.267769	-0.0647448	-0.0519936	0.046169	-0.014823	-0.151058	-0.0988117	-0.0257033	0.049847	-0.2317	-0.301445	-0.0988991	0.0135524	-0.16247	0.00417235	0.0414858	0.0135736	-0.302826	-0.0814449	-0.00535099	-0.0949772	0.0158512	-0.109216	-0.132973	-0.14763	-0.0950803	-0.0604885	-0.148182	0.00219622	0.126055
2.21	0.119673	0.0462805	-0.11243	-0.0545835	-0.112618	-0.0667476	-0.0647559	-0.121029	-0.189569	0.141134	-0.380266	-0.103239	-0.0328124	0.110278	-0.0628192	0.0271929	-0.124358	0.0374674	0.0047287	-0.244149	-0.0658425	-0.0565302	-0.0659507	-0.0765925	-0.156473	-0.0963878	-0.0207697	-0.00176268	-0.108635	-0.281938	-0.127942	0.0297184	-0.268679	0.0547424	0.0345888	0.00580845	-0.29095	-0.0881537	0.0288288	-0.0341415	-0.0252422	-0.0363447	-0.0947586	-0.155358	-0.181309	-0.0529698	-0.0428999	-0.0630335	0.153006
2.22	0.0969526	0.134523	-0.106249	-0.0900157	-0.107003	-0.0569593	-0.112505	-0.122374	-0.152927	0.139961	-0.336791	-0.175094	0.048937	0.166411	-0.031202	-0.0392961	-0.147705	0.00422001	0.00844895	-0.219082	-0.0630589	-0.0286561	-0.159202	-0.155219	-0.173222	-0.0887475	-0.0430635	0.0759336	-0.020774	-0.252061	-0.201241	0.0617949	-0.272645	0.0745751	0.0499742	-0.0130062	-0.320207	-0.106029	0.0461652	-0.0149604	-0.126551	0.024013	-0.0639947	-0.113317	-0.132106	-0.0151521	-0.0231922	-0.168936	0.150339
2.23	0.0839709	0.19387	-0.066477	-0.117846	-0.186442	-0.0597139	0.0103758	-0.111416	-0.138775	0.115551	-0.191419	-0.176031	0.0921465	0.175587	-0.0354254	0.0115285	-0.143091	-0.00607158	-0.0105158	-0.241827	-0.0644864	-0.0327209	-0.182008	-0.127401	-0.165453	-0.0332175	-0.0622273	0.0847964	0.0105158	-0.211827	-0.286861	0.044586	-0.277328	0.0970491	0.0579825	0.0321737	-0.236433	-0.0809809	0.123324	-0.0782689	-0.0687211	0.0236746	-0.0205035	-0.12701	-0.0654201	-0.043407	-0.0784609	-0.231105	0.079639
2.24	0.0384018	0.205042	-0.0223205	-0.0877675	-0.282548	-0.0832984	0.059333	-0.101058	-0.0869896	0.12545	-0.114929	-0.128079	0.102221	0.176694	-0.013261	0.0571405	-0.176992	-0.0326605	0.0309835	-0.257621	-0.0517492	-0.0429221	-0.153114	-0.0847529	-0.15588	-0.073612	-0.0116241	0.0942858	0.00609054	-0.14707	-0.242514	0.0194101	-0.335665	0.0227707	0.023681	0.0593658	-0.146747	-0.0927865	0.15482	-0.108789	-0.117442	0.0446682	0.0700428	-0.0496771	-0.1022	0.0867457	-0.0431033	-0.232462	0.0343849
2.25	-0.0229114	0.195463	-0.00555177	-0.0527775	-0.32994	-0.0676728	0.0060824	-0.096653	-0.057157	0.130272	-0.145494	-0.084208	0.0184282	0.183504	-0.04504	-0.0145435	-0.218248	-0.0930578	0.0517905	-0.285423	-0.0784055	-0.0380775	-0.176718	-0.0731109	-0.0169387	-0.0361935	0.0232332	0.114291	0.00861969	-0.12213	-0.208586	0.0376773	-0.336217	0.137541	-0.0295776	0.013188	-0.0787629	-0.088259	0.0102255	-0.110321	-0.0480113	0.0545284	0.0911957	-0.0417254	0.00569236	0.162448	-0.00408108	-0.186132	0.0293903
2.26	-0.108726	0.13642	-0.0131732	-0.0537268	-0.316763	-0.0362081	-0.0200931	-0.104188	-0.0199513	0.119483	-0.119931	-0.0342324	0.00277121	0.156452	0.0169555	-0.00549528	-0.218981	-0.213308	0.0227107	-0.234378	-0.0609485	-0.0341528	-0.194626	-0.0470338	-0.00303338	-0.0630838	-0.00217695	0.102843	0.0463975	-0.127041	-0.190174	0.0629722	-0.306816	0.183823	0.0143618	0.0367143	-0.032745	-0.0895238	-0.0129722	-0.00800724	-0.00814473	0.0348343	0.0940707	-0.0740209	0.110206	0.219334	-0.0417477	-0.163723	-0.0391718
2.27	-0.174401	0.115932	0.00376669	-0.0468672	-0.23517	-0.049681	-0.0055565	-0.0866152	0.0452335	0.091464	-0.047883	-0.0107617	0.0156971	0.0828675	-0.00128559	0.0120743	-0.196049	-0.2303	0.00483107	-0.167611	-0.0141073	-0.017064	-0.143612	-0.0541866	-0.0651706	-0.0298132	-0.0123003	0.112774	0.00502131	-0.0997118	-0.208172	0.00725695	-0.262134	0.138379	0.0481998	0.0125873	-0.0188665	-0.113988	-0.011229	0.000375257	-0.0446049	0.0136202	0.114922	-0.016739	0.079276	0.284693	-0.0153911	-0.17729	-0.0175827
2.28	-0.209926	0.0554188	0.117385	-0.0477476	-0.183797	-0.0381407	0.0491276	-0.0910868	0.105463	0.0701976	-0.00948461	0.0552012	0.0139867	0.00659974	0.00138039	0.0292761	-0.13398	-0.188985	-0.0454062	-0.143514	-0.035081	-0.0652253	-0.0820453	-0.0135126	-0.0367665	-0.0293188	0.0334071	0.131813	-0.0181708	-0.0827204	-0.133005	0.0249241	-0.17652	0.129937	-0.0530599	0.021661	-0.00264616	-0.164209	0.0108201	-0.0643448	-0.0450104	-0.011641	0.16546	-0.0137343	-0.0129171	0.218177	-0.0278958	-0.132923	0.024606
2.29	-0.272284	-0.0397044	0.18253	-0.0782398	-0.160406	-0.0190851	-0.000923007	-0.138443	0.117472	-0.0607733	0.0317897	0.12336	0.0218811	-0.0247373	-0.00282564	0.0363855	-0.172035	-0.110275	-0.144962	-0.105503	-0.0365278	-0.107844	-0.0498805	0.0314321	0.03847	0.0152148	0.0260519	0.125439	0.00146614	-0.103973	-0.0663177	0.00733323	-0.0817791	0.0812007	-0.062228	0.00122541	0.00624053	-0.143011	-0.00802051	-0.000779817	-0.0285948	-0.0227693	0.181733	-0.00292545	-0.0126642	0.16508	-0.0481077	-0.135259	0.0226378
2.3	-0.288608	-0.146952	0.190268	-0.111213	-0.13188	-0.0315546	0.0791982	-0.15874	0.119184	-0.111517	0.0483275	0.10365	-0.00698712	-0.036695	0.0615742	0.070173	-0.241717	-0.0285095	-0.206793	-0.0856358	-0.0251213	-0.0800045	-0.0175347	0.11714	0.0975987	0.100255	-0.0438082	0.0853444	-0.00718425	-0.116782	-0.0528598	0.0553312	-0.0745148	0.0618979	-0.0659308	0.039112	0.0227242	-0.166732	-0.0450274	-0.0149752	-0.0120515	-0.0376629	0.201246	0.00984852	-0.0223156	0.0994144	-0.0892932	-0.128261	0.0487917
2.31	-0.314339	-0.193588	0.210341	-0.159587	-0.0978583	-0.0359147	0.11248	-0.161411	0.127656	-0.0492072	0.0112553	0.0951914	0.022277	-0.0682085	0.057131	0.0706217	-0.171591	-0.0375128	-0.239938	-0.0469282	-0.00970133	-0.0595908	-0.0999422	0.18283	0.127264	0.0876471	-0.0770511	0.0814184	-0.0419169	-0.179441	-0.0448594	0.0745131	-0.0790295	0.0873133	0.0261832	0.0477178	0.0157906	-0.135255	0.063719	-0.0454854	-0.0201677	-0.0817915	0.166982	0.00540112	0.0213027	0.0554693	0.00405172	-0.0891437	0.0410925
2.32	-0.321407	-0.206457	0.193501	-0.221138	-0.0844286	-0.0344446	0.0568005	-0.163655	0.10521	-0.0218438	-0.12099	0.0385213	0.0622578	-0.102305	0.0710824	-0.0109962	-0.0645803	0.0494763	-0.248193	0.0388348	-0.0175848	-0.0975617	-0.0446923	0.164031	0.143952	0.0456304	-0.0398516	0.0344155	-0.0184718	-0.203351	-0.0375913	0.0492498	-0.0491016	0.0318598	0.107077	-0.00114638	-0.0204261	-0.100154	0.011795	-0.0400845	0.0459601	-0.0895327	0.161604	-0.0565575	0.0426911	0.0322368	-0.104679	-0.120667	0.0341511
2.33	-0.254053	-0.210191	0.210371	-0.279545	-0.109184	-0.034265	0.0116995	-0.153257	0.118103	-0.0171718	-0.237974	0.00982719	0.0981997	-0.133886	0.119518	-0.122484	-0.00181117	0.091491	-0.276642	0.0975754	0.0157623	-0.0612583	-0.0237233	0.0961591	0.158661	-0.00981568	-0.0569151	-0.0636124	0.020538	-0.11693	-0.0478289	0.0217824	-0.164917	0.0160603	0.031273	-0.01363	-0.00474304	-0.100716	0.0766067	-0.0912719	0.0711508	-0.0927726	0.0153564	-0.0422793	-0.0456259	-0.0179831	-0.0907694	-0.140099	0.0402284
2.34	-0.222514	-0.183721	0.192518	-0.268632	-0.0895138	-0.0351398	-0.0279738	-0.152749	0.135008	0.0291879	-0.226186	0.00749925	0.065023	-0.116446	0.0882429	-0.157569	0.0466178	0.148982	-0.280372	0.0700999	-0.0135812	-0.00595028	-0.0796252	0.0818942	0.150714	-0.0364442	0.000280516	-0.106234	0.033908	-0.0946138	-0.00426388	0.048784	-0.238197	0.00686664	0.0240827	0.00694339	-0.0202294	-0.205563	0.0678176	-0.083117	0.0194706	-0.0813535	-0.129305	-0.0221383	0.0615909	-0.00352549	0.00908341	-0.102999	0.0252975
2.35	-0.18302	-0.0887461	0.161599	-0.232367	-0.108758	-0.0253581	-0.0356855	-0.137216	0.106281	0.0456783	-0.223605	-0.149065	0.0346206	-0.148637	0.0587882	-0.147501	0.00622151	0.133538	-0.202902	-0.00677944	-0.0392683	-0.031135	-0.0676118	-0.00888393	0.159651	-0.0363478	0.0221521	-0.132991	-0.0246593	-0.0874211	-0.0558955	0.00617627	-0.19474	-0.0240286	0.0591582	0.00282613	-0.051197	-0.299719	0.0221235	-0.0287605	-0.00162732	-0.0993686	-0.132604	-0.0338809	0.115939	0.0125768	0.107087	-0.11605	0.0515402
2.36	-0.0638519	-0.036131	0.117243	-0.204408	-0.122676	-0.0352516	0.00529952	-0.0905139	0.0967761	0.0361365	-0.230899	-0.111987	0.0302302	-0.162389	0.0886334	-0.123991	-0.0596016	0.143833	-0.131075	0.0210119	-0.0358894	-0.113583	-0.0301591	-0.0778795	0.137876	-0.0505395	0.0534956	-0.137811	-0.129238	-0.0125064	-0.0782431	0.0301633	-0.14501	0.00876711	0.0914615	-0.0358043	-0.0141744	-0.186886	0.0632427	0.0795064	0.0512568	-0.117146	-0.0398357	-0.106093	0.122389	0.0214299	0.0900053	-0.115381	0.102208
2.37	-0.0132006	0.0169078	0.0877914	-0.0824021	-0.148682	-0.0363668	-0.0527376	-0.0561006	0.0306895	0.0314832	-0.0775125	0.0198911	0.00338992	-0.156152	0.0458512	-0.0973939	-0.0981298	0.106502	-0.0253241	-0.0593428	-0.0809936	-0.180987	0.0122168	-0.0722496	0.0897533	-0.0113271	0.0532089	-0.0977985	-0.0887339	-7.75325e-05	-0.0956077	0.0388679	-0.0439618	0.0431198	0.0408975	-0.116084	-0.0230079	-0.139422	0.0470877	0.128994	0.12024	-0.135764	-0.0173617	-0.0508836	0.067647	0.0633248	0.0498981	-0.0867259	0.0461031
2.38	0.0109166	0.0634241	0.0676772	-0.00412911	-0.131508	-0.0676462	-0.129644	-0.0520905	-0.0466009	0.000203074	0.075045	0.0999112	-0.0570522	-0.159528	0.0378643	-0.0954466	-0.1005	0.00617438	0.0456202	-0.0963611	-0.0608334	-0.297235	0.0321032	-0.0833783	0.0249026	-0.0300697	0.014501	-0.0530393	0.0223988	0.0425659	-0.0770049	0.0287426	0.0772828	0.0636789	0.0108211	-0.102977	-0.05191	-0.0812865	0.0288427	0.17456	0.123635	-0.135345	0.0108356	-0.0350901	0.0765661	0.176306	0.156649	-0.00848062	0.0187534
2.39	0.0412043	0.0876957	0.044704	-0.0131222	-0.0789172	-0.0853838	-0.0839154	-0.0874359	-0.0974086	-0.0455672	0.0725867	0.117748	-0.0693621	-0.202703	0.0720097	-0.0119837	-0.0153223	-0.035235	0.00937764	-0.172051	-0.0252074	-0.321642	-0.0784178	-0.0900091	-0.0259603	0.0257635	0.0708075	-0.0481526	0.0390612	0.000799771	-0.0907785	0.066319	0.0857626	0.0387708	0.00627585	-0.14459	-0.0393047	-0.0629169	0.00969801	0.187028	0.0274302	-0.135759	0.0437	0.0965543	0.0375154	0.231507	0.233308	-0.0133822	0.0382817
2.4	0.0823123	0.117876	0.00865012	-0.0145439	-0.0180309	-0.0751136	-0.0851787	-0.0655867	-0.0615284	-0.0965783	0.0446387	0.153258	-0.0663808	-0.212455	0.031208	-0.0199659	-0.0101899	-0.0395494	0.0353256	-0.206289	-0.0496356	-0.278488	-0.0519963	-0.0948855	-0.101421	0.0583075	0.0910588	-0.0680973	0.0344888	-0.0232193	-0.16162	0.0646222	0.106694	0.0294695	-0.0147541	-0.0864751	-0.0537491	-0.0795	0.044019	0.193137	0.067406	-0.164524	0.0747516	0.103921	0.00584845	0.221165	0.237737	0.0257675	0.0727317
2.41	0.11342	0.126345	0.00428469	0.0620812	-0.0109505	-0.0751888	-0.10882	-0.0630589	-0.082901	-0.0726021	0.0523014	0.134882	-0.0578449	-0.16182	-0.0667335	-0.0860199	-0.0474598	-0.0809486	0.081577	-0.0961686	-0.0346284	-0.32788	-0.0448689	-0.116898	-0.176249	0.0554519	0.0954073	-0.0471196	0.0517394	0.0364517	-0.123988	-0.027548	0.0329034	0.0715628	-0.0218145	-0.0409558	-0.0510166	-0.055601	0.139171	0.182983	0.0354603	-0.183085	0.0559645	0.10283	0.0609042	0.207229	0.228937	0.0893768	0.0966796
2.42	0.0843887	0.113418	-0.00277504	0.0855921	0.0866481	-0.0936425	-0.0390324	-0.0558153	-0.105502	-0.0670842	0.110585	0.139032	-0.055717	-0.115013	-0.0991522	-0.000565307	-0.0904317	-0.113419	0.11522	-0.0674333	0.00656931	-0.291295	0.0106889	-0.0935035	-0.234699	0.0812475	0.119042	-0.0426967	0.0587257	0.103915	-0.0957204	-0.0269098	-0.0245816	0.12566	-0.0445216	-0.0343004	-0.0971796	-0.0589178	0.106154	0.151894	0.0317318	-0.17847	0.0435712	0.0231595	0.0902628	0.172878	0.223219	0.0393055	0.120409
2.43	0.0145245	0.0715895	0.00930134	0.0523502	0.10703	-0.0885924	0.0393041	-0.0307503	-0.129798	-0.0556931	0.140351	0.169685	0.0439283	-0.117837	-0.0857262	0.0305547	-0.0112781	-0.039167	0.203186	0.0285881	0.0395026	-0.215914	-0.0321007	-0.0256507	-0.18202	0.0325394	0.118525	-0.0748764	0.120655	0.123663	-0.0672197	0.0515174	-0.00880667	0.109987	-0.0758214	-0.0558824	-0.0829868	0.0426099	0.0548792	0.121772	0.109492	-0.19332	0.0261868	0.0508492	0.0993933	0.175183	0.176726	0.118519	0.0418404
2.44	-0.0495046	-0.000332512	-0.00341286	0.0561231	0.0356898	-0.118524	0.00975973	-0.0758803	-0.124099	-0.0438954	0.121665	0.123751	0.0477123	-0.0997193	-0.0995805	0.0747215	-0.00695101	-0.0899187	0.194312	0.0203804	0.06164	-0.140197	0.0125945	-0.0557859	-0.17401	-0.0311081	0.143187	-0.0691859	0.117585	0.120728	0.0241424	0.0616609	0.0216481	0.0560044	-0.100554	-0.00318388	-0.166662	0.110291	0.0248549	0.0779551	0.0415994	-0.235204	0.0347843	0.147961	-0.0338222	0.188681	0.133198	0.170393	0.0133657
2.45	-0.132657	-0.0460347	-0.0333514	0.0610808	0.0568079	-0.139722	0.000740594	-0.0577965	-0.0940986	-0.0137784	0.138667	0.132397	0.0191542	-0.0867898	-0.087897	0.0534513	0.0102395	-0.0997372	0.0778895	0.00592756	0.0692965	-0.118087	0.0813026	-0.0550973	-0.226676	-0.0461859	0.132475	-0.0713026	0.0823052	0.0750642	0.00806073	0.0251251	0.0572085	-0.0123831	-0.0236455	0.0289193	-0.0941149	0.149536	0.0456285	0.00799494	-0.00162792	-0.18314	-0.0387041	0.113298	0.00955019	0.161119	0.103959	0.124206	-0.00545626
2.46	-0.198678	-0.0794163	-0.0268518	0.039249	0.138707	-0.175125	0.0143703	-0.0804037	-0.0757167	-0.0476621	0.132025	0.158136	0.0915149	-0.050526	-0.0682737	0.0164379	0.0153709	-0.022306	0.0184745	0.0133692	0.0824939	-0.0564914	0.0484798	-0.0386765	-0.222133	-0.0628878	0.0810569	-0.0770021	0.0893406	-0.0479102	0.0404812	-0.0122578	0.00519553	-0.0652501	-0.0307899	-0.0318504	-0.0522479	0.13158	0.0219222	0.0414145	-0.00853072	-0.186113	-0.0460505	0.0692634	0.0557663	0.100383	0.0816247	0.12395	0.0234874
2.47	-0.293339	-0.195242	-0.0469085	0.0108537	0.172291	-0.194917	0.0665493	-0.0328305	-0.0528173	-0.0450207	0.0716073	0.109695	0.124138	-0.0446382	-0.0409015	-0.0349724	-0.0230024	-0.0523672	-0.0136825	0.00465659	0.0952032	0.07325	0.00538691	0.0619297	-0.168143	-0.041398	0.0468199	-0.122333	0.108194	-0.0458881	0.0417533	-0.0541113	-0.0112908	-0.177805	-0.0180733	0.00635959	-0.0716228	0.126074	-0.0152121	0.064853	0.037338	-0.192488	-0.0081243	0.0451284	0.0160611	0.0593752	0.0557682	0.143547	0.03016
2.48	-0.262427	-0.285623	-0.0785291	-0.0116713	0.145694	-0.248159	0.0524613	-0.00451308	-0.0575627	-0.0508341	0.00208698	0.061008	0.133189	-0.0439373	-0.0109778	0.00890795	-0.0456588	-0.0132675	-0.0763044	0.0223672	0.0945126	0.0641007	-0.02471	0.113479	-0.102283	0.0115236	0.0571749	-0.129628	0.119947	-0.0930836	0.0486395	0.0200214	0.00522998	-0.195462	0.0287409	0.0113186	-0.0406824	0.134463	0.0714532	0.030365	0.101499	-0.136883	0.00102499	-0.0219319	0.0939232	0.0652981	0.00934185	0.0421508	0.0110887
2.49	-0.224597	-0.176644	-0.0762646	-0.0637245	0.10178	-0.316947	0.0336665	0.00269504	-0.0489392	-0.0297124	-0.0762107	0.00543114	0.14586	-0.03275	-0.00988102	0.0290943	-0.0372669	-0.0140015	-0.0507236	0.0289143	0.0967363	0.0189806	0.00234383	0.153336	-0.0217658	-0.0840758	0.0771745	-0.0284311	0.0750754	-0.110024	0.0643219	0.0617623	-0.0128315	-0.247965	-0.0339847	0.00194435	-0.0523655	0.134495	0.083194	0.0325643	0.120254	-0.108241	0.0739826	-0.0464868	0.094096	0.0894595	0.00577784	0.0471918	0.0466584
2.5	-0.154664	-0.231109	-0.136784	-0.0933663	0.102863	-0.303569	0.105061	0.0644775	-0.0485271	0.00352713	-0.190199	0.00187798	0.0146929	-0.0265319	0.028893	0.0267531	-0.0207179	-0.0382015	-0.0586389	-0.033685	0.0987701	0.128474	0.0444642	0.108203	-0.0466546	-0.0993829	0.0741204	0.00833979	0.065248	-0.0773369	0.091283	0.055124	0.00152687	-0.164632	-0.0161789	0.0729674	-0.0856516	0.144896	0.065147	0.0298826	0.065264	-0.120385	0.115425	-0.0927023	0.0848357	0.0671822	-0.0170273	0.0619295	0.0836395
2.51	-0.16581	-0.203918	-0.171731	-0.0728725	0.0761819	-0.276131	0.0962478	0.0753129	-0.0447339	-0.00687464	-0.145112	-0.0541392	-0.0135097	0.0104182	0.0664757	-0.0526161	-0.0112454	-0.0213147	-0.0561864	-0.0522467	0.0879882	0.112461	0.0162395	-0.0136285	-0.10502	-0.0504379	0.0803678	0.00805048	0.0970323	0.0608586	0.100962	0.0200879	0.0245918	-0.131675	-0.0503629	0.121914	-0.111551	0.152784	0.0937091	0.00362112	-0.0278906	-0.141478	0.0774284	-0.0934412	0.114071	0.0195683	-0.0129878	0.0186482	0.0700704
2.52	-0.129583	-0.154041	-0.181749	-0.0311223	0.0386374	-0.20372	0.0245496	0.13881	-0.0490616	-0.032975	-0.0850683	-0.0814494	0.0303969	-0.0143002	0.0134682	-0.0617305	-0.0355368	-0.0171443	-0.0776108	-0.0641735	0.0673019	0.0555984	0.0275077	0.00129799	-0.0617662	-0.0144585	0.0425889	-0.0429257	0.056148	0.0563566	0.0419264	0.0670716	0.0619428	-0.122387	-0.0329724	0.142582	-0.096575	0.141818	0.0257028	-0.00898483	0.0104509	-0.149051	0.12945	-0.108151	0.131816	-0.00221249	-0.0710354	-0.0221915	0.0654538
2.53	-0.117269	-0.0995805	-0.205597	-0.0415387	0.00588562	-0.196068	0.0118127	0.170851	-0.0654709	-0.0149617	-0.051859	-0.0954199	0.00814368	-0.031586	0.0782984	-0.0896288	0.0195478	-0.0236442	-0.0186579	-0.0381771	0.0654478	-0.0225965	0.0220648	-0.0227318	0.00793926	-0.00164241	-0.000369578	-0.0407943	0.0400346	0.0603079	0.0345008	-0.0172662	0.168485	-0.0964445	-0.115924	0.15907	-0.0357163	0.0862579	0.0231625	-0.0331403	0.0421116	-0.133433	0.120372	-0.133446	0.100021	-0.040678	-0.173613	-0.000228235	0.0251866
2.54	-0.0535423	-0.0718497	-0.185839	-0.0632177	-0.0502977	-0.161576	0.0378076	0.134545	-0.0102284	-0.00411761	-0.0442859	-0.0773337	-0.022054	-0.0888402	0.144498	-0.0155821	0.0235451	-0.0193134	-0.0438077	-0.029347	0.0486019	-0.03394	0.0448733	-0.0589028	-0.0056222	0.0807333	-0.0210424	-0.0446921	0.0486706	-0.0418122	0.0949729	-0.00872023	0.224063	-0.0341957	-0.0809287	0.168069	0.00281337	0.0664679	0.0415035	-0.0450931	0.0195656	-0.0993428	0.131228	-0.0651702	0.0774319	0.0387974	-0.281288	-0.0770435	0.0595645
2.55	0.01991	-0.103668	-0.179377	-0.0560403	-0.0572481	-0.117164	0.0130993	0.110305	0.0506358	-0.0586379	-0.0870126	0.0428206	0.0316266	-0.0991814	0.104614	-0.0317935	0.0293049	-0.0716274	-0.0575974	-0.007544	0.0863401	-0.0378653	0.0196128	-0.129038	-0.0505303	0.0675987	-0.0573584	-0.0575946	0.0404796	-0.0589228	0.115132	-0.0157246	0.175887	-0.010786	-0.0868071	0.129194	-0.0415402	0.0406074	0.0814816	-0.0441452	-0.02172	-0.0810695	0.110862	-0.0311685	-0.013687	0.0714196	-0.300085	-0.0209969	0.100754
2.56	-0.0157987	-0.0353547	-0.151646	-0.0443208	-0.0998666	-0.0770179	-0.0173559	0.0794837	0.0526322	-0.0590144	-0.0791725	0.110517	0.0169103	-0.0349829	0.0102965	4.4638e-05	0.0178776	-0.0249289	-0.0346045	-0.0401672	0.0994734	-0.00671884	-0.0541177	-0.0401286	-0.0717783	0.0760067	-0.0927497	-0.0903976	0.0527088	0.0113696	0.113682	0.00557963	0.104763	-0.0478452	-0.000298179	0.0351053	-0.0134986	0.04949	0.0542235	-0.0620375	0.0766166	-0.0215613	0.0698083	-0.0372932	0.0144421	0.114592	-0.311179	0.0186828	0.0656406
2.57	-0.0947928	0.0459087	-0.134013	-0.0621609	-0.0508607	-0.0912208	-0.0164012	0.0889671	0.0635295	-0.0573291	-0.0757822	0.0661137	0.0656018	-0.0148226	-0.0291494	0.011206	0.0227919	-0.0722267	-0.0223091	-0.0302283	0.0702664	0.116713	-0.0649394	-0.0881452	-0.109484	0.0507071	-0.0693131	-0.0785189	0.00536852	-0.0317734	0.127678	-0.0302623	0.0180399	-0.0418955	0.0315003	-0.0267906	0.0335252	0.0836356	0.0406228	-0.0865111	0.0465449	-0.0116745	-0.0089871	0.000792873	0.0156084	0.105892	-0.196234	-0.0450748	0.0305225
2.58	-0.0910371	0.0711595	-0.143117	-0.072904	-0.0463594	-0.0917191	-0.0802084	0.094912	0.0579999	-0.0668987	-0.0248644	0.0415284	0.0483806	-0.0356359	-0.061844	-0.0139076	-0.0100833	-0.0950394	0.0026984	0.00588483	0.0551197	0.170688	-0.03374	-0.0789052	-0.089345	-0.0498935	-0.0263447	-0.0918822	-0.0376073	0.0736194	0.147275	0.00796833	0.0147497	-0.0278739	0.0896026	0.0231289	-0.0543375	0.107711	0.0567928	-0.0567576	0.0167354	-0.00623354	-0.0368392	0.0544165	0.0849295	0.115373	-0.148931	-0.0331303	0.103499
2.59	-0.129999	0.0985478	-0.119144	-0.037903	-0.00676549	-0.0217001	-0.0449289	0.0867015	0.076908	-0.0731505	-0.0789409	0.0175081	0.0116025	-0.0575642	-0.00740744	0.0448136	0.0131953	-0.137796	-0.0378134	-0.0223171	0.0753757	0.0821063	0.000376567	-0.0404949	-0.0306846	-0.106673	-0.00941889	-0.126504	-0.0722992	0.115804	0.159279	0.0770275	0.0724652	-0.0320471	0.176064	-0.0253074	-0.0735521	0.104463	0.0368668	-0.0586658	0.0396333	-0.0152195	-0.0128059	0.136163	0.126541	0.143812	-0.129229	-0.0594942	0.0841677
2.6	-0.115895	0.0862801	-0.0989081	-0.0240995	0.0166083	0.0250579	-0.0959071	0.0689965	0.0837732	-0.0276746	-0.0270077	0.00406341	0.0774953	0.0378292	0.027221	0.00585861	0.0490667	-0.126943	-0.0579511	-0.0143825	0.0711313	0.11551	0.011572	-0.00824906	-0.0646988	-0.0299811	-0.00565127	-0.106543	-0.0451451	0.124155	0.117606	0.104967	0.0618834	-0.0558813	0.102992	-0.0295679	0.0347771	0.109767	0.0205241	-0.079028	0.0203189	-0.0718197	-0.0669382	0.159904	0.0680121	0.110419	-0.0601361	-0.0283409	0.0534132
2.61	-0.094684	0.0484962	-0.0899587	-0.0398837	-0.0521742	0.000236609	-0.0990452	0.0475469	0.0514643	-0.0212866	-0.0334789	0.0403799	0.00982968	0.0309739	-0.0276596	-0.0251179	0.0233691	-0.0569663	-0.00722025	0.0317684	0.0592493	0.171906	-0.0034322	-0.00349812	-0.0207894	-0.04393	-0.0082109	-0.0631212	0.00515526	0.131511	0.0991919	0.081475	-0.00533044	-0.0524068	0.157063	-0.040502	0.108463	0.105613	0.0564113	-0.0681686	0.00504364	-0.117006	-0.113032	0.0646779	-0.00201309	0.102138	-0.0698419	0.0384591	0.00947189
2.62	0.00481886	-0.055391	-0.102882	-0.0726724	0.0133131	-0.00464492	-0.084031	0.0361914	0.0495578	-0.0362004	-0.0378548	0.0467505	0.0023135	0.048601	0.0939448	-0.00227488	-0.0350602	-0.0709841	-0.0214964	0.0381593	0.0435043	0.145251	0.00627413	-0.00433585	0.0236714	-0.123738	0.0280132	-0.0264527	0.00575957	0.121714	0.0787752	0.0278178	-0.0429629	-0.0825377	0.212225	-0.0724413	0.0142012	0.083491	-0.00614553	-0.0607489	-0.00743537	-0.187775	-0.0734707	-0.0290017	-0.0316308	0.0717007	-0.0812939	0.031828	-0.00347155
2.63	-0.00492362	-0.0290654	-0.118197	-0.0612265	-0.0123503	-0.0117037	-0.0677722	0.0260919	0.0199925	-0.0684971	-0.0134126	0.020458	0.0317511	0.11273	0.0664178	0.0276917	-0.0394367	-0.0647247	-0.0394792	-0.0547059	0.0550387	0.165926	-0.021532	-0.0576777	-0.00445312	-0.0964926	0.0340774	0.0127447	0.0132846	0.135682	0.0524931	0.0688832	-0.0668514	-0.0655221	0.250941	-0.0164912	-0.058889	0.0427479	0.0168864	-0.0572688	0.0423099	-0.238956	0.0810128	-0.0942318	-0.0479699	0.0788079	-0.0184814	-0.00712995	-0.0106112
2.64	0.012899	0.00646772	-0.120269	-0.0942841	0.0329757	-0.0913718	0.00483836	0.0276936	-0.00863984	-0.0884584	-0.0254523	-0.00285937	0.0147191	0.0488087	0.0165437	0.0681415	-0.0395335	0.0323776	0.0715569	-0.0869216	0.0397994	0.174214	0.0404595	-0.00614599	-0.0853438	-0.0668669	0.0499869	-0.00290715	-0.0209898	0.127542	0.0364555	0.14794	0.0179549	-0.0573786	0.220769	0.0119179	-0.040666	-0.00944362	0.0856562	0.0360406	0.112514	-0.221533	0.124203	-0.0914712	-0.0150685	0.087951	-0.0942256	-0.0333377	-0.0646144
2.65	0.0570349	-0.0558023	-0.133052	-0.138256	0.0712978	-0.0385953	-0.0873112	0.029264	0.0116322	-0.13981	-0.0260393	0.0189945	-0.00573499	0.0353279	0.0517556	0.0720038	-0.0239979	0.0190533	0.121604	-0.0823283	0.0340514	0.116164	0.041011	0.0551288	-0.0753145	-0.11164	0.0512821	-0.0128161	-0.0552906	0.129836	0.0113394	0.116188	0.0252771	-0.0940062	0.169452	0.0336882	0.0675754	-0.0234038	0.0938312	0.0580706	0.0362499	-0.159998	0.173725	-0.0935459	-0.0603918	0.0753385	-0.00595037	0.0162588	-0.0247157
2.66	0.10313	0.0689088	-0.0951883	-0.155001	0.119579	0.0505757	-0.054301	0.0344958	0.0340364	-0.144658	-0.0228182	0.0267281	-0.00543244	0.0697144	0.0774407	0.0297696	-0.000100624	0.05885	0.0131919	-0.039856	0.0292548	0.0992379	0.0428667	0.0422982	-0.0321599	-0.0372195	0.0535357	0.014275	-0.0444118	0.101588	-0.0189069	0.0882938	-0.00233424	-0.135608	0.104233	0.064188	0.102084	-0.00216142	0.0555613	0.0748169	0.000304562	-0.113942	0.196621	-0.0495679	-0.0396684	0.0873127	0.00283276	0.0571109	0.0469238
2.67	0.0703039	0.0973815	-0.0965994	-0.133853	0.0977113	0.0416247	0.0369469	0.0198741	0.0194423	-0.140432	-0.0771846	-0.0363693	0.0642956	0.0309255	0.0697407	-0.00230029	0.015689	0.114593	0.0432295	-0.0229547	0.0198218	0.043034	0.102889	0.00762213	-0.100754	-0.0413745	0.0609233	-0.00634314	-0.0263019	0.103162	0.03114	0.0729201	0.050412	-0.120769	-0.00699658	0.0423838	0.0832457	-0.00998333	0.00974685	0.0805542	0.0451522	-0.0472854	0.143681	-0.0812931	0.0314776	0.131319	0.00266823	0.0675526	0.0714612
2.68	-0.0385424	0.115661	-0.113965	-0.110568	0.0633221	0.0201891	0.0209095	0.00658566	-0.0185497	-0.154195	-0.0676997	0.00377162	0.0340768	0.0127749	-0.0108181	-0.0284755	0.0536491	0.151066	0.109596	-0.0168031	0.0386959	0.0695296	0.103741	-0.0752884	-0.0532998	-0.111118	0.0607429	-0.0831707	0.0170608	0.134229	0.0216582	0.0205891	0.0712972	-0.101829	-0.125435	-0.00266333	0.0608781	0.007592	0.0649488	0.105745	0.0884641	0.0348493	0.150166	-0.0318418	0.00322797	0.185674	0.0630652	0.0631833	0.0497289
2.69	-0.137222	0.121632	-0.0807733	-0.10435	0.018477	0.0936206	0.0309517	-0.00353035	-0.0636153	-0.169341	-0.00914795	0.0594126	0.0362435	0.0193485	-0.0508456	-0.0843974	-0.00801772	0.183109	0.0586241	0.03334	0.0289966	0.0565727	0.0600755	-0.0562396	-0.031261	-0.0386667	0.0374472	-0.0419226	-0.003065	0.129697	0.0154276	-0.0388225	0.0689493	-0.0552814	-0.13966	0.00117544	-0.0106233	-0.0193796	0.0722946	0.0928042	0.0543052	0.045972	0.172893	-0.0827929	0.0324463	0.168268	0.0377914	0.0344403	0.0824838
2.7	-0.069027	0.0952266	-0.0494469	-0.146679	-0.0860014	0.0824375	0.0827114	-0.0135386	-0.0789266	-0.157822	-0.0596509	0.0895143	0.0392667	-0.0489023	-0.0474119	-0.120971	-0.0111313	0.176033	0.0224175	0.0532237	0.00775194	0.00366617	0.0933344	-0.0901475	-0.00882518	0.00272893	0.00822552	-0.0583959	-0.0566247	0.153345	0.00928151	-0.0251976	0.0375632	-0.0725905	-0.136286	0.0152378	-0.0375443	-0.0631069	0.0444688	0.0564001	0.0883529	0.0565399	0.14459	-0.00204401	-0.0119009	0.140415	0.0980176	0.0852143	0.074363
2.71	0.018215	0.0814306	-0.0318886	-0.0738552	-0.0511953	0.0647907	0.108259	-0.00763266	-0.151271	-0.105168	-0.0256447	0.0593649	0.0248355	-0.0451011	-0.0668237	-0.00237516	0.0155849	0.141922	0.0636366	0.0421434	0.0186602	0.0255916	0.154474	-0.132238	0.0430035	-0.0681281	-0.00185964	-0.069391	-0.0123771	0.132115	-0.0340245	0.0226477	0.00657196	-0.0615249	-0.110866	-0.00174984	-0.0179494	-0.0680781	0.0286949	0.032495	0.0170859	0.0503976	0.121404	0.0717259	0.0123793	0.127266	0.221886	0.0684522	-0.00486275
2.72	-0.0377662	0.0682736	0.0154286	-0.0183471	0.00130163	0.064018	0.0846062	-0.00386567	-0.17138	-0.113818	-0.0265828	0.0546874	-0.000872239	-0.0692128	-0.00435036	0.00318825	0.0558621	0.118868	0.0814358	0.0670908	0.0213609	0.071883	0.106577	-0.11921	0.10597	-0.105675	-0.00175172	-0.0591588	0.0438547	0.156723	-0.0463261	0.068227	-0.000334596	-0.00960135	-0.076633	0.0498712	0.0137399	-0.0251719	0.0826201	0.0325997	0.00327758	0.00946264	0.0851084	0.128783	0.0515175	0.0987646	0.208822	0.0420552	0.0320696
2.73	-0.000683098	0.0451761	0.0460344	-0.0157953	0.0608687	0.102162	-0.0192678	0.000223881	-0.17969	-0.140428	0.0543924	0.0763588	-0.00677642	-0.0208295	0.055025	-0.103924	0.039267	0.120493	0.0236384	0.104807	-0.00189359	0.0878257	0.0626546	-0.0649776	0.127248	-0.0435093	-0.030707	-0.0396291	-0.00133164	0.163463	-0.0225655	0.0785087	0.00595987	0.045765	0.0685801	-0.0199118	0.0870025	-0.0698449	0.10822	0.0361788	-0.0150753	-0.0150294	0.0817264	0.111168	0.0726964	0.0961435	0.093509	0.0834704	0.0353441
2.74	0.0258745	0.0017958	0.0226984	0.0249712	0.054696	0.16189	-0.00893106	-0.0103056	-0.096361	-0.117329	0.0338916	0.0950489	0.00751679	-0.0183029	0.00439743	0.0318754	0.0741001	0.122746	-0.0271597	0.0628898	-0.0135305	0.0735642	0.0717654	-0.00784077	0.12508	-0.121893	-0.0146848	-0.0169517	-0.0181821	0.143491	-0.0217761	0.0923713	-0.0339987	0.072903	0.0438831	-0.0727479	0.112715	-0.0264449	0.0595613	0.0128885	0.036382	-0.0128501	0.0668072	0.00655135	0.0725106	0.105557	0.0534616	0.110502	-0.0231504
2.75	0.041857	0.0287223	0.00147912	-0.0215319	-0.0171846	0.153834	0.0424835	-0.0208247	-0.0843775	-0.0996708	-0.0229774	0.0936027	0.00921235	-0.0244699	0.0386413	0.121646	0.072129	0.107149	-0.0580258	0.0432771	-0.0171097	0.0696116	0.0764866	0.0402629	0.120392	-0.0585322	0.0245614	0.0117033	0.0115479	0.132265	-0.0236	0.158069	-0.00395603	0.0614638	-0.0274927	-0.0473413	0.106792	0.0301206	-0.0258245	-0.0096481	0.050319	0.00516972	0.0706891	-0.0495059	0.087865	0.0940428	0.115918	0.157196	-0.0280018
2.76	0.0660306	0.0562866	0.00283976	0.0103053	-0.0100652	0.137734	-0.00179398	-0.0382653	0.00807055	-0.124102	-0.00465797	0.0685365	0.0080662	0.0480298	0.103947	0.0869116	0.0298497	0.0666076	-0.0649323	0.116441	-0.00444328	0.0831559	0.00384562	0.0665066	0.133946	-0.0254049	0.0166373	0.0710638	-0.0263921	0.0984948	-0.021407	0.147856	0.0397774	0.127732	0.0286022	-0.0337254	0.114676	-0.00710101	0.00710155	-0.0193189	0.00497339	0.0332743	0.0384823	-0.0852809	0.0330573	0.0291597	0.05824	0.197068	-0.0545963
2.77	0.047542	0.0756715	0.0344378	0.0473308	0.080898	0.131643	-0.0367609	-0.0131712	-0.079724	-0.123641	0.0463671	0.0442197	0.0466914	0.0707763	0.1413	-0.0120755	0.0371833	0.0663424	-0.044821	0.139823	-0.0185823	0.106996	0.0651079	0.0805577	0.100781	-0.0955379	-0.0158862	0.0873783	-0.00845043	0.121205	-0.0369438	0.0828939	0.0925255	0.130943	0.00869819	-0.0225131	0.108589	-0.0610406	-0.00548654	-0.0332787	-0.00696499	0.0566728	0.00124799	-0.00915523	0.0148974	-0.0086584	0.029464	0.172525	0.0230671
2.78	0.00691846	0.0873524	0.0377345	0.0279595	0.117971	0.137344	-0.0379949	-0.00886221	-0.0643264	-0.0633693	0.0965089	0.0452396	0.0425299	0.0182109	0.0965331	0.0118142	0.0819304	0.0619476	-0.0750375	0.0868515	-0.0133037	0.115073	0.112641	0.0974019	0.0846323	-0.00806127	-0.01411	0.0784074	-0.00532045	0.110257	-0.0437363	0.0578165	0.156645	0.106908	0.000571479	0.00370974	0.134837	-0.0578225	-0.048603	-0.0450873	0.0411594	0.0132442	0.029411	0.0108385	0.049776	0.0100158	-0.0120788	0.14675	0.0476818
2.79	0.0185273	0.112795	0.0171645	0.0413718	0.0493088	0.168297	-0.004977	-0.0196213	-0.0926893	-0.0394311	0.0202105	0.0803794	-0.0176	0.0808502	-0.00899528	0.0105916	0.0610027	0.0811006	0.0223215	0.0338792	-0.0405505	0.110288	0.114491	0.00175389	0.0910881	0.0533754	0.00131981	0.069916	-3.00123e-05	0.0796483	-0.0422488	0.0118637	0.190705	0.0745871	-0.0160418	0.0618178	0.120921	-0.104619	0.00925105	-0.0508289	0.00707567	-0.0445633	0.032356	-0.0550485	0.00681851	0.00925643	0.0471122	0.168607	0.0476468
2.8	0.0232776	0.12728	0.0118622	0.0595423	-0.0347887	0.112587	-0.0274718	-0.037544	-0.0378017	-0.0702608	-0.0111927	0.0304325	-0.02032	0.0477709	-0.0817127	-0.0442532	-0.0572167	0.074259	0.0637047	-0.0116376	-0.0536532	0.0493827	0.0719597	-0.0195689	0.0552934	0.0298657	0.0243573	0.085371	-0.00429094	0.0595995	-0.0612093	0.0203242	0.213851	0.0419939	-0.031801	0.0490904	0.0849107	-0.0713715	-0.0269144	-0.0625759	0.00442312	-0.0842751	0.0139761	-0.0194182	-0.0573475	0.00753349	0.0929197	0.144743	0.0756483
2.81	-0.0282727	0.13491	0.00202692	0.0204866	-0.156596	0.0536975	-0.0283689	-0.0515912	0.0441387	-0.0361769	-0.0559349	0.0489928	-0.0804205	-0.0185674	0.0613269	-0.11081	-0.0507523	0.0310917	0.0101484	-0.0301557	-0.0544922	-0.0151529	0.0633923	-0.0276142	0.0570587	-0.0528522	0.0173577	0.109404	0.0359208	0.0254694	-0.074828	0.0106477	0.237831	-0.050218	-0.0252131	0.0752054	0.156218	-0.0175138	-0.0828986	-0.0789409	0.0655389	-0.0602507	-0.0236579	0.0378984	-0.0112203	0.0225501	0.101626	0.127873	0.0943954
2.82	-0.026551	0.0834275	0.0122462	0.0662855	-0.0907515	0.0879706	0.010859	-0.0488254	0.0468801	0.0103911	-0.0547207	0.050002	-0.0205024	0.0162721	0.0712456	-0.127392	0.0021169	-0.00667477	0.0327141	-0.0428336	-0.0806507	-0.00294344	0.0991817	0.0255877	0.0568876	-0.0530984	0.016754	0.0872342	0.0227038	0.0259157	-0.0754432	0.0497398	0.230165	-0.0292664	-0.0224295	0.0885751	0.186578	-0.0367474	-0.0601693	-0.0604515	-0.0025445	-0.101623	-0.0249866	0.0688914	-0.0397069	0.0431944	0.0878102	0.081187	0.0732827
2.83	-0.0562451	0.0686907	0.0570647	0.0452199	-0.0133038	0.11455	0.00231979	-0.058293	0.0661287	-0.0236974	-0.0679081	0.0602056	-0.0069031	0.0431116	-0.0214891	-0.0622289	0.0329285	-0.0128404	0.0315861	-0.0203902	-0.0592882	0.101845	0.113709	-0.0282964	0.0749117	-0.062149	-0.0345656	0.0857875	-0.0212312	0.0162564	-0.102423	0.0500216	0.214083	-0.0435026	0.0333413	0.0597549	0.129663	-0.00487565	-0.0568333	-0.0808351	-0.0510987	-0.127291	-0.00805088	0.0511455	-0.0884096	0.0284654	0.111723	0.0241702	0.0364546
2.84	-0.144839	0.0620139	0.0744121	0.0640126	0.0157076	0.113815	-0.0186099	-0.0363103	0.130983	-0.0473799	0.00552791	0.0754244	-0.0517329	0.0156576	-0.100511	-0.0435499	-0.000195642	-0.0119231	0.00554447	-0.0763772	-0.0422155	0.0738916	0.165301	-0.0272712	0.0713116	-0.0270126	-0.0381799	0.101041	-0.0996249	0.00340732	-0.11017	0.04565	0.193053	-0.0496458	0.0640416	0.0405555	0.076464	0.0201497	-0.0461491	-0.0858761	-0.0752578	-0.144468	-0.0161796	0.00397993	-0.0421533	0.0282583	0.156196	-0.0156197	0.0278696
2.85	-0.112543	0.0178592	0.0750732	0.0719392	0.036384	0.081447	-0.0298552	-0.0457913	0.117348	-0.0418446	0.0290369	0.0666924	-0.0991745	-0.033299	-0.078938	-0.0487417	-0.0703786	-0.0225299	-0.00488541	0.0242518	-0.0576047	0.0173154	0.165787	-0.00790439	0.0418931	0.0138482	0.00764288	0.075714	-0.0951458	-0.0146128	-0.10657	0.0170787	0.189569	-0.102802	0.0681177	0.113472	0.00749186	0.0231517	-0.0417637	-0.0606399	0.0257905	-0.135796	-0.00191466	-7.47885e-05	0.0052713	0.0141427	0.164962	-0.00955611	0.017257
2.86	-0.0566937	0.0109853	0.0751	0.0733643	0.074318	0.0674093	-0.0171385	-0.00577059	0.0716451	-0.0536104	0.0653978	0.0820102	-0.0412856	-0.057868	-0.0709522	-0.0114014	0.0185771	-0.0301924	0.0199919	-0.0711144	-0.0311023	0.0648111	0.152283	-0.0109597	0.0134049	0.0510214	0.00242158	0.0453805	-0.0887549	-0.0241526	-0.0940371	0.0175887	0.15791	-0.119092	0.0752089	0.14526	-0.0665397	0.00304515	0.0670045	-0.0770738	0.0544004	-0.16801	0.0225971	0.0297878	-0.0242641	-0.0109486	0.168043	0.00243075	-0.0347765
2.87	-0.0328516	0.0353067	0.0659305	0.168619	0.0901785	0.0831924	-0.0282189	-0.00861493	0.115076	-0.109674	0.0388405	0.088146	0.0268742	-0.0279418	-0.0268466	-0.00801501	0.050348	-0.0448018	0.0354686	0.0523468	-0.00976208	0.0774443	0.122507	0.0604763	0.0412985	-0.0168758	0.00778061	0.0133529	-0.137255	0.0162107	-0.0995265	-0.00592057	0.124579	-0.0701485	0.0546122	0.138528	-0.0919255	0.0388915	0.0484157	-0.0922291	-0.111443	-0.100061	0.0269873	0.00393384	-0.0400904	-0.0302564	0.15209	0.0141134	-0.0222722
2.88	0.022462	-0.0059223	0.0840434	0.110248	0.116063	0.0716223	0.0103675	-0.0253974	0.204833	-0.118515	0.0984301	0.0615085	0.0527187	0.00939408	-0.00414166	0.00657409	0.0242868	-0.0562002	0.0773554	0.169585	0.00653028	0.0962428	0.0512454	0.0384917	0.035373	-0.0287355	0.012351	-0.00584212	-0.0715844	0.0182032	-0.0992848	-0.0356641	0.108223	-0.0564889	0.0618138	0.127487	0.00855782	0.0330266	-0.00542485	-0.0932125	-0.0688938	-0.0110646	0.0656916	0.0326862	-0.0885781	-0.0351037	0.14727	-0.0162401	-0.00504357
2.89	0.00467396	-0.0356758	0.0753046	0.0947699	0.133221	0.0372115	0.0521279	-0.0295069	0.207359	-0.140542	0.0760131	0.0725691	-0.00747807	-0.000496764	0.00252294	0.0418205	0.0134667	-0.0385961	0.104269	0.165085	0.0101343	0.114577	0.0134	-0.00771553	0.0276799	0.000228454	0.00286421	-0.0141991	0.0323625	-0.0299964	-0.0826593	0.0182502	0.108748	-0.0343537	0.0838763	0.122256	0.000182011	0.0122259	0.0274654	-0.106711	-0.0337148	0.0192793	0.0884817	0.0530108	-0.00895711	-0.0320399	0.134271	-0.0268592	-0.0341541
2.9	0.0929135	-0.0585525	0.0641219	0.14475	0.146944	0.0288212	0.0288762	-0.0281584	0.178304	-0.132212	0.048921	0.082732	0.0189882	0.0161848	0.0398615	0.104303	0.0108827	-0.0552654	0.131438	0.18521	0.0383585	0.121852	-0.0124643	0.00566687	0.026567	0.0509669	0.0377944	-0.018121	0.0428193	-0.0129485	-0.0782797	0.0266307	0.0426768	-0.000223962	0.077359	0.0892435	-0.0693972	0.0513631	0.0204912	-0.0981814	-0.0756845	-0.0109417	0.0839761	0.0636694	0.0132695	-0.0241135	0.107551	-0.0294538	-0.0880854
2.91	0.169522	-0.0482391	0.0462912	0.116594	0.141159	0.0995656	0.0122296	-0.0185922	0.195101	-0.0926276	0.0388576	0.0579446	0.066532	0.038302	0.100285	0.139246	0.0357145	-0.0630637	0.12289	0.167291	0.00724145	0.101051	0.000448065	-0.0135538	0.0268466	0.0837917	0.0482739	-0.0356681	0.0133849	-0.0278565	-0.0718675	-0.0729542	0.0218993	-0.0221522	0.0849237	0.0826427	-0.0112221	0.0871141	-0.0603553	-0.111136	-0.0308021	-0.107573	0.0692503	0.0768065	-0.0150556	-0.0175289	0.0748681	-0.0296265	-0.206838
2.92	0.142677	-0.0528851	0.0494264	0.0878513	0.115004	0.0913637	0.0343435	-0.0114421	0.123422	-0.0845929	0.0862567	0.061125	0.07951	0.079072	0.0816428	0.139899	0.0802689	-0.0481045	0.0778513	0.105212	-0.0182189	0.0826796	-0.0232446	-0.0171044	0.0137632	0.0560054	0.0934568	-0.0443713	0.0267128	-0.0461278	-0.0527037	-0.0396338	-0.0169682	-0.0593706	0.0869422	0.0702473	0.0402306	0.0142208	-0.0381429	-0.120911	0.0567422	-0.0918166	0.0629184	0.086123	0.00618513	-0.0584484	0.0499978	-0.046594	-0.0783353
2.93	0.142485	-0.0919921	0.0456333	0.0639857	0.0946652	0.0893281	0.0472807	-0.0447328	0.11481	-0.105915	0.0664225	0.027852	0.0617462	0.0837275	0.0761806	0.100949	0.101903	-0.0333135	0.0636872	0.0261043	-0.0420174	0.165822	-0.0317754	-0.064585	0.0195256	0.056281	0.118123	-0.0403611	0.0397883	-0.0220754	-0.0524484	0.0210139	-0.0165244	-0.0274404	0.126544	0.0400645	0.0656475	-0.0229868	0.00584192	-0.121115	-0.00239252	-0.0540195	0.057051	0.0854549	0.0196604	-0.0914051	0.013926	-0.113919	0.0165578
2.94	0.0863777	-0.110798	0.0117283	0.0947305	0.0799951	0.013726	0.0177533	-0.0295227	0.164808	-0.116308	0.0468314	-0.0165719	0.064012	0.0745566	0.0566062	0.0991892	0.0635609	-0.0339724	0.044717	0.0653558	-0.0291397	0.112217	-0.0338172	-0.0218957	0.0125384	0.0730547	0.136432	-0.0509997	0.0570869	-0.0329848	-0.0600353	0.00199576	-0.0194975	-0.0512408	0.135019	-0.00427928	0.0345801	-0.0244872	0.0546227	-0.0976265	0.0309157	-0.0158166	0.0513081	0.0593679	0.0551283	-0.0863445	0.0359447	-0.0898923	0.0241998
2.95	0.0769782	-0.103646	-0.0202247	0.101576	0.0708815	0.0151927	0.03261	-0.0243325	0.179694	-0.0744637	0.0323196	-0.0388696	0.0411374	0.0866324	0.0752209	0.0848945	0.0364117	-0.0538309	0.0222569	0.0991273	0.00200005	0.0212051	-0.0706038	0.0484855	-0.000889474	0.0305311	0.13288	-0.0487877	0.0262416	-0.048529	-0.0589147	0.0331033	-0.0766139	-0.0280148	0.137798	0.0122567	0.0384854	0.0192701	0.0144544	-0.0814821	0.0518773	0.0286578	0.0223192	0.0419436	0.0268014	-0.0749815	0.0162663	-0.0618914	-0.00784432
2.96	0.101292	-0.10699	-0.00476968	0.0840386	0.0684874	0.120381	0.0192008	-0.0342594	0.117324	-0.0865097	-0.0322114	-0.0126961	0.0468295	0.0646478	0.0812886	0.0668833	0.0411878	-0.0498819	0.0205897	0.047397	0.0178594	0.00987461	-0.034717	0.067615	-0.019421	0.0656731	0.103988	-0.0532278	0.0454563	-0.0597874	-0.0653387	0.0411937	-0.0744394	-0.02052	0.145647	0.00578553	0.0616172	0.0138401	-0.02882	-0.0872213	0.0601546	0.00975097	0.00487798	0.0391272	0.0114354	-0.0877584	0.00588223	-0.0813977	-0.0627042
2.97	0.0667987	-0.120619	0.0268063	0.0718636	0.0602486	0.10749	-0.0172921	-0.0154279	0.121692	-0.028962	-0.101882	-0.0379272	0.0389128	0.0131846	0.0533129	0.0487505	0.0560076	-0.0557693	0.0359211	-0.0235546	0.0311588	0.027675	-0.0496655	0.0336125	-0.051628	0.0789364	0.101407	-0.0391276	0.0393437	-0.0649772	-0.0667983	0.0642996	-0.0635552	-0.0435157	0.143981	-0.0242884	0.0888504	0.0200202	0.0233118	-0.0919658	0.0644643	-0.00548127	0.000302074	0.0168336	0.0381563	-0.0603407	0.012333	-0.0963255	-0.121973
2.98	0.0582067	-0.105798	-0.00712008	0.169811	0.0725168	0.0632852	-0.0380779	-0.0207012	0.113774	-0.0077139	-0.0750469	-0.0570818	0.0560391	0.0227147	0.0662101	0.0397066	0.101435	-0.0586344	0.0392101	0.0262999	0.0373364	-0.00183599	-0.0654346	-0.031939	-0.0480808	0.108163	0.0949589	-0.0141971	0.0116434	-0.0530429	-0.0673125	0.0971648	-0.0654744	-0.040793	0.142075	-0.0261024	0.0526118	0.0567356	0.0131674	-0.0820044	0.143026	0.000461478	-0.0314193	0.0221119	0.0861706	-0.0578758	-0.000284944	-0.135684	-0.095787
2.99	0.0899024	-0.0761615	-0.0400991	0.181012	0.0849392	0.0942362	-0.051563	-0.0411508	0.120013	-0.00945037	0.00904851	-0.0388662	0.0625934	0.00340294	0.0940679	-0.00216296	0.104241	-0.0254904	0.0639587	0.0976924	0.0404511	0.0162326	-0.0574147	-0.0623351	-0.0421051	0.129731	0.0563945	-0.03144	0.0430484	-0.0480697	-0.0719892	0.0560334	-0.0344686	-0.0430704	0.156598	-0.0134783	0.0413373	0.0481627	0.0378795	-0.0851585	0.0893234	0.0194004	-0.0277197	0.0523815	0.02604	-0.0809537	-0.025689	-0.146053	-0.0508007
3	0.0861975	-0.142073	-0.0564107	0.160839	0.0806187	0.112096	-0.0356151	-0.0171572	0.122856	-0.00431186	0.00634497	-0.0569881	0.0104073	0.00206113	0.0661808	-0.033937	0.0539472	-0.0304123	0.0711041	0.137575	0.0534607	0.0105905	-0.084657	-0.0120228	-0.0619198	0.0963773	0.0518729	-0.029646	0.0774749	-0.0615108	-0.0748821	0.0303787	-0.000802853	-0.0359231	0.120581	-0.0212953	-0.0160624	0.0804961	0.0401212	-0.0694767	0.0320905	0.0035165	-0.0179377	0.0515531	0.04129	-0.0880357	-0.00823259	-0.126833	-0.0558609
3.01	0.106306	-0.133826	-0.0636275	0.101909	0.0605301	0.0983538	-0.0380297	-0.0297588	0.129606	-0.0360025	0.0571201	-0.106124	-0.0135992	-0.0872673	0.0555122	-0.00134203	-0.00173204	-0.0341462	0.10816	0.175495	0.06383	0.0135639	-0.128319	-0.0318107	-0.0635749	0.0964276	0.0752562	-0.0487778	0.0543762	-0.0500113	-0.0766842	-0.0224141	0.0475898	-0.0234721	0.0804219	-0.0440719	-0.0542875	0.133184	0.0577025	-0.0650076	0.0542805	-0.026952	-0.0263781	0.0286519	0.0877397	-0.098025	-0.0050144	-0.166119	-0.0508389
3.02	0.139841	-0.131415	-0.0715254	0.0548	0.0619523	0.0371682	-0.0482051	-0.00601732	0.1144	-0.0666306	0.0640386	-0.098948	0.00633953	-0.150881	0.0135329	0.0241806	0.0350328	-0.0602887	0.112982	0.184963	0.0722986	0.0567152	-0.114002	-0.0639703	-0.0813788	0.0750848	0.0627562	-0.07106	0.027985	-0.0402894	-0.0896082	-0.0548134	0.0587348	-0.0500064	0.0688685	-0.0456346	-0.028062	0.145313	0.115989	-0.0743642	0.108108	-0.0333063	-0.050126	0.00854696	0.0364192	-0.0969301	-0.0110409	-0.129593	-0.0430789
3.03	0.135121	-0.1151	-0.0178166	0.0478766	0.0701955	-0.0110247	-0.0536618	0.0125626	0.10388	-0.101692	0.149993	-0.108709	-0.0197578	-0.151941	0.0565053	0.0389368	-0.0747256	-0.0868966	0.0836526	0.194203	0.0560443	0.0709754	-0.115622	-0.0642951	-0.0766284	0.0325007	0.0431373	-0.0356196	0.0581803	-0.0735205	-0.0863413	-0.0946343	0.0757967	-0.0639795	0.0597861	-0.0573201	-0.0347255	0.116099	0.0949714	-0.095424	0.145666	-0.079236	-0.0726346	0.0103359	-0.00213389	-0.0799175	-0.00810213	-0.113153	0.0101254
3.04	0.158851	-0.188448	-0.018046	0.0516918	0.033108	0.0263283	-0.0475047	0.00673709	0.0668075	-0.00499886	0.196744	-0.142337	-0.00171939	-0.104864	0.0961496	0.0369242	-0.0119572	-0.0706434	0.0775605	0.198396	0.046463	0.116803	-0.117589	-0.0210874	-0.0830411	0.00225555	0.0413773	-0.0227508	0.0496589	-0.0850607	-0.0751242	-0.0517747	0.112429	-0.0218202	0.0423229	-0.0538546	-0.0403545	0.0635965	0.107325	-0.102961	0.106319	-0.0614033	-0.0809176	-0.00535573	0.0890125	-0.0929395	-0.0115819	-0.132674	-0.00745682
3.05	0.168372	-0.179459	0.00436136	0.115335	0.00472077	0.0456164	-0.0445267	0.0178213	0.0563555	0.0193889	0.210617	-0.146525	-0.00226252	-0.11897	0.107688	0.0184255	-0.00118855	-0.0836409	0.0708979	0.178264	0.0389672	0.162538	-0.120341	0.0402349	-0.0925528	-0.0181482	0.0111787	-0.00564693	0.062063	-0.102129	-0.0802475	-0.0150112	0.0660147	-0.0452273	0.0242344	-0.0600997	-2.32685e-05	0.0729488	0.0800663	-0.126548	0.0479688	-0.0146589	-0.0925616	-0.0182315	0.0707022	-0.0822912	-0.0131524	-0.0941639	-0.0742027
3.06	0.105634	-0.132748	0.0170333	0.13803	-0.0248609	0.0408299	-0.0688049	0.0231247	0.048294	0.0183477	0.229009	-0.199585	-0.0275619	-0.0890245	0.107858	-0.00764564	-0.0332224	-0.0612687	0.0716405	0.151062	0.0394386	0.21588	-0.121122	0.0927759	-0.104827	-0.0134024	-0.0205561	0.0129376	0.01707	-0.0861691	-0.0956701	-0.0456563	0.0563993	-0.0552763	0.0143305	-0.0810286	0.0295687	0.0444908	0.0267437	-0.107602	0.038709	0.0041005	-0.0870158	-0.0117854	-0.0104405	-0.0979287	-0.00815736	-0.119134	-0.064267
3.07	0.0819541	-0.0814663	0.028884	0.133567	-0.0419654	0.0703737	-0.0791464	0.0122376	0.0443036	-0.014045	0.194367	-0.117728	-0.0420117	-0.09947	0.0905168	-0.00547527	-0.0470986	-0.0208501	0.049797	0.146097	0.00378214	0.167917	-0.102614	0.100092	-0.0901258	0.00481631	-0.00761215	0.0149697	0.0368878	-0.0700816	-0.100571	-0.0316317	0.0681381	-0.0490115	-0.00624989	-0.0874305	-0.0037426	-0.0106912	0.0141222	-0.108666	0.0519096	-0.00176735	-0.103048	-0.0268514	0.0170403	-0.102084	0.0120987	-0.0772251	-0.0760494
3.08	0.0682962	-0.0637288	0.0386192	0.122379	-0.0615178	0.0708535	-0.072493	-0.013138	0.0233166	-0.0183865	0.105772	-0.0750891	-0.0552752	-0.0332068	0.079487	0.00179189	0.0640075	-0.0306769	0.0290797	0.113507	-0.00354969	0.0861838	-0.104777	0.129314	-0.106683	0.0115929	-0.0156812	-0.00692172	0.0483755	-0.0678976	-0.0940569	-0.0543301	0.0550232	0.0481086	-0.0151577	-0.108584	-0.0711618	0.00800429	-0.0273354	-0.110942	0.0522127	0.0242665	-0.115111	-0.0356159	0.00504996	-0.103326	0.0150833	-0.0297422	-0.0586354
3.09	0.038643	-0.0330646	0.00220474	0.124708	-0.0601889	0.0551994	-0.0826687	-0.0174311	0.0147472	0.00826244	0.0148595	-0.0253637	-0.0247277	-0.00741082	0.0364068	-0.0118984	0.140463	-0.0364852	0.0306693	0.105462	-0.0168734	0.0383436	-0.118404	0.189375	-0.11343	-0.0277148	-0.0321247	-0.0189158	0.0270353	-0.0695025	-0.0990411	-0.0730212	0.0361887	0.00791178	-0.0480362	-0.124635	-0.0280284	0.0381071	-0.0319544	-0.0863449	-0.00461896	0.000944391	-0.0882659	-0.0278153	0.0170439	-0.109585	-0.0219677	-0.037595	0.00322713
3.1	0.0180711	0.00444733	0.022007	0.145739	-0.0417247	0.0196889	-0.0916794	-0.0224009	0.0199444	-0.0327709	-0.00180863	0.0288899	-0.0297442	-0.00150994	-0.0301388	-0.0184116	0.135029	-0.043334	0.0045552	0.0854361	-0.0227618	-0.0106322	-0.128561	0.212423	-0.105906	-0.0140118	-0.0315935	0.0062617	-0.0369708	-0.0706113	-0.100734	-0.137437	0.0316438	-0.0226769	-0.0391961	-0.127925	0.0482706	0.0517079	-0.0589457	-0.0539191	0.0269247	0.0410829	-0.119844	-0.0241219	0.0390504	-0.120407	-0.0501641	-0.0880978	-0.0508241
3.11	0.0148526	0.0321112	0.0507658	0.136448	-0.0448611	-0.0491218	-0.0896366	-0.0160666	0.0393478	-0.0453098	-0.00218547	-0.0103011	-0.0417985	-0.0211146	0.0412065	-0.0205633	0.119466	-0.0436039	-0.0154664	0.0689732	0.0056869	0.0110325	-0.130494	0.196	-0.0820053	-0.0337588	-0.0154615	0.0139314	0.00523512	-0.0731773	-0.0792334	-0.116362	0.0280223	0.0292675	-0.0372951	-0.145439	0.0940131	0.0374709	0.0112423	-0.0613148	-0.0045217	0.0917556	-0.0905645	-0.0501305	-0.00764826	-0.105814	-0.0419006	-0.0743743	-0.0768234
3.12	0.00360056	0.0669866	0.0659813	0.133056	-0.0644075	-0.0379947	-0.0679726	-0.0324698	0.027899	-0.0197782	-0.0432107	-0.0359436	-0.0146124	-0.0802661	0.0385786	-0.0461149	0.090197	-0.0511181	-0.0235271	0.0306171	0.0021457	-0.00889828	-0.128162	0.173217	-0.0717846	-0.0585713	-0.0049287	0.005691	0.0221858	-0.0929012	-0.0667181	-0.0760866	0.0115542	0.0315583	-0.0944958	-0.142346	0.131091	0.0633939	0.0335095	-0.0692213	-0.0455851	0.110695	-0.11589	-0.0449509	-0.0873861	-0.126083	-0.0220012	-0.0908672	-0.0181931
3.13	-0.00802388	0.0906642	0.0627202	0.129248	-0.0442906	0.0160029	-0.0550351	-0.0353593	-0.0231388	0.0419254	-0.0405968	-0.00826383	-0.00672873	-0.0925552	0.0811738	-0.0435531	0.11238	-0.0441613	-0.0377371	0.0146543	0.00519446	0.00857124	-0.131068	0.175166	-0.0823721	-0.0494772	-0.026332	-0.00629129	0.0192081	-0.102242	-0.0671093	0.00408626	0.000732055	0.00558437	-0.109504	-0.131428	0.122042	0.0163607	0.00179616	-0.0420964	0.073216	0.128034	-0.107762	-0.0472358	0.00707947	-0.0894937	-0.0322808	-0.0416649	-0.00859635
3.14	-0.0440188	0.0747444	0.0391248	0.133346	-0.0560559	0.0327763	-0.0518211	-0.0205213	-0.0369151	0.086114	-0.0432438	-0.0200811	-0.07481	-0.0892209	0.0843166	-0.0626174	0.0956653	-0.0261223	-0.0477885	0.0166442	0.018404	0.00706683	-0.113464	0.166063	-0.0906148	-0.0299473	-0.0198668	-0.0128525	-0.00324316	-0.0938358	-0.0460248	0.011622	-0.00670564	0.0219047	-0.119868	-0.096378	0.117672	0.0122332	-0.011118	-0.0500733	0.113118	0.0663076	-0.103713	-0.0383262	-0.0222151	-0.0929142	-0.0399642	-0.0335045	-0.00673425
3.15	-0.0300451	0.0520929	0.0531817	0.13033	-0.0367395	-0.0128482	-0.0553797	-0.0160979	0.00106571	0.092436	-0.023226	-0.0448321	-0.0810068	-0.0127564	0.0590645	-0.0858117	0.087502	-0.0378559	-0.0600359	0.017344	0.0370995	0.0122818	-0.0907988	0.111206	-0.0733941	-0.0461136	-0.0132158	-0.0267017	0.0541436	-0.0949422	-0.0302173	0.0745633	0.00581436	0.0758773	-0.144566	-0.0672844	0.0874386	-0.00915586	-0.00510158	-0.0421758	0.0771291	0.0374547	-0.105083	-0.0476478	-0.0149702	-0.0815256	-0.0230367	-0.125565	0.059875
3.16	-0.0240302	0.0507009	0.0460903	0.106378	-0.0504328	0.042386	-0.0636986	0.0122429	0.041438	0.0780508	-0.011496	-0.0199898	-0.0375682	-0.0423561	0.072349	-0.0688648	0.0676548	-0.0477752	-0.0862185	0.00690904	0.0296638	0.0225874	-0.105625	0.050727	-0.071478	-0.0567945	0.00206117	-0.00944494	0.0199394	-0.11565	-0.0431632	0.136063	-0.0298814	0.0327145	-0.135598	-0.0583929	0.0694835	-0.0697482	0.003237	-0.0336533	0.0299168	0.0357381	-0.109346	-0.0502101	0.0353102	-0.0662062	-0.0613335	-0.113259	0.0777529
3.17	-0.0380076	0.0225523	0.0459585	0.0863379	-0.0500872	0.112383	-0.0406317	0.0289981	0.00665002	0.0739294	0.0231663	0.0239553	-0.0358062	-0.0478055	0.0962481	-0.0649725	-0.00576257	-0.0374956	-0.096691	0.00912939	0.0239099	0.0388055	-0.138661	0.0423427	-0.0828416	-0.0576183	-0.00613636	-0.0316119	0.00757165	-0.148718	-0.0588845	0.127165	-0.0423513	0.0547951	-0.172822	-0.0609689	0.0622055	-0.00279246	-0.0208245	-0.0445991	0.0247486	0.0437555	-0.13228	-0.0341706	0.00523601	-0.0677317	-0.0870479	-0.0661065	0.0680164
3.18	-0.0261544	0.0107221	0.0429246	0.0559443	-0.0470164	0.108575	-0.043265	-0.00890124	-0.0254045	0.0879997	0.0582143	0.05319	-0.0844232	0.0412443	0.130521	-0.0819053	-0.10247	-0.0467798	-0.0823975	-0.0152372	0.0107589	0.0195419	-0.104097	0.00749218	-0.0834517	-0.0561201	-0.0132343	-0.0592058	0.030457	-0.150867	-0.0370282	0.0442056	-0.0511707	0.0727078	-0.154629	-0.0329356	0.0160173	0.0656448	0.0194569	-0.0305843	0.0184653	0.0361247	-0.151427	-0.028229	-0.0340086	-0.0882526	-0.0817965	-0.0353314	0.0581353
3.19	-0.0302913	0.0111998	0.0140705	0.0655254	-0.0624012	0.103381	-0.0523696	-0.0128199	-0.0270484	0.124481	0.0415507	0.0447829	-0.105092	0.100745	0.133178	-0.0950007	-0.0576937	-0.0519322	-0.0838482	-0.0156165	0.0317686	0.00609563	-0.104985	-0.0395437	-0.0818207	-0.0887378	-0.00707513	-0.0601026	0.0326013	-0.163565	-0.0148276	0.00834042	-0.0697818	0.0682553	-0.170396	-0.021917	-0.0174426	0.0119247	0.0484354	-0.00580298	0.0269063	0.00263665	-0.123234	-0.0809193	-0.0125682	-0.098368	-0.102144	-0.00377576	-0.0178748
3.2	-0.0412339	0.00571695	-0.0287805	0.0943121	-0.0888026	0.119137	-0.0593722	-0.0107691	-0.0260248	0.111502	0.0343648	0.0437803	-0.105512	0.130831	0.10018	-0.105421	-0.0408804	-0.0588972	-0.104399	-0.00124254	0.0305285	0.0631153	-0.125002	-0.0767333	-0.0719835	-0.0723299	-4.54776e-05	-0.0661201	-0.015545	-0.156725	-0.0122379	0.00559024	-0.0720626	0.0666557	-0.181609	-0.0238735	-0.042695	-0.0209354	0.00162543	-0.00878175	0.00597667	-0.0180827	-0.131485	-0.0845406	-0.0268511	-0.0845629	-0.0882557	0.0469438	-0.0513405
3.21	-0.060824	-0.0475294	-0.0460054	0.0697319	-0.0749162	0.121552	-0.0447139	-0.0344536	-0.0279245	0.0507315	-0.0577525	0.0673394	-0.0903373	0.16253	0.0660125	-0.0942161	-0.0559868	-0.0460769	-0.119449	0.00376645	0.0322448	0.053248	-0.131994	-0.168967	-0.05732	-0.0487151	0.00168171	-0.04992	0.041018	-0.109637	-0.0140767	0.068143	-0.0848245	0.064115	-0.173331	-0.0231689	-0.0462098	-0.0283691	-0.0517977	-0.021132	-0.00229916	-0.0270944	-0.137875	-0.0515251	-0.0537223	-0.0663541	-0.101644	0.0542107	-0.0188416
3.22	-0.058909	-0.0731615	-0.0731259	0.0492795	-0.0570102	0.107587	-0.0477321	-0.0346232	-0.0155677	0.00670039	-0.108574	0.0444593	-0.0894755	0.172229	0.0479143	-0.102385	-0.0631277	-0.0429876	-0.103756	-0.0249384	0.0342678	-0.00878629	-0.138274	-0.218834	-0.0542707	-0.0525584	0.00522226	-0.0498428	0.0864062	-0.0829298	-0.00606065	0.0657005	-0.0731645	0.0493707	-0.187178	-0.0439795	-0.0815418	-0.025468	0.0172033	-0.0165334	-0.0254153	-0.0447424	-0.140324	-0.0472244	0.0455782	-0.107012	-0.0909024	0.0779583	-0.00667144
3.23	-0.0690655	-0.0893679	-0.126572	0.046376	-0.056753	0.108935	-0.0627869	-0.0573406	-0.0281165	0.0305052	-0.0966239	0.0462429	-0.104488	0.1936	0.0458695	-0.118202	-0.0017939	-0.0328855	-0.0967956	-0.0486546	0.036325	0.0717484	-0.123362	-0.208012	-0.0568476	-0.0804389	-0.00233375	-0.0543068	0.123574	-0.0514624	-0.00442623	0.0714449	-0.0937017	0.031903	-0.166099	-0.008937	-0.131347	-0.0639737	0.0226632	-0.0112595	-0.0414636	-0.0431955	-0.0940365	-0.0401749	0.0848034	-0.129138	-0.0982519	0.0781965	0.0521945
3.24	-0.0618459	-0.0567907	-0.144483	0.0665797	-0.0479699	0.113097	-0.06188	-0.0864991	-0.0425435	0.0343092	-0.0120174	0.038069	-0.123876	0.189148	0.0315199	-0.132113	0.0349341	-0.0154518	-0.0781466	-0.068817	0.0574266	0.13203	-0.0968302	-0.163625	-0.0651825	-0.0908682	-0.00123719	-0.0593511	0.113274	-0.0248455	0.00503144	0.0762908	-0.112082	0.0158445	-0.143378	0.00177613	-0.127148	0.0537539	0.0145209	-0.0297466	-0.0403357	-0.0233157	-0.0888879	-0.0498929	0.0760519	-0.143688	-0.0910098	0.0854771	0.0878088
3.25	-0.0549718	-0.0268977	-0.121376	0.0791915	-0.0368962	0.0996808	-0.067615	-0.0746237	-0.0442973	-0.0301063	0.0718684	0.0388152	-0.10052	0.17216	0.0395996	-0.131656	0.0128369	-0.0427579	-0.058916	-0.0920329	0.0414719	0.139618	-0.0842889	-0.142938	-0.0709299	-0.0868128	0.000532629	-0.0488283	0.0076691	-0.0488639	-0.00659506	0.0801777	-0.0936612	0.00222116	-0.140142	-0.0271991	-0.115353	0.126596	0.00235802	-0.0102714	-0.0634593	-0.00924222	-0.0701866	-0.0485552	-0.0168667	-0.121358	-0.106017	0.0859385	0.148056
3.26	-0.0490378	0.00549266	-0.100099	0.0620433	-0.0341741	0.071552	-0.0867333	-0.0777633	-0.0619209	-0.0639276	0.0815239	0.0370999	-0.132281	0.160149	0.0560394	-0.0854875	0.0228849	-0.0530259	-0.0745313	-0.123871	0.0210173	0.105184	-0.0599716	-0.073659	-0.0652991	-0.0724576	0.00224368	-0.0313626	0.0324647	-0.0498645	-0.0348635	0.0564446	-0.0951727	0.00405492	-0.111099	-0.0386857	-0.0930677	0.122785	-0.0480062	-0.000196434	-0.0536169	-0.0124253	-0.0594968	-0.0804687	-0.0804213	-0.134792	-0.125163	0.0967433	0.167057
3.27	-0.0509553	0.0655097	-0.107214	0.0770142	-0.020074	0.0592739	-0.0570931	-0.0460561	-0.0643614	-0.0539964	0.042673	0.0417501	-0.141873	0.130271	0.0308314	-0.0863307	0.0628691	-0.0488575	-0.0771968	-0.116426	0.0250715	0.00309469	-0.0470583	0.00586831	-0.061588	-0.0722529	-0.029836	-0.050296	0.0556929	-0.0347718	-0.0690643	0.053403	-0.0915845	-0.0205531	-0.125356	-0.0240498	-0.0715077	0.0683268	-0.0608167	-0.000564227	-0.0157573	-0.0543766	-0.0679078	-0.0771319	-0.128305	-0.148312	-0.124769	0.123359	0.161096
3.28	-0.0624921	0.0764448	-0.110682	0.0695566	-0.0161646	0.0539482	-0.0648837	-0.0884267	-0.0528801	-0.042782	0.0227103	0.00417994	-0.140745	0.116918	0.0115787	-0.122659	0.0786905	-0.0311662	-0.0707983	-0.10185	0.0203137	-0.0456654	-0.065372	-0.00403298	-0.0904447	-0.066641	-0.0287538	-0.0593369	0.0270788	-0.0454985	-0.0687179	0.0644213	-0.0846197	-0.0301884	-0.0997713	-0.00795503	-0.0468943	0.0280706	-0.00545284	-0.00618798	-0.0968651	-0.0400645	-0.0738989	-0.0774145	-0.0327376	-0.190924	-0.120585	0.103975	0.146231
3.29	-0.0717078	0.0694247	-0.0715526	0.0445111	-0.0199966	0.0372323	-0.0709884	-0.0735746	-0.078069	-0.0644521	0.033614	-0.0282312	-0.133343	0.0855281	0.020847	-0.114257	0.0778494	-0.0315583	-0.0612444	-0.096742	0.0384992	-0.050447	-0.0722577	0.0111768	-0.109699	-0.0750908	-0.0226919	-0.0755408	0.0570769	-0.0290984	-0.0768008	0.0541839	-0.0857863	-0.00595295	-0.114986	-0.0348813	-0.0301711	-0.00666192	0.0394087	0.0161267	-0.0684095	0.0420771	-0.0568896	-0.0968708	-0.0378376	-0.180239	-0.127424	0.0951552	0.128492
3.3	-0.0824988	0.0781367	-0.0693669	0.0135672	-0.0303323	0.0518876	-0.0609284	-0.0415193	-0.0612143	-0.101854	0.0140211	-0.0296682	-0.156362	0.0938146	-0.00654108	-0.115252	0.0637532	-0.0360115	-0.0534529	-0.114909	0.0280232	-0.059318	-0.077507	0.0830071	-0.097829	-0.0621792	-0.0258071	-0.086806	0.0314171	-0.0469382	-0.109504	0.0751994	-0.0837205	-0.00340363	-0.0897336	-0.0461443	0.0211605	-0.0368905	0.044025	0.0298658	-0.0249816	0.0727037	-0.0419395	-0.0956428	-0.0740437	-0.173213	-0.116825	0.0411499	0.118205
3.31	-0.0767597	0.0954671	-0.0547194	0.0101758	-0.00542402	0.0474096	-0.0615019	-0.0105306	-0.0697466	-0.0236583	0.00358917	-0.0353982	-0.140003	0.0625262	-0.0153875	-0.116228	0.0486125	-0.0400383	-0.0703702	-0.125448	0.0284901	-0.0504604	-0.0693714	0.122083	-0.0911838	-0.0832674	-0.0216709	-0.112273	0.0401096	-0.0423458	-0.151192	0.0917556	-0.0655256	-0.0201776	-0.061556	-0.0578439	0.0549782	-0.011658	0.0428439	0.0172405	-0.0345787	0.0672666	-0.0450551	-0.0748728	0.00133667	-0.170642	-0.120327	0.0197615	0.10163
3.32	-0.0758955	0.0876165	-0.0143402	0.00406471	0.0134825	0.0452501	-0.0834989	-0.0129622	-0.0910342	-0.00888221	-0.00369767	-0.0233308	-0.138135	0.06951	-0.0236946	-0.117679	0.0020866	-0.0479019	-0.0891391	-0.0957327	0.0277231	-0.00466394	-0.0415389	0.0565572	-0.0776401	-0.0946201	-0.0038347	-0.13321	0.0246309	-0.0309972	-0.186784	0.0429529	-0.0687201	-0.0344387	-0.0444581	-0.0705051	0.0685129	0.0676632	0.0854524	0.0305748	0.0344148	0.043978	-0.0598677	-0.0672182	0.0227215	-0.18038	-0.131609	0.0243499	0.0834246
3.33	-0.0727388	0.0404061	-0.00790759	-0.000408803	0.0018513	0.0195927	-0.0590988	-0.000564528	-0.0916734	-0.0268233	-0.000187158	-0.0397029	-0.175889	0.0413846	-0.0431696	-0.125945	-0.0520999	-0.0610098	-0.076925	-0.0983278	0.0392466	-0.00380814	-0.0549102	0.0818599	-0.0890707	-0.0924732	0.0144558	-0.125166	-0.044608	-0.0515897	-0.264276	0.0169492	-0.0922884	-0.0404284	-0.0198401	-0.0686472	0.047701	0.066788	0.0684943	0.031951	0.0190334	-0.00516606	-0.0456546	-0.0691389	-0.0432349	-0.134156	-0.136416	0.0202417	0.087934
3.34	-0.0751958	0.0331494	-0.0240247	-0.0358942	0.0132881	0.00883232	-0.0660677	-0.0014563	-0.0736144	-0.00992096	0.0553835	-0.0619075	-0.166372	0.0706008	-0.0493274	-0.101902	-0.0258061	-0.0579917	-0.0726691	-0.116107	0.0426169	-0.0474407	-0.0585783	0.109333	-0.0818886	-0.108586	0.00323921	-0.137833	-0.0334468	-0.0491436	-0.253182	0.0231289	-0.106868	-0.0336488	-0.0223801	-0.0926268	0.0468363	0.0480862	0.0111103	0.0229379	-0.0461731	-0.0880756	-0.030724	-0.0747335	-0.0085326	-0.146716	-0.148659	-0.00891997	0.0966326
3.35	-0.0794475	-0.0139324	-0.0174378	-0.0521987	0.0234889	-0.0331206	-0.0946077	-0.0164997	-0.0682318	0.0157921	0.0963455	-0.0717512	-0.142778	0.0862304	-0.0642912	-0.0801173	-0.0566781	-0.0617607	-0.0687202	-0.110154	0.0497223	0.0450134	-0.0453655	0.117374	-0.0851714	-0.102694	-0.0127308	-0.114601	0.00607206	-0.0438702	-0.263943	0.0487228	-0.0910288	-0.0282978	-0.0250029	-0.123453	0.0604189	0.0305127	0.0304341	0.0237076	-0.135151	-0.0080323	-0.040582	-0.0712256	0.0243615	-0.206412	-0.152082	-0.0438098	0.094901
3.36	-0.0827496	-0.0692935	-0.0241261	-0.0612446	0.0250071	-0.0409672	-0.0698155	-0.0457141	-0.0602652	0.0306526	0.126707	-0.0777762	-0.119038	0.0859872	-0.065146	-0.0957512	-0.110723	-0.0649942	-0.0677346	-0.087558	0.0501326	0.0613617	-0.0298904	0.109791	-0.0464379	-0.112899	0.00573177	-0.108205	0.04223	-0.0381982	-0.283145	0.0426062	-0.0812575	-0.0319171	-0.00943532	-0.0983237	0.0389703	0.0103323	0.0645194	0.0193953	-0.198902	0.0669239	-0.0384028	-0.0519284	0.0385414	-0.220688	-0.17089	-0.00877069	0.0724581
3.37	-0.0646299	-0.0621197	-0.0128509	-0.0157423	0.0227567	-0.0345336	-0.0570029	-0.028937	-0.0589245	0.0251745	0.143755	-0.0809721	-0.129259	0.0754544	-0.0838915	-0.101227	0.000284947	-0.0452762	-0.0723647	-0.0936675	0.0535622	0.026782	-0.0463862	0.0794383	-0.0324885	-0.105478	0.00176399	-0.113589	0.00926827	-0.0673465	-0.271349	0.0422225	-0.0877443	-0.0568029	-0.00801553	-0.056913	0.0242384	0.0231955	0.024439	-0.00287146	-0.041022	0.0702342	-0.030401	-0.057155	0.0584642	-0.204117	-0.121178	0.015571	0.0588557
3.38	-0.069491	-0.0489663	-0.00324617	0.0136694	0.0186738	-0.0563353	-0.0634006	-0.0258658	-0.0616155	0.0143201	0.113947	-0.0922638	-0.120432	0.0579116	-0.0653778	-0.119577	0.0545788	-0.0536006	-0.0675953	-0.115438	0.0609631	0.0323676	-0.053644	0.0430616	-0.0152482	-0.114387	-0.0136356	-0.122556	0.000143705	-0.0605223	-0.264118	0.0940437	-0.0927585	-0.0573596	-0.0184328	-0.0648367	0.0535958	0.0443025	0.00580659	-0.0167981	0.111119	0.0435469	-0.0455474	-0.0536096	0.024498	-0.169663	-0.0940575	-0.0355144	0.04516
3.39	-0.0220331	-0.0411487	-0.0099781	0.0154307	0.0229471	-0.092233	-0.0368476	-0.00251304	-0.0876812	-0.0252452	0.063978	-0.0808859	-0.109057	0.0727979	-0.0478572	-0.109856	0.0308597	-0.0566872	-0.0543517	-0.122619	0.0705241	0.0723918	-0.0481777	0.00844512	-0.0297566	-0.11004	-0.0135209	-0.111609	0.0485716	-0.0284192	-0.261976	0.116536	-0.0925862	-0.0248695	-0.0419791	-0.0837354	0.0677948	0.0256001	-0.0081558	-0.009121	0.166037	0.0412351	-0.015684	-0.0655593	-0.0172204	-0.163446	-0.10064	-0.0951837	0.0305236
3.4	-0.00624032	-0.0623029	-0.0301418	0.015697	0.00415135	-0.129091	-0.00323928	-0.00683196	-0.0685319	-0.0367699	0.068257	-0.132558	-0.09893	0.0492442	-0.0457622	-0.0735232	0.0295827	-0.0555187	-0.0326542	-0.0968117	0.0484349	0.129712	-0.0392946	-0.00722547	-0.00135456	-0.109799	-0.0161804	-0.0845415	0.0253558	-0.0360079	-0.213579	0.10263	-0.0958084	-0.0276464	-0.0403235	-0.0783615	0.0497695	-0.0441092	-0.0673378	0.0028874	0.142702	-0.0106652	-0.0493961	-0.0745697	-0.0238385	-0.130289	-0.0960355	-0.0734077	0.0389858
3.41	-0.00816295	-0.0959638	-0.0298791	0.0145842	-0.00503519	-0.106486	-0.0162086	-0.0229199	-0.0611085	-0.0471845	0.0756766	-0.175079	-0.0818839	0.00898246	-0.057132	-0.072169	0.0371456	-0.0464868	-0.045185	-0.0776576	0.0266711	0.162292	-0.0389464	0.0184922	0.00671764	-0.119516	-0.025391	-0.0665093	-0.0134954	-0.054223	-0.197605	0.134666	-0.103467	-0.0559857	-0.0568679	-0.0673814	0.0715182	0.00374419	-0.0618279	0.00852365	0.124423	0.00801742	-0.056113	-0.044638	0.0113116	-0.109392	-0.0923012	-0.0178092	0.0398534
3.42	-0.0131401	-0.124171	-0.0142658	0.0196312	-0.00933917	-0.0942849	-0.0225856	0.0126777	-0.0648327	-0.0191097	0.061918	-0.138518	-0.0772739	-0.0160978	-0.0506901	-0.0802768	-0.00669109	-0.0298644	-0.0713175	-0.0679681	0.0227939	0.116714	-0.044296	0.0616236	-0.0389237	-0.106866	-0.0400535	-0.0572089	0.00459017	-0.0296349	-0.134839	0.127381	-0.1062	-0.0514931	-0.101685	-0.0858175	0.0810283	0.0643944	0.0115848	0.0284049	0.135164	-0.0121764	-0.0582165	-0.0403987	-0.00840668	0.00339962	-0.0834985	-0.0354653	-0.0013709
3.43	-0.00759542	-0.123036	-0.00602808	0.00709216	-0.00213723	-0.127345	-0.00493843	-0.00300161	-0.0608504	-0.0229194	0.0356364	-0.0713963	-0.074968	-0.0111609	-0.0387677	-0.0921528	-0.0261544	-0.0288776	-0.0685704	-0.0682251	0.0293567	0.0674128	-0.0382181	0.0529083	-0.0309214	-0.0971189	-0.0400103	-0.0791188	-0.00254531	-0.032419	-0.10409	0.0918022	-0.114176	-0.0429131	-0.124884	-0.114728	0.0634254	0.0998888	0.0474638	0.0341789	0.105676	0.0361785	-0.132603	-0.0583467	-0.0284683	0.0467425	-0.0632476	-0.00301109	-0.0143028
3.44	-0.00873119	-0.0878892	-0.00350829	-0.000857441	-0.00599218	-0.135915	-0.0186826	-0.00316948	-0.0622068	-0.0135888	0.030159	-0.0389489	-0.0425623	-0.0106931	-0.0501542	-0.071396	-0.0322596	-0.0249248	-0.0762869	-0.0683339	0.0151952	0.00570288	-0.017341	0.0361692	-0.0472834	-0.0857475	-0.0306181	-0.0618737	-0.0360619	-0.0386833	-0.14892	0.0977964	-0.0789256	-0.0374496	-0.124837	-0.12956	0.0464783	0.0418347	0.0320956	0.0283696	0.0748813	0.0296224	-0.192438	-0.0599968	0.0270223	0.0312609	-0.0929936	0.0360178	-0.00342046
3.45	0.0022898	-0.0969637	-0.011138	0.00765684	0.000256218	-0.14445	-0.0226556	-0.0135383	-0.0778722	0.00912776	0.0418973	0.00161522	-0.0333516	0.0044436	-0.0542769	-0.0339997	-0.0565134	-0.0225193	-0.0548502	-0.0572588	0.00431371	-0.0783674	-0.0263573	0.0437567	-0.0513868	-0.0872359	-0.0394189	-0.0397679	-0.0147743	-0.0426248	-0.0954507	0.0728456	-0.0871717	-0.0562735	-0.120732	-0.120641	0.0520999	0.013515	0.0399988	0.0233992	0.0697809	0.0452749	-0.168375	-0.0658228	-0.0367036	0.0866518	-0.0933039	0.0481155	0.00832
3.46	0.024684	-0.0823936	-0.0444273	-0.0056554	0.00677108	-0.125568	-0.0578451	0.00495573	-0.0725709	0.0333302	0.0378607	-0.00324317	-0.0203864	-0.0094466	-0.0764285	-0.040078	-0.0127327	-0.0251471	-0.0567821	-0.0595552	-0.00822032	-0.100386	-0.0385006	0.0754252	-0.0115136	-0.0934848	-0.0127225	-0.057306	-0.0608991	-0.049653	-0.0732765	0.0458356	-0.115812	-0.0520245	-0.114988	-0.103508	0.0580216	0.0169185	0.0383615	0.0144554	0.0529037	0.0918447	-0.178916	-0.0527884	0.000366075	0.0721251	-0.0664251	0.0467083	-0.00296392
3.47	0.0143548	-0.0447746	-0.0274035	-0.0294293	0.0114923	-0.117011	-0.0564678	0.0367035	-0.0672602	0.0131298	0.0163976	-0.0327835	-0.0182299	-0.00443243	-0.0727332	-0.0291239	0.0236359	-0.0109418	-0.0472302	-0.0480833	-0.0163846	-0.0525462	-0.0125627	0.0419252	-0.00869715	-0.0601305	-0.0393608	-0.0687856	-0.111117	-0.0430395	-0.0549288	0.0251608	-0.0992675	-0.0616667	-0.102359	-0.10818	0.0515843	0.0345357	0.0267454	0.00729637	0.0267779	0.094684	-0.131823	-0.0419585	0.00446646	0.0873143	-0.0539127	0.0404099	-0.0133555
3.48	0.00871087	-0.011266	-0.0185375	-0.0365665	0.0127392	-0.118932	-0.0387557	0.0272978	-0.0728798	0.0124712	0.00445467	-0.0451189	-0.0315266	-0.0104352	-0.0837352	-0.0391308	-0.0319854	-0.0078898	-0.0516675	-0.0345168	-0.0143211	0.0151754	0.00726516	-0.064925	-0.0257199	-0.0439495	-0.0414829	-0.0867115	-0.100212	-0.0372788	-0.0873827	-0.0146638	-0.0859479	-0.0777348	-0.094975	-0.0844215	0.0411585	0.0663212	0.00559394	0.00547389	-0.0354485	0.0523465	-0.0682495	-0.0614479	-0.0597061	0.102703	-0.0610387	0.0333561	-0.0127316
3.49	0.0164859	0.00600711	-0.00394665	-0.0208728	0.0287774	-0.154185	-0.0345418	-0.00399424	-0.0807133	0.0413702	-0.0188748	-0.0284261	-0.0328528	-0.0529658	-0.0896061	-0.0455949	-0.0762386	-0.000364411	-0.0407548	-0.0109754	0.0147905	0.0246807	0.00919417	-0.102152	0.00151087	-0.0228479	-0.0254061	-0.0785932	-0.0816779	-0.0298307	-0.0224457	-0.0504048	-0.0634022	-0.0720509	-0.103073	-0.0781387	0.0346812	0.063122	0.035682	0.0233634	-0.0254815	0.0581454	-0.0236533	-0.0620042	-0.00292341	0.0845928	-0.06696	0.0277102	-0.0298945
3.5	0.0169108	0.049143	-0.0181883	-0.0363861	0.0347196	-0.194368	-0.0343499	-0.00388144	-0.0748729	0.0590555	-0.0140805	-0.044984	-0.033259	-0.0634035	-0.11035	-0.0295032	-0.0397105	0.00648915	-0.0263725	-0.00922755	0.0390134	-0.0445755	-0.0072827	-0.0722934	-0.0302208	-0.0122336	-0.0246148	-0.0627872	-0.0395275	-0.0396787	-0.00141297	-0.0421724	-0.0722557	-0.0586344	-0.0695453	-0.0655356	0.0298759	0.0496239	0.0150001	-0.0110798	-0.0251066	0.0969971	0.00335659	-0.0469582	0.0606517	0.116798	-0.0885765	0.0110941	-0.0397175
3.51	0.0338504	0.0271147	-0.0226756	-0.0228851	0.034488	-0.137856	-0.0205496	-0.00426762	-0.063512	0.0303166	-0.0156116	-0.0742601	-0.0426797	-0.0530549	-0.121745	-0.0504363	0.0297402	0.00678259	-0.00905282	-0.0221476	0.0284977	-0.0846774	-0.0219045	-0.0560117	0.0072334	-0.0295431	-0.0356397	-0.0649136	-0.011849	-0.0296671	0.00417935	-0.0437734	-0.108921	-0.0445641	-0.0483388	-0.0399131	0.0445594	0.0638873	0.0107329	-0.0373723	-0.0486096	0.121187	0.0467799	-0.0379117	0.0750866	0.216008	-0.106597	0.0199726	-0.0570021
3.52	0.0296137	0.0165113	-0.0228466	-0.0291551	0.0174957	-0.167617	-0.0187217	0.00810825	-0.0522846	0.00523318	-0.0322539	-0.0387077	-0.0440632	-0.0659521	-0.0915077	-0.0536593	0.07298	0.002833	0.0226619	-0.0368659	0.010803	-0.112999	-0.0232101	-0.0323569	0.026623	-0.0127928	-0.0162631	-0.0580375	-0.0229245	-0.0174912	0.0451379	-0.0688792	-0.0974472	-0.0568386	-0.0172881	-0.0218057	0.0193229	0.0386199	-0.0258849	-0.0108603	-0.103997	0.171744	0.0616861	-0.045195	0.0414657	0.27781	-0.104838	0.0209616	-0.046279
3.53	0.0214522	-0.012371	0.0101665	-0.0342403	0.015392	-0.120033	-0.0110338	-0.00338594	-0.0658675	0.0467654	-0.0310442	0.00283564	-0.0126606	-0.0624685	-0.114114	-0.0583007	0.0207195	-0.00491879	0.0172201	-0.0069055	-0.0189971	-0.0670561	-0.0153841	-0.00938247	0.00445384	-0.0050816	-0.0217307	-0.0490286	-0.0258719	-0.0115765	0.019715	-0.0807921	-0.0902213	-0.0652549	-0.00634968	-0.0262784	-0.00959001	0.0158893	-0.02778	-0.0220498	-0.109682	0.131991	0.0679358	-0.053977	-0.00459117	0.300357	-0.0790047	0.0240419	-0.056605
3.54	0.0332939	-0.0290173	0.00449242	-0.0394594	-0.00387962	-0.110074	-0.0260835	0.00378886	-0.101398	0.0703847	-0.0570818	0.02421	0.00340966	-0.067342	-0.0884184	-0.067616	-0.0429683	-0.0282279	0.0131732	0.0136397	-0.0260106	-0.0554161	-0.040014	0.0449161	0.00034365	0.0185853	-0.0390092	-0.0666549	0.00822865	-0.00495856	0.0101942	-0.102624	-0.0664312	-0.0474341	-0.0162841	-0.0468532	-0.0197557	0.0332402	-0.0396227	-0.00706188	-0.127225	0.100039	0.061047	-0.0605664	0.0835281	0.312533	-0.0921158	0.00477177	-0.0471589
3.55	0.0262551	-0.0378761	0.00440146	-0.0542994	0.00283019	-0.137146	-0.0397693	0.0322028	-0.0906405	0.115661	-0.0579979	0.0236637	0.0108282	-0.0666329	-0.0736966	-0.0284119	-0.0214862	-0.0398232	0.0186736	-0.0064865	0.00179437	-0.0248093	-0.0757351	0.096102	0.00298175	0.0264248	-0.0152082	-0.0485867	0.0346212	-0.00743664	0.0402399	-0.133561	-0.0835147	-0.0282721	-0.0337233	-0.0367158	-0.0109464	0.0106822	-0.0978816	-0.00986862	-0.135404	0.0661065	0.0246281	-0.074938	0.149462	0.29915	-0.0925686	0.00547442	-0.068336
3.56	0.0124768	-0.0441887	0.0122976	-0.0466648	0.00726241	-0.0737489	-0.0372507	0.0194067	-0.056959	0.137235	-0.0391508	0.00207655	-0.0151627	-0.0604465	-0.0884492	-0.029522	0.00859508	-0.0513406	0.0292487	-0.00690588	-0.00637028	0.0527864	-0.101432	0.104247	-0.0166736	0.022131	-0.0048618	-0.03516	0.0201527	-0.0060546	0.0480675	-0.152626	-0.0713583	-0.0211952	-0.0509587	-0.00896625	-0.00956039	-0.00492011	-0.144939	-0.0188209	-0.105286	0.0641124	0.0210014	-0.0715247	0.157439	0.288318	-0.0833536	0.0178813	-0.0829674
3.57	0.032251	-0.0255811	0.0448562	-0.05118	-0.0138056	-0.0441722	-0.0437644	0.00398434	-0.0459207	0.118395	-0.0423019	-0.0285633	-0.0423542	-0.0835886	-0.102665	-0.0176436	-0.0116623	-0.0505915	0.00948222	-0.00438964	-0.028666	0.0358031	-0.143953	0.0760663	-0.03088	0.000182387	-0.0111752	-0.0359846	0.0446523	0.0150806	0.0439351	-0.144484	-0.0694547	-0.0443126	-0.0285288	-0.00337895	-0.0266314	0.022972	-0.0503117	-0.0332563	-0.0870556	0.0733472	0.0207129	-0.0669282	0.122492	0.268812	-0.0338668	-0.0278319	-0.0801048
3.58	0.0621766	-0.051805	0.0448429	-0.0777296	-0.0114963	-0.0306391	-0.0516118	0.000547635	-0.0347302	0.0816574	-0.035137	-0.0186643	-0.0296963	-0.100928	-0.10297	-0.00441985	0.00517706	-0.0299769	-0.0215056	-0.013664	-0.010832	0.00753995	-0.147939	0.0567739	0.0123602	-0.00733933	-0.000230042	-0.0334919	0.0310067	0.0364512	0.0372232	-0.143355	-0.0805009	-0.056037	-0.00830817	-0.0110202	-0.0196554	0.0401985	-0.00735169	-0.0105352	-0.102257	0.0798435	-0.0121547	-0.0767302	0.0930761	0.235311	0.00254012	-0.0199779	-0.0849045
3.59	0.0384394	-0.0504644	0.0375428	-0.0612593	-0.0225648	0.0407972	-0.0413265	0.0161199	-0.0347573	0.115633	-0.0489885	0.0246777	-0.0246192	-0.0858115	-0.0786535	0.0073969	0.0303681	-0.041082	-0.0461225	-0.00192723	-0.00469223	0.0250958	-0.149283	0.0339528	0.0493599	0.00280077	-0.00233424	-0.0396594	0.00516997	0.014038	0.0462857	-0.12883	-0.0957405	-0.0606567	-0.0110067	-0.0133973	-0.0372825	0.0385174	-0.0238036	0.008248	-0.0516962	0.0776234	-0.0305045	-0.0658803	0.0517418	0.200299	0.00850956	0.00603917	-0.103139
3.6	0.0235745	-0.0340782	0.0242891	-0.0411894	-0.0576931	0.0521653	-0.0414872	0.0384401	-0.0557427	0.116242	-0.0461207	0.104421	-0.0361937	-0.0794435	-0.048676	0.00629553	0.0234554	-0.0350687	-0.0356847	-0.0106798	-0.00135216	0.086247	-0.0581472	0.0369433	0.052185	-0.0280692	0.00934108	-0.0597688	-0.00130332	0.00256682	0.0993896	-0.12125	-0.0587472	-0.0499816	0.00432651	-0.0206224	-0.046828	0.0584121	-0.0328126	0.0236707	0.00731462	0.0360317	-0.0162289	-0.0596294	0.0325405	0.171026	0.0376649	-0.0275451	-0.108719
3.61	0.0310992	-0.0350953	0.0326172	-0.0689044	-0.0546157	0.0273561	-0.0584859	0.0399682	-0.070667	0.0728723	-0.0480017	0.118481	-0.0445123	-0.0926627	-0.0762537	0.00560328	0.0340926	-0.0353896	-0.0798902	-0.0323674	-0.018474	0.132944	-0.00791437	0.035433	0.0486437	-0.0596195	0.0269329	-0.0563745	0.00467174	0.0310144	0.161573	-0.103446	-0.0318127	-0.0337987	0.00293882	-0.0148707	-0.0344113	0.0798392	0.00539532	0.0193274	0.0442722	0.00561034	0.00847833	-0.0705799	0.00675111	0.17249	0.0436644	-0.0616785	-0.0871092
3.62	0.0253874	0.0199875	0.0366238	-0.0664097	-0.0625743	0.0388839	-0.0519621	0.035589	-0.0668502	0.0850784	-0.0446177	0.136137	-0.035339	-0.0847067	-0.0858911	0.0201691	0.0170706	-0.0174539	-0.104894	-0.0177096	-0.0299139	0.113285	0.0167775	0.0267144	0.0443411	-0.0566479	0.0205926	-0.0396955	0.0235404	0.051958	0.185326	-0.103631	-0.0176866	-0.0255549	-0.0148361	-0.0125079	-0.0433132	0.0708585	0.0142762	0.0257416	0.0053326	0.0250868	0.0151771	-0.0637918	-0.00674379	0.170234	0.0441752	-0.0460732	-0.105961
3.63	0.0154409	0.0580088	0.0197407	-0.0620667	-0.0683448	0.0742617	-0.0367478	0.0282333	-0.0617673	0.0794571	-0.0452137	0.100157	-0.0234881	-0.0847851	-0.061154	0.0213659	0.0157274	-0.0155877	-0.0915007	-0.00273706	-0.0204924	0.121312	0.0191312	0.0274916	0.0792615	-0.0760747	0.030745	-0.024125	0.00358459	0.0272796	0.140296	-0.103138	-0.0197586	-0.00494805	-0.017372	0.00105143	-0.0753492	0.0751578	0.0286276	0.0206644	0.0337598	-0.0120843	0.0385692	-0.046541	0.0211166	0.135472	0.039951	-0.0156866	-0.107152
3.64	0.0103652	0.0943497	0.011343	-0.0580601	-0.0638945	0.071967	-0.0461539	0.0213224	-0.0426259	0.044112	-0.0452113	0.0317392	-0.0171636	-0.0758362	-0.0648422	0.0129183	0.0396527	-0.0205384	-0.100185	-0.0268631	-0.0402465	0.0946448	0.00807931	0.0297156	0.103848	-0.0896067	0.0266934	-0.00353965	-0.026651	0.0338778	0.0944993	-0.19021	-0.0115912	-0.00316058	-0.0178963	-0.00367518	-0.0734071	0.0929039	0.011571	0.0233151	0.0590986	-0.0123486	0.0483462	-0.0477878	0.0215593	0.111832	0.0288323	-0.0282782	-0.0819066
3.65	-0.0147485	0.101255	-0.00547217	-0.0650857	-0.0469	0.0911486	-0.0628062	0.0323663	-0.0774654	0.0246567	-0.0611239	0.0166884	-0.00729079	-0.0744536	-0.0528458	-0.0116663	0.0416252	-0.0157255	-0.124304	-0.0429884	-0.0919734	0.133635	0.012976	0.0448769	0.11325	-0.0740881	-0.00562232	-0.0133072	-0.0123689	0.0261755	0.100782	-0.291287	-0.0152863	-0.0392398	-0.00795552	-0.00161661	-0.0760851	0.104087	-0.0093143	0.00237374	0.0622704	-0.0152509	0.0660616	-0.0427304	-0.0141133	0.058553	0.014661	-0.0520742	-0.0856209
3.66	0.00224751	0.094155	-0.0252079	-0.0654363	-0.0156728	0.0897079	-0.0381999	0.0316476	-0.0891141	0.0333051	-0.0348181	0.0497077	-0.0248768	-0.0680451	-0.0297188	0.00247568	-0.0152491	-0.03188	-0.133202	-0.0344184	-0.0520196	0.110214	0.00912691	0.0521134	0.112239	-0.0694736	0.014128	-0.0126526	-0.0342125	0.0368668	0.135186	-0.363944	-0.018598	-0.0216266	-0.0137081	-0.00103849	-0.0449493	0.112546	-0.041998	-0.0130663	0.0497217	-0.071506	0.0420474	-0.0333449	-0.0216181	0.0116237	0.0282399	-0.0585216	-0.087772
3.67	0.00160977	0.063134	-0.0241184	-0.0653387	-0.0399429	0.0328666	-0.0207589	0.00741845	-0.0675415	0.0401185	-0.0387576	0.102702	-0.0197321	-0.0425215	-0.0304734	0.0235449	-0.0559682	-0.0377544	-0.0833378	-0.0453947	-0.0303318	0.0864061	0.0306518	0.0379795	0.123276	-0.0460983	0.0110508	-0.0286593	-0.0533039	0.0168047	0.165956	-0.362584	-0.00809904	-0.0156183	-0.0225678	0.0223914	-0.0432526	0.116129	-0.0514095	-0.0103083	-0.00978828	-0.0194196	0.045734	-0.0329816	-0.0129459	0.0179098	0.0404337	-0.0466566	-0.10706
3.68	0.033425	0.0824519	-0.00806611	-0.0826011	-0.0606676	-0.0059431	-0.0381572	0.0279349	-0.0562506	0.0529124	-0.0363129	0.0780372	-0.0135569	-0.0377432	-0.0242168	0.0340239	-0.0198219	-0.0144736	-0.0969438	-0.0264449	-0.0330017	0.0769491	0.0540234	0.0357563	0.0977999	-0.0424718	0.0200945	-0.0245534	0.0278404	0.00166047	0.184458	-0.317491	-0.00350014	-0.0119033	-0.018921	0.0445424	-0.0296599	0.130019	-0.0596067	0.0169981	-0.0224677	0.0209786	0.0559476	-0.0629437	0.000531518	0.0153192	0.0148737	-0.0319397	-0.114977
3.69	0.0254883	0.0878365	-0.03509	-0.0846054	-0.0438847	0.0358477	-0.0360789	0.0562357	-0.0405398	0.00806556	-0.0302312	0.0379218	-0.0284286	-0.0274928	8.69817e-05	0.0283442	-0.0413221	-0.00018023	-0.0597958	-0.0277997	-0.0566216	0.0580864	0.0528542	0.0244598	0.0559769	-0.015801	0.00709223	-0.00441397	0.104802	-0.0195824	0.157963	-0.220768	-0.0135419	-0.0452179	-0.0274527	0.0260371	-0.0332021	0.0801389	-0.0460787	0.00918293	-0.0523888	0.0324512	0.0320992	-0.0292956	-0.00166717	0.00154952	0.00324576	-0.049507	-0.114863
3.7	-0.0120165	0.0896779	-0.0885064	-0.0882818	-0.0451376	0.0423934	-0.0194574	0.0397383	-0.0518852	-0.0104679	-0.0378286	0.049297	-0.00665631	-0.0357703	-0.0242248	0.0189834	-0.0893372	-0.0201257	-0.0369834	-0.0428228	-0.0672343	0.0636904	0.0770843	0.029602	0.0100497	0.0374126	-0.00667501	-0.00801179	0.0738174	-0.00161756	0.208307	-0.168726	-0.0118014	-0.0611145	-0.0401904	0.0211272	-0.0323372	0.0502618	-0.0347482	-0.00870758	-0.0986974	0.00268198	0.0340394	-0.010765	-0.0542008	-0.0119655	0.0221285	-0.0558635	-0.111652
[truncated: 29 more rows]
[truncated: 75 more columns]
