# Supplementary material for: Neocortical Rebound Depolarization Enhances Visual Perception
Source: PLoS Biol. 2015 Aug 14;13(8):e1002231. doi: 10.1371/journal.pbio.1002231 (PMC4537103; doi:10.1371/journal.pbio.1002231)
Supplement: S13 Data — Excel spreadsheet containing the underlying numerical data for S8 Fig. Individual values used to plot means ± SEMs of S8B Fig are contained. (XLSX) [file pbio.1002231.s013.xlsx]

## Sheet: Sheet1
S8 Fig.
S8 Fig.B
Vertical	Phase shift						Horizontal	Phase shift
	0	±15	±45	±90	±135			0	±15	±45	±90	±135
Subject 1	0.575	0.5625	0.55	0.55	0.4375		Subject 1	0.35	0.4625	0.5	0.4	0.475
Subject 2	0.675	0.625	0.5	0.475	0.6125		Subject 2	0.55	0.65	0.525	0.475	0.5375
Subject 3	0.5	0.425	0.575	0.4	0.35		Subject 3	0.525	0.5875	0.6	0.5	0.5875
Subject 4	0.375	0.525	0.3625	0.3625	0.225		Subject 4	0.35	0.3125	0.45	0.3375	0.3875
Subject 5	0.475	0.4625	0.5375	0.45	0.375		Subject 5	0.475	0.4375	0.4625	0.375	0.375
